# Supplementary material for: Bile salt hydrolase in non-enterotoxigenic Bacteroides potentiates colorectal cancer
Source: Nat Commun. 2023 Feb 10;14:755. doi: 10.1038/s41467-023-36089-9 (PMC9918522; doi:10.1038/s41467-023-36089-9)
Supplement: Supplementary file 3 — Supplementary Data 1 [file 41467_2023_36089_MOESM3_ESM.xlsx]

## Sheet: Human metagenomics output 
Group	Control-Lean														Control-Overweight											CRC-Lean											CRC-Overweight
Library ID	A1	A2	A3	A4	A5	A6	A7	A8	A9	A10	A11	A12	A13	A14	B1	B2	B3	B4	B5	B6	B7	B8	B9	B10	B11	C1	C2	C3	C4	C5	C6	C7	C8	C9	C10	C11	D1	D2	D3	D4	D5	D6	D7	D8	D9
Bacteria|Acidobacteria|Acidobacteriia|Acidobacteriales|Acidobacteriaceae|Acidobacterium|Acidobacterium_capsulatum	6.47173e-06	1.35679e-06	3.11633e-06	7.71628e-07	4.37246e-06	4.06198e-06	1.7474e-06	1.26682e-06	2.2574e-06	8.8996e-06	6.53808e-06	3.4326e-06	0	2.73717e-05	1.52915e-05	3.88122e-06	0	0	1.21321e-06	1.33582e-05	1.83555e-06	1.41105e-06	1.01641e-05	4.38261e-06	0	0	0	0	0	0	3.14273e-06	2.42027e-06	0	0	9.33097e-07	7.2235e-07	6.33327e-06	3.3028e-06	1.40608e-06	1.98187e-06	2.62195e-06	2.71978e-06	2.57018e-06	1.12649e-05	4.80844e-06
Bacteria|Acidobacteria|Acidobacteriia|Acidobacteriales|Acidobacteriaceae|Candidatus_Koribacter|Candidatus_Koribacter_versatilis	1.44662e-06	2.10302e-06	5.49459e-06	4.88697e-06	1.65182e-06	1.92021e-06	1.67143e-06	1.57201e-05	4.76563e-06	0	5.0997e-06	9.90173e-07	1.49813e-06	1.07923e-05	7.99014e-06	2.46987e-06	0	2.29454e-05	2.05312e-06	5.40014e-06	4.12999e-06	3.73513e-06	2.81656e-06	5.04414e-06	0	0	3.60692e-07	5.89026e-06	1.52078e-06	6.19823e-06	1.54055e-06	3.13535e-06	0	0	4.00683e-06	0	8.79621e-06	2.00758e-06	2.15047e-06	1.20635e-06	7.86586e-06	1.09745e-06	6.42545e-07	2.22333e-06	5.08719e-06
Bacteria|Acidobacteria|Acidobacteriia|Acidobacteriales|Acidobacteriaceae|Granulicella|Granulicella_mallensis	2.36028e-06	3.18845e-06	0	0	1.55465e-06	0	0	1.09407e-06	1.75576e-06	0	4.18437e-06	0	0	1.07923e-05	1.54292e-05	5.64541e-06	0	0	1.21321e-06	7.48441e-06	1.55104e-05	8.71531e-06	1.46951e-06	5.20952e-06	2.54243e-06	0	0	9.54223e-06	3.12377e-06	0	1.26325e-05	4.12546e-06	0	2.00152e-06	2.79929e-06	4.96615e-07	1.04675e-05	6.34655e-06	1.24066e-06	3.96373e-06	4.31851e-06	0	0	1.40811e-06	6.96875e-07
Bacteria|Acidobacteria|Acidobacteriia|Acidobacteriales|Acidobacteriaceae|Granulicella|Granulicella_tundricola	9.89795e-07	0	8.28288e-06	2.61496e-06	1.74898e-06	1.62479e-06	0	9.21323e-07	0	0	3.66133e-06	0	9.65464e-06	3.56614e-05	1.08831e-05	0	0	4.64292e-06	0	1.70531e-06	2.29444e-06	1.74306e-06	2.57164e-06	6.94603e-06	4.37299e-06	1.04161e-05	0	0	2.01401e-06	6.90157e-06	8.44223e-06	1.26514e-06	2.28675e-06	1.16755e-06	7.68433e-07	8.5779e-07	6.06938e-06	0	2.97757e-06	1.63719e-06	2.96126e-05	0	1.98118e-06	3.03855e-06	3.345e-06
Bacteria|Acidobacteria|Acidobacteriia|Acidobacteriales|Acidobacteriaceae|Terriglobus|Terriglobus_roseus	5.63422e-06	8.41208e-06	3.33776e-05	1.20031e-06	4.37246e-06	4.72667e-06	2.0361e-05	3.97321e-06	1.42133e-06	0	1.47761e-05	8.0534e-06	4.66086e-06	2.56512e-05	4.24304e-05	1.75243e-05	2.26765e-06	2.01866e-06	1.11988e-05	8.33706e-06	1.51433e-05	1.48575e-05	5.51066e-06	1.18248e-05	0	0	2.20022e-06	0.000430107	1.72629e-06	0	1.26942e-05	5.83065e-06	1.84143e-05	4.50342e-06	3.29328e-06	1.03838e-06	6.86104e-06	3.75612e-06	1.0008e-05	9.04765e-06	3.45481e-05	1.90862e-06	5.99708e-06	9.33799e-06	5.98616e-05
Bacteria|Acidobacteria|Acidobacteriia|Acidobacteriales|Acidobacteriaceae|Terriglobus|Terriglobus_saanensis	2.81711e-06	2.10302e-06	2.13223e-06	0	0	0	0	8.63741e-07	0	0	0	1.18821e-06	0	2.34615e-06	3.44403e-06	1.29374e-06	0	6.72887e-07	0	1.04213e-06	1.46844e-06	1.07904e-06	1.83689e-06	3.88647e-06	1.83055e-06	0	8.65662e-07	3.53416e-06	1.35637e-06	5.71468e-07	0	1.37515e-06	0	1.08416e-06	1.04287e-06	0	3.34256e-06	2.84947e-06	3.63926e-06	1.29252e-06	6.01507e-06	0	1.07091e-06	4.66899e-06	4.18125e-06
Bacteria|Acidobacteria|Solibacteres|Solibacterales|Solibacteraceae|Candidatus_Solibacter|Candidatus_Solibacter_usitatus	2.96938e-06	1.22111e-06	2.70629e-06	8.14496e-07	0	2.06792e-06	2.73506e-06	1.04225e-05	6.01974e-06	0	3.66133e-06	1.45225e-06	0	1.47025e-05	2.09397e-05	2.14055e-05	1.13382e-06	0	5.41277e-06	5.7791e-06	3.57932e-06	7.05525e-06	3.79624e-06	1.57113e-06	2.44074e-06	0	0	6.36148e-06	0	1.70561e-05	3.01948e-06	1.10012e-05	1.02302e-06	0	6.03769e-07	5.41762e-07	5.45365e-06	3.6266e-06	1.24066e-06	1.13742e-05	2.15925e-06	1.09745e-06	2.99854e-06	6.15121e-06	4.25094e-06
Bacteria|Actinobacteria|Acidimicrobiia|Acidimicrobiales|Acidimicrobiaceae|Acidimicrobium|Acidimicrobium_ferrooxidans	0	9.49751e-07	9.02096e-07	0	0	0	0	0	0	0	0	0	0	2.97178e-06	2.75522e-06	0	0	4.50834e-06	0	1.13687e-06	1.00955e-06	1.24504e-06	0	0	0	0	3.96762e-07	1.88488e-06	0	0	0	0	0	2.91888e-06	0	0	1.14351e-06	0	0	0	0	0	0	0	1.32406e-06
Bacteria|Actinobacteria|Actinobacteria|Acidothermales|Acidothermaceae|Acidothermus|Acidothermus_cellulolyticus	1.97959e-06	1.35679e-06	9.02096e-07	4.7155e-07	1.74898e-06	3.17573e-06	1.06363e-06	0	0	0	1.56914e-06	0	0	1.51717e-05	5.6482e-06	0	0	8.8821e-06	0	1.23161e-06	0	0	4.40853e-06	1.32305e-06	1.32207e-06	0	0	0	0	0	9.85954e-07	0	0	0	0	0	0	0	0	0	0	0	9.63817e-07	1.11166e-06	0
Bacteria|Actinobacteria|Actinobacteria|Actinomycetales|Actinomycetaceae|Actinomyces|Actinomyces_gaoshouyii	6.16718e-06	1.59422e-05	8.36489e-06	3.81527e-06	1.07854e-05	1.22598e-05	4.9383e-06	5.87344e-06	1.58854e-06	2.35497e-05	1.16378e-05	4.09271e-06	6.24222e-06	5.16152e-06	9.09223e-06	4.11644e-06	0	9.42041e-07	5.41277e-06	1.23161e-06	1.74377e-06	1.99207e-06	4.40853e-06	4.71338e-06	6.61033e-06	2.69179e-06	8.65662e-07	0	8.87808e-06	7.91263e-07	1.07222e-05	1.26514e-06	0	4.00304e-06	8.89187e-06	1.17382e-06	4.04626e-06	1.55426e-06	2.23318e-06	3.01588e-06	4.16428e-06	0	5.46163e-06	1.04496e-05	3.13594e-06
Bacteria|Actinobacteria|Actinobacteria|Actinomycetales|Actinomycetaceae|Actinomyces|Actinomyces_hongkongensis	5.77126e-05	0.000282347	9.73444e-05	3.75954e-05	0.000177327	0.000224886	0.000109326	6.86386e-05	1.58018e-05	0.000228651	5.00817e-05	5.99384e-05	0.000119435	8.63382e-05	8.83048e-05	2.05822e-05	4.88416e-06	1.67549e-05	9.51901e-06	1.3453e-05	3.49672e-05	1.43595e-05	3.50233e-05	3.54744e-05	0.000125189	4.72819e-05	7.3942e-06	1.18983e-05	0.000394787	2.47929e-05	1.26325e-05	6.54573e-06	6.73989e-06	7.85597e-05	0.000334982	1.03838e-05	7.09854e-05	5.77665e-05	5.72356e-05	1.66304e-05	5.72203e-05	1.43146e-05	7.86582e-05	0.000110574	1.05925e-05
Bacteria|Actinobacteria|Actinobacteria|Actinomycetales|Actinomycetaceae|Actinomyces|Actinomyces_meyeri	9.71522e-05	0.000590202	0.000138021	9.04948e-05	0.000347853	0.000347263	0.000257324	0.000103706	2.38281e-05	0.000400208	4.06669e-05	0.000111295	8.1898e-05	0.000147807	0.000143547	2.83447e-05	7.06459e-06	2.60407e-05	1.07322e-05	2.01795e-05	4.47874e-05	2.18298e-05	8.70685e-05	4.20069e-05	0.000152648	0.000102288	1.41752e-05	0.000137008	0.000303458	6.92795e-05	1.90412e-05	5.99567e-06	1.20957e-05	9.74073e-05	0.000683631	1.82393e-05	0.000155605	1.77444e-05	7.46047e-05	2.58504e-05	0.000100714	3.69317e-05	0.000107251	0.000277472	3.05231e-05
Bacteria|Actinobacteria|Actinobacteria|Actinomycetales|Actinomycetaceae|Actinomyces|Actinomyces_oris	0.00055162	0.000540747	0.000765634	0.00017113	0.00048097	0.00069844	0.000143819	0.000481737	8.86239e-05	0.002463	0.000394116	0.000268865	0.000228465	0.000441388	0.000305967	9.12674e-05	6.97737e-06	4.07096e-05	5.55275e-05	7.61704e-05	8.54448e-05	0.000125998	0.000143767	0.000252786	0.000372619	8.67226e-05	3.02982e-05	7.05654e-05	0.00118699	5.20915e-05	0.000120656	5.77014e-05	3.43012e-06	0.000293473	0.00024524	6.456e-05	0.000243215	0.000165528	0.000150698	0.000475562	0.00013156	4.01764e-05	0.000293911	0.000211661	0.000161605
Bacteria|Actinobacteria|Actinobacteria|Actinomycetales|Actinomycetaceae|Actinomyces|Actinomyces_pacaensis	4.5759e-05	0.000515918	9.79184e-05	5.66718e-05	0.000145457	0.00015923	0.000158937	5.6028e-05	1.89789e-05	0.000125964	4.66819e-05	6.09286e-05	5.77614e-05	9.65048e-05	7.52175e-05	3.52838e-05	3.31425e-06	3.53266e-05	1.53984e-05	2.98429e-05	4.8642e-05	1.67666e-05	3.66153e-05	3.01822e-05	5.62387e-05	8.28604e-05	9.77477e-06	5.64287e-05	0.000327544	7.64887e-05	1.77472e-05	5.77564e-06	3.41809e-05	0.000107415	0.000162414	1.37698e-05	0.000150767	2.77823e-05	4.26785e-05	4.38596e-05	0.000505111	1.83227e-05	8.71719e-05	9.31575e-05	2.8781e-05
Bacteria|Actinobacteria|Actinobacteria|Actinomycetales|Actinomycetaceae|Actinomyces|Actinomyces_radicidentis	2.0938e-05	4.01609e-05	2.90311e-05	6.21589e-06	2.34169e-05	3.45638e-05	2.0361e-05	1.63535e-05	5.01645e-06	5.69575e-05	2.26218e-05	8.44947e-06	1.68956e-05	1.70487e-05	2.06642e-05	4.82212e-06	0	1.88408e-06	2.98635e-06	3.41062e-06	5.87376e-06	3.65213e-06	9.06198e-06	1.37267e-05	1.58648e-05	9.94793e-06	2.45271e-06	7.33927e-05	6.92161e-05	3.47276e-06	4.06706e-06	2.97033e-06	1.44426e-06	4.78697e-05	2.33274e-05	3.06999e-06	0.000413246	1.12036e-05	7.85748e-06	1.09433e-05	7.86586e-06	3.57866e-06	1.58494e-05	1.51186e-05	1.26134e-05
Bacteria|Actinobacteria|Actinobacteria|Actinomycetales|Actinomycetaceae|Actinomyces|Actinomyces_radingae	5.63422e-06	1.98769e-05	2.03382e-05	3.55806e-06	3.89635e-05	9.5272e-06	9.19284e-06	8.46466e-06	2.92626e-06	4.13489e-05	1.32069e-05	9.96774e-06	8.65588e-06	1.67358e-05	3.1685e-05	1.0938e-05	2.00599e-06	1.08335e-05	3.5463e-06	2.08427e-06	5.96553e-06	2.49009e-06	8.81706e-06	8.18639e-06	9.05107e-06	2.34069e-06	1.80346e-06	0	1.29061e-05	1.31877e-06	1.54055e-06	9.40605e-06	0	3.16907e-06	1.09227e-05	9.48084e-07	6.42123e-06	4.66277e-06	2.97757e-06	0	1.20301e-05	2.00405e-06	6.31836e-06	1.19319e-05	0
Bacteria|Actinobacteria|Actinobacteria|Actinomycetales|Actinomycetaceae|Actinomyces|Actinomyces_sp._2129	8.29905e-06	1.40427e-05	1.04151e-05	2.44349e-06	7.28743e-06	1.26291e-05	5.39415e-06	4.89453e-06	8.02632e-06	2.06745e-05	1.33377e-05	6.00705e-06	1.04869e-05	7.9769e-06	1.29495e-05	2.94032e-06	2.09321e-06	1.54764e-06	4.29289e-06	2.84218e-06	1.56022e-06	3.65213e-06	3.91869e-06	4.96145e-06	6.40693e-06	2.10662e-06	1.47884e-06	4.59441e-06	9.2891e-06	4.30799e-06	1.78704e-06	4.4665e-05	0	3.16907e-06	5.87302e-06	1.80587e-06	4.66199e-06	2.52567e-06	2.81215e-06	3.10205e-06	3.23888e-06	2.67206e-06	6.10417e-06	4.81721e-06	2.71781e-06
Bacteria|Actinobacteria|Actinobacteria|Actinomycetales|Actinomycetaceae|Actinomyces|Actinomyces_sp._Chiba101	1.01264e-05	2.21835e-05	1.45976e-05	4.24395e-06	1.59352e-05	2.84339e-05	1.72461e-05	1.04225e-05	4.18037e-06	3.57353e-05	2.10526e-05	8.31745e-06	9.65464e-06	1.34512e-05	1.83222e-05	6.58631e-06	3.83756e-06	4.57563e-06	4.10624e-06	4.26327e-06	6.97509e-06	2.7391e-06	7.47001e-06	7.60756e-06	1.30173e-05	6.31986e-06	2.59699e-06	0	1.38925e-05	2.20235e-05	1.84866e-06	3.13535e-06	0	6.67173e-06	1.3228e-05	1.89617e-06	7.30085e-06	7.77128e-06	9.01543e-06	1.0771e-05	4.31851e-06	9.44765e-06	9.74526e-06	1.27471e-05	7.2475e-06
Bacteria|Actinobacteria|Actinobacteria|Actinomycetales|Actinomycetaceae|Actinomyces|Actinomyces_sp._oral_taxon_414	0.00022948	0.000291031	0.000118585	3.09937e-05	0.000114753	0.000924507	0.000102717	0.000359777	2.13199e-05	0.000788505	0.000290422	9.7697e-05	0.000257346	0.000227576	0.000264914	3.19906e-05	4.79694e-06	7.19316e-05	2.36109e-05	2.9085e-05	7.43397e-06	4.56516e-05	7.00467e-05	5.63951e-05	0.000327567	8.62544e-05	2.07759e-05	7.92829e-05	0.00038669	3.92994e-05	2.80381e-05	1.23764e-05	3.43012e-06	3.0273e-05	3.47441e-05	1.95034e-05	2.97312e-05	1.41178e-05	0.000134652	3.64491e-05	6.94046e-05	2.52892e-06	0.000250218	4.17986e-05	1.01744e-05
Bacteria|Actinobacteria|Actinobacteria|Actinomycetales|Actinomycetaceae|Actinomyces|Actinomyces_sp._oral_taxon_897	6.5098e-05	8.05931e-05	1.59917e-05	9.04519e-06	1.97246e-05	0.000111151	2.72746e-05	0.00011672	4.84923e-06	9.37881e-05	4.30206e-05	8.0534e-06	0.000105202	4.44204e-05	6.77784e-05	6.35108e-06	4.09921e-06	1.93118e-05	8.86574e-06	6.34754e-06	2.75332e-06	4.31615e-06	2.90228e-05	6.2845e-06	3.67128e-05	1.50975e-05	3.93155e-06	2.12049e-06	3.28818e-05	1.89024e-05	6.34708e-06	4.5105e-06	2.16639e-06	6.58834e-06	1.05385e-05	3.34087e-06	6.68512e-06	4.72753e-06	2.24972e-05	1.06848e-05	1.69656e-05	9.54308e-07	1.69203e-05	9.85676e-06	4.32063e-06
Bacteria|Actinobacteria|Actinobacteria|Actinomycetales|Actinomycetaceae|Actinomyces|Actinomyces_sp._VUL4_3	2.05573e-06	3.39197e-06	1.06611e-06	4.7155e-07	3.9838e-06	2.28948e-06	2.81103e-06	0	1.67215e-06	1.91684e-06	0	2.3104e-06	8.32296e-07	3.91024e-06	2.34194e-06	0	0	0	0	2.17901e-06	0	2.15808e-06	1.22459e-06	0	0	1.40441e-06	0	0	2.05511e-06	4.3959e-07	0	0	0	1.08416e-06	2.79929e-06	0	2.28701e-06	0	1.07523e-06	0	5.39814e-06	1.38375e-06	1.44573e-06	1.03755e-06	0
Bacteria|Actinobacteria|Actinobacteria|Actinomycetales|Actinomycetaceae|Actinomyces|Actinomyces_sp._Z16	1.62935e-05	2.95779e-05	1.58277e-05	6.51597e-06	1.71983e-05	2.9911e-05	6.76168e-06	1.12862e-05	4.84923e-06	4.25812e-05	1.96142e-05	1.39944e-05	1.75615e-05	3.92588e-05	2.10774e-05	3.41077e-06	5.0586e-06	2.15324e-06	2.79971e-06	4.16853e-06	3.30399e-06	3.73513e-06	7.47001e-06	1.00056e-05	1.53563e-05	6.788e-06	2.63305e-06	1.20161e-05	1.96058e-05	2.15399e-06	5.97735e-06	2.75031e-06	1.26373e-06	5.02048e-05	3.23291e-05	1.89617e-06	1.46017e-05	4.07992e-06	4.71449e-06	7.75513e-06	1.04878e-05	1.1404e-05	1.36005e-05	1.22283e-05	9.96532e-06
Bacteria|Actinobacteria|Actinobacteria|Actinomycetales|Actinomycetaceae|Actinotignum|Actinotignum_schaalii	9.89795e-07	1.8995e-06	3.11633e-06	5.57287e-07	2.33198e-06	2.06792e-06	5.62207e-06	1.61232e-06	0	3.28601e-06	2.87676e-06	2.83849e-06	0	7.03844e-06	4.54611e-06	2.8227e-06	0	1.14391e-06	1.39985e-06	8.81076e-06	2.29444e-06	0	3.18394e-06	1.90189e-06	0	0	0	0	1.35637e-06	1.01545e-05	0	1.87021e-06	0	0	2.03086e-06	0	9.67583e-07	2.1371e-06	0	1.12019e-06	1.85079e-06	7.15731e-07	6.9609e-07	1.18578e-06	0
Bacteria|Actinobacteria|Actinobacteria|Actinomycetales|Actinomycetaceae|Actinotignum|Actinotignum_sp._313	1.97959e-06	2.51006e-06	3.85441e-06	0	2.91497e-06	1.69865e-06	1.82337e-06	1.38199e-06	0	1.91684e-06	4.4459e-06	3.30058e-06	1.24844e-06	6.25639e-06	6.75029e-06	1.99942e-06	0	6.72887e-07	2.42641e-06	1.23161e-06	5.32309e-06	1.41105e-06	1.83689e-06	3.05956e-06	1.62716e-06	0	3.60692e-07	0	1.72629e-06	0	2.40326e-06	0	0	1.25095e-06	1.3722e-06	1.21897e-06	1.93517e-06	7.12368e-07	9.09814e-07	0	2.62195e-06	1.33603e-06	2.40954e-06	2.14922e-06	1.115e-06
Bacteria|Actinobacteria|Actinobacteria|Actinomycetales|Actinomycetaceae|Arcanobacterium|Arcanobacterium_haemolyticum	1.29435e-06	2.57789e-06	5.08454e-06	0	2.23481e-06	6.79459e-06	1.36753e-06	5.06728e-06	1.92297e-06	0	8.23798e-06	2.70647e-06	0	1.20435e-05	5.92372e-06	3.30492e-05	6.1052e-06	4.33339e-05	2.23977e-05	4.16853e-06	2.22101e-05	1.43595e-05	1.50625e-05	3.39032e-06	2.54243e-06	0	1.00994e-06	0	1.02756e-06	4.13215e-06	1.36801e-05	4.95055e-06	1.37205e-05	4.9204e-06	9.44075e-06	1.58014e-06	3.95829e-06	8.28937e-06	6.03786e-06	1.41316e-05	2.23637e-05	3.67409e-06	1.44573e-06	7.11466e-06	1.73522e-05
Bacteria|Actinobacteria|Actinobacteria|Actinomycetales|Actinomycetaceae|Arcanobacterium|Arcanobacterium_phocae	0	0	9.02096e-07	0	0	0	0	0	0	0	0	0	0	0	0	0	1.39547e-06	0	0	0	0	8.30029e-07	0	0	0	0	0	0	9.86453e-07	0	0	0	0	0	0	0	0	0	0	0	5.2439e-06	0	0	0	0
Bacteria|Actinobacteria|Actinobacteria|Actinomycetales|Actinomycetaceae|Mobiluncus|Mobiluncus_curtisii	1.29435e-06	1.42463e-06	6.80673e-06	6.85891e-07	1.55465e-06	2.5849e-06	0	1.48563e-05	0	0	3.3998e-06	2.83849e-06	0	3.14384e-05	5.23492e-06	0	0	0	0	1.98953e-06	3.94643e-06	1.90907e-06	2.20427e-06	3.39032e-06	2.23734e-06	0	0	0	1.19196e-06	0	1.91029e-05	2.47528e-06	0	0	1.59175e-06	8.12643e-07	6.15735e-06	5.24562e-06	0	9.47849e-07	2.31349e-06	7.82533e-06	9.63817e-07	4.37255e-06	6.48094e-06
Bacteria|Actinobacteria|Actinobacteria|Actinomycetales|Actinomycetaceae|Trueperella|Trueperella_pyogenes	1.24105e-05	7.39449e-06	7.87284e-06	3.7724e-06	5.24695e-06	5.68678e-06	3.34285e-06	1.45108e-05	3.76234e-06	5.20285e-06	3.51749e-05	1.1486e-05	1.66459e-06	6.20947e-05	4.14661e-05	2.70509e-06	6.01798e-06	3.16257e-05	5.78606e-06	6.44228e-06	7.43397e-06	1.41935e-05	5.38821e-06	4.96145e-06	6.00015e-06	0	2.20022e-06	1.64927e-06	3.45259e-06	5.23113e-06	5.11464e-06	4.95055e-06	0	1.06748e-05	7.95877e-06	1.84651e-05	1.45137e-05	3.3028e-06	5.70701e-06	2.67121e-06	1.80452e-05	1.47918e-06	1.55282e-06	4.96544e-06	6.69e-06
Bacteria|Actinobacteria|Actinobacteria|Actinopolysporales|Actinopolysporaceae|Actinopolyspora|Actinopolyspora_erythraea	2.96938e-06	9.49751e-07	1.96821e-06	0	0	1.03396e-06	0	1.03649e-06	3.59512e-06	0	0	7.26127e-07	0	4.06665e-06	5.23492e-06	0	0	0	0	0	2.1843e-05	5.47819e-06	0	5.29221e-06	0	0	0	1.88488e-06	0	0	8.01088e-06	1.7602e-06	0	1.16755e-06	0	0	4.3981e-06	1.55426e-06	0	0	5.55237e-06	0	2.46309e-06	1.55633e-06	1.53313e-06
Bacteria|Actinobacteria|Actinobacteria|Bifidobacteriales|Bifidobacteriaceae|Bifidobacterium|Bifidobacterium_actinocoloniiforme	3.65463e-06	4.00252e-06	2.46846e-05	4.28682e-06	1.16599e-06	1.7725e-06	5.31817e-06	1.90023e-06	6.52138e-06	5.20285e-06	3.3998e-06	3.4326e-06	6.49191e-06	1.6423e-05	1.2123e-05	0	0	8.07464e-07	0	2.17901e-06	2.38621e-06	1.99207e-06	2.57164e-06	1.1246e-05	0	0	2.12809e-06	0	1.8496e-06	1.09898e-06	2.2184e-06	4.07045e-06	0	0	0	1.39955e-06	1.14351e-06	9.7141e-07	9.09814e-07	2.1542e-06	8.02009e-06	8.11162e-07	4.87263e-06	2.96444e-06	0
Bacteria|Actinobacteria|Actinobacteria|Bifidobacteriales|Bifidobacteriaceae|Bifidobacterium|Bifidobacterium_adolescentis	0.000217679	0.381249	0.245486	0.00947752	0.00162772	0.000562695	0.309635	0.128124	0.0279233	0.00873051	0.0925974	0.22637	0.00322681	0.105801	0.116148	0.00336502	0.000139896	1.13718e-05	1.54917e-05	0.000145046	8.06724e-05	0.0379826	0.0983661	0.0906416	0.000579167	3.15993e-06	0.0149519	0	0.243123	0.00551651	0.00316467	0.04911	9.86912e-06	6.10464e-05	1.11423e-05	0.00816838	6.38605e-05	1.5154e-05	0.000773011	0.000538723	0.000336998	0.000187235	0.0721336	0.00212988	0.00070029
Bacteria|Actinobacteria|Actinobacteria|Bifidobacteriales|Bifidobacteriaceae|Bifidobacterium|Bifidobacterium_angulatum	5.48194e-05	0.00155081	0.000799093	0.00287843	0.000796954	4.74144e-05	0.00543738	0.000917062	0.000298479	0.000393636	0.000333704	0.00110807	6.50024e-05	0.000236961	0.000422513	3.36372e-05	4.15154e-05	2.01193e-05	6.81262e-06	4.11169e-05	2.77168e-05	0.000122097	0.000290718	0.000393526	9.69176e-05	1.52145e-06	0.00446122	0	0.000520436	0.000766426	0.00101991	0.00112504	6.86024e-06	0.00016254	0.000134037	0.00227111	3.57126e-05	5.37514e-06	0.000103967	0.000158032	1.11047e-05	6.92828e-05	0.000895225	0.000639504	0.000322444
Bacteria|Actinobacteria|Actinobacteria|Bifidobacteriales|Bifidobacteriaceae|Bifidobacterium|Bifidobacterium_animalis	5.48194e-06	6.41082e-05	4.55149e-05	0.00017906	3.50768e-05	8.93636e-06	4.0798e-05	8.95987e-05	1.88953e-05	8.20133e-05	3.08597e-05	2.11897e-05	6.82483e-06	6.0687e-05	4.65632e-05	3.64599e-06	3.75034e-06	0	1.86647e-06	2.49164e-05	8.44353e-06	1.12884e-05	3.07373e-05	2.06727e-05	5.89845e-06	0	0.000142978	0.000172113	6.42017e-05	7.00268e-05	6.06362e-05	6.62824e-05	0	3.38591e-05	6.03769e-06	9.97745e-05	2.01433e-05	5.69894e-06	8.18832e-06	1.05987e-05	7.24893e-06	4.15124e-06	2.77365e-05	2.74952e-05	3.89553e-05
Bacteria|Actinobacteria|Actinobacteria|Bifidobacteriales|Bifidobacteriaceae|Bifidobacterium|Bifidobacterium_asteroides	0	0	0	0	0	0	0	0	0	0	0	0	0	0	0	0	0	0	0	0	0	0	0	0	0	0	0	0	0	0	0	0	0	0	0	0	0	0	0	0	0	0	0	0	0
Bacteria|Actinobacteria|Actinobacteria|Bifidobacteriales|Bifidobacteriaceae|Bifidobacterium|Bifidobacterium_bifidum	0.000109715	0.0538254	0.000886679	0.00437916	0.00131562	9.26132e-05	0.0563772	0.0767123	0.00180684	0.00204335	0.00112586	0.117218	0.00131802	0.0167828	0.00124508	6.79801e-05	9.7596e-05	5.92813e-05	2.61306e-05	0.0338141	4.71736e-05	0.000110892	0.0807028	0.000381205	0.000138105	6.4369e-06	0.0148111	1.10737e-05	0.000426641	0.00269526	0.00183246	0.000663594	2.28675e-05	0.000237764	0.000131457	0.0173809	4.20459e-05	3.70431e-05	0.0234582	0.00017406	0.000282554	0.000272455	0.00030644	0.0286034	0.000170734
Bacteria|Actinobacteria|Actinobacteria|Bifidobacteriales|Bifidobacteriaceae|Bifidobacterium|Bifidobacterium_breve	0.000522231	0.00249201	0.00137414	0.0097953	0.00238367	0.000920445	0.0068062	0.00785826	0.000724542	0.00355327	0.00161347	0.00200259	0.000590015	0.00143428	0.00140351	0.000251103	0.000132396	0.000735667	0.000136066	0.00132967	0.00020035	0.000429789	0.00106589	0.000622331	0.000560759	0.000726784	0.00335841	0.000469925	0.00114067	0.00492047	0.00273189	0.00542734	0.000560434	0.00305023	0.000348869	0.00881926	0.0002141	0.000202183	0.000406604	0.0013917	0.00149297	0.00581451	0.00162157	0.00109973	0.00238213
Bacteria|Actinobacteria|Actinobacteria|Bifidobacteriales|Bifidobacteriaceae|Bifidobacterium|Bifidobacterium_catenulatum	6.31946e-05	0.00236841	0.00293394	0.0144934	0.00314778	0.000134932	0.00465158	0.00350794	0.000674545	0.00248984	0.00076064	0.00160467	0.000741659	0.00070009	0.000564545	0.000121729	0.000201995	2.48968e-06	1.04522e-05	4.88855e-05	0.000136381	0.000184267	0.000460079	0.00117165	0.000274481	1.98959e-06	0.0133726	6.83271e-06	0.000920566	0.00614864	0.00567657	0.00434994	4.8142e-06	5.6126e-05	2.29981e-05	0.00850133	0.000181818	5.26504e-05	0.000641336	0.000592923	1.81994e-05	0.000164141	0.00160331	0.00269616	0.000660359
Bacteria|Actinobacteria|Actinobacteria|Bifidobacteriales|Bifidobacteriaceae|Bifidobacterium|Bifidobacterium_choerinum	4.94897e-06	9.56535e-06	2.10762e-05	4.2268e-05	1.817e-05	2.88032e-06	2.59831e-05	2.00964e-05	6.60499e-06	2.06745e-05	2.64139e-05	1.7229e-05	4.07825e-06	1.92384e-05	1.81845e-05	1.64658e-06	3.22704e-06	6.66158e-06	0	4.92645e-06	5.6902e-06	6.80624e-06	5.87804e-06	1.19075e-05	4.0679e-06	0	7.46273e-05	0	2.48257e-05	2.87053e-05	3.24749e-05	2.76131e-05	0	2.91888e-06	1.42709e-06	3.44922e-05	2.5509e-06	2.00758e-06	3.2257e-06	4.82541e-06	3.08465e-06	2.81521e-06	1.46714e-05	2.14181e-05	5.36594e-06
Bacteria|Actinobacteria|Actinobacteria|Bifidobacteriales|Bifidobacteriaceae|Bifidobacterium|Bifidobacterium_coryneforme	0	8.14072e-07	1.39415e-06	9.431e-07	0	0	0	0	0	0	0	0	0	0	0	0	0	0	0	0	2.29444e-06	0	0	0	0	0	0	0	0	0	0	0	0	0	0	0	0	0	0	0	0	0	0	0	0
Bacteria|Actinobacteria|Actinobacteria|Bifidobacteriales|Bifidobacteriaceae|Bifidobacterium|Bifidobacterium_dentium	0	0.00032183	0	0.00226528	0	0.000347041	0	0.00103159	0	0	0	0	0	0.000169705	0	0	0	0	0	0	0	0.000131477	0	0	0	0	0	0	0.000577568	0	0	0	0.000271521	0	0.00075751	0	0.010885	0	0.000208513	0	0	0	0	0	0.00799985
Bacteria|Actinobacteria|Actinobacteria|Bifidobacteriales|Bifidobacteriaceae|Bifidobacterium|Bifidobacterium_indicum	0	0	0	0	0	0	0	0	1.58854e-06	0	0	0	0	0	0	0	0	0	0	0	0	0	0	0	0	0	5.04969e-07	0	8.63146e-07	0	0	0	0	0	0	2.16705e-06	0	0	0	0	0	1.62232e-06	0	0	0
Bacteria|Actinobacteria|Actinobacteria|Bifidobacteriales|Bifidobacteriaceae|Bifidobacterium|Bifidobacterium_kashiwanohense	0.000322978	0.00340445	0.00714395	0.0709506	0.0114163	0.000467276	0.00899485	0.0130324	0.00286197	0.0118889	0.000657862	0.00123138	0.00238778	0.00190663	0.000767604	0.000572068	0.000896593	6.18383e-05	8.77242e-06	0.000171383	0.000372066	0.000143512	0.000349254	0.00274997	0.00160143	1.25227e-05	0.0678921	1.449e-05	0.00218598	0.028948	0.0206223	0.0211763	6.439e-06	8.20623e-05	2.61816e-05	0.040527	6.74669e-05	3.28984e-05	0.00279073	0.00252481	9.67038e-05	0.00110022	0.00758781	0.012259	0.00342068
Bacteria|Actinobacteria|Actinobacteria|Bifidobacteriales|Bifidobacteriaceae|Bifidobacterium|Bifidobacterium_longum	0.00465112	0.0800516	0.0395701	0.199468	0.0330484	0.0245577	0.0330207	0.258202	0.00216878	0.0423618	0.0279745	0.0263441	0.0150882	0.0373034	0.0562645	0.00150721	0.00212627	0.00227099	0.000101256	0.0591043	0.00276168	0.00526695	0.0259174	0.021626	0.0127365	2.96097e-05	0.0294731	0.000407724	0.0196599	0.0478809	0.298728	0.237819	0.0145165	0.0713064	0.000125913	0.16797	0.00113709	0.000250689	0.00120923	0.00778994	0.0213094	0.532904	0.0384902	0.0274566	0.0257701
Bacteria|Actinobacteria|Actinobacteria|Bifidobacteriales|Bifidobacteriaceae|Bifidobacterium|Bifidobacterium_pseudocatenulatum	0.00189431	0.0148545	0.0377888	0.399541	0.0639437	0.0024739	0.0373958	0.0729372	0.0183251	0.0720858	0.00119176	0.00187281	0.0146362	0.00891598	0.00251717	0.0031913	0.00577665	8.71388e-05	1.49318e-05	0.000134719	0.00229471	0.000290842	0.000647074	0.0148611	0.00792802	5.28996e-05	0.41917	8.24637e-06	0.0101297	0.158834	0.11707	0.114613	1.74515e-06	0.000189227	9.38586e-06	0.233494	4.6444e-05	1.56073e-05	0.0146903	0.0148162	0.000100097	0.000363067	0.0583847	0.0661608	0.0245789
Bacteria|Actinobacteria|Actinobacteria|Bifidobacteriales|Bifidobacteriaceae|Bifidobacterium|Bifidobacterium_pseudolongum	9.06043e-06	3.56835e-05	5.83082e-05	0.000340931	6.88905e-05	1.49186e-05	6.26785e-05	0.000128122	3.48643e-05	8.28348e-05	1.56914e-05	1.65029e-05	2.04745e-05	4.41075e-05	4.50478e-05	7.76244e-06	1.15127e-05	5.48403e-05	4.66618e-06	1.94216e-05	1.22982e-05	6.30822e-06	1.64095e-05	3.02648e-05	1.86106e-05	0	0.000429549	0	5.24464e-05	0.000180364	0.000129838	0.000111057	7.82308e-07	7.08872e-06	1.86619e-06	0.000168985	7.30085e-06	4.85705e-06	1.52187e-05	2.03357e-05	4.93544e-06	5.08169e-05	5.8418e-05	8.33008e-05	2.82931e-05
Bacteria|Actinobacteria|Actinobacteria|Bifidobacteriales|Bifidobacteriaceae|Bifidobacterium|Bifidobacterium_scardovii	1.08877e-05	2.7882e-05	5.83902e-05	0.000235432	4.83885e-05	3.45638e-05	6.19187e-05	7.76215e-05	3.03495e-05	6.35295e-05	3.8967e-05	2.73948e-05	8.65588e-06	0.000144053	4.14661e-05	5.41018e-06	5.75633e-06	7.53633e-06	5.03947e-06	1.14635e-05	6.14909e-06	8.13429e-06	1.86138e-05	2.65438e-05	1.12884e-05	0	0.000189364	1.06025e-05	0.000259437	0.000125151	7.73358e-05	8.91099e-05	0	2.96058e-05	1.51491e-05	0.000137066	9.32398e-06	5.31038e-06	7.77477e-06	1.40454e-05	3.316e-05	0.000236859	5.6651e-05	3.9427e-05	2.48784e-05
Bacteria|Actinobacteria|Actinobacteria|Bifidobacteriales|Bifidobacteriaceae|Bifidobacterium|Bifidobacterium_thermophilum	1.09639e-05	0.000611097	3.60018e-05	0.000155311	2.98299e-05	1.21121e-05	2.70467e-05	0.000247951	1.84773e-05	6.28449e-05	1.56914e-05	3.86827e-05	9.40495e-06	6.56921e-05	4.4359e-05	9.64424e-06	4.27364e-06	6.19056e-06	7.27924e-06	6.91597e-06	1.51433e-05	1.05414e-05	2.09405e-05	1.50497e-05	1.33224e-05	0	0.00018435	0	2.03045e-05	4.56734e-05	5.28718e-05	5.45111e-05	1.20355e-06	2.91888e-06	1.53687e-06	0.000144154	7.30085e-06	1.1916e-05	1.02561e-05	7.49663e-06	1.21844e-05	7.30046e-06	2.90751e-05	3.44616e-05	1.54706e-05
Bacteria|Actinobacteria|Actinobacteria|Bifidobacteriales|Bifidobacteriaceae|Gardnerella|Gardnerella_vaginalis	2.81711e-06	1.76382e-06	7.62681e-06	3.68667e-06	5.63561e-06	3.98813e-06	1.4663e-05	2.59122e-06	3.92955e-06	3.99798e-05	3.92285e-06	1.84832e-06	3.91179e-06	8.60254e-06	0.000104698	1.72891e-05	1.03788e-05	4.91207e-06	5.87939e-06	1.86637e-05	5.96553e-06	6.80624e-06	2.44918e-06	3.72109e-06	1.2102e-05	2.45772e-06	9.7387e-07	0	2.35927e-05	9.89079e-06	7.02492e-06	1.19913e-05	1.017e-05	9.84081e-06	6.53168e-06	1.94131e-06	9.93971e-06	3.36756e-06	2.23318e-06	9.39232e-06	1.68113e-05	0.000173589	6.15772e-06	3.55733e-06	1.03834e-05
Bacteria|Actinobacteria|Actinobacteria|Bifidobacteriales|Bifidobacteriaceae|Parascardovia|Parascardovia_denticolens	3.35007e-06	3.26986e-05	4.74011e-05	2.91504e-06	1.17571e-05	0.000525473	8.05323e-06	3.39738e-06	4.68202e-06	1.36917e-06	5.0997e-06	1.31363e-05	0	7.77356e-05	3.18228e-05	1.64658e-06	1.13382e-06	2.89341e-06	0	3.78957e-06	2.75332e-06	1.02094e-05	2.93902e-06	2.34842e-05	2.69498e-05	0	6.45639e-06	1.67283e-05	8.21222e-05	8.61597e-06	2.83462e-06	5.99567e-06	3.06906e-06	4.58682e-06	2.36019e-05	1.08352e-06	0.00022316	1.27579e-05	9.75982e-06	2.11112e-05	3.23888e-05	1.71776e-06	2.80578e-05	1.92689e-06	6.90603e-05
Bacteria|Actinobacteria|Actinobacteria|Bifidobacteriales|Bifidobacteriaceae|Scardovia|Scardovia_inopinata	1.29435e-06	1.5603e-06	1.59097e-05	2.84216e-05	0	7.60699e-06	4.55843e-06	3.80046e-06	1.33772e-06	0	1.17685e-05	2.14537e-05	3.92844e-05	7.35126e-06	1.77712e-05	0	0	0	2.14644e-06	3.97905e-06	1.46844e-06	0	1.59197e-06	6.2845e-06	1.2102e-05	7.84131e-06	0	0	4.16365e-05	1.77155e-05	0	5.59412e-05	1.68497e-06	1.08416e-06	9.33097e-07	0.000119143	1.48656e-05	7.38272e-06	9.09814e-07	1.29252e-06	1.49606e-05	2.09948e-06	4.92618e-06	2.07511e-06	2.43906e-06
Bacteria|Actinobacteria|Actinobacteria|Candidatus_Nanopelagicales|Candidatus_Nanopelagicaceae|Candidatus_Nanopelagicus|Candidatus_Nanopelagicus_abundans	0	7.46233e-07	0	0	0	0	0	0	0	2.32759e-06	5.75351e-06	7.26127e-07	0	0	2.61746e-06	0	0	0	0	5.49488e-06	1.74377e-06	0	0	0	1.01697e-06	0	0	0	0	0	0	0	0	0	0	0	9.67583e-07	0	0	0	0	0	1.65991e-06	0	0
Bacteria|Actinobacteria|Actinobacteria|Candidatus_Nanopelagicales|Candidatus_Nanopelagicaceae|Candidatus_Nanopelagicus|Candidatus_Nanopelagicus_hibericus	0	7.46233e-07	0	0	0	0	0	0	0	0	4.70742e-06	0	0	0	0	0	0	0	0	0	0	0	0	0	0	8.19242e-06	0	0	0	0	0	0	0	0	0	0	0	0	0	0	0	0	5.88999e-07	0	0
Bacteria|Actinobacteria|Actinobacteria|Candidatus_Nanopelagicales|Candidatus_Nanopelagicaceae|Candidatus_Nanopelagicus|Candidatus_Nanopelagicus_limnes	2.96938e-06	0	0	0	0	0	0	0	0	0	4.05361e-06	1.58428e-06	0	0	2.89298e-06	2.8227e-06	1.74434e-06	0	0	0	0	0	0	0	0	0	0	0	6.98738e-07	0	0	0	0	0	0	0	0	0	0	0	2.15925e-06	0	0	0	0
Bacteria|Actinobacteria|Actinobacteria|Candidatus_Nanopelagicales|Candidatus_Nanopelagicaceae|Candidatus_Planktophila|Candidatus_Planktophila_dulcis	0	0	0	0	0	0	0	0	0	0	0	0	0	0	7.30133e-06	2.70509e-06	1.04661e-06	0	0	0	2.38621e-06	0	0	0	1.72886e-06	6.67097e-06	0	0	0	2.28587e-06	0	0	1.44426e-06	3.25247e-06	4.55571e-06	0	0	9.7141e-07	0	0	4.31851e-06	0	4.55136e-06	0	0
Bacteria|Actinobacteria|Actinobacteria|Candidatus_Nanopelagicales|Candidatus_Nanopelagicaceae|Candidatus_Planktophila|Candidatus_Planktophila_lacus	4.87284e-06	3.92111e-05	2.46026e-06	1.20031e-06	7.77326e-06	0	8.35713e-06	3.22463e-06	3.42791e-06	1.61562e-05	1.83066e-06	2.44243e-06	2.16397e-06	9.22817e-06	5.37268e-06	0	0	2.75884e-06	0	1.13687e-06	0	9.96035e-07	3.42886e-06	9.09599e-07	7.52561e-06	1.28738e-06	0	0	9.04249e-07	0	8.6271e-07	1.37515e-06	0	1.5345e-05	2.68952e-06	9.93231e-07	1.14351e-06	2.20186e-06	9.27183e-05	0	3.70158e-06	7.15731e-07	5.88999e-07	1.92689e-06	0
Bacteria|Actinobacteria|Actinobacteria|Candidatus_Nanopelagicales|Candidatus_Nanopelagicaceae|Candidatus_Planktophila|Candidatus_Planktophila_limnetica	0	0	0	0	0	0	0	0	0	0	0	0	7.99005e-06	0	0	0	0	0	0	0	0	0	0	0	0	0	0	1.41366e-06	0	0	0	0	0	0	0	0	0	0	0	0	0	0	0	0	1.04531e-06
Bacteria|Actinobacteria|Actinobacteria|Candidatus_Nanopelagicales|Candidatus_Nanopelagicaceae|Candidatus_Planktophila|Candidatus_Planktophila_sulfonica	0	0	0	0	0	0	0	0	0	0	0	0	0	0	0	0	0	0	0	0	0	0	0	0	0	0	0	0	0	0	0	0	0	0	0	0	0	0	0	0	1.85079e-06	0	0	0	0
Bacteria|Actinobacteria|Actinobacteria|Candidatus_Nanopelagicales|Candidatus_Nanopelagicaceae|Candidatus_Planktophila|Candidatus_Planktophila_vernalis	0	0	0	0	0	0	0	0	0	0	0	0	0	0	0	0	0	0	0	0	0	0	0	0	0	0	0	0	0	0	0	0	0	0	0	0	0	0	0	0	0	0	0	0	0
Bacteria|Actinobacteria|Actinobacteria|Candidatus_Nanopelagicales|Candidatus_Nanopelagicaceae|Candidatus_Planktophila|Candidatus_Planktophila_versatilis	1.2106e-05	1.95377e-05	4.01843e-06	1.7576e-06	4.56679e-06	7.68084e-06	6.76168e-06	1.61232e-06	1.19559e-05	0	1.51683e-05	3.23456e-06	5.82608e-06	8.60254e-06	3.71955e-06	0	0	0	1.11988e-06	5.02119e-06	1.00955e-06	1.16204e-06	3.18394e-06	2.64611e-06	9.66125e-06	4.91545e-06	1.08208e-06	0	2.75385e-06	5.27509e-07	0	1.98022e-06	2.22657e-06	1.00076e-06	2.57974e-06	5.86909e-06	2.02313e-06	2.1371e-06	1.46397e-05	9.04765e-06	6.632e-06	2.71978e-06	1.178e-06	2.89033e-06	0
Bacteria|Actinobacteria|Actinobacteria|Catenulisporales|Catenulisporaceae|Catenulispora|Catenulispora_acidiphila	2.13187e-06	1.42463e-06	2.29624e-06	2.05767e-06	1.65182e-06	3.91428e-06	9.11687e-07	2.13056e-06	6.27056e-06	0	4.83818e-06	2.04636e-06	9.15526e-07	1.25128e-05	1.06076e-05	1.52896e-06	0	7.40175e-07	2.14644e-06	7.38967e-06	5.6902e-06	9.13032e-07	4.65345e-06	1.73651e-06	3.66111e-06	0	0	0	6.57635e-07	7.03345e-07	4.25193e-06	4.95055e-06	0	1.83473e-06	6.03769e-07	0	5.27772e-06	1.8133e-06	1.73692e-06	1.12019e-06	2.00502e-06	2.33806e-06	3.05209e-06	4.37255e-06	1.39375e-06
Bacteria|Actinobacteria|Actinobacteria|Corynebacteriales|Corynebacteriaceae|Corynebacterium|Corynebacterium_ammoniagenes	1.52276e-06	1.22111e-06	5.08454e-06	9.431e-07	1.36032e-06	1.25552e-06	2.0513e-06	0	2.50822e-06	3.01217e-06	3.3998e-06	1.78231e-06	9.98756e-07	3.59742e-06	3.30626e-06	0	0	0	0	0	1.65199e-06	0	0	2.14996e-06	0	0	0	0	8.63146e-07	0	0	0	0	0	2.36019e-06	0	0	0	1.32337e-06	0	0	0	8.56726e-07	1.70455e-06	0
Bacteria|Actinobacteria|Actinobacteria|Corynebacteriales|Corynebacteriaceae|Corynebacterium|Corynebacterium_aquilae	4.26373e-06	6.51258e-06	4.26445e-06	0	6.31577e-06	1.25552e-06	1.42071e-05	1.26682e-06	0	3.42292e-06	9.80712e-06	6.60115e-06	0	8.28972e-06	5.51044e-06	0	1.22104e-06	9.42041e-07	1.86647e-06	3.31588e-06	1.37666e-06	1.16204e-06	0	1.90189e-06	2.94922e-06	0	1.83953e-06	0.000131588	1.8907e-06	6.15427e-07	1.41731e-06	0	8.42486e-07	0	0	0	1.05554e-06	0	1.24066e-06	2.1542e-06	0	6.203e-07	1.01736e-06	0	1.79794e-05
Bacteria|Actinobacteria|Actinobacteria|Corynebacteriales|Corynebacteriaceae|Corynebacterium|Corynebacterium_argentoratense	9.13657e-07	3.05277e-06	4.59249e-06	1.71473e-06	2.42914e-06	2.95417e-06	5.54609e-06	0	1.92297e-06	4.24443e-06	1.33377e-05	2.44243e-06	0	4.37947e-06	3.99507e-06	3.99883e-06	2.70373e-06	1.14391e-06	1.02656e-06	6.2528e-06	4.95598e-06	1.41105e-06	5.02083e-06	9.34406e-06	0	0	3.96762e-07	0	0.00048476	1.41548e-05	0.000205756	9.35104e-07	0	4.50342e-06	3.78728e-06	5.86909e-07	0	5.7637e-06	0	5.77326e-06	2.93042e-06	9.32836e-05	6.9609e-07	3.11266e-06	2.71781e-06
Bacteria|Actinobacteria|Actinobacteria|Corynebacteriales|Corynebacteriaceae|Corynebacterium|Corynebacterium_atypicum	2.208e-06	1.15327e-06	4.75651e-06	9.00232e-07	0	1.10781e-06	9.87661e-06	1.03649e-06	1.1705e-06	1.91684e-06	3.26904e-06	1.58428e-06	0	6.72562e-06	2.4797e-06	0	0	0	1.67982e-06	1.98953e-06	3.85465e-06	4.48216e-06	0	3.30763e-06	0	0	0	0	8.63146e-07	4.83549e-07	1.84866e-06	2.14524e-06	0	0	0	6.32056e-07	2.19905e-06	9.0665e-07	0	0	0	1.38375e-06	3.48045e-06	2.29744e-06	0
Bacteria|Actinobacteria|Actinobacteria|Corynebacteriales|Corynebacteriaceae|Corynebacterium|Corynebacterium_aurimucosum	1.21821e-06	1.62814e-06	0	0	0	1.40323e-06	0	0	0	0	2.74599e-06	0	0	0	2.89298e-06	0	2.44208e-06	0	0	0	0	0	0	2.23265e-06	0	0	0	0	4.52124e-07	6.15427e-07	0	0	0	0	2.46996e-06	1.08352e-06	3.95829e-06	2.65519e-06	0	0	0	0	1.49927e-06	0	1.81188e-06
Bacteria|Actinobacteria|Actinobacteria|Corynebacteriales|Corynebacteriaceae|Corynebacterium|Corynebacterium_callunae	8.37519e-07	4.40956e-06	1.55817e-06	0	6.41294e-06	2.95417e-06	0	0	0	2.58773e-05	0	1.65029e-06	0	1.17307e-05	1.10209e-05	0	0	0	0	5.11592e-06	4.58887e-06	0	0	0	0	5.61766e-06	4.689e-07	0	9.86453e-07	0	1.17082e-06	0	0	6.50494e-06	0	0	1.67128e-06	1.29521e-06	0	1.20635e-06	2.62195e-06	1.47918e-06	0	0	0
Bacteria|Actinobacteria|Actinobacteria|Corynebacteriales|Corynebacteriaceae|Corynebacterium|Corynebacterium_camporealensis	4.33987e-06	3.73116e-06	2.13223e-06	0	2.33198e-06	1.99406e-06	1.59545e-06	1.09407e-06	2.09019e-06	0	3.66133e-06	2.50844e-06	1.49813e-06	1.40769e-05	5.51044e-06	0	2.79095e-06	0	0	1.80005e-06	3.57932e-06	0	4.77591e-06	1.24036e-06	4.27129e-06	0	0	0	1.23307e-06	0	0	6.05067e-07	0	0	0	0	1.93517e-06	0	0	9.47849e-07	0	1.28832e-06	2.51663e-06	2.29744e-06	0
Bacteria|Actinobacteria|Actinobacteria|Corynebacteriales|Corynebacteriaceae|Corynebacterium|Corynebacterium_casei	5.02511e-06	4.54524e-06	1.41875e-05	2.65783e-06	1.38947e-05	5.1698e-06	4.40649e-06	8.57982e-06	1.42133e-06	1.77992e-06	6.93037e-06	1.65029e-06	2.2472e-06	1.26692e-05	8.26566e-06	1.64658e-06	0	2.66463e-05	0	1.70531e-06	5.87376e-06	1.32805e-06	2.6941e-06	1.00883e-05	1.62716e-06	0	5.04969e-07	2.94513e-06	2.30172e-06	3.03317e-06	0	2.03523e-06	0	0	1.09227e-05	1.67043e-06	4.48607e-06	1.27579e-05	9.51169e-06	1.80953e-06	1.75825e-05	7.01417e-06	2.24891e-06	5.85477e-06	2.99656e-06
Bacteria|Actinobacteria|Actinobacteria|Corynebacteriales|Corynebacteriaceae|Corynebacterium|Corynebacterium_crudilactis	0	3.73116e-06	0	0	0	0	0	0	0	0	0	0	0	4.22306e-06	2.34194e-06	0	3.5759e-06	0	0	1.32635e-06	0	0	0	0	0	0	0	0	0	0	0	0	0	0	0	0	0	0	0	0	0	0	0	0	0
Bacteria|Actinobacteria|Actinobacteria|Corynebacteriales|Corynebacteriaceae|Corynebacterium|Corynebacterium_cystitidis	1.44662e-06	4.4774e-06	1.30394e-05	1.54326e-06	0	1.92021e-06	0	6.90993e-07	0	2.46451e-06	5.62275e-06	3.69664e-06	2.66335e-06	4.53588e-06	5.09716e-06	3.52838e-06	2.18043e-06	0	0	0	1.74377e-06	0	0	7.77294e-06	1.83055e-06	0	4.32831e-07	0	1.97291e-06	0	5.42275e-06	1.32015e-06	0	1.75133e-06	1.31731e-06	5.41762e-07	4.22218e-06	0	0	0	1.54232e-06	6.203e-07	3.534e-06	1.03755e-06	0
Bacteria|Actinobacteria|Actinobacteria|Corynebacteriales|Corynebacteriaceae|Corynebacterium|Corynebacterium_deserti	1.44662e-06	2.03518e-06	1.47616e-06	0	3.9838e-06	2.21563e-06	9.11687e-07	4.49145e-06	2.67544e-06	3.55984e-06	2.61523e-06	2.57445e-06	0	4.22306e-06	2.75522e-06	2.23464e-06	3.22704e-06	0	1.77315e-06	2.17901e-06	1.83555e-06	0	3.3064e-06	0	1.12884e-05	0	5.04969e-07	0	1.14264e-05	0	0	7.1508e-07	0	0	2.63463e-06	0	0	1.35997e-06	0	0	7.55739e-06	5.72585e-07	0	2.001e-06	0
Bacteria|Actinobacteria|Actinobacteria|Corynebacteriales|Corynebacteriaceae|Corynebacterium|Corynebacterium_diphtheriae	5.70274e-05	3.38518e-05	2.37825e-06	2.80358e-05	6.21861e-05	1.84636e-06	4.80155e-05	2.9252e-05	2.30757e-05	0.000108438	0	2.25099e-05	2.62173e-05	0	7.28756e-05	6.80977e-05	0	3.02799e-06	6.80329e-05	2.14111e-05	2.71661e-05	1.84267e-05	0	0	6.2849e-05	6.788e-06	5.73501e-06	0	1.15497e-05	7.47304e-07	1.63915e-05	2.75031e-05	2.22657e-06	2.4185e-06	2.79929e-06	2.25734e-06	4.74116e-05	1.87806e-06	4.38365e-06	8.53064e-06	4.11801e-05	4.72383e-06	2.60231e-05	1.55633e-06	1.90247e-05
Bacteria|Actinobacteria|Actinobacteria|Corynebacteriales|Corynebacteriaceae|Corynebacterium|Corynebacterium_doosanense	1.75118e-06	1.28895e-06	0	0	2.23481e-06	2.21563e-06	1.67143e-06	0	0	0	5.75351e-06	0	0	9.38458e-06	7.99014e-06	0	0	1.78988e-05	3.35965e-06	1.13687e-06	2.8451e-06	1.32805e-06	0	6.11912e-06	1.11867e-06	0	0	0	8.22044e-07	0	6.77843e-07	4.89554e-06	0	1.33435e-06	3.78728e-06	0	6.33327e-06	6.73511e-06	0	1.29252e-06	4.01004e-06	0	0	5.11366e-06	6.89907e-06
Bacteria|Actinobacteria|Actinobacteria|Corynebacteriales|Corynebacteriaceae|Corynebacterium|Corynebacterium_efficiens	8.37519e-07	2.17086e-06	4.42847e-06	5.57287e-07	0	2.28948e-06	0	1.15165e-06	1.92297e-06	3.28601e-06	2.48447e-06	1.32023e-06	0	5.47434e-06	6.19925e-06	1.8818e-06	2.96538e-06	1.41306e-06	1.86647e-06	2.17901e-06	9.17774e-07	0	4.77591e-06	2.89418e-06	1.42376e-06	0	0	0	3.28818e-06	0	5.97735e-06	6.05067e-07	0	0	0	0	9.67583e-07	1.10093e-06	2.56402e-06	3.96373e-06	3.54735e-06	1.28832e-06	2.30245e-06	1.85277e-06	1.81188e-06
Bacteria|Actinobacteria|Actinobacteria|Corynebacteriales|Corynebacteriaceae|Corynebacterium|Corynebacterium_epidermidicanis	1.29435e-06	5.56283e-06	3.03432e-06	0	2.72064e-06	2.5849e-06	0	2.41847e-06	1.83936e-06	9.72111e-06	2.09219e-06	1.02318e-05	1.33167e-06	0	2.89298e-06	0	0	1.81679e-06	0	2.6527e-06	0	0	2.08181e-06	1.57113e-06	0	0	3.96762e-07	0	8.22044e-07	0	0	1.26514e-06	0	4.0781e-05	4.53375e-05	0	1.49536e-06	0	0	1.12019e-06	0	1.09745e-06	1.71345e-06	0	0
Bacteria|Actinobacteria|Actinobacteria|Corynebacteriales|Corynebacteriaceae|Corynebacterium|Corynebacterium_falsenii	0	1.08543e-06	0	0	0	0	0	0	0	0	0	0	1.49813e-06	5.78716e-06	4.13283e-06	0	0	1.93791e-05	0	0	0	0	0	0	0	0	0	0	6.16533e-07	0	1.17082e-06	4.40049e-06	0	0	0	0	0	0	3.88739e-06	0	0	0	0	1.25989e-06	0
Bacteria|Actinobacteria|Actinobacteria|Corynebacteriales|Corynebacteriaceae|Corynebacterium|Corynebacterium_flavescens	2.66483e-06	5.35931e-06	1.18093e-05	1.02884e-06	4.08096e-06	2.14177e-06	9.87661e-07	1.53746e-05	5.10006e-06	5.75051e-06	4.96894e-06	5.743e-06	0	6.72562e-06	6.88805e-06	9.76185e-06	2.61652e-06	5.58496e-06	1.18521e-05	1.80005e-06	7.80108e-06	6.80624e-06	1.6532e-05	1.32305e-05	4.16959e-06	0	1.83953e-06	2.70952e-06	1.31527e-06	4.83549e-07	4.68328e-06	2.03523e-06	9.50805e-06	2.25171e-05	9.6603e-06	2.34764e-06	1.23147e-06	3.88564e-06	1.81963e-06	2.41271e-06	1.35725e-05	1.43146e-06	5.35454e-07	2.59388e-06	8.29282e-06
Bacteria|Actinobacteria|Actinobacteria|Corynebacteriales|Corynebacteriaceae|Corynebacterium|Corynebacterium_frankenforstense	1.82731e-06	2.2387e-06	2.54227e-06	9.85969e-07	2.04048e-06	2.80646e-06	4.02662e-06	1.55473e-06	1.42133e-06	3.24493e-05	3.79209e-06	1.51826e-06	0	1.07923e-05	9.22999e-06	0	0	0	1.49318e-06	1.51583e-06	2.47799e-06	1.99207e-06	2.6941e-06	1.40574e-06	0	0	1.26242e-06	0	2.34283e-06	0	2.773e-06	6.05067e-07	0	0	1.48198e-06	0	4.13422e-06	7.77128e-07	0	0	0	5.2487e-07	5.40808e-06	4.89133e-06	2.71781e-06
Bacteria|Actinobacteria|Actinobacteria|Corynebacteriales|Corynebacteriaceae|Corynebacterium|Corynebacterium_genitalium	3.12166e-06	0	0	0	9.71658e-07	1.18167e-06	8.737e-06	0	0	0	0	7.92138e-07	0	1.72051e-06	5.23492e-06	7.17437e-06	0	0	0	1.51583e-06	0	6.80624e-06	1.95935e-06	1.15767e-06	0	0	6.13177e-07	9.66003e-06	9.45351e-07	0	0	7.1508e-07	0	0	2.46996e-06	0	6.68512e-06	0	1.24066e-06	1.03402e-06	0	0	1.07091e-06	5.55832e-06	2.29969e-06
Bacteria|Actinobacteria|Actinobacteria|Corynebacteriales|Corynebacteriaceae|Corynebacterium|Corynebacterium_glaucum	8.37519e-07	9.49751e-07	1.47616e-06	0	1.06882e-06	1.7725e-06	0	0	0	0	0	0	0	0	5.37268e-06	0	0	2.3551e-06	0	0	2.0191e-06	1.74306e-06	0	1.40574e-06	0	0	0	0	1.56188e-06	0	0	0	0	0	9.33097e-07	0	2.02313e-06	0	0	0	0	0	0	0	4.04188e-06
Bacteria|Actinobacteria|Actinobacteria|Corynebacteriales|Corynebacteriaceae|Corynebacterium|Corynebacterium_glutamicum	1.56083e-05	1.62814e-05	3.37056e-05	0	0	2.59228e-05	0	0	1.28756e-05	0	0	0	9.65464e-06	6.09998e-05	0	0	0	0	0	1.29793e-05	1.54186e-05	1.16204e-05	0	0	0	0	0	0	6.98738e-06	0	0	0	0	3.79455e-05	0	0	0	0	0	1.93017e-05	2.43687e-05	2.57663e-05	0	0	0
Bacteria|Actinobacteria|Actinobacteria|Corynebacteriales|Corynebacteriaceae|Corynebacterium|Corynebacterium_glyciniphilum	2.66483e-06	2.98493e-06	2.62428e-06	8.14496e-07	3.01214e-06	1.84636e-06	4.25454e-06	0	6.77221e-06	2.19067e-06	5.36123e-06	1.78231e-06	0	9.07176e-06	7.99014e-06	0	0	0	0	6.44228e-06	2.56977e-06	0	0	1.8192e-06	0	0	0	0	1.39748e-06	0	1.04758e-06	7.1508e-07	0	0	0	0	0	0	9.92524e-07	2.32654e-06	0	1.67004e-06	0	9.63443e-07	9.05938e-07
Bacteria|Actinobacteria|Actinobacteria|Corynebacteriales|Corynebacteriaceae|Corynebacterium|Corynebacterium_halotolerans	1.67504e-06	2.64573e-06	1.80419e-06	1.15744e-06	3.1093e-06	2.95417e-06	0	0	0	3.55984e-06	2.22295e-06	1.18821e-06	0	3.04999e-05	1.65313e-06	0	0	0	0	0	0	1.66006e-06	0	0	0	0	5.04969e-07	0	1.27417e-06	0	0	0	0	0	1.42709e-06	0	0	0	0	1.20635e-06	0	0	0	8.89332e-07	0
Bacteria|Actinobacteria|Actinobacteria|Corynebacteriales|Corynebacteriaceae|Corynebacterium|Corynebacterium_humireducens	4.18759e-06	3.66332e-06	4.92052e-06	9.85969e-07	1.55465e-06	1.99406e-06	7.74934e-06	8.63741e-07	2.59183e-06	3.55984e-06	8.89179e-06	2.44243e-06	0	3.17512e-05	6.33701e-06	0	0	2.69155e-06	0	2.55796e-06	4.40532e-06	2.32408e-06	1.83689e-06	1.98458e-06	0	0	0	2.12049e-06	3.12377e-06	4.3959e-07	1.54055e-06	6.60073e-07	0	0	3.95194e-06	0	1.05554e-06	1.42474e-06	2.15047e-06	1.29252e-06	3.08465e-06	1.38375e-06	7.49635e-07	4.59488e-06	2.99656e-06
Bacteria|Actinobacteria|Actinobacteria|Corynebacteriales|Corynebacteriaceae|Corynebacterium|Corynebacterium_imitans	0	1.83166e-06	1.14812e-06	0	1.26315e-06	1.40323e-06	0	0	0	1.77992e-06	0	1.05618e-06	0	2.65897e-06	5.78596e-06	0	0	8.54566e-06	0	0	9.17774e-07	0	0	1.40574e-06	0	0	0	0	2.13732e-06	0	6.77843e-07	0	0	0	0	0	1.8472e-06	1.23045e-06	0	0	3.54735e-06	6.68016e-07	6.90735e-06	0	0
Bacteria|Actinobacteria|Actinobacteria|Corynebacteriales|Corynebacteriaceae|Corynebacterium|Corynebacterium_jeikeium	5.32966e-06	1.10578e-05	6.80673e-06	6.43023e-07	2.72064e-06	1.47708e-06	1.36753e-06	1.03649e-06	0	2.32759e-06	4.70742e-06	2.97052e-06	1.49813e-06	4.17614e-05	1.32251e-05	1.38783e-05	1.53502e-05	5.78683e-06	0	1.80005e-06	2.56977e-06	1.32805e-06	4.04115e-06	5.12683e-06	2.23734e-06	0.000159518	0	0	2.63054e-06	1.62648e-06	1.23244e-06	7.70086e-07	0	0	3.2384e-06	1.40407e-05	1.07314e-05	3.82088e-06	0	8.44447e-06	0	1.95633e-06	1.02272e-05	4.22433e-06	1.04531e-06
Bacteria|Actinobacteria|Actinobacteria|Corynebacteriales|Corynebacteriaceae|Corynebacterium|Corynebacterium_kroppenstedtii	0	2.57789e-06	2.29624e-06	4.28682e-07	0	2.51104e-06	8.20518e-06	1.15165e-06	0	3.28601e-06	7.32265e-06	1.58428e-06	1.08199e-06	3.12819e-06	3.1685e-06	0	1.30826e-06	9.42041e-07	0	1.98953e-06	2.29444e-06	0	8.44969e-06	1.40574e-06	3.45771e-06	0	0	0	7.68611e-06	0	8.01088e-07	6.60073e-07	0	0	0	0	3.85274e-05	0	1.24066e-06	1.63719e-06	0	0	1.12445e-06	1.40811e-06	0
Bacteria|Actinobacteria|Actinobacteria|Corynebacteriales|Corynebacteriaceae|Corynebacterium|Corynebacterium_kutscheri	2.51256e-06	8.34424e-06	2.7883e-06	4.28682e-07	2.33198e-06	1.99406e-06	1.21558e-06	1.09407e-06	1.92297e-06	3.28601e-06	0	9.90173e-07	8.32296e-07	0	0	0	0	0	0	0	0	0	0	1.07498e-06	3.7628e-06	0	0	0	1.06866e-06	0	0	0	0	4.67021e-06	0	0	0	0	1.42262e-05	0	0	0	0	1.18578e-06	0
Bacteria|Actinobacteria|Actinobacteria|Corynebacteriales|Corynebacteriaceae|Corynebacterium|Corynebacterium_lactis	1.14207e-06	1.28895e-06	1.23013e-06	6.43023e-07	0	0	1.06363e-06	0	0	0	0	6.60115e-07	0	2.01769e-05	2.06642e-06	0	0	0	0	1.04213e-06	0	0	0	1.24036e-06	0	1.63848e-06	0	0	6.57635e-07	0	4.86815e-06	9.35104e-07	0	1.25095e-06	0	0	1.31943e-06	1.10093e-06	0	0	0	0	5.88999e-07	2.14922e-06	8.3625e-07
Bacteria|Actinobacteria|Actinobacteria|Corynebacteriales|Corynebacteriaceae|Corynebacterium|Corynebacterium_marinum	3.1978e-06	3.32413e-06	5.24856e-06	1.50039e-06	2.23481e-06	4.87438e-06	9.49674e-06	3.97321e-06	0	4.92901e-06	4.96894e-06	2.77248e-06	0	1.42333e-05	2.64501e-05	5.76302e-06	0	3.09528e-06	8.58577e-06	5.68436e-06	6.24087e-06	8.71531e-06	5.14329e-06	9.26137e-06	0	3.86214e-06	8.29593e-07	0	2.50724e-06	5.09925e-06	7.33303e-06	1.92521e-06	7.64255e-06	7.4223e-06	1.31731e-06	1.03838e-06	4.04626e-06	3.82088e-06	4.54907e-06	7.49663e-06	0	2.14719e-06	1.12445e-06	9.48621e-06	8.92e-06
Bacteria|Actinobacteria|Actinobacteria|Corynebacteriales|Corynebacteriaceae|Corynebacterium|Corynebacterium_maris	0	2.57789e-06	1.06611e-06	4.28682e-07	0	8.86251e-07	0	0	0	0	0	0	0	0	5.09716e-06	0	0	3.09528e-06	0	0	0	0	0	1.32305e-06	0	0	0	0	0	1.23085e-06	2.09515e-06	5.50061e-07	9.02663e-07	1.50114e-06	1.42709e-06	4.51469e-07	2.19905e-06	9.0665e-07	1.07523e-06	0	0	0	1.28509e-06	0	2.57844e-06
Bacteria|Actinobacteria|Actinobacteria|Corynebacteriales|Corynebacteriaceae|Corynebacterium|Corynebacterium_minutissimum	0	0	1.80419e-06	0	1.36032e-06	0	0	5.75827e-07	3.09348e-06	0	0	0	0	4.69229e-06	6.06148e-06	0	0	2.69155e-06	0	0	1.28488e-06	9.13032e-07	0	1.8192e-06	0	0	0	0	2.17842e-06	0	0	0	0	2.00152e-06	0	0	1.14351e-06	0	0	1.72336e-06	0	0	0	0	0
Bacteria|Actinobacteria|Actinobacteria|Corynebacteriales|Corynebacteriaceae|Corynebacterium|Corynebacterium_mustelae	1.21821e-06	0	1.80419e-06	0	0	1.84636e-06	0	6.90993e-07	1.42133e-06	0	5.36123e-06	7.26127e-07	0	7.19485e-06	1.65313e-06	1.99942e-06	0	0	0	0	2.66155e-06	0	2.44918e-06	1.57113e-06	2.33904e-06	0	0	0	1.06866e-06	0	1.29406e-06	0	0	0	6.58657e-07	0	1.14351e-06	0	0	0	0	9.06593e-07	1.01736e-06	0	0
Bacteria|Actinobacteria|Actinobacteria|Corynebacteriales|Corynebacteriaceae|Corynebacterium|Corynebacterium_mycetoides	3.95918e-06	2.37438e-06	3.36236e-06	0	2.33198e-06	1.55094e-06	1.13961e-06	1.78506e-06	1.1705e-06	1.643e-06	0	1.45225e-06	1.16522e-06	3.2846e-06	6.19925e-06	0	0	0	0	1.23161e-06	1.56022e-06	9.96035e-07	5.87804e-06	1.98458e-06	1.32207e-06	0	0	0	8.22044e-07	0	8.6271e-07	0	0	0	1.42709e-06	0	1.23147e-06	0	0	0	0	0	1.23154e-06	2.37155e-06	0
Bacteria|Actinobacteria|Actinobacteria|Corynebacteriales|Corynebacteriaceae|Corynebacterium|Corynebacterium_phocae	0	0	1.14812e-06	0	0	1.7725e-06	0	0	0	0	1.58222e-05	1.25422e-06	0	5.78716e-06	6.06148e-06	0	0	0	0	3.78957e-06	0	0	0	2.89418e-06	0	0	0	0	1.10976e-06	1.36273e-06	0	0	0	0	3.01884e-06	0	1.05554e-06	0	1.90234e-06	0	3.54735e-06	0	0	0	0
Bacteria|Actinobacteria|Actinobacteria|Corynebacteriales|Corynebacteriaceae|Corynebacterium|Corynebacterium_provencense	1.06593e-06	4.4774e-06	4.51048e-06	6.94465e-06	0	2.21563e-06	5.62207e-06	2.24573e-06	3.84594e-06	3.14909e-06	3.00752e-06	4.35676e-06	0	4.06665e-06	4.68387e-06	0	0	0	0	0	5.50665e-06	3.07111e-06	2.32673e-06	6.53258e-06	0	0	6.34819e-06	0	7.31619e-06	1.67044e-06	1.35569e-06	4.34548e-06	0	0	0	1.80587e-06	1.23147e-06	1.4895e-06	1.73692e-06	4.73925e-06	0	2.43349e-06	8.56726e-07	3.26088e-06	6.89907e-06
Bacteria|Actinobacteria|Actinobacteria|Corynebacteriales|Corynebacteriaceae|Corynebacterium|Corynebacterium_pseudotuberculosis	3.57849e-06	0	1.95181e-05	0	7.48176e-06	3.61886e-06	0	5.24003e-06	0	4.24443e-06	5.49199e-06	1.1618e-05	0	0	0	0	0	0	0	3.31588e-06	3.21221e-06	0	5.26575e-06	1.79439e-05	0	3.86214e-06	7.93523e-07	0	1.02756e-06	0	0	1.70519e-06	0	0	0	0	0	0	4.38365e-06	2.49888e-06	4.62697e-06	2.29034e-06	1.178e-06	0	1.95125e-06
Bacteria|Actinobacteria|Actinobacteria|Corynebacteriales|Corynebacteriaceae|Corynebacterium|Corynebacterium_renale	0	2.2387e-06	0	0	2.81781e-06	5.53907e-06	1.67143e-06	0	0	0	3.00752e-06	0	0	7.82049e-06	3.1685e-06	3.29315e-06	0	0	0	4.64223e-06	0	0	9.79674e-06	0	1.62716e-06	0	1.33456e-06	0	1.64409e-06	0	0	0	0	2.00152e-06	1.20754e-06	0	2.19905e-06	0	0	0	0	0	1.39218e-06	2.51977e-06	0
Bacteria|Actinobacteria|Actinobacteria|Corynebacteriales|Corynebacteriaceae|Corynebacterium|Corynebacterium_resistens	0	3.45981e-06	3.69039e-06	0	0	1.7725e-06	2.73506e-06	0	0	3.69676e-06	0	1.38624e-06	0	3.59742e-06	2.06642e-06	0	0	0	0	0	2.11088e-06	1.66006e-06	2.08181e-06	0	0	0	0	0	8.63146e-07	5.71468e-07	0	0	0	0	0	6.77203e-07	2.5509e-06	0	0	5.60093e-06	7.09469e-06	0	0	1.25989e-06	0
Bacteria|Actinobacteria|Actinobacteria|Corynebacteriales|Corynebacteriaceae|Corynebacterium|Corynebacterium_riegelii	2.89325e-06	3.05277e-06	1.22193e-05	1.54326e-06	2.33198e-06	2.88032e-06	4.02662e-06	0	0	5.06593e-06	1.26839e-05	3.89468e-06	2.66335e-06	1.39205e-05	9.50551e-06	0	0	0	0	1.70531e-06	4.40532e-06	5.81021e-06	3.42886e-06	5.3749e-06	0	0	5.41039e-07	0	1.72629e-06	2.28587e-06	0	7.1508e-07	0	1.16755e-06	1.53687e-06	0	2.37498e-06	3.04375e-06	4.46636e-06	0	6.47776e-06	9.54308e-07	2.08827e-06	4.89133e-06	1.46344e-06
Bacteria|Actinobacteria|Actinobacteria|Corynebacteriales|Corynebacteriaceae|Corynebacterium|Corynebacterium_simulans	5.63422e-06	3.12061e-06	3.11633e-05	2.05767e-06	1.3506e-05	2.24517e-05	1.03324e-05	9.6739e-06	8.69518e-06	1.87576e-05	5.62275e-05	2.83849e-06	1.58136e-06	2.04897e-05	2.78277e-05	1.10556e-05	1.37803e-05	1.36596e-05	9.51901e-06	1.37372e-05	1.11051e-05	1.66006e-06	1.27358e-05	2.24092e-05	2.217e-05	0	8.65662e-07	0	2.75385e-06	2.29906e-05	1.97191e-06	3.46539e-06	1.32391e-06	2.02654e-05	2.41507e-06	8.5779e-07	3.60645e-06	1.46359e-05	1.79481e-05	9.30616e-06	7.71162e-06	9.06593e-06	4.71199e-06	1.61562e-05	7.10813e-06
Bacteria|Actinobacteria|Actinobacteria|Corynebacteriales|Corynebacteriaceae|Corynebacterium|Corynebacterium_singulare	1.14207e-06	1.49247e-06	0	0	1.45749e-06	2.95417e-06	0	4.03079e-06	2.67544e-06	0	1.43838e-05	6.3371e-06	0	9.54099e-06	1.76334e-05	2.23464e-05	1.3257e-05	1.54764e-06	1.54917e-05	1.49688e-05	1.19311e-06	3.73513e-06	0	0	2.03395e-06	0	6.49246e-07	0	1.06866e-06	0	8.44223e-06	1.10012e-06	0	1.91812e-06	1.64664e-06	0	2.19905e-06	2.33139e-06	0	1.20635e-06	1.18759e-05	1.47918e-06	9.10272e-07	0	1.17075e-05
Bacteria|Actinobacteria|Actinobacteria|Corynebacteriales|Corynebacteriaceae|Corynebacterium|Corynebacterium_sp._2183	0	1.83166e-06	0	1.45752e-06	1.45749e-06	0	0	0	0	2.60142e-06	6.40732e-06	0	0	3.12819e-06	1.04698e-05	0	0	0	0	2.55796e-06	0	3.40312e-06	0	2.7288e-06	0	0	0	0	1.02756e-06	0	3.88219e-06	8.25092e-07	0	1.00076e-06	1.42709e-06	0	3.60645e-06	0	0	0	2.46772e-06	0	5.35454e-07	1.48222e-06	0
Bacteria|Actinobacteria|Actinobacteria|Corynebacteriales|Corynebacteriaceae|Corynebacterium|Corynebacterium_sp._2184	0	0	0	4.28682e-07	0	0	0	4.49145e-06	0	0	1.96142e-06	9.90173e-07	0	0	4.9594e-06	1.64658e-06	0	0	0	3.6001e-06	1.19311e-06	0	5.63312e-06	0	0	0	0	0	0	0	0	0	0	0	1.3722e-06	0	0	0	0	0	4.78121e-06	0	0	1.11166e-06	0
Bacteria|Actinobacteria|Actinobacteria|Corynebacteriales|Corynebacteriaceae|Corynebacterium|Corynebacterium_sp._ATCC_6931	2.74097e-06	2.17086e-06	2.21424e-06	0	0	0	0	0	0	0	0	0	0	1.0323e-05	4.97317e-05	0	0	0	0	1.15582e-05	0	0	0.00016532	0	0	2.55135e-05	9.01731e-07	0	0	5.89051e-06	0	0	0	3.33587e-06	2.68952e-06	9.79687e-06	1.54813e-05	0	0	0	0	5.15327e-06	9.37044e-06	0	0
Bacteria|Actinobacteria|Actinobacteria|Corynebacteriales|Corynebacteriaceae|Corynebacterium|Corynebacterium_sp._NML98-0116	2.13187e-06	1.08543e-06	1.39415e-06	1.0717e-06	9.71658e-07	3.69271e-06	0	0	0	0	7.45341e-06	0	0	8.60254e-06	5.6482e-06	0	0	0	2.61306e-06	1.23161e-06	1.56022e-06	1.16204e-06	0	1.32305e-06	0	0	1.11815e-06	0	0	0	1.54055e-06	0	0	0	0	1.21897e-06	1.67128e-06	1.10093e-06	1.98505e-06	0	0	1.43146e-06	1.32793e-05	0	1.88156e-06
Bacteria|Actinobacteria|Actinobacteria|Corynebacteriales|Corynebacteriaceae|Corynebacterium|Corynebacterium_sphenisci	1.97959e-06	1.42463e-06	9.84105e-07	6.85891e-07	0	1.7725e-06	0	0	0	0	2.87676e-06	9.24161e-07	0	1.61102e-05	1.50159e-05	0	0	0	0	4.64223e-06	1.56022e-06	2.24108e-06	2.4002e-05	0	0	0	0	1.64927e-06	9.45351e-07	0	3.14273e-06	0	0	0	1.48198e-06	0	6.86104e-06	0	2.48131e-06	0	4.62697e-06	0	0	0	0
Bacteria|Actinobacteria|Actinobacteria|Corynebacteriales|Corynebacteriaceae|Corynebacterium|Corynebacterium_stationis	0	4.27388e-06	2.54227e-06	6.85891e-07	1.16599e-06	1.25552e-06	2.0513e-06	2.24573e-06	0	2.05375e-06	2.61523e-06	5.1489e-06	0	0	1.07454e-05	2.70509e-06	0	0	0	2.84218e-06	0	1.41105e-06	0	0	2.74583e-06	0	2.27236e-06	0	6.16533e-06	2.50567e-06	0	8.25092e-07	0	1.75133e-06	2.90907e-06	5.41762e-07	0	0	0	8.61681e-07	0	2.91064e-06	2.08827e-06	1.11166e-06	0
Bacteria|Actinobacteria|Actinobacteria|Corynebacteriales|Corynebacteriaceae|Corynebacterium|Corynebacterium_striatum	2.43642e-06	2.17086e-06	4.10044e-06	7.28759e-07	4.27529e-06	3.47115e-06	3.4948e-06	1.26682e-06	0	2.05375e-06	1.89604e-05	4.09271e-06	2.41366e-06	1.32948e-05	1.50159e-05	0	0	2.705e-05	0	1.51583e-06	0	5.31219e-06	6.36788e-06	0	2.84753e-06	0	0	6.24368e-06	2.26062e-06	2.24191e-06	2.89624e-06	2.91532e-06	3.36994e-06	2.00152e-06	3.89705e-06	8.5779e-07	8.62028e-06	0	2.48131e-06	1.12019e-06	6.1693e-06	7.15731e-07	3.74818e-06	2.22333e-06	0
Bacteria|Actinobacteria|Actinobacteria|Corynebacteriales|Corynebacteriaceae|Corynebacterium|Corynebacterium_terpenotabidum	1.29435e-06	1.76382e-06	0	0	2.62348e-06	3.10188e-06	7.67336e-06	0	3.17708e-06	0	2.74599e-06	0	0	1.2982e-05	7.02581e-06	2.58748e-06	3.31425e-06	1.74951e-06	2.98635e-06	2.17901e-06	1.83555e-06	0	2.32673e-06	0	0	0	0	0	1.23307e-06	1.52538e-05	0	6.60073e-07	0	1.66793e-06	0	0	0	2.26662e-06	2.31589e-06	0	0	6.203e-07	0	1.92689e-06	0
Bacteria|Actinobacteria|Actinobacteria|Corynebacteriales|Corynebacteriaceae|Corynebacterium|Corynebacterium_testudinoris	7.61381e-07	4.40956e-06	1.31214e-06	0	1.74898e-06	1.32938e-06	1.29156e-06	1.43957e-06	1.0869e-06	2.32759e-06	0	1.91433e-06	0	2.97178e-06	3.99507e-06	0	2.18043e-06	2.22053e-06	8.12848e-05	2.27374e-06	1.65199e-06	0	2.00833e-05	1.73651e-06	0	2.77372e-05	1.22635e-06	0	6.90517e-06	0	0	0	3.30977e-06	3.66945e-06	6.58657e-07	0	0	1.29521e-06	0	0	3.08465e-06	0	0	1.85277e-06	0
Bacteria|Actinobacteria|Actinobacteria|Corynebacteriales|Corynebacteriaceae|Corynebacterium|Corynebacterium_timonense	9.13657e-07	1.5603e-06	9.02096e-07	9.00232e-07	0	1.7725e-06	0	9.78906e-07	1.67215e-06	0	2.74599e-06	2.11237e-06	0	2.97178e-06	5.92372e-06	0	0	0	0	0	0	0	0	0	0	0	0	9.66003e-06	4.35683e-06	8.35222e-07	1.47893e-06	1.8152e-06	0	1.50114e-06	3.78728e-06	0	5.8055e-06	7.12368e-07	0	1.63719e-06	5.55237e-06	6.68016e-07	8.03181e-07	1.25989e-06	4.04188e-06
Bacteria|Actinobacteria|Actinobacteria|Corynebacteriales|Corynebacteriaceae|Corynebacterium|Corynebacterium_ulcerans	1.67504e-06	7.66584e-06	2.54227e-06	0	4.08096e-06	2.43719e-06	9.87661e-07	1.6699e-06	0	1.77992e-06	5.88427e-06	2.17838e-06	0	2.73717e-05	2.89298e-06	2.70509e-06	2.87817e-06	0	0	2.84218e-06	2.38621e-06	0	0	2.06727e-06	1.11867e-06	0	0	0	1.31527e-06	0	0	2.86032e-06	1.26373e-06	3.00228e-06	0	0	3.34256e-06	1.03617e-06	0	0	8.02009e-06	1.04974e-06	0	2.14922e-06	0
Bacteria|Actinobacteria|Actinobacteria|Corynebacteriales|Corynebacteriaceae|Corynebacterium|Corynebacterium_urealyticum	1.75118e-06	2.2387e-06	9.67703e-06	6.85891e-07	0	3.17573e-06	1.01805e-05	1.09407e-06	3.59512e-06	2.46451e-06	6.27656e-06	3.82867e-06	0	7.35126e-06	7.85238e-06	0	5.75633e-06	3.22986e-06	2.14644e-06	1.61057e-06	7.15864e-06	1.99207e-06	5.51066e-06	7.02872e-06	1.42376e-06	0	9.01731e-07	0	2.34283e-06	1.288e-05	0	2.97033e-06	0	0	3.56772e-06	0	2.19905e-06	1.4895e-06	1.32337e-06	1.03402e-06	0	2.91064e-06	4.65845e-06	6.59588e-06	1.25438e-06
Bacteria|Actinobacteria|Actinobacteria|Corynebacteriales|Corynebacteriaceae|Corynebacterium|Corynebacterium_ureicelerivorans	0	1.76382e-06	1.07431e-05	1.80046e-06	1.84615e-06	1.18167e-06	2.50714e-06	0	1.50493e-06	6.70893e-06	3.26904e-06	1.1222e-06	0	1.89256e-05	2.75522e-06	0	0	0	1.5865e-06	0	0	2.8221e-06	1.59197e-06	3.39032e-06	0	0	0	0	1.52078e-06	0	0	1.87021e-06	0	0	0	0	1.14351e-06	1.4895e-06	2.3986e-06	0	0	7.63447e-07	1.98118e-06	2.89033e-06	9.05938e-07
Bacteria|Actinobacteria|Actinobacteria|Corynebacteriales|Corynebacteriaceae|Corynebacterium|Corynebacterium_uterequi	0	1.08543e-06	0	0	0	1.7725e-06	0	5.75827e-07	0	2.32759e-06	0	8.5815e-07	0	1.87692e-06	2.89298e-06	0	0	1.10353e-05	0	2.08427e-06	0	1.07904e-06	0	0	0	9.71386e-06	3.96762e-07	0	1.56188e-06	4.3959e-07	0	0	0	0	1.42709e-06	5.41762e-07	1.05554e-06	0	0	1.72336e-06	0	0	8.03181e-07	0	0
Bacteria|Actinobacteria|Actinobacteria|Corynebacteriales|Corynebacteriaceae|Corynebacterium|Corynebacterium_variabile	0	1.49247e-06	1.14812e-06	8.57364e-07	1.55465e-06	1.27029e-05	1.06363e-06	2.18814e-06	1.67215e-06	1.77992e-06	5.23047e-06	1.91433e-06	0	1.57974e-05	8.8167e-06	0	0	2.50314e-05	0	2.17901e-06	6.24087e-06	7.47027e-06	9.45385e-05	1.40574e-06	0	2.80883e-06	3.96762e-07	0	1.02756e-06	1.01106e-06	2.15677e-06	0	0	1.08416e-06	4.11661e-06	0	7.03697e-06	1.73559e-05	1.32337e-06	0	0	1.33603e-06	9.63817e-07	4.59488e-06	8.3625e-06
Bacteria|Actinobacteria|Actinobacteria|Corynebacteriales|Corynebacteriaceae|Corynebacterium|Corynebacterium_vitaeruminis	7.15698e-06	6.30906e-06	8.4469e-06	1.58612e-06	2.91497e-06	8.49324e-06	1.64863e-05	1.15165e-06	5.43449e-06	1.20487e-05	1.30762e-05	6.00705e-06	0	2.5964e-05	1.65313e-05	1.76419e-06	3.31425e-06	2.55697e-06	1.5865e-06	6.91597e-06	4.49709e-06	2.9051e-06	6.73526e-06	7.27679e-06	1.42376e-06	1.52145e-06	8.29593e-07	0	6.49415e-06	0	9.24332e-07	3.96044e-06	0	0	2.19552e-06	0	5.71753e-06	2.26662e-06	4.46636e-06	6.29027e-06	1.85079e-06	2.09948e-06	2.57018e-06	7.63343e-06	2.29969e-06
Bacteria|Actinobacteria|Actinobacteria|Corynebacteriales|Dietziaceae|Dietzia|Dietzia_lutea	3.8069e-06	2.78141e-06	2.95231e-06	9.00232e-07	4.17813e-06	3.69271e-06	0	7.25542e-06	5.01645e-06	0	4.96894e-06	2.04636e-06	1.24844e-06	8.75895e-06	6.75029e-06	0	0	1.74951e-06	1.30653e-06	2.84218e-06	2.29444e-06	3.90114e-06	4.89837e-06	2.64611e-06	0	0	4.32831e-07	0	2.63054e-06	0	0	1.43016e-06	0	1.05914e-05	0	0	0	0	1.90234e-06	0	3.39311e-06	1.81319e-06	1.98118e-06	3.77966e-06	0
Bacteria|Actinobacteria|Actinobacteria|Corynebacteriales|Dietziaceae|Dietzia|Dietzia_psychralcaliphila	2.208e-06	8.14072e-07	0	0	0	1.62479e-06	0	0	0	0	3.26904e-06	0	0	1.32948e-05	5.37268e-06	0	0	0	0	1.13687e-06	0	0	2.57164e-06	0	0	0	0	0	0	0	0	8.25092e-07	0	0	1.09776e-06	0	0	0	0	0	0	0	0	0	0
Bacteria|Actinobacteria|Actinobacteria|Corynebacteriales|Dietziaceae|Dietzia|Dietzia_sp._JS16-p6b	9.13657e-07	2.37438e-06	0	0	1.55465e-06	1.92021e-06	1.06363e-06	0	1.25411e-06	0	0	0	1.08199e-06	4.37947e-06	2.89298e-06	0	0	0	0	0	0	2.15808e-06	0	0	0	0	0	0	5.34329e-07	0	0	0	0	1.66793e-06	0	0	0	0	0	0	0	0	0	0	0
Bacteria|Actinobacteria|Actinobacteria|Corynebacteriales|Dietziaceae|Dietzia|Dietzia_sp._oral_taxon_368	0	2.71357e-06	0	0	0	0	1.36753e-06	0	0	0	0	0	0	0	2.20418e-06	0	0	0	0	0	0	0	0	0	0	0	0	0	1.15086e-06	0	0	0	0	0	1.70153e-06	0	0	0	0	0	0	1.04974e-06	0	0	0
Bacteria|Actinobacteria|Actinobacteria|Corynebacteriales|Dietziaceae|Dietzia|Dietzia_timorensis	0	3.25629e-06	0	1.20031e-06	0	2.14177e-06	2.88701e-06	0	0	0	0	0	0	3.75383e-06	3.1685e-06	0	0	2.01866e-06	0	8.33706e-06	0	0	0	0	0	0	0	0	1.39748e-06	0	0	0	0	3.00228e-06	4.77526e-06	0	0	0	0	0	0	0	0	2.96444e-06	0
Bacteria|Actinobacteria|Actinobacteria|Corynebacteriales|Gordoniaceae|Gordonia|Gordonia_bronchialis	1.90345e-06	4.61307e-06	0	0	1.74898e-06	1.40323e-06	0	0	0	0	5.62275e-06	0	0	9.85381e-06	4.40835e-06	0	0	0	0	2.36848e-06	1.65199e-06	1.24504e-06	0	1.32305e-06	1.42376e-06	0	5.41039e-07	0	1.35637e-06	0	2.95786e-06	0	1.92568e-06	0	2.11319e-05	0	4.66199e-06	1.55426e-06	0	0	0	0	0	0	0
Bacteria|Actinobacteria|Actinobacteria|Corynebacteriales|Gordoniaceae|Gordonia|Gordonia_iterans	0	1.62814e-06	1.55817e-06	0	1.45749e-06	5.83449e-06	0	0	0	0	0	0	0	2.67461e-05	8.8167e-06	0	0	2.28781e-06	0	0	1.74377e-06	6.30822e-06	0	8.35177e-06	0	0	0	0	0	0	1.47893e-06	9.35104e-07	0	0	3.2384e-06	1.35441e-06	3.16663e-06	2.39615e-06	0	0	4.01004e-06	0	0	3.63144e-06	2.43906e-06
Bacteria|Actinobacteria|Actinobacteria|Corynebacteriales|Gordoniaceae|Gordonia|Gordonia_phthalatica	4.18759e-06	0	2.7883e-06	6.85891e-07	0	3.69271e-06	0	8.06158e-07	3.84594e-06	2.08114e-05	4.18437e-06	1.45225e-06	0	9.22817e-06	1.39139e-05	0	0	0	0	3.22114e-06	2.8451e-06	0	3.69827e-05	1.24036e-06	2.13564e-06	0	0	0	0	1.84628e-06	0	0	0	3.75285e-06	0	0	1.93517e-06	1.03617e-06	0	2.67121e-06	2.15925e-06	8.92278e-06	1.98118e-06	0	0
Bacteria|Actinobacteria|Actinobacteria|Corynebacteriales|Gordoniaceae|Gordonia|Gordonia_polyisoprenivorans	2.74097e-06	2.98493e-06	2.87031e-06	5.57287e-07	0	2.36334e-06	5.69804e-06	0	3.09348e-06	3.97059e-06	4.05361e-06	1.58428e-06	1.91428e-06	5.31793e-06	7.02581e-06	2.23464e-06	2.44208e-06	0	1.49318e-06	1.04213e-06	5.78198e-06	1.41105e-06	1.28582e-05	3.96916e-06	9.66125e-06	0	0	2.35611e-06	2.50724e-06	0	0	6.05067e-07	0	0	0	0	1.31943e-06	1.16569e-06	1.65421e-06	0	0	9.06593e-07	1.12445e-06	4.29844e-06	7.66563e-07
Bacteria|Actinobacteria|Actinobacteria|Corynebacteriales|Gordoniaceae|Gordonia|Gordonia_rubripertincta	0	1.01759e-06	1.64017e-06	0	0	2.06792e-06	0	0	1.25411e-06	2.73834e-06	3.66133e-06	0	1.33167e-06	3.92588e-05	6.19925e-06	0	0	0	0	0	2.0191e-06	0	0	1.73651e-06	1.72886e-06	0	0	1.64927e-06	0	0	8.6271e-07	0	0	2.33511e-06	2.46996e-06	7.67497e-07	6.68512e-06	0	0	0	5.7066e-06	0	0	0	0
Bacteria|Actinobacteria|Actinobacteria|Corynebacteriales|Gordoniaceae|Gordonia|Gordonia_sp._1D	0	0	1.80419e-06	1.67186e-06	0	1.03396e-06	0	0	0	0	3.66133e-06	0	0	0	8.54118e-06	0	0	5.08029e-05	0	0	2.29444e-06	1.07904e-06	0	4.13454e-06	0	0	4.689e-07	0	0	0	0	0	0	0	0	0	7.74066e-06	9.0665e-07	0	0	0	0	6.9609e-07	2.59388e-06	0
Bacteria|Actinobacteria|Actinobacteria|Corynebacteriales|Gordoniaceae|Gordonia|Gordonia_sp._KTR9	2.36028e-06	0	1.47616e-06	8.57364e-07	0	0	4.33051e-06	0	1.75576e-06	2.19067e-06	2.22295e-06	1.32023e-06	4.99378e-06	2.97178e-06	1.03321e-05	1.52896e-06	0	4.10461e-06	0	1.70531e-06	2.38621e-06	0	5.31473e-05	0	3.05092e-06	8.07538e-06	0	1.28408e-05	2.26062e-06	5.5828e-06	0	0	1.8655e-06	0	0	0	0	0	1.07523e-06	0	7.55739e-06	0	0	1.40811e-06	6.62032e-06
Bacteria|Actinobacteria|Actinobacteria|Corynebacteriales|Gordoniaceae|Gordonia|Gordonia_sp._YC-JH1	0	3.25629e-06	0	0	0	5.31751e-06	5.69804e-06	0	0	0	0	1.01658e-05	0	2.06461e-05	2.54858e-05	0	0	0	2.79971e-06	0	0	2.07507e-06	0	0	0	0	0	0	0	0	0	0	0	0	1.15265e-06	1.17382e-06	3.87033e-06	2.1371e-06	3.14299e-06	0	0	0	0	0	0
Bacteria|Actinobacteria|Actinobacteria|Corynebacteriales|Gordoniaceae|Gordonia|Gordonia_terrae	0	2.10302e-06	1.8862e-06	0	0	1.10781e-06	0	1.09407e-06	0	0	0	1.32023e-06	0	0	4.54611e-06	1.99942e-06	0	0	0	1.80005e-06	1.00955e-06	0	0	1.8192e-06	0	0	0	0	3.41148e-06	0	0	0	0	3.66945e-06	0	0	3.34256e-06	0	3.55655e-06	0	3.23888e-06	0	2.356e-06	1.03755e-06	3.55406e-06
Bacteria|Actinobacteria|Actinobacteria|Corynebacteriales|Mycobacteriaceae|Hoyosella|Hoyosella_subflava	0	1.01759e-06	0	6.43023e-07	0	7.38542e-07	0	7.48575e-07	0	0	0	1.1222e-06	0	0	2.4797e-06	0	0	0	0	0	0	0	1.34705e-06	0	2.64413e-06	0	0	0	0	0	0	0	0	0	0	7.2235e-07	0	0	0	1.98187e-06	2.46772e-06	0	0	7.4111e-07	0
Bacteria|Actinobacteria|Actinobacteria|Corynebacteriales|Mycobacteriaceae|Mycobacterium|Mycobacterium_avium	9.89795e-07	2.37438e-06	1.72218e-06	3.30085e-06	0	3.10188e-06	0	4.60662e-06	0	0	1.13763e-05	1.91433e-06	0	5.78716e-06	4.13283e-06	0	0	3.27696e-05	0	1.89479e-06	3.94643e-06	2.65609e-06	0	0	0	0	0	5.89026e-06	2.26062e-06	0	0	6.05067e-07	0	0	2.85418e-06	1.21897e-06	5.62957e-06	2.59043e-06	0	0	5.55237e-06	0	0	2.96444e-06	5.99313e-06
Bacteria|Actinobacteria|Actinobacteria|Corynebacteriales|Mycobacteriaceae|Mycobacterium|Mycobacterium_canettii	0	0	6.88873e-06	0	0	0	0	0	0	0	9.5456e-06	0	0	2.43999e-05	4.78031e-05	0	0	0	3.29432e-05	1.11792e-05	1.37666e-06	0	7.71493e-06	1.2569e-05	6.20354e-06	0	1.04601e-06	6.58531e-05	0	0	8.13412e-06	5.99567e-06	0	5.27067e-05	0	6.27541e-06	3.2546e-06	8.03033e-06	0	1.27529e-05	0	0	0	5.4101e-06	2.47391e-05
Bacteria|Actinobacteria|Actinobacteria|Corynebacteriales|Mycobacteriaceae|Mycobacterium|Mycobacterium_chimaera	0	0	4.59249e-06	0	2.26396e-05	2.4815e-05	0	0	3.67873e-06	0	0	0	0	0	1.06076e-05	0	0	0	0	0	0	0	0	4.13454e-06	0	0	0	0	4.85006e-06	0	0	0	0	0	0	0	0	0	0	0	0	0	0	3.18677e-06	0
Bacteria|Actinobacteria|Actinobacteria|Corynebacteriales|Mycobacteriaceae|Mycobacterium|Mycobacterium_colombiense	8.37519e-07	1.76382e-06	0	0	0	1.40323e-06	0	0	0	0	0	0	0	2.34615e-06	1.51537e-06	0	0	8.74753e-07	0	0	0	0	0	0	0	0	0	0	0	0	0	0	0	0	6.58657e-07	0	1.14351e-06	0	0	0	0	0	0	0	0
Bacteria|Actinobacteria|Actinobacteria|Corynebacteriales|Mycobacteriaceae|Mycobacterium|Mycobacterium_dioxanotrophicus	6.24332e-06	4.07036e-06	6.97074e-06	1.0717e-06	2.91497e-06	3.10188e-06	2.27922e-06	1.55473e-06	0	3.83368e-06	3.66133e-06	4.88485e-06	4.66086e-06	4.37947e-06	1.5567e-05	4.70451e-06	0	2.89341e-06	0	2.27374e-06	1.10133e-06	2.07507e-06	6.36788e-06	3.88647e-06	3.7628e-06	1.40441e-06	4.32831e-07	0	6.98738e-07	0	9.24332e-07	1.04512e-06	0	3.08568e-06	1.65213e-05	1.30926e-06	0	0	1.15794e-06	1.03402e-06	3.23888e-06	1.14517e-06	2.356e-06	1.40811e-06	0
Bacteria|Actinobacteria|Actinobacteria|Corynebacteriales|Mycobacteriaceae|Mycobacterium|Mycobacterium_haemophilum	1.44662e-06	0	2.37825e-06	0	0	2.06792e-06	0	0	0	0	2.22295e-06	0	0	2.65897e-06	2.34194e-06	0	0	1.41306e-06	0	0	1.92733e-06	4.31615e-06	3.42886e-06	1.90189e-06	1.11867e-06	0	0	0	0	0	0	1.54017e-06	0	0	0	0	2.72682e-06	0	0	0	0	0	0	1.03755e-06	0
Bacteria|Actinobacteria|Actinobacteria|Corynebacteriales|Mycobacteriaceae|Mycobacterium|Mycobacterium_intracellulare	0	0	0	0	0	0	0	0	0	0	0	0	0	0	3.99507e-06	0	0	0	0	0	0	0	0	0	0	0	0	0	0	0	0	0	0	0	0	0	0	0	0	0	0	0	0	0	0
Bacteria|Actinobacteria|Actinobacteria|Corynebacteriales|Mycobacteriaceae|Mycobacterium|Mycobacterium_kansasii	0	0	1.47616e-06	0	3.49797e-06	1.32938e-06	0	5.06728e-06	0	0	3.79209e-06	9.24161e-07	0	4.69229e-06	7.30133e-06	1.44664e-05	0	3.43172e-06	1.02656e-05	0	9.08597e-06	6.22522e-06	0	2.7288e-06	0	0	5.04969e-07	2.47391e-06	0	0	1.04141e-05	3.52039e-06	8.60539e-06	4.08644e-06	3.2384e-06	7.2235e-07	2.90275e-06	4.85705e-06	3.14299e-06	1.63719e-06	1.03336e-05	0	0	4.29844e-06	8.78063e-06
Bacteria|Actinobacteria|Actinobacteria|Corynebacteriales|Mycobacteriaceae|Mycobacterium|Mycobacterium_leprae	0	0	0	0	1.06882e-06	7.38542e-07	0	0	0	0	0	0	0	1.87692e-06	0	0	0	0	0	0	0	0	0	9.9229e-07	0	3.15993e-06	0	0	0	0	0	0	0	4.50342e-06	0	0	0	0	0	0	0	0	0	0	0
Bacteria|Actinobacteria|Actinobacteria|Corynebacteriales|Mycobacteriaceae|Mycobacterium|Mycobacterium_marinum	0	0	0	0	0	0	0	0	0	0	0	0	0	3.06563e-05	0	0	0	0	0	0	0	4.56516e-06	0	0	0	0	0	0	0	0	0	0	0	0	5.70836e-06	1.89617e-06	0	0	0	0	0	0	0	0	0
Bacteria|Actinobacteria|Actinobacteria|Corynebacteriales|Mycobacteriaceae|Mycobacterium|Mycobacterium_marseillense	0	0	0	0	0	0	0	0	2.00658e-06	0	0	0	0	4.06665e-06	1.37761e-06	0	0	0	0	0	0	0	0	1.48843e-06	2.74583e-06	0	0	0	0	0	0	0	0	0	0	0	0	1.8133e-06	0	0	2.62195e-06	0	0	0	0
Bacteria|Actinobacteria|Actinobacteria|Corynebacteriales|Mycobacteriaceae|Mycobacterium|Mycobacterium_paraintracellulare	9.82181e-06	0	0	0	0	0	0	0	0	0	0	9.1756e-06	0	0	0	0	0	0	0	0	0	0	0	0	0	0	0	0	0	0	0	0	0	0	0	0	0	0	0	0	0	0	0	0	0
Bacteria|Actinobacteria|Actinobacteria|Corynebacteriales|Mycobacteriaceae|Mycobacterium|Mycobacterium_shigaense	0	0	0	0	0	2.43719e-06	0	0	0	0	0	0	0	2.81538e-06	0	0	0	0	0	2.74744e-06	0	0	0	1.8192e-06	0	0	0	6.24368e-06	2.21952e-06	0	0	0	0	0	0	0	0	0	0	0	0	0	6.42545e-07	1.334e-06	0
Bacteria|Actinobacteria|Actinobacteria|Corynebacteriales|Mycobacteriaceae|Mycobacterium|Mycobacterium_simiae	0	3.25629e-06	0	0	0	0	2.81103e-06	0	0	1.77992e-06	0	3.89468e-06	0	0	4.9594e-06	0	0	0	0	0	0	0	0	0	0	0	5.04969e-07	0	0	0	0	0	0	0	6.97078e-06	0	0	0	0	0	0	0	0	0	9.75625e-07
Bacteria|Actinobacteria|Actinobacteria|Corynebacteriales|Mycobacteriaceae|Mycobacterium|Mycobacterium_sp._djl-10	2.13187e-06	3.52765e-06	2.31265e-05	0	0	1.40323e-06	1.59545e-06	0	0	9.03652e-06	0	1.18821e-06	0	0	2.06642e-06	1.99942e-06	1.04661e-06	0	1.30653e-06	3.6001e-06	9.17774e-07	1.74306e-06	0	1.29825e-05	1.62716e-06	0	0	2.94513e-06	2.09621e-06	0	1.23244e-06	3.30037e-06	1.56462e-06	2.08492e-06	1.26243e-06	0	6.24531e-06	1.16569e-06	3.14299e-06	1.8957e-06	2.15925e-06	0	2.99854e-06	9.63443e-07	2.50875e-06
Bacteria|Actinobacteria|Actinobacteria|Corynebacteriales|Mycobacteriaceae|Mycobacterium|Mycobacterium_sp._EPa45	0	0	0	0	2.62348e-06	0	3.87467e-06	0	0	0	0	0	0	4.37947e-06	2.61746e-06	0	0	0	0	0	0	0	0	0	0	0	0	0	0	0	3.01948e-06	0	0	0	0	0	2.19905e-06	0	0	0	1.54232e-06	0	0	0	0
Bacteria|Actinobacteria|Actinobacteria|Corynebacteriales|Mycobacteriaceae|Mycobacterium|Mycobacterium_sp._JLS	0	0	0	0	0	0	0	0	0	0	0	0	0	0	0	1.64658e-05	3.83756e-06	0	0	0	1.65199e-06	0	0	0	0	0	0	0	0	0	0	0	0	0	0	0	0	0	0	0	6.632e-06	0	0	0	0
Bacteria|Actinobacteria|Actinobacteria|Corynebacteriales|Mycobacteriaceae|Mycobacterium|Mycobacterium_sp._JS623	0	0	0	0	0	0	0	0	0	0	0	0	0	3.12819e-06	6.06148e-06	0	0	0	0	0	0	4.56516e-06	0	0	0	0	0	0	0	0	0	1.10012e-06	0	0	0	0	9.67583e-07	0	0	0	1.54232e-06	0	0	0	0
Bacteria|Actinobacteria|Actinobacteria|Corynebacteriales|Mycobacteriaceae|Mycobacterium|Mycobacterium_sp._MS1601	7.61381e-07	2.78141e-06	7.29878e-06	2.14341e-06	2.23481e-06	2.06792e-06	5.47012e-06	9.78906e-07	0	2.32759e-06	1.04609e-05	4.48878e-06	0	3.5505e-05	1.08831e-05	0	0	6.72887e-07	0	1.51583e-06	2.75332e-06	4.06714e-06	0	4.13454e-06	0	3.62807e-06	6.85316e-07	0	1.39748e-06	0	1.41731e-06	0	0	0	6.58657e-07	0	1.14351e-06	1.42474e-06	1.65421e-06	1.46486e-06	5.7066e-06	1.04974e-06	1.12445e-06	2.07511e-06	0
Bacteria|Actinobacteria|Actinobacteria|Corynebacteriales|Mycobacteriaceae|Mycobacterium|Mycobacterium_sp._PYR15	0	0	0	0	0	0	0	0	0	0	0	0	0	0	3.1685e-06	0	0	0	0	3.31588e-06	1.10133e-06	2.57309e-06	0	0	0	0	0	0	0	0	0	5.83065e-06	0	0	0	0	3.60645e-06	1.12684e-05	0	0	0	0	0	0	1.51222e-05
Bacteria|Actinobacteria|Actinobacteria|Corynebacteriales|Mycobacteriaceae|Mycobacterium|Mycobacterium_sp._QIA-37	0	0	0	0	0	0	0	0	0	0	0	0	0	0	2.09397e-05	0	0	0	0	0	0	0	0	0	0	0	0	0	0	0	0	0	0	0	0	0	0	0	0	0	0	0	0	0	0
Bacteria|Actinobacteria|Actinobacteria|Corynebacteriales|Mycobacteriaceae|Mycobacterium|Mycobacterium_sp._VKM_Ac-1817D	0	0	0	0	0	0	0	0	0	0	0	0	0	0	1.2674e-05	0	0	0	0	0	0	0	0	0	0	0	0	0	0	0	0	1.54017e-06	0	0	0	0	0	0	0	0	0	0	0	0	0
Bacteria|Actinobacteria|Actinobacteria|Corynebacteriales|Mycobacteriaceae|Mycobacterium|Mycobacterium_sp._WY10	0	0	0	0	0	0	0	0	3.67873e-06	0	0	0	0	0	0	0	6.89016e-06	0	0	0	0	0	0	0	0	0	0	4.06428e-05	0	0	0	0	0	0	0	0	0	0	0	0	0	0	0	0	0
Bacteria|Actinobacteria|Actinobacteria|Corynebacteriales|Mycobacteriaceae|Mycobacterium|Mycobacterium_sp._YC-RL4	1.21821e-06	2.71357e-06	8.11887e-06	1.24318e-06	0	0	0	3.28221e-06	0	0	0	1.7163e-06	1.49813e-06	3.44101e-06	5.51044e-06	2.70509e-06	1.04661e-06	1.26503e-05	0	0	0	1.66006e-06	0	1.73651e-06	0	0	0	0	6.16533e-07	0	5.91572e-06	1.87021e-06	0	0	7.68433e-07	0	0	3.17327e-06	1.98505e-06	1.29252e-06	3.85581e-06	0	9.63817e-07	2.07511e-06	0
Bacteria|Actinobacteria|Actinobacteria|Corynebacteriales|Mycobacteriaceae|Mycobacterium|Mycobacterium_tuberculosis	0	0	0	0	0	0	0	0	0	0	0	0	0	0	0	0	0	0	0	0	0.000119494	0	0	0	0	0	8.29593e-06	0	0	0	0	0	0	0	0	0	0	0	0	0	1.80452e-05	0	0	4.80239e-05	0
Bacteria|Actinobacteria|Actinobacteria|Corynebacteriales|Mycobacteriaceae|Mycobacterium|Mycobacterium_ulcerans	0	0	0	0	0	0	0	0	0	0	0	0	0	0	0	0	0	0	0	0	0	3.23711e-06	0	0	0	0	0	0	0	0	0	0	0	0	0	0	0	0	0	0	0	0	0	0	0
Bacteria|Actinobacteria|Actinobacteria|Corynebacteriales|Mycobacteriaceae|Mycobacteroides|[Mycobacterium]_stephanolepidis	0	0	0	0	0	0	0	0	0	0	0	0	0	6.72562e-06	3.30626e-06	0	0	0	0	1.70531e-06	0	4.48216e-06	0	0	0	0	0	0	5.34329e-07	0	0	0	0	0	0	0	0	0	0	0	6.01507e-06	0	0	0	2.02094e-06
Bacteria|Actinobacteria|Actinobacteria|Corynebacteriales|Mycobacteriaceae|Mycobacteroides|Mycobacteroides_abscessus	1.67504e-06	0	2.29624e-06	0	2.62348e-06	3.61886e-06	0	0	0	8.21502e-06	4.70742e-06	4.48878e-06	0	1.06359e-05	9.91879e-06	0	3.75034e-06	7.53633e-06	0	1.45899e-05	4.12999e-06	2.7391e-06	0	2.31534e-06	0	0	0	0	2.54834e-06	0	1.04758e-06	1.70519e-06	1.26373e-06	0	7.68433e-07	0	5.54161e-06	1.94282e-06	0	1.20635e-06	2.31349e-06	0	0	1.25989e-06	0
Bacteria|Actinobacteria|Actinobacteria|Corynebacteriales|Mycobacteriaceae|Mycobacteroides|Mycobacteroides_chelonae	8.07063e-06	5.35931e-06	0	0	2.08906e-05	8.64095e-06	2.12727e-06	0	0	0	1.22916e-05	0	2.49689e-06	0	6.19925e-06	0	0	0	0	1.08003e-05	0	0	1.42053e-05	0	0	0	1.94774e-06	0	0	0	0	0	0	9.50722e-06	0	0	0	0	0	0	2.00502e-06	0	4.97972e-06	2.59388e-06	0
Bacteria|Actinobacteria|Actinobacteria|Corynebacteriales|Mycobacteriaceae|Mycobacteroides|Mycobacteroides_immunogenum	0	2.30654e-06	9.84105e-06	0	1.45749e-06	0	0	0	4.34759e-06	3.28601e-06	0	0	0	3.25332e-05	2.20418e-06	0	0	1.48035e-06	0	1.42109e-06	0	0	0	1.00056e-05	0	0	0	0	1.15086e-06	0	0	2.91532e-06	0	0	0	0	4.66199e-06	1.10093e-06	0	0	0	0	0	1.18578e-06	0
Bacteria|Actinobacteria|Actinobacteria|Corynebacteriales|Mycobacteriaceae|Mycobacteroides|Mycobacteroides_saopaulense	0	0	0	0	0	1.10781e-06	0	7.48575e-07	0	0	1.43838e-06	0	0	2.65897e-06	2.61746e-06	3.76361e-06	0	0	0	2.27374e-06	8.44353e-06	7.22126e-06	0	9.9229e-07	0	0	0	6.90339e-05	0	0	0	3.41038e-06	8.3045e-06	1.08416e-06	2.96396e-06	0	0	1.23045e-06	0	0	0	0	8.03181e-07	1.85277e-06	1.81188e-05
Bacteria|Actinobacteria|Actinobacteria|Corynebacteriales|Mycobacteriaceae|Mycolicibacter|Mycolicibacter_sinensis	0	0	0	0	0	1.7725e-06	0	0	0	0	0	0	0	1.5641e-06	2.34194e-06	0	0	0	0	1.04213e-06	0	9.13032e-07	0	1.48843e-06	0	0	0	0	0	0	0	7.1508e-07	0	0	0	0	1.93517e-06	0	0	1.03402e-06	0	0	0	0	0
Bacteria|Actinobacteria|Actinobacteria|Corynebacteriales|Mycobacteriaceae|Mycolicibacter|Mycolicibacter_terrae	2.05573e-06	7.46233e-07	3.85441e-06	0	0	0	0	0	1.50493e-06	3.01217e-06	0	0	0	3.44101e-06	0	0	0	0	0	3.31588e-06	1.74377e-06	0	0	2.81149e-06	0	0	0	8.59978e-06	0	0	0	0	0	2.75209e-06	1.48198e-06	0	0	1.10093e-06	0	0	0	0	0	0	1.39375e-06
Bacteria|Actinobacteria|Actinobacteria|Corynebacteriales|Mycobacteriaceae|Mycolicibacterium|Mycolicibacterium_aurum	0	0	0	0	0	1.47708e-06	0	0	0	0	0	0	0	3.59742e-06	5.37268e-06	0	0	8.74753e-07	0	2.74744e-06	0	0	0	0	0	0	8.29593e-07	0	0	0	0	0	0	0	0	0	1.58332e-06	1.29521e-06	0	2.49888e-06	2.15925e-06	0	0	0	0
Bacteria|Actinobacteria|Actinobacteria|Corynebacteriales|Mycobacteriaceae|Mycolicibacterium|Mycolicibacterium_chubuense	0	7.46233e-07	0	0	0	0	0	0	0	0	0	7.26127e-07	0	0	4.27059e-06	0	0	7.40175e-07	0	0	0	0	0	0	0	0	0	0.000129468	1.06866e-06	0	0	1.54017e-06	0	0	0	0	1.14351e-06	0	0	0	0	0	6.42545e-07	0	2.03488e-05
Bacteria|Actinobacteria|Actinobacteria|Corynebacteriales|Mycobacteriaceae|Mycolicibacterium|Mycolicibacterium_fortuitum	0	0	0	0	0	0	0	0	0	0	0	0	0	2.69025e-05	0	0	0	0	0	0	0	0	0	0	5.28826e-06	0	0	0	0	0	0	0	0	0	0	0	0	0	0	0	1.85079e-05	0	0	0	0
Bacteria|Actinobacteria|Actinobacteria|Corynebacteriales|Mycobacteriaceae|Mycolicibacterium|Mycolicibacterium_gilvum	4.64442e-06	2.51006e-06	8.69293e-06	3.08651e-06	4.27529e-06	2.88032e-06	1.76259e-05	0	9.36404e-06	3.55984e-06	1.59529e-05	5.41294e-06	0	2.09589e-05	1.28118e-05	0	0	0	7.09259e-06	5.40014e-06	5.13954e-06	2.32408e-06	5.26575e-06	1.11633e-05	4.0679e-06	0	0	0	7.06958e-06	0	0	2.75031e-06	0	0	9.33097e-07	0	0	0	1.09178e-05	0	2.31349e-06	3.24465e-06	2.356e-06	8.00399e-06	5.08719e-06
Bacteria|Actinobacteria|Actinobacteria|Corynebacteriales|Mycobacteriaceae|Mycolicibacterium|Mycolicibacterium_goodii	0	9.49751e-07	1.55817e-06	1.58612e-06	0	1.47708e-06	0	1.739e-05	0	0	2.74599e-06	1.18821e-06	0	0	4.27059e-06	0	0	0	0	3.69483e-06	0	0	3.18394e-06	1.8192e-06	0	0	0	6.54997e-05	0	0	0	0	0	2.25171e-06	0	0	3.95829e-06	0	0	0	0	6.68016e-07	6.42545e-07	2.001e-06	1.04531e-05
Bacteria|Actinobacteria|Actinobacteria|Corynebacteriales|Mycobacteriaceae|Mycolicibacterium|Mycolicibacterium_litorale	1.29435e-06	7.46233e-07	0	0	0	0	0	6.90993e-07	0	0	0	1.38624e-06	0	6.72562e-06	2.20418e-06	1.41135e-06	4.62251e-06	5.71954e-06	0	0	0	0	0	0	0	9.94793e-06	0	7.31571e-05	0	0	2.2184e-06	0	0	0	0	0	1.14351e-06	0	0	1.20635e-06	0	4.77154e-07	0	0	1.05925e-05
Bacteria|Actinobacteria|Actinobacteria|Corynebacteriales|Mycobacteriaceae|Mycolicibacterium|Mycolicibacterium_phlei	0	0	0	0	0	0	0	0	0	0	0	0	0	8.13331e-06	5.51044e-06	0	8.72172e-07	1.41306e-06	0	0	0	0	5.63312e-06	0	0	0	0	0	0	0	0	0	0	0	0	0	0	0	0	0	0	0	1.07091e-06	0	0
Bacteria|Actinobacteria|Actinobacteria|Corynebacteriales|Mycobacteriaceae|Mycolicibacterium|Mycolicibacterium_rhodesiae	0	0	1.80419e-06	6.43023e-07	0	8.12397e-07	0	0	0	0	0	3.30058e-06	0	3.12819e-06	0	0	0	0	0	0	0	0	0	1.8192e-06	1.83055e-06	0	8.29593e-07	0	0	0	8.75034e-06	0	0	2.16831e-06	1.00994e-05	0	4.66199e-06	0	0	0	0	0	0	0	0
Bacteria|Actinobacteria|Actinobacteria|Corynebacteriales|Mycobacteriaceae|Mycolicibacterium|Mycolicibacterium_rutilum	0	0	0	0	0	8.86251e-07	0	9.3284e-06	1.33772e-06	0	0	1.1222e-06	0	2.18974e-06	5.09716e-06	0	0	0	0	2.17901e-06	0	3.15411e-06	4.40853e-06	0	0	0	0	0	0	0	0	0	0	0	0	0	0	0	0	1.98187e-06	0	0	0	1.18578e-06	0
Bacteria|Actinobacteria|Actinobacteria|Corynebacteriales|Mycobacteriaceae|Mycolicibacterium|Mycolicibacterium_smegmatis	4.03532e-06	1.07865e-05	2.87031e-06	0	3.49797e-06	2.14177e-06	1.13961e-06	1.04225e-05	1.75576e-06	1.43763e-05	3.00752e-06	9.96774e-06	0	4.8487e-06	1.9011e-05	3.99883e-06	0	0	0	1.89479e-06	7.25042e-06	8.96432e-06	1.13887e-05	9.0133e-06	0	0	0	0	2.30172e-06	0	3.82057e-06	2.75031e-06	0	2.25171e-06	2.41507e-06	0	1.6273e-05	3.69136e-06	3.80468e-06	1.46486e-06	4.16428e-06	2.00405e-06	2.14182e-06	2.07511e-06	2.02094e-06
Bacteria|Actinobacteria|Actinobacteria|Corynebacteriales|Mycobacteriaceae|Mycolicibacterium|Mycolicibacterium_thermoresistibile	0	0	2.54227e-06	2.31488e-06	0	8.12397e-07	0	0	0	0	2.09219e-06	1.65029e-06	0	7.03844e-06	1.23985e-05	0	0	0	0	1.51583e-06	9.17774e-07	1.66006e-06	0	4.63069e-06	0	0	0	0	4.93227e-07	0	0	0	0	0	8.23321e-07	0	3.95829e-06	0	0	1.12019e-06	0	0	5.88999e-07	1.55633e-06	0
Bacteria|Actinobacteria|Actinobacteria|Corynebacteriales|Mycobacteriaceae|Mycolicibacterium|Mycolicibacterium_vaccae	1.67504e-06	0	9.02096e-07	8.57364e-07	2.62348e-06	1.69865e-06	0	9.78906e-06	0	0	0	7.92138e-07	0	4.53588e-06	2.75522e-06	0	0	0	0	3.69483e-06	9.17774e-07	0	0	0	0	0	4.689e-07	0	0	0	0	0	0	0	6.03769e-07	0	0	0	0	1.37869e-06	0	2.4812e-06	0	2.59388e-06	0
Bacteria|Actinobacteria|Actinobacteria|Corynebacteriales|Mycobacteriaceae|Mycolicibacterium|Mycolicibacterium_vanbaalenii	0	0	3.28035e-06	0	0	1.84636e-06	0	2.07298e-06	0	0	0	0	0	4.06665e-06	3.58179e-06	1.94061e-05	5.17198e-05	0	0	6.15806e-06	0	3.07111e-06	3.67378e-06	2.23265e-06	0	0	0	0	0	0	1.54055e-06	1.10012e-06	0	0	1.09776e-06	8.5779e-07	7.82862e-06	0	0	0	1.85079e-06	2.19491e-06	0	1.40811e-06	0
Bacteria|Actinobacteria|Actinobacteria|Corynebacteriales|Nocardiaceae|Nocardia|Nocardia_brasiliensis	2.96938e-06	1.15327e-06	0	0	1.84615e-06	3.32344e-06	4.48246e-06	6.90993e-07	1.1705e-06	5.47668e-06	1.83066e-06	1.84832e-06	0	2.09589e-05	6.75029e-06	0	0	0	0	2.36848e-06	3.94643e-06	0	4.65345e-06	1.90189e-06	1.93225e-06	0	0	0	1.31527e-06	0	1.35569e-06	0	0	0	9.87985e-07	0	2.19905e-06	1.29521e-06	2.81215e-06	0	0	0	1.71345e-06	1.11166e-06	1.88156e-06
Bacteria|Actinobacteria|Actinobacteria|Corynebacteriales|Nocardiaceae|Nocardia|Nocardia_cyriacigeorgica	2.74097e-06	3.66332e-06	2.54227e-06	1.15744e-06	3.01214e-06	6.1299e-06	0	5.58552e-06	0	0	8.23798e-06	1.7163e-06	7.99005e-06	6.72562e-06	1.43271e-05	0	0	9.89143e-06	4.47953e-06	2.74744e-06	3.6711e-06	2.57309e-06	0	9.67483e-06	6.40693e-06	1.24057e-05	0	0	1.27417e-06	2.38698e-05	5.79248e-06	3.08034e-06	2.70799e-06	6.86355e-05	1.42709e-06	1.12867e-06	5.36569e-06	4.20945e-06	0	3.7914e-06	2.59111e-05	1.28832e-06	9.10272e-07	4.22433e-06	7.59594e-06
Bacteria|Actinobacteria|Actinobacteria|Corynebacteriales|Nocardiaceae|Nocardia|Nocardia_farcinica	6.85242e-07	1.22111e-06	0	0	3.6923e-06	1.47708e-06	0	0	0	0	3.53056e-06	3.16855e-06	0	8.60254e-06	2.61746e-06	0	0	4.64292e-06	0	0	0	1.16204e-06	0	3.22494e-06	0	0	0	0	7.3984e-07	0	8.75034e-06	1.21013e-06	0	0	2.25041e-06	0	5.27772e-06	0	0	0	0	0	0	0	0
Bacteria|Actinobacteria|Actinobacteria|Corynebacteriales|Nocardiaceae|Nocardia|Nocardia_nova	1.70549e-05	6.91961e-06	1.45155e-05	9.85969e-07	9.81374e-06	5.53907e-06	0	3.39738e-06	4.59841e-06	1.20487e-05	1.49068e-05	1.48526e-05	7.90682e-06	1.78307e-05	3.1685e-05	1.47016e-05	4.01199e-06	2.01866e-06	1.77315e-06	2.13164e-05	2.42292e-05	1.90907e-05	8.81706e-06	1.20729e-05	1.25088e-05	0	0	0	9.04249e-07	0	9.48981e-06	4.34548e-06	0	5.95452e-05	0	7.67497e-07	1.40739e-05	1.32759e-05	6.69954e-06	1.11157e-05	8.32855e-06	1.13086e-05	1.49927e-06	4.0761e-06	1.46344e-06
Bacteria|Actinobacteria|Actinobacteria|Corynebacteriales|Nocardiaceae|Nocardia|Nocardia_seriolae	0	7.46233e-07	1.39415e-06	6.00155e-07	0	2.14177e-06	6.53375e-06	0	0	0	0	1.25422e-06	0	1.62666e-05	3.1685e-06	0	0	0	0	2.27374e-06	4.12999e-06	1.57706e-06	4.77591e-06	1.65382e-06	0	0	0	0	6.16533e-07	1.01985e-05	0	0	0	9.42382e-06	0	0	2.37498e-06	1.42474e-06	0	1.55103e-06	2.15925e-06	1.8609e-06	0	1.77866e-06	2.7875e-06
Bacteria|Actinobacteria|Actinobacteria|Corynebacteriales|Nocardiaceae|Nocardia|Nocardia_soli	0	0	0	6.85891e-07	1.16599e-06	1.84636e-06	0	8.06158e-07	0	3.97059e-06	0	2.44243e-06	0	0	6.61253e-06	0	0	1.14391e-06	0	1.13687e-06	0	0	0	0	0	0	0	0	5.34329e-07	0	0	1.04512e-06	0	0	7.68433e-07	0	1.23147e-06	1.03617e-06	0	0	0	0	0	0	0
Bacteria|Actinobacteria|Actinobacteria|Corynebacteriales|Nocardiaceae|Nocardia|Nocardia_terpenica	1.14207e-06	1.22111e-06	6.88873e-06	7.71628e-07	2.13765e-06	2.5849e-06	2.65909e-06	0	0	0	4.57666e-06	9.90173e-07	0	6.25639e-06	9.91879e-06	0	0	0	0	4.83171e-06	1.46844e-06	5.31219e-06	2.08181e-06	7.44217e-06	0	0	1.11815e-06	0	1.8085e-06	0	1.13385e-05	1.10012e-06	0	0	2.57974e-06	7.67497e-07	7.30085e-06	1.10093e-06	1.07523e-06	2.49888e-06	2.31349e-06	2.38577e-06	8.03181e-07	1.48222e-06	2.7875e-06
Bacteria|Actinobacteria|Actinobacteria|Corynebacteriales|Nocardiaceae|Rhodococcus|Rhodococcus_coprophilus	2.81711e-06	4.20604e-06	2.46026e-06	1.24318e-06	0	1.47708e-06	1.26117e-05	0	1.67215e-06	0	7.06113e-06	2.97052e-06	0	5.47434e-06	6.06148e-06	1.41135e-06	0	0	0	8.05284e-06	1.19311e-06	1.07904e-06	2.08181e-06	3.30763e-06	0	0	3.49872e-06	0	1.9318e-06	0	0	1.26514e-06	0	0	1.15265e-06	0	1.75924e-06	2.46091e-06	1.90234e-06	2.41271e-06	0	1.52689e-06	6.9609e-07	4.37255e-06	2.64813e-06
Bacteria|Actinobacteria|Actinobacteria|Corynebacteriales|Nocardiaceae|Rhodococcus|Rhodococcus_erythropolis	0	0	0	2.7007e-06	0	6.49917e-06	0	4.20354e-06	5.18366e-06	0	0	5.01687e-06	0	1.47025e-05	0	0	0	0	2.79971e-06	0	0	1.62686e-05	0	0	0	0	0	0	0	0	0	0	0	0	5.10459e-06	0	0	0	0	0	0	1.8609e-06	0	5.63244e-06	0
Bacteria|Actinobacteria|Actinobacteria|Corynebacteriales|Nocardiaceae|Rhodococcus|Rhodococcus_fascians	0	2.03518e-06	2.13223e-06	0	0	1.55094e-06	0	0	0	0	0	6.46913e-06	0	0	7.85238e-06	0	0	0	0	0	0	0	8.20477e-06	3.05956e-06	0	0	0	0	0	0	1.8918e-05	8.80098e-07	0	0	0	0	0	0	0	0	0	0	0	0	0
Bacteria|Actinobacteria|Actinobacteria|Corynebacteriales|Nocardiaceae|Rhodococcus|Rhodococcus_hoagii	5.02511e-06	3.73116e-06	2.87031e-06	6.43023e-07	3.88663e-06	3.84042e-06	2.35519e-06	1.72748e-06	2.50822e-06	0	5.49199e-06	1.51826e-06	5.74285e-06	2.43999e-05	2.71389e-05	2.46987e-06	0	0	0	1.82847e-05	2.50552e-05	1.61026e-05	4.16361e-06	7.93832e-06	1.93225e-06	0	0	0	6.57635e-07	0	9.85954e-06	4.07045e-06	0	1.08416e-06	1.3722e-06	7.2235e-07	1.41619e-05	1.4895e-06	4.87991e-06	1.04263e-05	2.93042e-06	1.52689e-06	1.44573e-06	2.59388e-06	0
Bacteria|Actinobacteria|Actinobacteria|Corynebacteriales|Nocardiaceae|Rhodococcus|Rhodococcus_jostii	0	0	0	0	0	0	0	0	0	0	0	4.95086e-06	0	0	3.99507e-06	4.70451e-06	0	0	0	0	0	0	0	0	0	0	0	0	1.97291e-06	0	0	0	0	0	0	0	2.63886e-06	0	5.21075e-06	0	1.21844e-05	0	0	1.48222e-06	5.29625e-06
Bacteria|Actinobacteria|Actinobacteria|Corynebacteriales|Nocardiaceae|Rhodococcus|Rhodococcus_opacus	0	1.42463e-06	6.23266e-06	0	2.04048e-06	1.84636e-06	8.4331e-06	0	2.17379e-06	0	1.77836e-05	4.29075e-06	0	4.69229e-06	2.34194e-06	0	0	4.10461e-06	0	2.55796e-06	6.24087e-06	1.57706e-06	0	2.7288e-06	0	0	0	0	1.60299e-06	1.58253e-06	1.72542e-06	9.35104e-07	0	3.16907e-06	9.33097e-07	0	4.22218e-06	2.46091e-06	0	0	3.23888e-06	5.72585e-07	1.28509e-06	1.55633e-06	4.39031e-06
Bacteria|Actinobacteria|Actinobacteria|Corynebacteriales|Nocardiaceae|Rhodococcus|Rhodococcus_pyridinivorans	0	1.19397e-05	0	0	0	0	0	0	0	0	0	0	0	2.34615e-05	0	0	0	0	0	0	0	0	0	0	0	0	0	0	4.48014e-06	0	0	0	0	0	0	0	0	0	0	0	0	0	0	0	0
Bacteria|Actinobacteria|Actinobacteria|Corynebacteriales|Nocardiaceae|Rhodococcus|Rhodococcus_rhodochrous	0	0	0	0	0	0	0	0	0	0	0	0	0	0	5.51044e-06	0	0	0	1.9598e-06	0	0	0	0	0	0	0	0	0	0	1.36273e-06	0	0	0	0	0	0	0	0	0	0	0	0	0	0	0
Bacteria|Actinobacteria|Actinobacteria|Corynebacteriales|Nocardiaceae|Rhodococcus|Rhodococcus_ruber	2.81711e-06	2.84925e-06	0	0	0	1.10781e-06	0	7.48575e-07	0	0	0	1.18821e-06	0	3.12819e-06	5.23492e-06	1.21141e-05	0	0	2.42641e-06	0	0	5.39519e-06	1.83689e-06	0	0	0	0	3.88757e-06	6.16533e-07	0	0	1.04512e-06	1.14337e-06	0	1.81131e-06	0	0	4.59801e-06	0	8.35831e-06	0	0	8.51372e-06	0	0
Bacteria|Actinobacteria|Actinobacteria|Corynebacteriales|Nocardiaceae|Rhodococcus|Rhodococcus_sp._008	0	0	0	0	0	0	0	0	0	0	0	0	0	0	0	0	0	0	0	0	0	0	0	0	0	0	0	0	0	0	0	0	0	0	0	0	0	0	0	0	0	0	0	0	0
Bacteria|Actinobacteria|Actinobacteria|Corynebacteriales|Nocardiaceae|Rhodococcus|Rhodococcus_sp._2G	0	0	0	0	0	0	0	0	0	0	0	0	0	0	0	0	0	0	0	0	0	0	0	0	0	0	0	0	0	0	0	0	0	0	0	0	0	0	0	0	0	0	0	0	0
Bacteria|Actinobacteria|Actinobacteria|Corynebacteriales|Nocardiaceae|Rhodococcus|Rhodococcus_sp._B7740	3.12166e-06	0	9.84105e-07	0	1.94332e-06	3.545e-06	0	9.78906e-07	1.1705e-06	0	4.4459e-06	0	0	5.78716e-06	1.01943e-05	4.58689e-06	0	0	0	4.35801e-06	1.58775e-05	0	0	2.97687e-06	3.55941e-06	0	0	0	1.27417e-06	0	7.57952e-06	3.19036e-06	0	0	0	0	5.18976e-06	7.18844e-06	1.40608e-06	2.24037e-06	5.08967e-06	6.68016e-07	0	7.4111e-07	1.88156e-06
Bacteria|Actinobacteria|Actinobacteria|Corynebacteriales|Nocardiaceae|Rhodococcus|Rhodococcus_sp._H-CA8f	0	0	7.05275e-06	0	0	0	0	0	0	0	0	0	0	0	0	0	0	0	0	0	0	0	0	4.548e-06	0	0	0	0	0	0	0	6.16069e-06	0	0	0	0	1.74165e-05	0	0	0	0	0	0	0	0
Bacteria|Actinobacteria|Actinobacteria|Corynebacteriales|Nocardiaceae|Rhodococcus|Rhodococcus_sp._MTM3W5.2	1.44662e-06	0	1.47616e-06	0	0	1.32938e-06	0	0	1.75576e-06	1.53347e-05	2.87676e-06	2.04636e-06	0	2.65897e-06	1.79089e-06	0	0	1.48035e-06	0	2.08427e-06	3.6711e-06	1.07904e-06	0	0	0	0	0	0	6.57635e-07	0	0	2.53028e-06	0	1.25095e-06	1.42709e-06	0	0	6.86463e-06	0	0	2.31349e-06	6.34615e-06	0	2.37155e-06	0
Bacteria|Actinobacteria|Actinobacteria|Corynebacteriales|Nocardiaceae|Rhodococcus|Rhodococcus_sp._p52	0	0	0	0	0	0	0	0	0	0	0	0	0	0	2.96186e-05	0	0	0	0	0	0	0	0	0	0	0	0	0	0	0	0	0	0	0	0	0	0	0	0	0	0	0	0	0	0
Bacteria|Actinobacteria|Actinobacteria|Corynebacteriales|Nocardiaceae|Rhodococcus|Rhodococcus_sp._PBTS_1	0	8.14072e-07	0	0	0	1.03396e-06	0	0	0	0	0	0	0	1.72051e-06	8.52741e-05	0	0	1.07662e-06	0	0	1.37666e-06	0	4.53099e-06	1.73651e-06	2.74583e-06	0	0	0	7.80942e-07	0	1.35569e-06	0	0	0	1.86619e-06	0	1.58332e-06	0	0	0	0	0	7.49635e-07	0	1.39375e-06
Bacteria|Actinobacteria|Actinobacteria|Corynebacteriales|Nocardiaceae|Rhodococcus|Rhodococcus_sp._PBTS_2	0	1.28895e-06	7.5448e-06	0	7.96759e-06	4.65282e-06	0	2.18814e-06	0	0	0	0	0	0	5.23492e-06	0	0	0	0	9.66341e-06	0	0	1.38379e-05	6.44988e-06	0	0	0	0	0	0	1.99039e-05	9.35104e-07	0	0	0	0	0	0	3.30841e-06	0	0	0	0	0	0
Bacteria|Actinobacteria|Actinobacteria|Corynebacteriales|Nocardiaceae|Rhodococcus|Rhodococcus_sp._S2-17	0	8.14072e-07	2.46026e-06	0	0	1.10781e-06	0	1.20924e-06	0	0	0	1.58428e-06	0	5.16152e-06	7.57686e-06	0	0	0	0	1.89479e-06	0	1.07904e-06	0	2.56342e-06	0	0	0	0	0	0	0	1.32015e-06	0	3.50266e-06	2.63463e-06	1.71558e-06	4.3981e-06	3.88564e-06	0	0	0	0	0	2.51977e-06	9.19875e-06
Bacteria|Actinobacteria|Actinobacteria|Corynebacteriales|Nocardiaceae|Rhodococcus|Rhodococcus_sp._WB1	0	0	0	0	0	0	0	0	0	0	0	0	0	0	0	0	0	0	0	0	0	0	0	0	0	0	0	0	3.7814e-06	0	0	0	0	0	0	0	0	0	0	0	0	0	0	0	0
Bacteria|Actinobacteria|Actinobacteria|Corynebacteriales|Nocardiaceae|Rhodococcus|Rhodococcus_sp._WMMA185	9.89795e-07	0	0	0	0	3.69271e-06	0	0	0	0	3.3998e-06	8.5815e-07	1.49813e-06	1.72051e-06	4.27059e-06	0	0	1.74951e-06	0	0	2.20266e-06	0	0	0	0	0	0	0	9.86453e-07	0	0	0	0	0	1.42709e-06	0	0	0	9.92524e-07	1.29252e-06	0	0	0	0	2.85719e-06
Bacteria|Actinobacteria|Actinobacteria|Corynebacteriales|Nocardiaceae|Rhodococcus|Rhodococcus_sp._YL-1	0	0	0	0	0	0	0	0	0	0	0	0	0	1.65794e-05	0	0	0	0	0	0	0	0	0	0	0	0	0	0	0	0	0	0	0	0	0	0	0	0	0	0	0	0	0	0	0
Bacteria|Actinobacteria|Actinobacteria|Corynebacteriales|Segniliparaceae|Segniliparus|Segniliparus_rotundus	2.28414e-06	3.86684e-06	1.47616e-05	2.31488e-06	2.52631e-06	1.62479e-06	4.40649e-06	0	1.83936e-06	2.73834e-06	1.20301e-05	4.48878e-06	3.24596e-06	1.5641e-05	3.99507e-06	0	0	8.74753e-07	0	7.10545e-06	2.56977e-06	1.82606e-06	4.28607e-06	5.12683e-06	1.32207e-06	0	0	0	1.02756e-06	0	1.04758e-06	0	0	0	6.58657e-07	4.96615e-07	1.93517e-06	2.07234e-06	2.06776e-06	1.55103e-06	3.54735e-06	1.09745e-06	1.98118e-06	3.77966e-06	0
Bacteria|Actinobacteria|Actinobacteria|Corynebacteriales|Tsukamurellaceae|Tsukamurella|Tsukamurella_paurometabola	1.06593e-06	1.01759e-06	2.05022e-06	0	3.20647e-06	9.60105e-07	0	5.75827e-07	0	3.97059e-06	2.22295e-06	0	0	3.2846e-06	3.71955e-06	0	0	0	0	6.15806e-06	1.46844e-06	0	0	4.21723e-06	3.05092e-06	0	0	0	5.75431e-07	6.59386e-07	0	0	0	0	9.33097e-07	0	1.8472e-06	0	0	1.37869e-06	0	0	0	1.18578e-06	0
Bacteria|Actinobacteria|Actinobacteria|Corynebacteriales|Tsukamurellaceae|Tsukamurella|Tsukamurella_tyrosinosolvens	1.29435e-06	1.15327e-06	1.55817e-06	0	3.01214e-06	4.87438e-06	0	1.6699e-06	0	0	6.27656e-06	1.51826e-06	0	1.48589e-05	5.37268e-06	0	0	0	0	1.61057e-06	1.37666e-06	1.24504e-06	0	1.8192e-06	0	0	0	0	1.23307e-06	0	1.97191e-06	9.35104e-07	0	0	1.92108e-06	0	2.99071e-06	1.74854e-06	0	0	0	8.58878e-07	8.03181e-07	3.40911e-06	2.50875e-06
Bacteria|Actinobacteria|Actinobacteria|Frankiales|Frankiaceae|Frankia|Frankia_alni	0	0	0	0	0	0	0	0	0	0	0	1.38624e-06	0	6.4128e-06	4.54611e-06	1.64658e-06	0	0	0	3.03166e-06	2.0191e-06	1.16204e-06	0	0	0	0	0	0	1.68519e-06	0	0	0	0	0	0	0	3.34256e-06	1.29521e-06	3.06028e-06	0	3.70158e-06	0	2.40954e-06	0	3.20563e-06
Bacteria|Actinobacteria|Actinobacteria|Frankiales|Frankiaceae|Frankia|Frankia_casuarinae	0	0	0	0	0	0	0	0	0	0	0	0	0	8.44613e-06	3.85731e-06	0	0	1.07662e-06	0	0	0	0	0	0	0	0	0	0	4.11022e-07	0	0	0	0	0	0	0	1.05554e-06	0	0	0	0	0	0	0	0
Bacteria|Actinobacteria|Actinobacteria|Frankiales|Frankiaceae|Frankia|Frankia_inefficax	1.82731e-06	2.30654e-06	7.87284e-06	1.71473e-06	1.55465e-06	1.84636e-06	0	0	0	2.87526e-06	2.74599e-06	1.51826e-06	1.33167e-06	9.07176e-06	1.15719e-05	1.8818e-06	1.83156e-06	0	1.67982e-06	2.27374e-06	2.11088e-06	0	0	7.93832e-06	4.67808e-06	0	4.689e-07	0	1.47968e-06	0	4.68328e-06	1.65018e-06	0	1.08416e-06	1.26243e-06	0	1.05554e-06	3.49708e-06	1.65421e-06	0	5.39814e-06	1.00202e-06	2.73081e-06	5.63244e-06	7.03844e-06
Bacteria|Actinobacteria|Actinobacteria|Frankiales|Frankiaceae|Frankia|Frankia_sp._EAN1pec	4.41601e-06	0	1.39415e-06	3.51519e-06	3.78946e-06	3.61886e-06	4.48246e-06	2.36089e-06	0	6.98277e-06	5.49199e-06	1.7163e-06	0	2.37743e-05	2.25928e-05	1.90533e-05	0	1.00933e-06	1.21321e-05	1.70531e-05	2.71661e-05	1.75136e-05	0	1.0171e-05	1.62716e-06	0	0	0	8.22044e-07	0	7.94925e-06	4.34548e-06	0	4.33663e-06	1.26243e-06	0	1.56572e-05	1.35997e-05	5.37617e-06	5.85943e-06	9.56241e-06	0	5.88999e-07	3.40911e-06	2.43906e-06
Bacteria|Actinobacteria|Actinobacteria|Frankiales|Frankiaceae|Frankia|Frankia_sp._QA3	3.57849e-06	1.69598e-06	2.13223e-06	0	5.53845e-06	3.47115e-06	2.0513e-06	0	0	1.91684e-06	3.92285e-06	0	1.83105e-06	5.94357e-06	5.23492e-06	0	0	1.41306e-06	0	3.22114e-06	0	1.99207e-06	6.24542e-06	1.24036e-06	0	0	0	0	0	1.18689e-06	0	0	0	0	2.7444e-06	0	1.40739e-06	1.61902e-06	0	1.80953e-06	0	1.76547e-06	9.10272e-07	8.89332e-07	0
Bacteria|Actinobacteria|Actinobacteria|Frankiales|Frankiaceae|Frankia|Frankia_symbiont_of_Datisca_glomerata	0	8.14072e-07	0	0	0	0	0	0	0	0	0	0	0	4.8487e-06	0	0	0	1.2112e-05	0	1.70531e-06	0	0	0	0	0	0	0	0	0	0	0	1.15513e-06	0	0	8.23321e-07	0	1.40739e-06	7.77128e-07	0	0	0	0	8.03181e-07	0	0
Bacteria|Actinobacteria|Actinobacteria|Frankiales|Frankiaceae|Jatrophihabitans|Jatrophihabitans_sp._GAS493	0	7.46233e-07	0	0	0	1.92021e-06	0	0	0	0	0	2.24439e-06	0	5.00511e-06	5.37268e-06	0	0	0	0	0	0	1.24504e-06	1.83689e-06	1.48843e-06	0	0	0	0	6.57635e-07	3.03317e-06	7.39465e-07	1.04512e-06	2.22657e-06	0	6.03769e-07	0	2.19905e-06	0	0	0	8.48279e-06	0	2.30245e-06	0	0
Bacteria|Actinobacteria|Actinobacteria|Geodermatophilales|Geodermatophilaceae|Blastococcus|Blastococcus_saxobsidens	0	0	2.13223e-06	0	1.26315e-06	1.03396e-06	0	2.87914e-06	0	1.50609e-06	0	2.50844e-06	0	2.65897e-06	5.37268e-06	2.46987e-06	0	0	0	1.13687e-06	1.37666e-06	1.99207e-06	1.34705e-06	1.24036e-06	0	0	0	0	1.31527e-06	9.67099e-07	0	1.8152e-06	0	0	7.13545e-07	0	1.14351e-06	2.52567e-06	0	0	0	0	0	1.63044e-06	2.92688e-06
Bacteria|Actinobacteria|Actinobacteria|Geodermatophilales|Geodermatophilaceae|Geodermatophilus|Geodermatophilus_obscurus	0	0	0	0	1.16599e-06	1.40323e-06	0	0	0	0	3.3998e-06	7.92138e-07	0	4.53588e-06	6.75029e-06	0	0	0	0	1.51583e-06	0	0	5.51066e-06	0	0	0	0	0	1.27417e-06	0	0	0	0	0	0	0	6.42123e-06	5.50466e-06	0	0	0	0	5.88999e-07	1.11166e-06	0
Bacteria|Actinobacteria|Actinobacteria|Geodermatophilales|Geodermatophilaceae|Modestobacter|Modestobacter_marinus	4.33987e-06	1.62814e-06	1.80419e-06	6.00155e-07	1.16599e-06	2.21563e-06	0	9.78906e-07	3.84594e-06	3.55984e-06	2.74599e-06	2.64046e-06	1.16522e-06	7.9769e-06	9.36775e-06	0	0	0	1.49318e-06	2.93692e-06	2.75332e-06	1.82606e-06	1.83689e-06	2.39803e-06	1.01697e-06	0	0	0	8.63146e-07	0	2.09515e-06	5.50061e-07	0	0	3.2384e-06	7.2235e-07	4.48607e-06	1.35997e-06	0	1.8957e-06	0	0	1.12445e-06	1.63044e-06	0
Bacteria|Actinobacteria|Actinobacteria|Glycomycetales|Glycomycetaceae|Stackebrandtia|Stackebrandtia_nassauensis	8.37519e-07	2.30654e-06	1.64017e-06	0	1.84615e-06	1.32938e-06	6.9896e-06	6.90993e-07	0	0	3.13828e-06	1.05618e-06	1.4149e-06	8.13331e-06	1.2674e-05	0	0	1.61493e-06	9.33236e-07	3.03166e-06	2.20266e-06	3.98414e-06	0	1.15767e-06	1.22037e-06	0	3.60692e-07	0	1.50845e-05	0	9.24332e-07	1.15513e-06	0	1.00076e-06	3.29328e-06	7.67497e-07	3.60645e-06	1.29521e-06	0	1.46486e-06	3.85581e-06	4.77154e-07	9.10272e-07	9.63443e-07	0
Bacteria|Actinobacteria|Actinobacteria|Jiangellales|Jiangellaceae|Jiangella|Jiangella_alkaliphila	4.33987e-06	0	1.82059e-05	5.14418e-07	0	1.25552e-06	0	0	6.10335e-06	0	0	5.41294e-06	0	2.97178e-06	8.95447e-06	2.58748e-06	0	0	2.89303e-06	1.80005e-06	0	1.49405e-06	7.59247e-06	9.59214e-06	2.74583e-06	0	0.0013539	0	9.86453e-07	0	0.000177903	0.000127779	1.68497e-06	0	9.87985e-07	2.97969e-06	4.66199e-06	2.1371e-06	1.15794e-06	1.72336e-06	8.48279e-06	0	0.000111428	0	1.25438e-06
Bacteria|Actinobacteria|Actinobacteria|Jiangellales|Jiangellaceae|Jiangella|Jiangella_sp._DSM_45060	2.13187e-06	1.08543e-06	2.21424e-06	6.00155e-07	0	1.55094e-06	0	1.78506e-06	3.17708e-06	0	2.09219e-06	1.32023e-06	0	5.16152e-06	5.23492e-06	0	0	1.34577e-06	0	3.78957e-06	2.29444e-06	2.15808e-06	0	2.56342e-06	0	0	0	5.18343e-06	3.28818e-06	4.83549e-07	0	4.01545e-06	0	0	2.85418e-06	0	3.78237e-06	1.55426e-06	9.09814e-07	8.61681e-07	5.2439e-06	0	0	1.55633e-06	3.97219e-06
Bacteria|Actinobacteria|Actinobacteria|Kineosporiales|Kineosporiaceae|Kineococcus|Kineococcus_radiotolerans	1.67504e-06	2.57789e-06	1.55817e-06	0	1.45749e-06	3.02802e-06	1.06363e-06	8.06158e-07	0	2.19067e-06	2.09219e-06	1.05618e-06	8.32296e-07	3.59742e-06	2.4797e-06	0	0	8.47837e-06	0	1.04213e-06	1.65199e-06	2.07507e-06	0	8.26908e-07	0	0	4.32831e-07	0	1.06866e-06	0	3.26597e-06	0	0	0	1.97597e-06	5.86909e-07	2.46294e-06	1.4895e-06	0	0	1.69656e-06	0	8.56726e-07	1.18578e-06	0
Bacteria|Actinobacteria|Actinobacteria|Micrococcales|Beutenbergiaceae|Beutenbergia|Beutenbergia_cavernae	2.58869e-06	1.83166e-06	1.55817e-06	0	1.74898e-06	2.88032e-06	0	6.90993e-07	0	2.19067e-06	9.41484e-06	9.24161e-07	0	2.50256e-06	1.04698e-05	0	0	0	0	1.23161e-06	2.0191e-06	3.40312e-06	0	3.88647e-06	0	0	0	0	1.47968e-06	9.2314e-07	1.1092e-06	1.87021e-06	0	2.08492e-06	2.19552e-06	0	4.13422e-06	1.23045e-06	0	2.67121e-06	0	0	9.63817e-07	1.77866e-06	0
Bacteria|Actinobacteria|Actinobacteria|Micrococcales|Beutenbergiaceae|Miniimonas|Miniimonas_sp._S16	1.44662e-06	8.2764e-06	1.39415e-06	1.20031e-06	2.72064e-06	3.32344e-06	2.20324e-06	1.38199e-06	0	3.28601e-06	0	1.7163e-06	1.33167e-06	3.44101e-06	6.88805e-06	0	0	0	0	0	0	0	0	1.65382e-06	1.42376e-06	0	0	0	2.63054e-06	0	9.85954e-07	0	0	0	4.06172e-06	0	5.27772e-06	1.61902e-06	0	0	2.46772e-06	8.58878e-07	1.44573e-06	2.74211e-06	0
Bacteria|Actinobacteria|Actinobacteria|Micrococcales|Brevibacteriaceae|Brevibacterium|Brevibacterium_linens	2.81711e-06	4.34172e-06	9.51301e-06	6.43023e-07	2.81781e-06	4.43125e-06	1.4435e-06	2.13056e-06	0	3.83368e-06	8.36874e-06	1.58428e-06	2.33043e-06	2.31486e-05	1.10209e-05	0	0	1.04297e-05	0	1.04213e-06	1.46844e-06	3.32012e-06	4.40853e-06	3.22494e-06	5.08487e-06	0	0	0	2.38393e-06	1.05502e-06	1.17082e-06	0	7.82308e-07	2.5019e-06	4.55571e-06	1.03838e-06	7.6527e-06	1.55426e-06	0	1.03402e-06	4.16428e-06	0	2.46309e-06	2.44566e-06	1.39375e-06
Bacteria|Actinobacteria|Actinobacteria|Micrococcales|Brevibacteriaceae|Brevibacterium|Brevibacterium_sandarakinum	2.51256e-06	2.44222e-06	1.23013e-06	7.28759e-07	2.81781e-06	3.98813e-06	2.43116e-06	9.78906e-07	0	2.87526e-06	2.87676e-06	1.1222e-06	2.2472e-06	4.37947e-06	6.88805e-06	0	1.39547e-06	1.56783e-05	0	1.13687e-06	1.10133e-06	6.72324e-06	2.6941e-06	0	0	0	0	0	1.64409e-06	0	9.85954e-07	0	0	1.41774e-06	9.33097e-07	0	1.58332e-06	0	0	2.75738e-06	0	6.68016e-07	9.10272e-07	8.15221e-07	2.16031e-06
Bacteria|Actinobacteria|Actinobacteria|Micrococcales|Brevibacteriaceae|Brevibacterium|Brevibacterium_siliguriense	2.05573e-06	2.17086e-06	2.13223e-06	6.43023e-07	3.88663e-06	2.73261e-06	9.11687e-07	9.21323e-07	6.60499e-06	1.50609e-06	4.96894e-06	1.7163e-06	0	1.2982e-05	8.67894e-06	0	2.69501e-05	2.3551e-06	1.5865e-06	5.02119e-06	2.20266e-06	9.96035e-07	2.6941e-06	2.39803e-06	0	0	0	0	1.02756e-06	0	2.89624e-06	6.05067e-07	0	0	1.04287e-06	0	9.67583e-07	0	9.92524e-07	0	4.47274e-06	5.67813e-06	0	1.85277e-06	0
Bacteria|Actinobacteria|Actinobacteria|Micrococcales|Cellulomonadaceae|Cellulomonas|Cellulomonas_fimi	0	3.86684e-06	1.31214e-06	9.00232e-07	1.36032e-06	3.32344e-06	3.87467e-06	2.76397e-06	0	2.19067e-06	4.96894e-06	4.95086e-06	0	1.70487e-05	7.71462e-06	0	4.01199e-06	1.27848e-06	0	0	0	0	9.3069e-06	0	0	0	0	0.00019697	1.8085e-06	0	1.1092e-06	1.26514e-06	0	0	6.20235e-06	0	6.77308e-06	0	0	0	0	0	9.63817e-07	2.81622e-06	3.4565e-05
Bacteria|Actinobacteria|Actinobacteria|Micrococcales|Cellulomonadaceae|Cellulomonas|Cellulomonas_flavigena	2.05573e-06	3.32413e-06	1.31214e-06	0	2.62348e-06	4.72667e-06	7.14155e-06	1.6699e-06	0	2.19067e-06	3.53056e-06	2.83849e-06	0	1.31384e-05	9.09223e-06	0	1.39547e-06	0	0	1.80005e-06	2.0191e-06	0	0	2.31534e-06	0	0	0	0	3.20597e-06	2.4705e-05	3.01948e-06	9.9011e-07	0	1.58454e-06	1.20754e-06	0	6.24531e-06	3.56184e-06	0	3.61906e-06	2.93042e-06	2.14719e-06	0	3.85377e-06	1.60281e-06
Bacteria|Actinobacteria|Actinobacteria|Micrococcales|Cellulomonadaceae|Cellulomonas|Cellulomonas_gilvus	3.8069e-06	4.54524e-06	1.80419e-06	1.80046e-06	2.62348e-06	2.43719e-06	3.1909e-06	1.15165e-06	0	2.46451e-06	2.35371e-06	1.58428e-06	2.41366e-06	1.00102e-05	1.01943e-05	0	0	1.95137e-06	3.63962e-06	5.58962e-06	3.30399e-06	2.15808e-06	0	2.7288e-06	2.44074e-06	0	0	3.88757e-06	4.93227e-06	0	1.78704e-06	0	0	0	6.86101e-06	0	4.57403e-06	2.33139e-06	0	0	2.77618e-06	0	1.23154e-06	2.668e-06	1.25438e-06
Bacteria|Actinobacteria|Actinobacteria|Micrococcales|Cellulomonadaceae|Cellulomonas|Cellulomonas_sp._PSBB021	0	2.84925e-06	0	0	0	3.10188e-06	0	0	3.17708e-06	0	0	1.91433e-06	0	2.18974e-06	4.54611e-06	0	0	0	0	0	0	0	0	0	0	0	0	0	2.95936e-06	0	0	2.03523e-06	0	0	3.84216e-06	0	0	0	0	2.49888e-06	0	0	1.49927e-06	0	0
Bacteria|Actinobacteria|Actinobacteria|Micrococcales|Cellulomonadaceae|Paraoerskovia|Paraoerskovia_marina	1.5989e-06	2.10302e-06	0	0	0	1.18167e-06	0	8.63741e-07	0	1.643e-06	2.61523e-06	1.58428e-06	0	0	3.03074e-06	0	0	1.07662e-06	0	0	0	0	0	0	0	0	0	0	2.21952e-06	0	0	0	0	0	2.57974e-06	0	0	0	0	0	1.69656e-06	0	1.01736e-06	0	0
Bacteria|Actinobacteria|Actinobacteria|Micrococcales|Dermabacteraceae|Brachybacterium|Brachybacterium_faecium	4.18759e-06	2.84925e-06	2.62428e-06	0	0	0	2.65909e-06	0	1.20395e-05	0	2.87676e-06	2.37641e-06	0	4.06665e-06	6.19925e-06	0	0	8.54566e-06	0	0	2.20266e-06	0	0	1.40574e-06	1.93225e-06	0	0	0	2.87715e-06	0	2.89624e-06	2.09023e-06	0	1.83473e-06	1.70153e-06	0	4.31014e-06	0	0	0	0	0	0	2.001e-06	0
Bacteria|Actinobacteria|Actinobacteria|Micrococcales|Dermabacteraceae|Brachybacterium|Brachybacterium_ginsengisoli	1.21821e-06	1.96734e-06	1.31214e-06	1.15744e-06	2.04048e-06	1.69865e-06	1.4435e-06	1.3244e-06	2.09019e-06	5.75051e-06	6.79961e-06	1.65029e-06	0	1.06359e-05	5.09716e-06	0	0	5.71954e-06	0	3.50536e-06	0	0	0	1.07498e-06	0	0	1.44277e-06	0	3.16487e-06	0	9.24332e-07	0	0	0	2.3053e-06	2.30249e-06	1.75924e-06	1.35997e-06	0	0	2.15925e-06	0	1.28509e-06	4.66899e-06	0
Bacteria|Actinobacteria|Actinobacteria|Micrococcales|Dermabacteraceae|Brachybacterium|Brachybacterium_saurashtrense	3.42621e-06	3.45981e-06	3.11633e-06	2.18628e-06	0	5.90834e-06	1.29915e-05	6.90993e-07	4.93284e-06	2.19067e-06	5.62275e-06	1.65029e-06	1.91428e-06	8.28972e-06	1.01943e-05	0	0	0	4.19956e-06	2.17901e-06	4.31354e-06	2.57309e-06	4.16361e-06	1.15767e-06	0	0	5.41039e-07	0	5.5899e-06	2.37379e-06	1.47893e-06	2.31026e-06	0	0	6.80612e-06	0	2.5509e-06	1.35997e-06	2.31589e-06	0	6.632e-06	2.52892e-06	2.30245e-06	1.11166e-06	6.41125e-06
Bacteria|Actinobacteria|Actinobacteria|Micrococcales|Dermabacteraceae|Brachybacterium|Brachybacterium_sp._P6-10-X1	1.06593e-06	2.10302e-06	5.6586e-06	0	1.16599e-06	2.06792e-06	6.30583e-06	1.49715e-06	1.42133e-06	2.87526e-06	2.35371e-06	1.25422e-06	0	6.56921e-06	1.83222e-05	0	2.09321e-06	3.16257e-06	0	0	2.29444e-06	1.82606e-06	0	5.70567e-06	0	0	3.96762e-07	1.88488e-06	2.42503e-06	6.72573e-06	1.84866e-06	3.13535e-06	0	3.13572e-05	1.92108e-06	0	8.97213e-06	1.55426e-06	0	5.42859e-06	0	2.71978e-06	6.9609e-07	4.52077e-06	6.96875e-06
Bacteria|Actinobacteria|Actinobacteria|Micrococcales|Dermabacteraceae|Brachybacterium|Brachybacterium_sp._VM2412	0	2.17086e-06	3.69039e-06	0	0	1.84636e-06	0	5.81585e-06	0	0	0	7.12924e-06	0	8.13331e-06	2.4797e-05	0	0	0	0	3.03166e-06	2.66155e-06	0	5.26575e-06	1.90189e-06	3.7628e-06	0	0	1.34298e-05	1.03578e-05	0	9.24332e-07	0	0	0	0	0	0	8.35413e-06	3.06028e-06	0	3.70158e-06	0	0	3.55733e-06	9.89563e-06
Bacteria|Actinobacteria|Actinobacteria|Micrococcales|Dermabacteraceae|Brachybacterium|Brachybacterium_sp._VR2415	3.8069e-06	1.28895e-06	5.00253e-06	0	5.14978e-06	6.27761e-06	0	1.03649e-06	0	2.73834e-06	2.35371e-06	2.11237e-06	0	6.72562e-06	8.95447e-06	0	0	0	0	2.36848e-06	2.29444e-06	2.98811e-06	0	3.55571e-06	0	0	1.00994e-06	0	3.45259e-06	0	0	0	0	1.16755e-06	0	0	4.74995e-06	0	0	0	0	0	8.03181e-07	3.03855e-06	0
Bacteria|Actinobacteria|Actinobacteria|Micrococcales|Dermabacteraceae|Dermabacter|Dermabacter_vaginalis	0	3.66332e-06	1.80419e-06	6.00155e-07	1.74898e-06	2.36334e-06	4.17856e-06	7.48575e-07	1.25411e-06	4.51826e-06	4.57666e-06	2.70647e-06	0	7.66408e-06	8.54118e-06	0	0	1.61493e-06	0	0	2.11088e-06	0	0	1.90189e-06	0	0	4.689e-07	0	8.59036e-06	1.97816e-06	0	6.60073e-07	0	0	4.39105e-06	0	5.71753e-06	0	1.40608e-06	1.98187e-06	0	1.90862e-06	1.01736e-06	5.33599e-06	2.7875e-06
Bacteria|Actinobacteria|Actinobacteria|Micrococcales|Dermabacteraceae|Devriesea|Devriesea_agamarum	4.33987e-06	1.76382e-06	2.37825e-06	0	2.91497e-06	1.62479e-06	1.13961e-06	1.26682e-06	0	2.05375e-06	4.70742e-06	4.95086e-06	0	3.59742e-06	3.58179e-06	0	0	0	0	7.10545e-06	0	0	2.81656e-06	2.23265e-06	0	0	1.29849e-06	0	1.19196e-06	0	0	0	0	2.10994e-05	3.78728e-06	0	1.67128e-06	0	0	1.20635e-06	0	8.11162e-07	0	9.63443e-07	0
Bacteria|Actinobacteria|Actinobacteria|Micrococcales|Dermacoccaceae|Dermacoccus|Dermacoccus_nishinomiyaensis	3.50235e-06	3.32413e-06	1.96821e-06	8.57364e-07	2.13765e-06	2.88032e-06	0	2.39544e-05	2.00658e-06	3.28601e-06	4.05361e-06	2.77248e-06	0	1.54846e-05	8.54118e-06	1.14084e-05	0	0	0	4.64223e-06	1.56939e-05	1.08734e-05	3.3064e-06	2.06727e-06	2.94922e-06	0	0	0	2.91826e-06	6.15427e-07	4.43679e-06	1.70519e-06	6.61953e-07	0	9.33097e-07	0	9.67583e-06	9.51982e-06	4.21823e-06	6.37644e-06	2.46772e-06	8.58878e-07	8.03181e-07	3.55733e-06	0
Bacteria|Actinobacteria|Actinobacteria|Micrococcales|Dermacoccaceae|Kytococcus|Kytococcus_sedentarius	3.95918e-06	3.66332e-06	2.21424e-06	0	1.06882e-06	1.62479e-06	1.51948e-06	1.43957e-06	0	0	2.35371e-06	3.36659e-06	0	2.65897e-06	1.37761e-05	2.8227e-06	0	0	1.77315e-06	3.69483e-06	4.03821e-06	4.98018e-06	2.08181e-06	4.05185e-06	0	0	0	4.35879e-06	3.94581e-06	0	1.84866e-06	3.46539e-06	0	3.58606e-06	5.21437e-06	0	8.00455e-06	3.9504e-06	9.09814e-07	3.7914e-06	3.08465e-06	0	1.49927e-06	5.4101e-06	7.66563e-06
Bacteria|Actinobacteria|Actinobacteria|Micrococcales|Dermacoccaceae|Luteipulveratus|Luteipulveratus_mongoliensis	1.44662e-06	8.14072e-07	0	0	0	3.61886e-06	0	0	0	2.87526e-06	1.6999e-06	1.38624e-06	0	2.81538e-06	8.54118e-06	0	3.15726e-05	0	0	0	0	0	5.14329e-06	0	2.03395e-06	0	3.60692e-07	0	2.05511e-06	0	3.01948e-06	0	0	1.16755e-06	0	0	1.05554e-06	0	0	1.12019e-06	0	0	1.55282e-06	7.4111e-07	0
Bacteria|Actinobacteria|Actinobacteria|Micrococcales|Dermatophilaceae|Austwickia|Austwickia_chelonae	2.58869e-06	4.1382e-06	1.31214e-06	7.71628e-07	3.20647e-06	4.28355e-06	1.82337e-06	7.48575e-07	1.0869e-06	2.73834e-06	0	2.57445e-06	9.15526e-07	3.2846e-06	5.37268e-06	0	0	0	0	1.04213e-06	0	0	0	1.57113e-06	1.22037e-06	0	0	0	2.87715e-06	1.05502e-06	6.16221e-07	0	0	3.50266e-06	1.53687e-06	0	1.58332e-06	1.10093e-06	0	0	0	0	6.9609e-07	9.63443e-07	0
Bacteria|Actinobacteria|Actinobacteria|Micrococcales|Dermatophilaceae|Dermatophilus|Dermatophilus_congolensis	0	0	0	0	1.06882e-06	1.55094e-06	6.45778e-06	6.90993e-07	0	0	0	0	0	0	1.10209e-05	0	0	0	0	0	0	0	0	1.15767e-06	0	0	0	0	0	0	0	0	0	0	0	0	0	8.41889e-07	0	8.61681e-07	0	0	0	0	0
Bacteria|Actinobacteria|Actinobacteria|Micrococcales|Intrasporangiaceae|Arsenicicoccus|Arsenicicoccus_sp._oral_taxon_190	1.44662e-06	4.27388e-06	2.95231e-06	0	2.52631e-06	3.17573e-06	4.40649e-06	1.03649e-06	0	4.24443e-06	1.56914e-06	1.91433e-06	1.49813e-06	5.78716e-06	6.33701e-06	0	0	0	0	5.96858e-06	4.68065e-06	5.06318e-06	3.3064e-06	0	0	0	7.21385e-07	0	1.56188e-06	6.06635e-06	1.1092e-06	6.05067e-07	0	2.5853e-06	3.73239e-06	1.26411e-06	4.48607e-06	1.16569e-06	0	3.01588e-06	0	2.43349e-06	2.14182e-06	1.92689e-06	1.39375e-06
Bacteria|Actinobacteria|Actinobacteria|Micrococcales|Intrasporangiaceae|Intrasporangium|Intrasporangium_calvum	7.61381e-07	2.37438e-06	1.14812e-06	8.57364e-07	9.71658e-07	2.5849e-06	1.59545e-06	1.3244e-06	0	0	0	6.60115e-07	9.15526e-07	1.87692e-06	5.37268e-06	4.35167e-06	0	7.19989e-06	4.38621e-06	2.08427e-06	1.28488e-06	1.41105e-06	0	0	0	0	0	0	1.27417e-06	0	0	0	0	9.17363e-07	9.33097e-07	0	1.67128e-06	0	0	0	1.54232e-06	0	0	1.18578e-06	0
Bacteria|Actinobacteria|Actinobacteria|Micrococcales|Intrasporangiaceae|Janibacter|Janibacter_indicus	2.28414e-06	4.07036e-06	1.47616e-06	9.00232e-07	2.91497e-06	7.38542e-06	1.7474e-06	0	0	2.19067e-06	1.83066e-06	9.24161e-07	3.24596e-06	7.03844e-06	1.48782e-05	0	1.48269e-06	0	0	1.80005e-06	1.65199e-06	2.07507e-06	2.20427e-06	0	1.42376e-06	0	5.77108e-07	0	1.52078e-06	0	1.84866e-06	5.50061e-07	0	0	7.68433e-07	9.02937e-07	5.98142e-06	0	0	0	8.32855e-06	7.63447e-07	1.07091e-06	1.18578e-06	1.115e-06
Bacteria|Actinobacteria|Actinobacteria|Micrococcales|Intrasporangiaceae|Ornithinimicrobium|Ornithinimicrobium_sp._AMA3305	1.67504e-06	2.03518e-06	4.01843e-06	0	1.55465e-06	5.1698e-06	7.97726e-06	9.78906e-07	0	3.01217e-06	6.1458e-06	2.11237e-06	9.15526e-07	1.11051e-05	1.30873e-05	0	0	1.07662e-06	1.67982e-06	3.1264e-06	5.23131e-06	1.99207e-06	2.44918e-06	2.89418e-06	0	0	0	0	4.48014e-06	0	8.75034e-06	0	0	0	1.75642e-06	0	2.63886e-06	0	0	0	2.46772e-06	8.58878e-07	9.63817e-07	4.29844e-06	1.32406e-06
Bacteria|Actinobacteria|Actinobacteria|Micrococcales|Intrasporangiaceae|Phycicoccus|Phycicoccus_dokdonensis	1.14207e-06	4.1382e-06	5.90463e-06	1.50039e-06	1.45749e-06	1.84636e-06	1.7474e-06	3.74288e-06	0	3.01217e-06	7.06113e-06	1.25422e-06	2.2472e-06	8.28972e-06	1.5567e-05	0	0	1.2112e-06	2.89303e-06	2.17901e-06	1.46844e-06	1.41105e-06	3.55132e-06	2.31534e-06	0	0	0	0	9.04249e-07	0	4.25193e-06	2.80531e-06	0	1.83473e-06	2.14063e-06	4.51469e-07	1.05554e-06	3.82088e-06	2.15047e-06	9.47849e-07	4.31851e-06	0	8.56726e-07	7.11466e-06	5.08719e-06
Bacteria|Actinobacteria|Actinobacteria|Micrococcales|Intrasporangiaceae|Serinicoccus|Serinicoccus_sp._JLT9	0	1.69598e-06	2.70629e-06	0	0	2.73261e-06	0	0	0	0	0	1.27402e-05	9.98756e-07	3.2846e-06	4.27059e-06	0	0	2.42912e-05	0	0	0	1.41105e-06	0	1.24036e-06	1.22037e-06	0	6.49246e-07	0	1.47968e-06	0	0	6.05067e-07	0	0	1.09776e-06	1.67043e-06	3.34256e-06	0	0	0	0	0	0	9.63443e-07	0
Bacteria|Actinobacteria|Actinobacteria|Micrococcales|Jonesiaceae|Jonesia|Jonesia_denitrificans	0	9.49751e-07	0	0	0	9.60105e-07	0	0	0	0	0	7.92138e-07	0	4.53588e-06	5.51044e-06	0	0	0	0	1.14635e-05	0	0	0	0	0	0	0	0	4.52124e-07	0	9.24332e-07	0	0	8.33967e-07	0	0	0	0	0	0	0	0	0	0	0
Bacteria|Actinobacteria|Actinobacteria|Micrococcales|Microbacteriaceae|Agrococcus|Agrococcus_carbonis	3.04552e-06	1.35679e-06	0	0	0	1.32938e-06	0	0	0	0	0	1.25422e-06	0	0	2.89298e-06	0	0	0	0	0	0	0	0	2.39803e-06	0	0	0	0	1.35637e-06	0	8.6271e-07	6.60073e-07	0	0	1.81131e-06	0	0	0	0	0	0	0	0	0	0
Bacteria|Actinobacteria|Actinobacteria|Micrococcales|Microbacteriaceae|Agrococcus|Agrococcus_jejuensis	9.13657e-07	2.64573e-06	1.96821e-06	1.45752e-06	1.55465e-06	9.60105e-07	3.26688e-06	1.15165e-06	0	0	4.31513e-06	1.38624e-06	0	5.16152e-06	6.75029e-06	0	0	0	0	0	0	1.74306e-06	1.59197e-06	4.4653e-06	0	0	0	0	2.05511e-06	0	2.09515e-06	4.12546e-06	0	1.66793e-06	1.53687e-06	0	1.05554e-06	4.72753e-06	1.15794e-06	0	3.08465e-06	0	1.07091e-06	8.15221e-07	5.22656e-06
Bacteria|Actinobacteria|Actinobacteria|Micrococcales|Microbacteriaceae|Agromyces|Agromyces_aureus	2.43642e-06	3.73116e-06	1.80419e-06	0	1.55465e-06	2.28948e-06	3.34285e-06	0	1.42133e-06	0	2.22295e-06	0	0	5.94357e-06	2.05264e-05	0	9.59389e-07	0	2.05312e-06	1.51583e-06	5.50665e-06	2.57309e-06	0	2.31534e-06	1.1085e-05	0	5.04969e-07	2.12049e-06	2.09621e-06	0	7.27141e-06	0	0	0	0	0	4.22218e-06	1.61902e-06	0	1.72336e-06	0	0	0	3.18677e-06	8.3625e-07
Bacteria|Actinobacteria|Actinobacteria|Micrococcales|Microbacteriaceae|Agromyces|Agromyces_flavus	2.208e-06	7.9372e-06	5.6422e-05	0	2.23481e-06	3.10188e-06	0	1.6699e-06	0	3.72414e-05	7.45341e-06	1.88793e-05	1.83105e-06	3.2846e-06	1.10209e-05	0	0	1.34577e-06	0	2.93692e-06	5.96553e-06	3.65213e-06	5.63312e-06	4.36608e-05	5.69505e-06	0	3.42658e-06	0	2.84016e-05	0	2.03353e-06	7.1508e-07	0	7.38061e-05	1.16363e-05	1.18736e-05	4.74995e-06	7.77128e-07	0	0	2.93042e-06	0	0	0	0
Bacteria|Actinobacteria|Actinobacteria|Micrococcales|Microbacteriaceae|Agromyces|Agromyces_sp._30A	0	0	0	0	1.36032e-06	3.24959e-06	0	0	0	0	0	0	0	0	1.92865e-06	0	0	0	0	0	0	0	0	0	0	0	0	0	5.75431e-07	0	1.04758e-06	0	0	0	1.718e-05	0	5.89346e-06	7.77128e-07	0	0	4.47274e-06	0	0	0	0
Bacteria|Actinobacteria|Actinobacteria|Micrococcales|Microbacteriaceae|Aurantimicrobium|Aurantimicrobium_minutum	0	1.01759e-06	0	0	1.65182e-06	0	0	0	0	0	0	0	0	0	0	0	0	0	0	0	0	0	1.22459e-06	0	0	0	0	0	1.43858e-06	1.09898e-06	0	0	0	0	2.08575e-06	0	0	0	0	0	0	0	0	0	0
Bacteria|Actinobacteria|Actinobacteria|Micrococcales|Microbacteriaceae|Aurantimicrobium|Aurantimicrobium_sp._MWH-Mo1	3.42621e-06	6.78393e-07	7.62681e-06	0	2.42914e-06	2.51104e-06	3.03896e-06	0	0	0	3.92285e-06	1.91433e-06	0	1.12615e-05	1.11586e-05	0	9.59389e-07	2.10614e-05	0	9.00024e-06	5.6902e-06	1.17034e-05	3.67378e-06	5.62298e-06	3.35601e-06	0	0	0	0	8.44014e-06	3.14273e-06	7.1508e-07	0	1.6179e-05	2.14063e-06	0	3.78237e-06	9.19602e-06	0	5.25625e-06	4.01004e-06	4.3421e-06	0	5.63244e-06	0
Bacteria|Actinobacteria|Actinobacteria|Micrococcales|Microbacteriaceae|Aurantimicrobium|Aurantimicrobium_sp._MWH-Uga1	1.97959e-06	2.64573e-06	0	0	4.95545e-06	0	0	0	0	0	2.74599e-06	1.05618e-06	0	0	0	0	1.22104e-06	0	0	0	1.37666e-06	0	0	0	0	0	0	0	0	0	0	0	0	0	1.48198e-06	0	0	0	2.15047e-06	0	0	0	0	0	0
Bacteria|Actinobacteria|Actinobacteria|Micrococcales|Microbacteriaceae|Candidatus_Aquiluna|Candidatus_Aquiluna_sp._UB-MaderosW2red	9.13657e-07	6.78393e-07	0	1.0717e-06	0	0	0	9.21323e-07	0	0	0	2.50844e-06	0	2.65897e-06	4.40835e-06	2.35225e-06	0	0	0	0	0	1.24504e-06	0	0	0	0	0	0	0	0	0	0	0	0	0	0	1.23147e-06	0	0	0	0	0	0	1.63044e-06	0
Bacteria|Actinobacteria|Actinobacteria|Micrococcales|Microbacteriaceae|Clavibacter|Clavibacter_michiganensis	4.72056e-06	5.35931e-06	8.85694e-06	1.45752e-06	3.4008e-06	6.42532e-06	8.12921e-06	2.93672e-06	1.05345e-05	3.83368e-06	8.89179e-06	3.56462e-06	1.74782e-06	9.07176e-06	1.70824e-05	0	0	1.81679e-06	1.67982e-06	1.51583e-06	3.57932e-06	1.31975e-05	2.81656e-06	5.78836e-06	1.72886e-06	1.75552e-06	5.77108e-07	0	3.90471e-06	0	7.39465e-07	7.1508e-07	0	2.00152e-06	3.78728e-06	9.48084e-07	8.79621e-06	1.29521e-06	4.46636e-06	3.44672e-06	3.54735e-06	4.77154e-06	2.73081e-06	4.89133e-06	1.115e-06
Bacteria|Actinobacteria|Actinobacteria|Micrococcales|Microbacteriaceae|Cnuibacter|Cnuibacter_physcomitrellae	0	0	0	0	0	9.23178e-06	0	0	0	0	0	0	0	1.31384e-05	7.02581e-06	0	0	0	0	4.64223e-06	0	0	0	5.62298e-06	0	0	0	0	0	0	0	3.35537e-06	0	4.33663e-06	0	0	0	4.66277e-06	0	0	0	0	0	7.48521e-06	5.22656e-06
Bacteria|Actinobacteria|Actinobacteria|Micrococcales|Microbacteriaceae|Cryobacterium|Cryobacterium_arcticum	4.49215e-06	1.28895e-06	1.64017e-06	0	0	1.84636e-06	0	0	2.09019e-06	0	0	2.04636e-06	0	9.38458e-06	3.44403e-06	0	0	0	0	6.2528e-06	2.11088e-06	1.57706e-06	0	3.72109e-06	0	0	0	1.64927e-06	1.56188e-06	0	0	1.98022e-06	0	0	0	0	0	0	0	0	0	0	0	8.15221e-07	0
Bacteria|Actinobacteria|Actinobacteria|Micrococcales|Microbacteriaceae|Cryobacterium|Cryobacterium_sp._GCJ02	0	5.96986e-06	3.93642e-06	0	0	1.40323e-06	0	0	0	0	1.6999e-06	2.11237e-06	0	7.82049e-06	2.20418e-06	0	0	0	0	0	0	6.64024e-06	0	0	0	0	0	0	7.3984e-07	0	0	0	0	0	1.92108e-06	0	0	0	0	0	8.63702e-06	0	0	2.29744e-06	0
Bacteria|Actinobacteria|Actinobacteria|Micrococcales|Microbacteriaceae|Cryobacterium|Cryobacterium_sp._LW097	2.05573e-06	9.76886e-06	3.60838e-06	1.24318e-06	2.33198e-06	9.5272e-06	1.26117e-05	4.54903e-06	1.67215e-06	2.87526e-06	4.83818e-06	7.92138e-07	0	8.13331e-06	4.13283e-06	1.65834e-05	7.93676e-06	2.28781e-06	1.39985e-05	4.54749e-06	1.14722e-05	8.05129e-06	1.0654e-05	4.87876e-06	0	0	1.44277e-06	0	0	3.44199e-05	6.28546e-06	3.35537e-06	6.92042e-06	6.92192e-06	4.06172e-06	0	1.93517e-06	9.13126e-06	6.28599e-06	9.21999e-06	1.00251e-05	8.44563e-06	0	4.89133e-06	7.94438e-06
Bacteria|Actinobacteria|Actinobacteria|Micrococcales|Microbacteriaceae|Curtobacterium|Curtobacterium_pusillum	0	1.96734e-06	0	0	0	2.28948e-06	0	0	0	2.05375e-06	0	0	0	0	1.41894e-05	0	0	0	0	0	0	0	0	0	0	0	0	0	1.43858e-06	0	0	0	0	1.75133e-06	0	0	0	0	0	0	0	0	0	2.668e-06	0
Bacteria|Actinobacteria|Actinobacteria|Micrococcales|Microbacteriaceae|Curtobacterium|Curtobacterium_sp._BH-2-1-1	0	1.22111e-06	1.55817e-06	0	0	0	0	0	0	0	0	1.32023e-06	0	6.09998e-06	8.40342e-06	0	0	1.88408e-06	0	0	0	0	0	0	0	0	0	0	1.9318e-06	0	0	0	0	2.16831e-06	2.41507e-06	0	0	0	0	0	0	0	0	0	0
Bacteria|Actinobacteria|Actinobacteria|Micrococcales|Microbacteriaceae|Curtobacterium|Curtobacterium_sp._MR_MD2014	0	2.17086e-06	0	0	1.26315e-06	1.7725e-06	1.97532e-06	0	0	0	0	9.50566e-06	0	3.59742e-06	3.82976e-05	0	0	0	0	0	1.46844e-06	0	1.0654e-05	0	0	0	0	2.94513e-06	9.04249e-07	0	0	5.50061e-07	0	0	0	0	1.67128e-06	0	0	9.737e-06	0	0	0	8.89332e-07	0
Bacteria|Actinobacteria|Actinobacteria|Micrococcales|Microbacteriaceae|Frondihabitans|Frondihabitans_sp._762G35	2.36028e-06	2.10302e-06	0	0	0	5.76063e-06	2.10448e-05	1.43957e-06	0	0	6.93037e-06	2.44243e-06	0	2.69025e-05	3.99507e-06	0	2.35486e-06	0	0	0	0	2.07507e-06	1.83689e-06	1.15767e-06	1.32207e-06	0	3.60692e-07	0	2.67164e-06	0	2.83462e-06	0	0	0	1.15265e-06	4.96615e-07	0	1.03617e-06	0	0	0	0	8.03181e-07	1.55633e-06	0
Bacteria|Actinobacteria|Actinobacteria|Micrococcales|Microbacteriaceae|Frondihabitans|Frondihabitans_sp._PAMC_28766	8.37519e-07	1.8995e-06	0	0	0	1.03396e-06	8.35713e-07	7.48575e-07	0	0	0	1.45225e-06	0	7.19485e-06	1.50159e-05	0	0	0	0	1.23161e-06	0	1.24504e-06	2.20427e-06	1.98458e-06	1.52546e-06	0	0	0	2.79084e-05	0	0	0	0	0	1.20754e-06	0	2.5509e-06	0	0	0	4.78121e-06	0	0	1.11166e-06	7.66563e-07
Bacteria|Actinobacteria|Actinobacteria|Micrococcales|Microbacteriaceae|Humibacter|Humibacter_sp._BT305	6.54787e-06	7.9372e-06	5.16655e-06	0	8.45342e-06	0	0	0	4.01316e-06	0	0	0	0	9.85381e-06	9.64327e-06	0	0	0	0	4.35801e-06	0	0	0	3.22494e-06	0	0	0	0	0	0	0	0	0	0	0	0	0	0	0	0	0	0	0	0	2.09063e-06
Bacteria|Actinobacteria|Actinobacteria|Micrococcales|Microbacteriaceae|Leifsonia|Leifsonia_sp._21MFCrub1.1	0	1.5603e-06	0	0	1.84615e-06	1.7725e-06	0	0	0	0	0	0	0	0	7.02581e-06	0	0	0	0	0	0	1.82606e-06	0	0	0	0	0	0	6.16533e-07	0	4.31355e-06	0	0	0	1.48198e-06	0	0	1.03617e-06	0	0	0	0	0	0	0
Bacteria|Actinobacteria|Actinobacteria|Micrococcales|Microbacteriaceae|Leifsonia|Leifsonia_xyli	6.01491e-06	3.39197e-06	6.88873e-06	9.85969e-07	5.53845e-06	1.0118e-05	2.43116e-06	3.28221e-06	0	2.32759e-06	3.3998e-06	1.65029e-06	1.99751e-06	3.04999e-05	1.91488e-05	2.35225e-06	0	1.27848e-06	2.14644e-06	7.29493e-06	6.33264e-06	2.7391e-06	3.3064e-06	2.97687e-06	9.76295e-06	0	9.378e-07	3.29855e-06	1.54133e-05	0	1.41731e-06	2.20024e-06	0	2.99394e-05	2.57974e-06	5.41762e-07	6.77308e-06	6.47607e-06	2.64673e-06	4.30841e-06	7.86586e-06	2.33806e-06	0	3.70555e-06	2.7875e-06
Bacteria|Actinobacteria|Actinobacteria|Micrococcales|Microbacteriaceae|Microbacterium|Microbacterium_aurum	1.82731e-06	2.71357e-06	2.70629e-06	0	0	2.43719e-06	0	2.9943e-06	0	2.73834e-06	2.75907e-05	2.44243e-06	0	7.82049e-06	1.36383e-05	0	0	2.33492e-05	1.86647e-06	5.3054e-06	8.62708e-06	7.71927e-06	3.67378e-06	4.87876e-06	0	0	0	0.000157152	2.54834e-06	0	4.62166e-06	0	0	2.08492e-06	7.19034e-06	1.17382e-06	4.22218e-06	3.23803e-06	1.32337e-06	2.1542e-06	0	0	1.178e-06	0	2.42513e-05
Bacteria|Actinobacteria|Actinobacteria|Micrococcales|Microbacteriaceae|Microbacterium|Microbacterium_chocolatum	0	1.62814e-06	0	0	0	3.02802e-06	0	0	0	0	3.92285e-06	8.5815e-07	0	7.35126e-06	6.06148e-06	0	0	4.50834e-06	0	0	1.83555e-06	2.40709e-06	0	0	0	0	0	0	1.64409e-06	0	2.03353e-06	0	0	0	1.64664e-06	0	2.90275e-06	2.00758e-06	0	0	0	0	0	0	0
Bacteria|Actinobacteria|Actinobacteria|Micrococcales|Microbacteriaceae|Microbacterium|Microbacterium_foliorum	3.50235e-06	3.93468e-06	7.4628e-06	1.62899e-06	0	1.47708e-06	0	2.24573e-06	0	2.32759e-06	0	1.18821e-06	0	6.25639e-06	1.19852e-05	1.8818e-06	2.35486e-06	0	0	2.84218e-06	1.00955e-06	1.82606e-06	3.91869e-06	3.6384e-06	2.84753e-06	0	0	4.94782e-05	3.41148e-06	0	3.57408e-06	1.04512e-06	1.20355e-06	0	2.57974e-06	2.66366e-06	4.3981e-06	1.55426e-06	0	0	5.7066e-06	0	9.10272e-07	8.15221e-07	3.62375e-06
Bacteria|Actinobacteria|Actinobacteria|Micrococcales|Microbacteriaceae|Microbacterium|Microbacterium_hominis	0	1.69598e-06	0	0	1.74898e-06	4.72667e-06	0	1.95781e-06	0	2.05375e-06	1.50376e-05	2.11237e-06	0	1.17307e-05	6.47477e-06	0	0	1.34577e-06	0	1.42109e-06	0	0	0	0	0	0	0	1.09559e-05	5.34329e-06	0	2.09515e-06	1.15513e-06	0	0	8.45276e-06	0	8.09251e-06	9.0665e-07	0	0	5.08967e-06	0	0	0	4.04188e-06
Bacteria|Actinobacteria|Actinobacteria|Micrococcales|Microbacteriaceae|Microbacterium|Microbacterium_paludicola	1.29435e-06	2.78141e-06	3.44437e-06	0	3.20647e-06	4.20969e-06	0	0	0	0	4.96894e-06	3.49861e-06	0	9.85381e-06	9.22999e-06	0	0	1.54764e-06	1.21321e-06	1.80005e-06	0	2.49009e-06	0	2.14996e-06	0	0	0	0	1.27417e-06	0	7.82601e-06	2.09023e-06	1.56462e-06	0	1.04287e-06	0	4.66199e-06	1.03617e-06	1.07523e-06	0	2.15925e-06	0	7.49635e-07	2.29744e-06	0
Bacteria|Actinobacteria|Actinobacteria|Micrococcales|Microbacteriaceae|Microbacterium|Microbacterium_paraoxydans	0	0	0	0	0	0	0	0	0	0	0	0	0	0	5.23492e-05	0	0	0	0	0	6.05731e-06	0	0	0	0	0	0	0	0	0	0	0	0	0	0	0	0	0	0	0	0	0	0	0	0
Bacteria|Actinobacteria|Actinobacteria|Micrococcales|Microbacteriaceae|Microbacterium|Microbacterium_pygmaeum	3.04552e-06	0	1.23013e-06	7.71628e-07	0	1.7725e-06	0	0	2.92626e-06	0	4.70742e-06	1.38624e-06	0	1.6423e-05	8.95447e-06	0	0	0	2.51974e-06	0	1.74377e-06	2.15808e-06	0	1.24036e-06	0	0	0	0	6.57635e-07	0	8.6271e-07	3.6304e-06	0	0	1.81131e-06	0	0	0	0	0	0	0	0	1.18578e-06	0
Bacteria|Actinobacteria|Actinobacteria|Micrococcales|Microbacteriaceae|Microbacterium|Microbacterium_sp._1.5R	0	0	0	0	0	0	0	0	0	0	0	0	0	3.67563e-05	4.40835e-06	0	0	0	0	0	0	0	0	0	0	0	0	0	0	0	0	0	0	0	0	0	0	0	0	0	0	0	0	0	0
Bacteria|Actinobacteria|Actinobacteria|Micrococcales|Microbacteriaceae|Microbacterium|Microbacterium_sp._BH-3-3-3	0	2.84925e-06	5.41258e-06	0	1.55465e-06	1.32938e-06	0	1.15165e-06	0	0	3.66133e-06	2.50844e-06	0	0	3.58179e-06	0	0	0	0	1.89479e-06	0	0	0	3.14225e-06	0	3.0429e-06	0	0	1.10976e-06	0	0	0	0	1.81805e-05	5.65347e-06	0	0	8.41889e-07	0	0	0	0	8.56726e-07	8.89332e-07	8.3625e-07
Bacteria|Actinobacteria|Actinobacteria|Micrococcales|Microbacteriaceae|Microbacterium|Microbacterium_sp._CGR1	0	0	0	0	0	0	0	0	0	0	0	0	0	0	0	0	0	0	0	0	0	0	0	0	0	0	0	0	0	0	0	0	0	0	0	0	2.5509e-06	0	0	0	0	0	0	0	0
Bacteria|Actinobacteria|Actinobacteria|Micrococcales|Microbacteriaceae|Microbacterium|Microbacterium_sp._LKL04	1.21821e-06	2.2387e-06	0	0	0	8.86251e-07	0	1.15165e-06	2.92626e-06	0	4.18437e-06	8.5815e-07	0	2.81538e-06	1.57048e-05	0	1.83156e-06	0	0	1.42109e-06	3.57932e-06	0	1.95935e-06	0	0	0	0	0	4.93227e-06	0	8.6271e-07	0	0	1.66793e-06	0	0	3.16663e-06	9.0665e-07	1.73692e-06	1.8957e-06	0	0	3.21272e-06	1.55633e-06	0
Bacteria|Actinobacteria|Actinobacteria|Micrococcales|Microbacteriaceae|Microbacterium|Microbacterium_sp._No._7	0	5.42715e-06	2.7883e-06	1.15744e-06	1.36032e-06	2.5849e-06	1.29156e-06	2.41847e-06	0	2.46451e-06	9.41484e-06	1.65029e-06	0	7.50767e-06	1.48782e-05	0	0	0	1.86647e-06	1.51583e-06	4.68065e-06	0	0	4.38261e-06	0	0	1.98381e-06	0	2.05511e-06	1.01106e-06	0	9.35104e-07	0	0	4.28127e-06	0	4.83791e-06	0	0	0	0	7.15731e-07	1.01736e-06	0	0
Bacteria|Actinobacteria|Actinobacteria|Micrococcales|Microbacteriaceae|Microbacterium|Microbacterium_sp._PAMC_28756	1.43901e-05	1.05151e-05	2.00101e-05	5.27279e-06	9.81374e-06	1.13736e-05	2.30201e-05	0	8.946e-06	8.0781e-06	2.68061e-05	8.64751e-06	0	3.19076e-05	3.03074e-05	1.62305e-05	0	8.81482e-06	0	1.22214e-05	2.20266e-05	1.78456e-05	1.0654e-05	1.24863e-05	0	0	0	0	1.56599e-05	0	1.45428e-05	5.11557e-06	0	0	0	0	1.57452e-05	6.73511e-06	7.77477e-06	7.58279e-06	1.29555e-05	4.86697e-06	3.69463e-06	1.0005e-05	3.345e-06
Bacteria|Actinobacteria|Actinobacteria|Micrococcales|Microbacteriaceae|Microbacterium|Microbacterium_sp._PM5	0	2.37438e-06	9.84105e-07	0	0	0	0	0	0	1.91684e-06	6.01504e-06	0	5.74285e-06	2.65897e-06	2.61746e-06	0	0	0	0	1.23161e-06	0	0	0	0	0	0	0	0	9.86453e-07	0	0	1.70519e-06	0	1.58454e-06	4.17149e-06	0	0	0	0	0	0	0	0	8.15221e-07	0
Bacteria|Actinobacteria|Actinobacteria|Micrococcales|Microbacteriaceae|Microbacterium|Microbacterium_sp._str._'China'	0	0	0	0	0	0	0	0	0	0	0	0	0	0	0	0	0	0	7.09259e-06	0	0	0	0	1.20729e-05	0	0	0	0	1.17141e-05	0	0	8.25092e-06	0	0	0	0	6.77308e-06	9.58458e-06	7.69206e-06	0	0	0	9.37044e-06	9.56032e-06	1.58191e-05
Bacteria|Actinobacteria|Actinobacteria|Micrococcales|Microbacteriaceae|Microbacterium|Microbacterium_sp._TPU_3598	1.06593e-06	4.61307e-06	5.90463e-06	0	0	6.05605e-06	9.49674e-06	0	2.17379e-06	3.69676e-06	3.79209e-06	7.92138e-06	0	7.66408e-06	5.92372e-06	2.8227e-06	2.96538e-06	0	1.9598e-06	1.98953e-06	4.22176e-06	1.24504e-06	5.75558e-06	2.48072e-06	0	0	0	5.77246e-05	2.54834e-06	1.87266e-05	8.01088e-07	1.98022e-06	0	3.00228e-06	1.86619e-06	0	2.5509e-06	3.49708e-06	1.07523e-06	6.29027e-06	0	7.77761e-06	0	3.70555e-06	1.08713e-05
Bacteria|Actinobacteria|Actinobacteria|Micrococcales|Microbacteriaceae|Microbacterium|Microbacterium_sp._XT11	1.90345e-06	2.17086e-06	1.39415e-06	0	4.08096e-06	2.28948e-06	0	0	0	0	3.79209e-06	2.37641e-06	0	8.44613e-06	3.99507e-06	2.23464e-06	0	5.11394e-06	0	5.02119e-06	0	0	7.10263e-06	0	1.93225e-06	0	1.08208e-06	0	1.02756e-06	0	1.23244e-06	0	0	0	0	0	2.28701e-06	1.29521e-06	0	1.55103e-06	0	7.15731e-07	6.9609e-07	0	0
Bacteria|Actinobacteria|Actinobacteria|Micrococcales|Microbacteriaceae|Microbacterium|Microbacterium_testaceum	2.66483e-06	1.96734e-06	5.82262e-06	1.0717e-06	0	1.25552e-06	0	0	0	2.60142e-06	3.53056e-06	2.64046e-06	0	5.94357e-06	9.22999e-06	0	0	8.74753e-07	0	2.27374e-06	2.29444e-06	1.99207e-06	1.46951e-06	2.81149e-06	2.84753e-06	2.22366e-06	0	0	1.06866e-06	0	0	6.60073e-07	0	1.25929e-05	1.04287e-06	0	2.11109e-06	7.77128e-07	0	1.29252e-06	0	0	0	0	0
Bacteria|Actinobacteria|Actinobacteria|Micrococcales|Microbacteriaceae|Microcella|Microcella_alkaliphila	1.14207e-06	1.28895e-06	0	0	1.06882e-06	1.47708e-06	6.38181e-06	1.55473e-06	0	0	0	0	0	2.50256e-06	3.99507e-06	0	0	1.74951e-06	0	0	1.28488e-06	1.41105e-06	0	0	1.22037e-06	0	5.04969e-07	0	9.45351e-07	0	7.39465e-07	1.70519e-06	0	0	1.31731e-06	1.26411e-06	1.49536e-06	0	0	0	5.08967e-06	0	5.14036e-06	0	0
Bacteria|Actinobacteria|Actinobacteria|Micrococcales|Microbacteriaceae|Microterricola|Microterricola_viridarii	1.06593e-06	1.62814e-06	5.24856e-06	9.431e-07	2.72064e-06	5.1698e-06	2.50714e-06	1.3244e-06	0	0	0	1.18821e-06	0	1.28256e-05	1.14342e-05	0	0	3.63359e-06	1.77315e-06	2.93692e-06	3.21221e-06	0	2.20427e-06	5.87105e-06	0	0	5.04969e-07	0	2.49901e-05	0	2.34164e-06	1.8152e-06	0	1.08416e-06	3.07373e-06	1.21897e-06	4.3981e-06	2.71995e-06	0	1.20635e-06	2.15925e-06	9.54308e-07	0	3.55733e-06	4.52969e-06
Bacteria|Actinobacteria|Actinobacteria|Micrococcales|Microbacteriaceae|Mycetocola|Mycetocola_sp._CGMCC_1.16372	0	1.35679e-06	0	0	9.71658e-07	0	2.12727e-06	0	1.0869e-06	3.83368e-06	0	0	0	3.44101e-06	7.99014e-06	0	0	1.75623e-05	1.39985e-06	0	0	0	0	0	0	0	0	0	6.57635e-07	1.7144e-06	0	7.1508e-07	0	1.20925e-05	0	0	0	0	0	0	3.54735e-06	0	0	0	0
Bacteria|Actinobacteria|Actinobacteria|Micrococcales|Microbacteriaceae|Plantibacter|Plantibacter_flavus	7.61381e-07	2.71357e-06	1.64017e-06	0	9.71658e-07	2.51104e-06	1.36753e-06	0	0	2.32759e-06	1.56914e-06	1.38624e-06	0	5.47434e-06	6.33701e-06	2.70509e-06	0	0	1.77315e-06	0	0	9.96035e-07	5.51066e-06	1.8192e-06	0	1.98959e-06	5.77108e-07	0	1.35637e-06	0	1.54055e-06	8.80098e-07	0	0	8.78209e-07	0	0	0	0	0	0	0	7.49635e-07	0	0
Bacteria|Actinobacteria|Actinobacteria|Micrococcales|Microbacteriaceae|Pontimonas|Pontimonas_salivibrio	0	0	3.11633e-06	0	1.45749e-06	1.62479e-06	1.06363e-06	5.75827e-07	0	5.33976e-06	0	0	0	2.03333e-06	1.79089e-06	2.70509e-06	0	1.07662e-06	0	0	1.83555e-06	0	1.71443e-06	3.80378e-06	0	0	0	0	0	3.29693e-06	1.01677e-05	0	1.44426e-06	2.4185e-06	0	7.2235e-07	3.87033e-06	6.47607e-07	0	5.9456e-06	1.03336e-05	0	2.78436e-06	2.07511e-06	0
Bacteria|Actinobacteria|Actinobacteria|Micrococcales|Microbacteriaceae|Rathayibacter|Rathayibacter_toxicus	0	6.78393e-07	0	0	0	7.38542e-07	0	0	0	0	0	1.51826e-06	0	0	4.13283e-06	0	0	0	0	1.23161e-06	0	2.65609e-06	0	0	2.44074e-06	1.63848e-06	0	0	0	0	0	0	0	0	1.75642e-06	0	1.05554e-06	0	0	0	1.85079e-06	0	0	0	0
Bacteria|Actinobacteria|Actinobacteria|Micrococcales|Microbacteriaceae|Rathayibacter|Rathayibacter_tritici	1.75118e-06	0	1.31214e-06	0	0	2.51104e-06	1.29156e-06	0	0	0	3.66133e-06	1.32023e-06	0	6.09998e-06	6.61253e-06	0	0	7.40175e-07	0	1.51583e-06	0	0	0	1.07498e-06	0	0	0	0	1.72629e-06	0	1.16466e-05	0	0	1.83473e-06	0	0	3.60645e-06	0	0	0	0	0	2.78436e-06	0	6.96875e-07
Bacteria|Actinobacteria|Actinobacteria|Micrococcales|Microbacteriaceae|Rhodoluna|Candidatus_Rhodoluna_planktonica	0	0	0	0	0	0	0	0	0	0	0	0	1.66459e-06	3.12819e-06	4.27059e-06	0	3.27937e-05	0	0	0	0	0	0	0	3.25432e-06	0	0	0	1.8496e-06	0	0	0	0	0	3.40306e-06	0	9.67583e-07	0	0	0	0	0	0	0	0
Bacteria|Actinobacteria|Actinobacteria|Micrococcales|Microbacteriaceae|Rhodoluna|Rhodoluna_lacicola	0	0	0	0	3.20647e-06	3.17573e-06	9.11687e-07	0	0	0	0	2.57445e-06	0	0	4.82164e-06	0	1.13382e-06	0	0	4.26327e-06	1.19311e-06	3.40312e-06	0	0	1.14918e-05	0	0	0	5.34329e-07	0	0	0	0	0	0	2.61852e-06	8.79621e-07	9.7141e-07	2.89486e-06	9.47849e-07	4.93544e-06	0	5.88999e-06	0	1.60281e-06
Bacteria|Actinobacteria|Actinobacteria|Micrococcales|Microbacteriaceae|Salinibacterium|Salinibacterium_sp._CGMCC_1.16371	0	2.17086e-06	1.23013e-06	0	0	3.24959e-06	1.06363e-06	0	0	0	0	0	0	8.75895e-06	3.71955e-06	0	0	0	0	2.93692e-06	1.28488e-06	1.52725e-05	0	0	0	0	3.96762e-07	0	6.57635e-07	0	2.28002e-06	0	0	0	8.94676e-06	9.48084e-07	2.81479e-06	7.12368e-07	0	0	0	0	0	0	0
Bacteria|Actinobacteria|Actinobacteria|Micrococcales|Micrococcaceae|Arthrobacter|Arthrobacter_alpinus	5.17739e-06	5.15579e-06	5.08454e-06	2.48636e-06	6.99593e-06	1.05612e-05	1.36753e-06	2.0154e-06	1.29592e-05	4.65518e-06	9.02255e-06	4.15872e-06	1.16522e-06	2.1741e-05	9.78103e-06	9.17379e-06	3.75034e-06	2.28109e-05	4.29289e-06	2.55796e-06	1.46844e-06	3.48612e-06	4.04115e-06	4.21723e-06	2.84753e-06	2.34069e-06	1.33456e-06	2.53281e-05	5.21998e-06	4.35195e-06	2.40326e-06	9.021e-06	1.02302e-06	1.83473e-05	4.99481e-06	0	6.77308e-06	6.28179e-06	1.73692e-06	2.67121e-06	1.07963e-05	3.76952e-06	3.26627e-06	3.85377e-06	2.39725e-05
Bacteria|Actinobacteria|Actinobacteria|Micrococcales|Micrococcaceae|Arthrobacter|Arthrobacter_crystallopoietes	3.35007e-06	3.93468e-06	4.42847e-06	1.02884e-06	4.85829e-06	4.94823e-06	1.55746e-05	3.22463e-06	8.77879e-06	3.69676e-06	9.67636e-06	2.83849e-06	0	2.70589e-05	2.1353e-05	1.79947e-05	3.66312e-06	3.76817e-06	1.50251e-05	8.4318e-06	2.09253e-05	1.62686e-05	6.0005e-06	8.1037e-06	8.94937e-06	0	1.15422e-06	0	4.56235e-06	1.92101e-05	8.6271e-06	8.14091e-06	6.01776e-07	3.58606e-06	3.12862e-06	6.77203e-07	1.17869e-05	1.63845e-05	6.69954e-06	9.90933e-06	1.97418e-05	8.87507e-06	2.46309e-06	1.55633e-05	1.05925e-05
Bacteria|Actinobacteria|Actinobacteria|Micrococcales|Micrococcaceae|Arthrobacter|Arthrobacter_sp._ATCC_21022	0	0	0	0	0	0	0	0	0	0	0	0	0	0	0	0	0	0	0	0	1.24817e-05	0	0	0	0	0	0	0	0	0	0	0	0	0	0	0	0	0	0	0	0	0	0	0	0
Bacteria|Actinobacteria|Actinobacteria|Micrococcales|Micrococcaceae|Arthrobacter|Arthrobacter_sp._DCT5	7.61381e-07	1.42463e-06	0	0	2.13765e-06	1.40323e-06	1.1548e-05	9.21323e-07	1.58854e-06	2.60142e-06	1.56914e-06	1.32023e-06	0	9.38458e-06	1.12964e-05	0	0	7.40175e-07	0	1.98953e-06	0	0	0	0	2.64413e-06	0	0	0.000115331	2.05511e-06	0	0	2.53028e-06	0	0	3.2384e-06	0	0	0	0	0	3.54735e-06	0	0	9.63443e-07	1.55403e-05
Bacteria|Actinobacteria|Actinobacteria|Micrococcales|Micrococcaceae|Arthrobacter|Arthrobacter_sp._ERGS1:01	0	3.39197e-06	2.54227e-06	1.0717e-06	2.04048e-06	4.06198e-06	6.15389e-06	0	1.00329e-06	1.77992e-06	3.66133e-06	0	0	5.78716e-06	3.44403e-06	3.88122e-06	1.56991e-06	0	2.23977e-06	2.36848e-06	2.0191e-06	1.74306e-06	5.87804e-06	1.40574e-06	1.11867e-06	0	0	5.76068e-05	6.16533e-07	1.7144e-05	1.23244e-06	0	0	3.50266e-06	0	7.67497e-07	1.14351e-06	3.69136e-06	3.30841e-06	6.37644e-06	1.85079e-06	4.53296e-06	0	1.334e-06	8.3625e-06
Bacteria|Actinobacteria|Actinobacteria|Micrococcales|Micrococcaceae|Arthrobacter|Arthrobacter_sp._FB24	3.73076e-06	4.20604e-06	5.82262e-06	1.8862e-06	2.52631e-06	3.3973e-06	7.44544e-06	6.90993e-07	6.10335e-06	0	4.96894e-06	1.51826e-06	0	6.72562e-06	7.85238e-06	3.05793e-06	0	1.48035e-06	2.89303e-06	2.17901e-06	2.0191e-06	1.41105e-06	5.38821e-06	3.96916e-06	0	0	0	0	2.58944e-06	0	0	1.65018e-06	0	0	2.03086e-06	0	0	1.68378e-06	3.72197e-06	5.25625e-06	0	4.58068e-06	2.51663e-06	6.44766e-06	1.53313e-06
Bacteria|Actinobacteria|Actinobacteria|Micrococcales|Micrococcaceae|Arthrobacter|Arthrobacter_sp._PAMC_25486	1.01264e-05	1.35679e-06	1.14812e-06	1.54326e-06	1.74898e-06	2.65875e-06	1.7474e-06	1.61232e-06	0	3.42292e-06	2.22295e-06	2.24439e-06	0	2.50256e-06	6.75029e-06	0	1.91878e-06	1.81679e-06	0	1.42109e-06	2.38621e-06	2.98811e-06	0	4.63069e-06	0	2.57476e-06	6.13177e-07	0	1.31527e-06	1.31877e-06	9.85954e-07	1.98022e-06	0	1.41774e-06	3.07373e-06	6.32056e-07	4.13422e-06	1.16569e-06	0	1.29252e-06	8.79125e-06	0	6.9609e-07	1.48222e-06	1.46344e-06
Bacteria|Actinobacteria|Actinobacteria|Micrococcales|Micrococcaceae|Arthrobacter|Arthrobacter_sp._PGP41	0	2.03518e-06	1.64017e-06	1.8862e-06	0	1.32938e-06	0	0	0	0	1.83066e-06	0	0	2.65897e-06	1.41894e-05	0	7.32624e-06	0	0	1.42109e-06	3.94643e-06	2.15808e-06	0	1.15767e-06	0	0	0	0	5.75431e-07	0	1.97191e-06	0	0	0	0	8.5779e-07	2.37498e-06	3.10851e-06	0	0	0	0	7.49635e-07	2.51977e-06	1.39375e-06
Bacteria|Actinobacteria|Actinobacteria|Micrococcales|Micrococcaceae|Arthrobacter|Arthrobacter_sp._QXT-31	0	2.10302e-06	9.02096e-07	1.58612e-06	1.16599e-06	1.18167e-06	0	1.20924e-06	0	2.60142e-06	1.96142e-06	1.25422e-06	0	3.91024e-06	4.82164e-06	1.29374e-06	0	0	0	0	4.40532e-06	2.40709e-06	1.22459e-06	0	0	0	0	5.28946e-05	4.93227e-07	0	9.48981e-06	0	0	0	2.3053e-06	0	1.67128e-06	3.04375e-06	0	1.20635e-06	2.31349e-06	0	1.49927e-06	2.81622e-06	6.82938e-06
Bacteria|Actinobacteria|Actinobacteria|Micrococcales|Micrococcaceae|Arthrobacter|Arthrobacter_sp._Rue61a	0	0	0	0	0	0	0	0	0	0	0	0	0	2.87794e-05	0	0	0	0	0	0	0	0	0	0	0	0	0	0	0	0	0	0	0	0	0	0	0	0	0	0	0	0	0	0	0
Bacteria|Actinobacteria|Actinobacteria|Micrococcales|Micrococcaceae|Arthrobacter|Arthrobacter_sp._U41	2.36028e-06	3.52765e-06	4.6745e-06	6.85891e-07	3.49797e-06	2.43719e-06	6.30583e-06	1.61232e-06	3.92955e-06	2.60142e-06	7.58417e-06	3.23456e-06	0	1.00102e-05	5.51044e-06	0	0	2.69155e-06	1.67982e-06	2.17901e-06	3.85465e-06	2.07507e-06	5.26575e-06	5.29221e-06	0	0	7.93523e-07	0	3.16487e-06	0	7.39465e-06	0	0	0	3.29328e-06	0	1.14351e-06	1.03617e-06	2.48131e-06	1.8957e-06	2.31349e-06	2.00405e-06	1.12445e-06	6.0771e-06	1.6725e-06
Bacteria|Actinobacteria|Actinobacteria|Micrococcales|Micrococcaceae|Arthrobacter|Arthrobacter_sp._YC-RL1	1.5989e-06	4.40956e-06	1.8862e-06	0	2.91497e-06	2.51104e-06	1.21558e-05	1.15165e-06	2.50822e-06	4.24443e-06	3.13828e-06	2.17838e-06	0	2.81538e-05	1.47404e-05	0	0	8.74753e-07	0	1.89479e-06	1.00955e-06	5.14618e-06	1.59197e-06	2.81149e-06	0	0	7.21385e-07	0	1.64409e-06	1.9342e-06	7.39465e-07	5.06056e-06	0	7.17211e-06	3.56772e-06	0	2.99071e-06	0	1.98505e-06	1.63719e-06	5.39814e-06	1.33603e-06	0	2.14922e-06	1.32406e-06
Bacteria|Actinobacteria|Actinobacteria|Micrococcales|Micrococcaceae|Arthrobacter|Arthrobacter_sp._YN	2.36028e-06	8.00504e-06	3.52638e-06	4.54403e-06	4.76112e-06	6.86844e-06	4.71038e-06	0	6.10335e-06	0	0	1.7163e-06	4.4944e-06	6.88203e-06	1.47404e-05	0	0	2.82612e-06	0	5.87384e-06	0	2.15808e-06	2.6941e-06	3.39032e-06	4.37299e-06	6.67097e-06	0	2.00269e-06	2.87715e-06	9.2314e-07	3.94382e-06	1.8152e-06	0	1.00076e-06	1.97597e-06	6.68173e-06	4.48607e-06	2.1371e-06	1.73692e-06	5.08392e-06	2.62195e-06	0	0	1.92689e-06	1.74219e-06
Bacteria|Actinobacteria|Actinobacteria|Micrococcales|Micrococcaceae|Arthrobacter|Arthrobacter_sp._ZXY-2	2.13187e-06	0	0	0	0	5.61292e-06	0	0	0	0	0	0	0	0	0	2.23464e-06	0	0	2.42641e-06	0	3.57932e-06	0	3.67378e-06	0	0	0	0	0	0	4.92341e-06	0	0	0	2.00152e-06	0	0	0	0	0	4.30841e-06	0	0	0	0	0
Bacteria|Actinobacteria|Actinobacteria|Micrococcales|Micrococcaceae|Auritidibacter|Auritidibacter_sp._NML130574	0	4.74875e-06	0	5.14418e-07	0	1.25552e-06	0	0	0	3.55984e-06	2.61523e-06	0	0	4.22306e-06	6.33701e-06	1.41135e-06	0	0	0	2.08427e-06	0	0	0	0	0	0	0	0	0	0	0	7.1508e-07	0	0	1.26243e-06	0	0	0	0	1.98187e-06	0	0	0	1.40811e-06	1.25438e-06
Bacteria|Actinobacteria|Actinobacteria|Micrococcales|Micrococcaceae|Glutamicibacter|Glutamicibacter_arilaitensis	6.47173e-06	2.91709e-06	4.59249e-06	6.43023e-07	2.52631e-06	4.28355e-06	2.57552e-05	1.90023e-06	3.00987e-06	3.55984e-06	0	1.32023e-06	1.83105e-06	3.14384e-05	2.71389e-05	1.39959e-05	1.74434e-06	0	2.51974e-06	3.78957e-06	2.14759e-05	2.32408e-06	4.77591e-06	9.84021e-06	1.27122e-05	0	1.22635e-06	3.55772e-05	2.91826e-06	8.35222e-07	1.84866e-06	0	0	3.33587e-06	9.60541e-06	1.12867e-06	2.90275e-06	2.91423e-06	5.95515e-06	1.72336e-06	4.47274e-06	8.11162e-07	2.356e-06	6.66999e-06	1.6725e-06
Bacteria|Actinobacteria|Actinobacteria|Micrococcales|Micrococcaceae|Kocuria|Kocuria_flava	1.14207e-06	6.17338e-06	5.82262e-06	1.20031e-06	3.20647e-06	3.545e-06	1.59545e-06	1.09407e-05	0	0	0	2.70647e-06	0	6.88203e-06	4.82164e-06	0	0	0	0	1.32635e-05	4.40532e-06	1.90907e-06	3.67378e-06	7.69025e-06	0	0	0	0	2.63054e-06	0	1.97191e-06	3.46539e-06	0	0	4.11661e-06	0	7.30085e-06	2.97899e-06	0	3.18822e-06	0	7.15731e-07	2.356e-06	5.48421e-06	0
Bacteria|Actinobacteria|Actinobacteria|Micrococcales|Micrococcaceae|Kocuria|Kocuria_palustris	3.50235e-06	6.3769e-06	9.59502e-06	2.87217e-06	5.53845e-06	6.86844e-06	6.30583e-06	5.75827e-07	5.26727e-06	8.48885e-06	1.07225e-05	3.69664e-06	4.4944e-06	1.28256e-05	8.1279e-06	1.8818e-06	1.74434e-06	2.2138e-05	4.85283e-06	2.46322e-06	8.44353e-06	3.90114e-06	4.89837e-06	4.96145e-06	5.49166e-06	3.86214e-06	5.04969e-07	0	3.90471e-06	6.24218e-06	1.29406e-06	5.3906e-06	0	3.66945e-06	4.50082e-06	8.5779e-07	1.93517e-06	4.98657e-06	2.23318e-06	7.23812e-06	6.47776e-06	4.19896e-06	1.33863e-06	4.0761e-06	4.87813e-06
Bacteria|Actinobacteria|Actinobacteria|Micrococcales|Micrococcaceae|Kocuria|Kocuria_rhizophila	2.43642e-06	0	0	0	0	5.76063e-06	0	0	0	0	0	4.09271e-06	0	0	0	9.17379e-06	0	2.98089e-05	0	0	0	0	0	2.97687e-06	0	0	0	0	0	0	0	0	0	0	0	0	0	0	0	0	0	0	0	4.89133e-06	0
Bacteria|Actinobacteria|Actinobacteria|Micrococcales|Micrococcaceae|Kocuria|Kocuria_sp._BT304	0	0	0	0	0	6.57303e-06	0	0	0	0	0	4.75283e-06	0	0	1.28118e-05	1.31726e-05	0	1.61493e-06	0	0	0	0	0	0	0	0	0	0	0	0	0	0	0	0	0	0	0	0	0	0	0	0	0	3.40911e-06	0
Bacteria|Actinobacteria|Actinobacteria|Micrococcales|Micrococcaceae|Kocuria|Kocuria_turfanensis	3.65463e-06	5.35931e-06	2.70629e-06	2.05767e-06	6.99593e-06	7.7547e-06	2.35519e-06	1.50291e-05	4.76563e-06	3.83368e-06	8.36874e-06	3.69664e-06	1.99751e-06	1.48589e-05	6.47477e-06	2.23464e-06	4.97138e-06	1.34577e-06	4.19956e-06	9.28446e-06	5.50665e-06	0	7.22509e-06	3.47301e-06	0	0	7.21385e-07	0	1.9318e-06	3.69256e-06	6.34708e-06	0	0	0	4.11661e-06	0	5.71753e-06	2.46091e-06	3.14299e-06	6.29027e-06	4.01004e-06	3.14922e-06	1.44573e-06	7.63343e-06	1.71431e-05
Bacteria|Actinobacteria|Actinobacteria|Micrococcales|Micrococcaceae|Micrococcus|Micrococcus_luteus	1.75118e-06	7.80152e-06	8.36489e-06	3.42946e-06	3.01214e-06	7.23772e-06	3.11493e-06	1.84265e-06	0	2.73834e-06	7.32265e-06	4.48878e-06	0	1.9082e-05	1.88733e-05	0	0	0	1.67982e-06	1.80005e-06	2.75332e-06	4.15015e-06	0	3.88647e-06	2.74583e-06	1.98959e-06	7.93523e-07	3.65196e-06	2.87715e-06	0	2.09515e-06	0	0	0	5.21437e-06	7.2235e-07	2.72682e-06	3.17327e-06	0	0	5.39814e-06	0	7.76408e-06	3.03855e-06	1.25438e-06
Bacteria|Actinobacteria|Actinobacteria|Micrococcales|Micrococcaceae|Neomicrococcus|Neomicrococcus_aestuarii	1.90345e-06	3.93468e-06	2.7883e-06	0	1.5838e-05	3.10188e-06	7.59739e-07	7.2036e-05	4.18037e-06	1.87576e-05	0	1.7361e-05	0	4.37947e-06	3.58179e-06	3.52838e-06	4.52657e-05	1.88408e-06	0	0	4.77243e-06	0	2.82881e-05	2.06727e-06	8.94937e-06	0	5.14347e-05	3.76977e-06	0.000516614	4.95418e-05	2.09515e-06	1.50167e-05	6.92042e-06	0.000217916	2.14063e-06	7.2235e-07	2.72682e-06	6.47607e-06	0	1.29252e-06	2.46772e-06	5.72585e-07	2.14182e-06	8.22632e-06	2.7875e-06
Bacteria|Actinobacteria|Actinobacteria|Micrococcales|Micrococcaceae|Paenarthrobacter|Paenarthrobacter_aurescens	0	0	0	0	0	0	0	0	0	0	0	0	0	0	0	0	0	0	0	0	0	0	0	0	0	0	0	0	4.15132e-06	0	0	0	0	0	0	0	0	0	0	0	0	0	0	0	0
Bacteria|Actinobacteria|Actinobacteria|Micrococcales|Micrococcaceae|Pseudarthrobacter|Pseudarthrobacter_chlorophenolicus	0	1.35679e-06	1.06611e-06	1.11457e-06	0	2.14177e-06	9.87661e-07	1.49715e-06	0	0	0	0	0	8.91535e-06	0	0	0	0	0	0	0	0	0	2.56342e-06	0	1.28738e-06	0	7.89295e-06	3.86361e-06	0	0	3.90543e-06	0	0	4.93993e-06	0	2.72682e-06	1.35997e-06	0	0	4.78121e-06	0	0	0	2.02094e-06
Bacteria|Actinobacteria|Actinobacteria|Micrococcales|Micrococcaceae|Pseudarthrobacter|Pseudarthrobacter_equi	1.52276e-06	3.73116e-06	2.29624e-06	6.43023e-07	1.45749e-06	1.69865e-06	1.22318e-05	1.43957e-06	0	0	2.22295e-06	4.42277e-06	0	1.11051e-05	1.57048e-05	0	0	0	0	1.61057e-06	2.20266e-06	0	0	4.79607e-06	0	3.0429e-06	0	5.41904e-06	7.3984e-07	0	1.60218e-06	4.34548e-06	0	0	2.52485e-06	6.77203e-07	2.63886e-06	0	0	0	5.55237e-06	0	0	2.14922e-06	7.66563e-07
Bacteria|Actinobacteria|Actinobacteria|Micrococcales|Micrococcaceae|Pseudarthrobacter|Pseudarthrobacter_phenanthrenivorans	1.67504e-06	2.57789e-06	1.31214e-06	7.28759e-07	1.16599e-06	7.01615e-06	0	6.3341e-06	0	0	2.74599e-06	2.11237e-06	0	1.01666e-05	3.36137e-05	0	0	1.3525e-05	3.91959e-06	3.03166e-06	2.29444e-06	0	0	0	0	0	0	0.000370262	1.02756e-06	0	1.91029e-06	1.43016e-06	0	2.91888e-06	1.3722e-06	0	6.33327e-06	2.78471e-06	0	9.21999e-06	0	1.2406e-06	0	4.59488e-06	2.51572e-05
Bacteria|Actinobacteria|Actinobacteria|Micrococcales|Micrococcaceae|Pseudarthrobacter|Pseudarthrobacter_sulfonivorans	3.50235e-06	1.96734e-06	1.14812e-06	1.58612e-06	2.04048e-06	2.5849e-06	0	1.3244e-06	0	0	1.83066e-06	9.24161e-07	1.49813e-06	2.65897e-06	2.89298e-06	0	0	0	0	1.04213e-06	0	1.49405e-06	4.40853e-06	0	1.93225e-06	0	0	6.00807e-06	1.97291e-06	0	0	1.15513e-06	0	2.5853e-06	0	9.93231e-07	5.71753e-06	0	1.32337e-06	0	3.54735e-06	0	1.178e-06	1.11166e-06	7.66563e-07
Bacteria|Actinobacteria|Actinobacteria|Micrococcales|Micrococcaceae|Psychromicrobium|Psychromicrobium_lacuslunae	0	1.22111e-06	1.31214e-06	0	0	9.60105e-07	9.11687e-07	0	0	1.36917e-06	1.83066e-06	0	0	4.8487e-06	7.57686e-06	0	0	0	0	2.55796e-06	1.28488e-06	5.5612e-06	0	2.06727e-06	0	0	0	0	1.15086e-06	0	5.66924e-06	0	0	0	0	0	2.72682e-06	0	0	0	0	1.43146e-06	0	9.63443e-07	0
Bacteria|Actinobacteria|Actinobacteria|Micrococcales|Micrococcaceae|Renibacterium|Renibacterium_salmoninarum	0	0	2.37825e-06	2.35775e-06	0	0	1.59545e-06	9.21323e-07	0	0	2.09219e-06	0	0	1.72051e-06	1.79089e-06	1.64658e-06	0	0	0	1.61057e-06	0	0	0	3.88647e-06	0	1.27568e-05	6.49246e-07	0	2.21952e-06	8.79181e-07	1.23244e-06	7.1508e-07	0	0	0	6.32056e-07	0	0	1.32337e-06	0	2.46772e-06	0	5.35454e-07	1.92689e-06	1.18469e-06
Bacteria|Actinobacteria|Actinobacteria|Micrococcales|Micrococcaceae|Rothia|Rothia_dentocariosa	6.66208e-05	6.06484e-05	3.13273e-05	3.12938e-06	0.000101635	0.000525547	2.00571e-05	1.215e-05	1.27083e-05	0.00026425	3.42595e-05	2.34341e-05	1.58136e-05	5.33357e-05	3.89864e-05	0	8.72172e-07	1.09008e-05	0	6.34754e-06	3.30399e-06	5.5612e-06	2.35122e-05	9.34406e-06	2.44074e-05	1.63848e-05	4.97756e-06	0.00011592	3.09089e-05	1.92101e-05	1.07222e-05	3.68541e-06	2.52746e-06	2.5436e-05	3.96292e-05	2.84425e-06	2.53331e-05	1.63197e-05	1.53841e-05	7.49663e-06	9.71665e-05	2.43349e-06	7.65699e-06	6.81821e-06	8.29282e-06
Bacteria|Actinobacteria|Actinobacteria|Micrococcales|Micrococcaceae|Rothia|Rothia_mucilaginosa	0.000110705	0.000447265	0.000558562	2.81215e-05	0.00176268	0.00156423	0.00237342	0.000180522	0.000358342	0.00446212	0.000130892	0.000653316	0.000153309	4.11358e-05	0.00213819	0.000112908	3.80267e-05	0.000388256	2.5664e-05	0.000209374	0.000135922	3.23711e-05	0.00047355	0.000375334	0.000300007	0.00040295	5.37432e-05	2.08515e-05	0.000223021	0.000100622	7.08654e-06	5.92966e-05	9.71266e-05	0.000265618	0.000314124	0.000139278	5.18976e-05	1.6773e-05	6.48449e-05	2.59366e-05	8.34398e-05	4.18941e-05	4.78696e-05	0.000223963	1.03138e-05
Bacteria|Actinobacteria|Actinobacteria|Micrococcales|Micrococcaceae|Sinomonas|Sinomonas_atrocyanea	1.90345e-06	3.59548e-06	2.05022e-06	0	1.55465e-06	4.80053e-06	0	2.24573e-06	0	2.60142e-06	1.83066e-06	1.45225e-06	0	4.06665e-06	6.06148e-06	2.70509e-06	0	9.42041e-07	0	1.42109e-06	0	0	0	0	0	1.17035e-06	7.21385e-07	0	2.26062e-06	0	0	0	0	1.08416e-06	1.92108e-06	5.86909e-07	2.19905e-06	0	1.48879e-06	0	3.39311e-06	0	2.24891e-06	1.40811e-06	1.18469e-06
Bacteria|Actinobacteria|Actinobacteria|Micrococcales|Micrococcaceae|Zhihengliuella|Zhihengliuella_sp._ISTPL4	0	4.40956e-06	0	0	0	0	6.6857e-06	0	0	0	0	0	0	5.81844e-05	7.02581e-06	0	0	0	0	0	0	0	0	0	0	0	0	0	0	0	0	0	0	0	1.36671e-05	0	0	0	0	0	1.61944e-05	0	0	0	0
Bacteria|Actinobacteria|Actinobacteria|Micrococcales|Promicromonosporaceae|Cellulosimicrobium|Cellulosimicrobium_cellulans	0	2.78141e-06	0	6.85891e-07	1.74898e-06	1.47708e-06	1.51948e-06	1.03649e-06	0	2.32759e-06	0	0	1.66459e-06	1.42333e-05	8.54118e-06	0	0	6.05598e-06	0	0	0	0	0	9.09599e-07	6.61033e-06	0	0	0	3.28818e-06	0	2.89624e-06	0	0	0	1.20754e-06	0	0	0	0	0	0	0	1.23154e-06	1.85277e-06	0
Bacteria|Actinobacteria|Actinobacteria|Micrococcales|Promicromonosporaceae|Cellulosimicrobium|Cellulosimicrobium_sp._TH-20	0	5.90202e-06	1.31214e-06	7.28759e-07	1.84615e-06	1.62479e-06	0	2.30331e-06	0	2.19067e-06	3.3998e-06	6.40312e-06	0	5.94357e-06	1.11586e-05	0	0	3.76817e-06	0	1.13687e-06	0	2.57309e-06	0	1.90189e-06	0	0	0	0	4.56235e-06	0	0	1.43016e-06	2.22657e-06	1.50948e-05	1.07581e-05	0	5.54161e-06	0	0	0	0	0	9.10272e-07	1.03755e-06	9.05938e-07
Bacteria|Actinobacteria|Actinobacteria|Micrococcales|Promicromonosporaceae|Isoptericola|Isoptericola_dokdonensis	1.37048e-06	4.4774e-06	1.72218e-06	9.00232e-07	2.23481e-06	2.43719e-06	3.87467e-06	1.38199e-06	0	3.28601e-06	0	2.11237e-06	1.4149e-06	1.26692e-05	1.39139e-05	0	0	0	0	0	0	3.40312e-06	0	0	0	0	1.94774e-06	9.77784e-06	9.04249e-07	0	0	0	0	1.72631e-05	2.25041e-06	0	1.31943e-06	0	0	0	0	0	1.178e-06	1.85277e-06	9.05938e-07
Bacteria|Actinobacteria|Actinobacteria|Micrococcales|Promicromonosporaceae|Isoptericola|Isoptericola_variabilis	1.67504e-06	3.799e-06	1.14812e-06	0	2.91497e-06	3.24959e-06	4.25454e-06	1.84265e-06	0	0	2.48447e-06	1.18821e-06	0	8.91535e-06	4.68387e-06	2.58748e-06	0	2.85977e-05	0	1.42109e-06	2.38621e-06	2.15808e-06	0	1.07498e-06	0	0	0	0	2.63054e-06	0	1.47893e-06	0	0	2.89386e-05	6.36702e-06	0	1.00277e-05	0	3.30841e-06	0	8.02009e-06	0	9.63817e-07	2.44566e-06	7.66563e-07
Bacteria|Actinobacteria|Actinobacteria|Micrococcales|Promicromonosporaceae|Xylanimonas|Xylanimonas_cellulosilytica	2.05573e-06	3.18845e-06	1.99281e-05	1.0717e-06	3.49797e-06	1.92021e-06	1.13961e-06	1.49715e-06	2.00658e-06	1.3144e-05	1.43838e-05	3.23456e-06	0	1.20435e-05	1.04698e-05	0	9.59389e-07	1.41306e-06	1.67982e-06	0	2.56977e-06	2.57309e-06	2.08181e-06	1.52151e-05	0	0	2.77733e-06	0	3.37038e-06	6.15427e-07	1.17082e-06	9.9011e-07	0	1.18423e-05	3.84216e-06	4.28895e-06	8.00455e-06	1.42474e-06	2.15047e-06	2.58504e-06	2.31349e-06	1.90862e-06	4.49781e-06	7.04054e-06	1.95125e-06
Bacteria|Actinobacteria|Actinobacteria|Micrococcales|Sanguibacteraceae|Sanguibacter|Sanguibacter_keddieii	4.26373e-06	4.88443e-06	2.05022e-06	8.14496e-07	3.01214e-06	3.91428e-06	1.06363e-06	7.48575e-07	0	3.97059e-06	0	2.24439e-06	2.16397e-06	6.4128e-06	7.43909e-06	0	0	1.00933e-06	0	1.13687e-06	0	6.97225e-06	3.06148e-06	1.32305e-06	0	1.52145e-06	6.13177e-07	2.12049e-06	2.17842e-06	0	1.47893e-06	0	0	0	6.25724e-06	8.5779e-07	2.81479e-06	0	1.15794e-06	0	0	6.203e-07	3.534e-06	1.77866e-06	0
Bacteria|Actinobacteria|Actinobacteria|Micromonosporales|Micromonosporaceae|Actinoplanes|Actinoplanes_derwentensis	1.75118e-06	2.37438e-06	5.82262e-06	8.14496e-07	0	2.36334e-06	3.64675e-06	4.26112e-06	6.85581e-06	3.97059e-06	5.49199e-06	2.83849e-06	0	2.11153e-05	7.43909e-06	1.24669e-05	3.40147e-06	2.15324e-06	1.5865e-06	3.03166e-06	1.65199e-06	0	8.57215e-06	3.96916e-06	1.83055e-06	0	1.69525e-06	0	9.86453e-07	7.60491e-06	0	1.32015e-06	0	5.17059e-06	0	1.89617e-06	0	4.20945e-06	0	3.10205e-06	8.02009e-06	6.203e-07	1.65991e-06	2.29744e-06	2.85719e-06
Bacteria|Actinobacteria|Actinobacteria|Micromonosporales|Micromonosporaceae|Actinoplanes|Actinoplanes_friuliensis	4.72056e-06	3.18845e-06	5.08454e-06	1.0717e-06	2.33198e-06	3.32344e-06	7.06557e-06	9.78906e-07	3.84594e-06	3.14909e-06	3.79209e-06	4.15872e-06	0	7.19485e-06	8.54118e-06	0	2.35486e-06	1.07662e-06	9.33236e-07	4.07379e-06	3.39577e-06	2.57309e-06	4.16361e-06	5.78836e-06	9.35616e-06	0	8.29593e-07	0	8.09714e-06	0	6.9633e-06	5.50061e-06	0	0	6.03769e-07	7.2235e-07	5.01384e-06	1.16569e-06	1.98505e-06	1.12019e-06	4.16428e-06	1.2406e-06	1.87409e-06	2.51977e-06	2.09063e-06
Bacteria|Actinobacteria|Actinobacteria|Micromonosporales|Micromonosporaceae|Actinoplanes|Actinoplanes_missouriensis	3.73076e-06	2.57789e-06	1.31214e-06	1.50039e-06	3.49797e-06	1.47708e-06	1.13961e-06	1.3244e-06	0	2.46451e-06	0	0	2.82981e-06	0	3.85731e-06	0	0	4.03732e-06	1.67982e-06	0	0	2.7391e-06	3.42886e-06	0	0	0	7.21385e-07	0	6.57635e-07	0	6.77843e-07	2.42027e-06	0	1.50114e-06	1.48198e-06	5.86909e-07	3.43052e-06	2.97899e-06	0	2.24037e-06	2.93042e-06	2.91064e-06	0	0	3.20563e-06
Bacteria|Actinobacteria|Actinobacteria|Micromonosporales|Micromonosporaceae|Actinoplanes|Actinoplanes_sp._N902-109	8.37519e-07	8.14072e-07	0	0	0	2.14177e-06	0	1.03649e-06	0	0	4.70742e-06	0	9.98756e-07	3.8946e-05	8.40342e-06	0	0	2.3551e-06	0	0	0	9.96035e-07	0	0	0	0	5.77108e-07	2.46213e-05	3.7814e-06	0	1.17082e-06	5.50061e-07	0	8.92344e-06	4.72037e-06	0	6.06938e-06	1.29521e-06	1.15794e-06	1.37869e-06	4.01004e-06	0	0	0	2.33453e-05
Bacteria|Actinobacteria|Actinobacteria|Micromonosporales|Micromonosporaceae|Micromonospora|Micromonospora_aurantiaca	0	0	0	0	0	0	0	0	0	0	0	0	0	0	0	0	0	0	0	0	0	0	0	0	0	0	0	0	0	0	0	0	6.61953e-07	0	0	0	0	0	0	0	0	0	0	0	0
Bacteria|Actinobacteria|Actinobacteria|Micromonosporales|Micromonosporaceae|Micromonospora|Micromonospora_auratinigra	1.75118e-06	0	2.29624e-06	0	0	3.24959e-06	0	0	2.2574e-06	0	0	0	0	4.69229e-06	8.1279e-06	0	0	1.87735e-05	0	1.51583e-06	3.12043e-06	0	0	2.14996e-06	0	0	9.01731e-07	0	0	0	3.20435e-06	4.07045e-06	0	2.16831e-06	0	0	0	3.6266e-06	0	4.13607e-06	0	6.05986e-06	2.51663e-06	1.18578e-06	0
Bacteria|Actinobacteria|Actinobacteria|Micromonosporales|Micromonosporaceae|Micromonospora|Micromonospora_chokoriensis	0	0	0	0	0	1.69865e-06	0	0	0	0	3.3998e-06	0	0	0	7.71462e-06	0	0	0	0	0	0	0	0	0	0	0	0	0	0	0	1.97191e-06	0	0	8.33967e-07	0	0	0	0	0	0	0	0	0	0	0
Bacteria|Actinobacteria|Actinobacteria|Micromonosporales|Micromonosporaceae|Micromonospora|Micromonospora_coriariae	1.5989e-06	0	0	0	1.94332e-06	1.47708e-06	0	0	0	0	3.00752e-06	0	0	0	2.06642e-06	0	0	0	2.23977e-06	1.61057e-06	0	0	0	0	2.44074e-06	0	0	0	0	0	0	0	0	0	0	0	2.02313e-06	0	0	0	0	0	0	6.89232e-06	0
Bacteria|Actinobacteria|Actinobacteria|Micromonosporales|Micromonosporaceae|Micromonospora|Micromonospora_coxensis	2.208e-06	0	4.51048e-06	2.8293e-06	0	2.28948e-06	0	1.54898e-05	0	0	4.4459e-06	2.83849e-06	0	6.09998e-06	4.82164e-06	0	0	0	0	4.45275e-06	2.38621e-06	0	3.79624e-06	1.90189e-06	0	0	0	0	0	1.01106e-06	0	1.43016e-06	0	0	0	0	0	0	0	0	0	9.06593e-07	0	5.03955e-06	0
Bacteria|Actinobacteria|Actinobacteria|Micromonosporales|Micromonosporaceae|Micromonospora|Micromonospora_echinaurantiaca	0	3.45981e-06	3.03432e-06	0	1.02996e-05	0	1.29156e-06	0	1.92297e-06	0	1.20301e-05	0	0	0	7.43909e-06	0	0	1.93791e-05	0	1.51583e-06	0	3.40312e-06	0	3.47301e-06	0	0	7.57454e-07	0	7.3984e-07	0	2.58813e-06	0	0	0	0	1.17382e-06	0	3.88564e-06	3.30841e-06	0	0	2.05176e-06	0	0	0
Bacteria|Actinobacteria|Actinobacteria|Micromonosporales|Micromonosporaceae|Micromonospora|Micromonospora_echinofusca	1.44662e-06	0	0	0	0	2.36334e-06	0	0	0	0	0	1.18821e-06	0	1.39205e-05	1.40516e-05	4.11644e-06	0	0	0	0	3.39577e-06	1.32805e-06	0	0	1.52546e-06	0	0	0	0	0	1.04758e-06	0	0	0	0	0	0	0	1.15794e-06	0	0	5.72585e-07	0	1.92689e-06	1.18469e-06
Bacteria|Actinobacteria|Actinobacteria|Micromonosporales|Micromonosporaceae|Micromonospora|Micromonospora_echinospora	0	1.83166e-06	0	0	0	1.47708e-06	0	1.61232e-06	6.43778e-06	0	3.3998e-06	3.56462e-06	0	4.8487e-06	3.44403e-06	0	0	0	0	0	0	0	0	0	0	0	0	0	5.75431e-07	0	0	8.80098e-07	0	3.58606e-05	9.33097e-07	0	0	0	0	0	0	0	0	0	0
Bacteria|Actinobacteria|Actinobacteria|Micromonosporales|Micromonosporaceae|Micromonospora|Micromonospora_inositola	0	2.57789e-06	3.36236e-06	0	5.24695e-06	3.98813e-06	0	0	7.02303e-06	0	4.70742e-06	0	0	1.22e-05	3.30626e-06	0	0	2.62426e-06	2.61306e-06	1.70531e-06	2.20266e-06	0	0	0	0	0	0	0	8.22044e-07	2.46171e-06	0	2.14524e-06	0	1.08416e-06	1.20754e-06	0	3.95829e-06	1.42474e-06	0	1.98187e-06	0	2.24262e-06	0	3.63144e-06	2.62722e-05
Bacteria|Actinobacteria|Actinobacteria|Micromonosporales|Micromonosporaceae|Micromonospora|Micromonospora_krabiensis	0	0	0	1.92907e-06	0	0	4.33051e-06	1.3244e-06	0	0	0	0	0	2.53384e-05	1.08831e-05	0	0	0	0	3.31588e-06	0	0	0	0	0	0	0	0	0	1.27481e-06	0	0	0	0	0	0	4.48607e-06	0	1.24066e-06	0	0	1.71776e-06	2.19536e-06	1.85277e-06	1.53313e-06
Bacteria|Actinobacteria|Actinobacteria|Micromonosporales|Micromonosporaceae|Micromonospora|Micromonospora_narathiwatensis	0	0	0	0	0	1.99406e-06	0	0	2.42462e-06	0	0	1.65029e-06	0	3.59742e-06	1.92865e-06	0	0	9.42041e-07	0	0	2.20266e-06	0	0	1.90189e-06	0	0	0	0	8.22044e-07	0	0	0	0	2.08492e-06	8.12343e-06	1.08352e-06	0	0	0	2.67121e-06	0	0	0	3.92788e-06	0
Bacteria|Actinobacteria|Actinobacteria|Micromonosporales|Micromonosporaceae|Micromonospora|Micromonospora_purpureochromogenes	1.37048e-06	0	0	0	0	0	0	0	0	0	3.92285e-06	1.45225e-06	0	2.58076e-05	2.61746e-06	0	0	0	0	1.51583e-06	0	0	0	1.32305e-06	0	0	0	0	0	0	0	0	0	0	0	2.07676e-06	0	0	0	0	0	0	0	3.33499e-06	0
Bacteria|Actinobacteria|Actinobacteria|Micromonosporales|Micromonosporaceae|Micromonospora|Micromonospora_rifamycinica	0	0	0	0	0	1.25552e-06	5.54609e-06	0	0	0	0	2.90451e-06	0	7.66408e-06	8.8167e-06	0	2.61652e-06	0	0	0	0	2.98811e-06	0	0	0	0	0	3.41635e-06	0	0	0	0	0	0	1.86619e-06	0	0	0	0	0	0	0	1.28509e-06	0	0
Bacteria|Actinobacteria|Actinobacteria|Micromonosporales|Micromonosporaceae|Micromonospora|Micromonospora_siamensis	0	0	0	0	0	0	0	0	0	0	0	0	0	3.91024e-06	2.34194e-06	0	0	0	0	0	0	0	0	0	0	0	0	0	0	0	0	0	0	0	0	0	0	0	0	0	1.04878e-05	0	0	0	0
Bacteria|Actinobacteria|Actinobacteria|Micromonosporales|Micromonosporaceae|Micromonospora|Micromonospora_sp._B006	0	3.93468e-06	0	0	0	0	0	0	0	0	0	9.1756e-06	0	6.72562e-06	1.01943e-05	0	0	0	0	9.18972e-06	1.56022e-06	1.82606e-06	5.26575e-06	0	3.7628e-06	0	0	9.18881e-05	9.86453e-07	0	2.09515e-06	0	1.14337e-06	0	0	0	3.87033e-06	1.4895e-06	0	0	0	5.72585e-07	0	0	9.96532e-06
Bacteria|Actinobacteria|Actinobacteria|Micromonosporales|Micromonosporaceae|Micromonospora|Micromonospora_sp._WMMA2032	0	0	2.29624e-06	0	0	0	2.35519e-06	0	1.42133e-06	0	0	0	0	7.66408e-06	6.19925e-06	0	0	0	1.77315e-06	0	0	3.81814e-06	0	1.40574e-06	0	0	0	0	1.8085e-06	0	0	1.54017e-06	0	0	0	0	0	0	1.40608e-06	0	0	0	0	3.18677e-06	1.95125e-06
Bacteria|Actinobacteria|Actinobacteria|Micromonosporales|Micromonosporaceae|Micromonospora|Micromonospora_viridifaciens	0	0	2.05022e-06	1.28605e-06	0	2.88032e-06	0	0	0	0	4.57666e-06	0	0	5.31793e-06	5.37268e-06	0	0	0	1.21321e-06	0	4.49709e-06	1.66006e-06	0	1.32305e-06	0	0	0	2.2383e-06	0	0	1.41731e-06	0	0	1.58454e-06	2.57974e-06	0	2.28701e-06	1.35997e-06	1.48879e-06	0	0	4.67611e-06	0	2.59388e-06	3.55406e-06
Bacteria|Actinobacteria|Actinobacteria|Micromonosporales|Micromonosporaceae|Micromonospora|Micromonospora_zamorensis	1.21821e-06	0	0	0	0	0	0	0	0	1.1501e-05	0	9.24161e-07	0	3.69127e-05	8.54118e-06	7.05676e-06	0	0	0	3.22114e-06	1.0738e-05	3.56913e-06	0	3.6384e-06	0	0	0	0	9.86453e-07	0	3.20435e-06	1.04512e-06	0	1.00076e-06	0	0	7.74066e-06	3.9504e-06	1.07523e-06	2.24037e-06	5.08967e-06	0	0	0	0
Bacteria|Actinobacteria|Actinobacteria|Micromonosporales|Micromonosporaceae|Plantactinospora|Plantactinospora_sp._BB1	0	1.96734e-06	0	0	0	0	0	6.90993e-07	0	0	0	0	0	3.75383e-06	4.40835e-06	0	0	0	0	2.27374e-06	0	0	0	0	0	0	0	0	0	0	0	0	0	0	0	1.35441e-06	0	0	0	0	0	0	0	0	1.81188e-06
Bacteria|Actinobacteria|Actinobacteria|Micromonosporales|Micromonosporaceae|Plantactinospora|Plantactinospora_sp._BC1	2.58869e-06	0	0	0	1.94332e-06	0	0	0	0	0	8.10722e-06	5.54497e-06	0	0	4.40835e-06	0	0	0	0	0	0	1.32805e-06	0	0	0	0	0	0	0	0	0	7.1508e-07	0	0	0	0	0	0	0	0	0	0	8.03181e-07	0	0
Bacteria|Actinobacteria|Actinobacteria|Micromonosporales|Micromonosporaceae|Plantactinospora|Plantactinospora_sp._KBS50	4.41601e-06	3.12061e-06	3.69039e-06	0	3.78946e-06	2.88032e-06	9.87661e-07	6.85234e-06	0	0	2.09219e-06	2.3104e-06	1.58136e-06	5.00511e-06	7.30133e-06	6.35108e-06	0	0	1.21321e-06	3.31588e-06	4.03821e-06	1.82606e-06	6.49034e-06	2.06727e-06	1.93225e-06	0	0	0	1.43858e-06	8.79181e-07	3.26597e-06	8.80098e-07	0	0	1.48198e-06	0	2.19905e-06	9.0665e-07	0	0	0	2.52892e-06	1.55282e-06	1.70455e-06	8.3625e-06
Bacteria|Actinobacteria|Actinobacteria|Micromonosporales|Micromonosporaceae|Salinispora|Salinispora_arenicola	0	0	0	0	0	0	0	0	0	0	0	0	0	0	0	0	0	0	0	0	0	0	0	0	0	0	0	0	0	0	0	6.05067e-07	0	0	0	0	0	0	0	0	0	0	6.9609e-07	0	0
Bacteria|Actinobacteria|Actinobacteria|Micromonosporales|Micromonosporaceae|Salinispora|Salinispora_tropica	0	1.08543e-06	9.02096e-06	0	0	6.79459e-06	0	0	0	0	4.05361e-06	1.05618e-06	0	2.03333e-06	5.51044e-06	0	9.59389e-07	2.55697e-06	0	0	0	1.24504e-06	0	5.04414e-06	1.22037e-06	0	0	0	4.93227e-07	0	0	0	0	0	0	0	0	0	0	1.72336e-06	0	0	0	0	0
Bacteria|Actinobacteria|Actinobacteria|Micromonosporales|Micromonosporaceae|Verrucosispora|Verrucosispora_maris	4.87284e-06	0	0	7.28759e-07	0	0	0	0	0	3.55984e-06	0	0	0	0	2.89298e-06	3.64599e-06	0	0	0	0	1.92733e-06	1.49405e-06	0	0	0	0	0	0	0	0	0	0	0	0	0	0	0	0	0	0	6.47776e-06	0	0	9.63443e-07	0
Bacteria|Actinobacteria|Actinobacteria|Nakamurellales|Nakamurellaceae|Nakamurella|Nakamurella_multipartita	5.78649e-06	0	1.31214e-06	5.57287e-07	1.45749e-06	0	2.0513e-06	9.21323e-07	0	1.643e-06	3.13828e-06	8.5815e-07	0	8.13331e-06	1.92865e-05	6.58631e-06	0	2.42239e-06	0	5.68436e-06	1.1564e-05	8.4663e-06	0	3.6384e-06	0	0	0	0	1.23307e-06	2.9013e-06	2.95786e-06	1.26514e-06	0	1.00076e-06	5.15948e-06	0	5.36569e-06	8.03033e-06	2.31589e-06	1.72336e-06	3.23888e-06	0	8.56726e-07	0	0
Bacteria|Actinobacteria|Actinobacteria|Nakamurellales|Nakamurellaceae|Nakamurella|Nakamurella_panacisegetis	1.67504e-06	1.49247e-06	0	0	1.36032e-06	1.03396e-06	0	0	0	0	2.22295e-06	0	0	1.72051e-06	3.44403e-06	0	0	0	0	1.04213e-06	1.65199e-06	0	0	0	0	0	0	0	7.80942e-07	0	0	0	0	0	8.23321e-07	0	0	0	2.48131e-06	0	0	0	7.49635e-07	3.48322e-06	0
Bacteria|Actinobacteria|Actinobacteria|Propionibacteriales|Nocardioidaceae|Actinopolymorpha|Actinopolymorpha_singaporensis	1.37048e-06	3.12061e-06	2.95231e-06	5.57287e-07	0	2.06792e-06	2.73506e-06	6.3341e-07	9.19682e-07	2.32759e-06	2.48447e-06	1.18821e-06	0	7.9769e-06	9.22999e-06	0	0	0	3.35965e-06	1.89479e-06	2.11088e-06	1.49405e-06	0	3.55571e-06	0	0	0	7.92829e-05	3.90471e-06	0	9.85954e-07	3.19036e-06	0	1.83473e-06	9.05653e-06	0	4.31014e-06	6.21703e-06	1.65421e-06	1.12019e-06	5.39814e-06	7.15731e-07	1.178e-06	8.00399e-06	7.59594e-06
Bacteria|Actinobacteria|Actinobacteria|Propionibacteriales|Nocardioidaceae|Aeromicrobium|Aeromicrobium_choanae	3.73076e-06	1.42463e-06	7.4628e-06	8.57364e-07	1.55465e-06	3.24959e-06	1.26117e-05	1.09407e-06	3.76234e-06	3.69676e-06	8.63027e-06	4.0267e-06	0	1.0323e-05	1.28118e-05	1.64658e-06	0	2.01866e-06	1.30653e-06	1.32635e-06	1.42255e-05	3.98414e-06	4.65345e-06	6.69796e-06	0	0	6.49246e-07	1.30764e-05	5.67211e-06	0	5.48437e-06	1.48517e-06	0	1.31767e-05	6.86101e-06	0	8.70825e-06	0	3.72197e-06	2.06803e-06	4.01004e-06	2.4812e-06	1.39218e-06	1.48222e-06	4.80844e-06
Bacteria|Actinobacteria|Actinobacteria|Propionibacteriales|Nocardioidaceae|Aeromicrobium|Aeromicrobium_erythreum	0	1.8995e-06	1.47616e-06	1.41465e-06	0	1.62479e-06	0	6.90993e-07	0	1.643e-06	4.96894e-06	1.98035e-06	0	4.69229e-06	6.75029e-06	0	2.00599e-06	0	1.49318e-06	1.32635e-06	2.29444e-06	0	0	4.548e-06	0	0	0	0	6.16533e-07	0	0	2.20024e-06	0	1.83473e-06	1.59175e-06	0	8.3564e-06	4.20945e-06	0	0	1.85079e-06	4.77154e-07	0	3.92788e-06	9.82594e-06
Bacteria|Actinobacteria|Actinobacteria|Propionibacteriales|Nocardioidaceae|Aeromicrobium|Aeromicrobium_marinum	0	0	1.25473e-05	0	0	1.10781e-06	0	0	0	0	0	7.92138e-07	0	1.87692e-06	4.82164e-06	0	0	0	0	0	0	0	0	8.18639e-06	0	0	0	0	0	0	0	5.50061e-07	0	0	0	0	0	0	0	1.39592e-05	0	0	0	7.4111e-07	0
Bacteria|Actinobacteria|Actinobacteria|Propionibacteriales|Nocardioidaceae|Aeromicrobium|Aeromicrobium_sp._592	0	8.81911e-07	0	0	0	1.03396e-06	0	0	0	2.46451e-06	0	8.5815e-07	0	0	6.19925e-06	0	0	0	0	0	0	0	0	0	0	0	0	0	0	0	4.37517e-06	2.42027e-06	0	0	1.42709e-06	0	0	0	0	0	1.54232e-06	0	0	0	0
Bacteria|Actinobacteria|Actinobacteria|Propionibacteriales|Nocardioidaceae|Aeromicrobium|Aeromicrobium_sp._A1-2	2.208e-06	7.12313e-06	8.28288e-06	1.41465e-06	1.65182e-06	1.10781e-06	2.27922e-06	0	0	2.19067e-06	4.96894e-06	2.37641e-06	2.66335e-06	7.66408e-06	7.71462e-06	0	0	0	0	0	1.00955e-06	1.66006e-06	0	3.05956e-06	0	0	4.32831e-07	0	6.57635e-07	0	1.6638e-06	0	0	0	1.53687e-06	8.12643e-07	0	1.29521e-06	1.40608e-06	0	7.86586e-06	0	1.44573e-06	1.63044e-06	0
Bacteria|Actinobacteria|Actinobacteria|Propionibacteriales|Nocardioidaceae|Friedmanniella|Friedmanniella_luteola	1.82731e-06	1.83166e-06	1.64017e-06	4.7155e-07	1.84615e-06	2.95417e-06	0	7.48575e-07	0	0	1.96142e-06	1.1222e-06	0	2.65897e-06	1.29495e-05	0	0	0	1.11988e-06	0	0	0	0	3.55571e-06	2.23734e-06	0	0	0	1.02756e-06	0	0	2.25525e-06	0	0	1.86619e-06	5.86909e-07	3.69441e-06	3.9504e-06	0	1.72336e-06	0	0	8.56726e-07	1.77866e-06	3.27531e-06
Bacteria|Actinobacteria|Actinobacteria|Propionibacteriales|Nocardioidaceae|Friedmanniella|Friedmanniella_sagamiharensis	1.67504e-06	1.42463e-06	2.05022e-06	5.57287e-07	0	2.21563e-06	0	0	0	1.91684e-06	1.43838e-06	1.18821e-06	0	9.38458e-06	6.88805e-06	0	0	0	0	1.80005e-06	0	3.07111e-06	1.22459e-06	3.47301e-06	0	0	4.32831e-07	0	1.8085e-06	0	2.773e-06	0	0	0	0	0	3.07867e-06	0	0	0	0	1.43146e-06	9.10272e-07	1.55633e-06	0
Bacteria|Actinobacteria|Actinobacteria|Propionibacteriales|Nocardioidaceae|Kribbella|Kribbella_flavida	0	2.30654e-06	1.14812e-06	1.0717e-06	1.26315e-06	1.55094e-06	7.59739e-07	1.43957e-06	0	1.50609e-06	0	7.26127e-07	0	2.03333e-05	6.06148e-06	1.8818e-06	0	1.61493e-06	0	0	0	1.16204e-06	0	2.06727e-06	0	0	1.00994e-06	0	1.06866e-06	1.40669e-06	7.39465e-07	1.10012e-06	0	0	1.04287e-06	5.86909e-07	0	1.55426e-06	0	2.1542e-06	0	4.38982e-06	0	8.15221e-07	2.09063e-06
Bacteria|Actinobacteria|Actinobacteria|Propionibacteriales|Nocardioidaceae|Marmoricola|Marmoricola_scoriae	9.89795e-07	0	0	3.7724e-06	1.06882e-06	2.36334e-06	0	0	0	0	5.49199e-06	1.58428e-06	1.24844e-06	6.4128e-06	0.000114342	3.41077e-06	0	2.15324e-06	0	3.69483e-06	1.1564e-05	8.79831e-06	0	0	0	0	6.13177e-07	0	0	0	4.12868e-06	0	0	0	1.59175e-06	0	4.92588e-06	4.72753e-06	0	0	0	0	0	5.11366e-06	1.53313e-06
Bacteria|Actinobacteria|Actinobacteria|Propionibacteriales|Nocardioidaceae|Micropruina|Micropruina_glycogenica	2.36028e-06	2.51006e-06	5.33057e-06	1.28605e-06	4.56679e-06	4.72667e-06	3.1909e-06	5.70069e-06	7.60828e-06	2.32759e-06	2.35371e-06	2.17838e-06	1.33167e-06	1.06359e-05	5.74463e-05	1.01147e-05	0	3.90274e-06	1.5865e-06	5.96858e-06	2.93688e-06	1.17864e-05	2.6941e-06	5.3749e-06	2.94922e-06	0	9.7387e-07	0	1.15086e-06	0	5.54599e-06	7.26081e-06	0	1.16755e-06	2.3053e-06	1.03838e-06	1.00277e-05	9.32554e-06	4.46636e-06	8.70298e-06	4.78121e-06	2.4812e-06	3.15918e-06	4.22433e-06	3.13594e-06
Bacteria|Actinobacteria|Actinobacteria|Propionibacteriales|Nocardioidaceae|Nocardioides|Nocardioides_dokdonensis	0	9.49751e-07	0	5.57287e-07	0	2.5849e-06	7.59739e-07	0	0	0	0	9.24161e-07	0	3.12819e-06	1.15719e-05	0	0	1.61493e-06	0	4.35801e-06	0	0	0	0	0	0	0	0	9.04249e-07	0	0	0	0	0	3.51284e-06	0	1.93517e-06	0	1.65421e-06	0	3.39311e-06	0	1.767e-06	0	6.96875e-07
Bacteria|Actinobacteria|Actinobacteria|Propionibacteriales|Nocardioidaceae|Nocardioides|Nocardioides_sp._78	0	8.14072e-07	3.36236e-06	0	2.33198e-06	8.86251e-07	0	1.26682e-06	0	3.14909e-06	0	0	0	0	1.52915e-05	9.64424e-06	0	0	0	6.72649e-06	0	0	0	7.27679e-06	1.22037e-06	0	0	1.76708e-06	2.01401e-06	0	5.05301e-06	1.98022e-06	0	1.33435e-06	1.26243e-06	0	8.00455e-06	0	1.98505e-06	4.82541e-06	2.77618e-06	0	1.178e-06	7.4111e-07	0
Bacteria|Actinobacteria|Actinobacteria|Propionibacteriales|Nocardioidaceae|Nocardioides|Nocardioides_sp._CF8	0	3.05277e-06	0	9.431e-07	1.36032e-06	1.18167e-06	4.10259e-06	1.15165e-06	1.00329e-06	0	2.22295e-06	0	0	9.54099e-06	1.37761e-05	0	0	8.74753e-07	0	1.04213e-06	1.46844e-06	9.13032e-07	1.46951e-06	0	0	0	0	0	8.22044e-07	0	1.35569e-06	5.50061e-07	0	0	8.23321e-07	0	0	0	0	1.03402e-06	4.93544e-06	6.203e-07	0	7.4111e-07	0
Bacteria|Actinobacteria|Actinobacteria|Propionibacteriales|Nocardioidaceae|Nocardioides|Nocardioides_sp._JS614	1.37048e-06	2.2387e-06	4.34646e-06	5.14418e-07	0	1.55094e-06	8.35713e-07	6.3341e-07	0	0	1.83066e-06	1.32023e-06	0	5.78716e-06	1.28118e-05	0	0	0	0	0	2.93688e-06	2.15808e-06	0	7.11141e-06	0	0	0	0	9.04249e-07	0	1.13385e-05	1.54017e-06	0	1.41774e-06	0	0	1.93517e-06	3.49708e-06	1.07523e-06	0	3.39311e-06	0	5.35454e-07	2.668e-06	2.99656e-06
Bacteria|Actinobacteria|Actinobacteria|Propionibacteriales|Nocardioidaceae|Pimelobacter|Pimelobacter_simplex	5.02511e-06	2.51006e-06	2.7883e-06	0	1.11741e-05	3.17573e-06	0	3.57013e-06	4.26398e-06	3.14909e-06	2.35371e-06	1.91433e-06	0	5.78716e-06	1.65313e-05	0	0	8.07464e-07	2.23977e-06	3.41062e-06	2.66155e-06	1.16204e-06	2.20427e-06	7.27679e-06	1.32207e-06	0	0	0	0	0	3.26597e-06	0	0	4.75361e-06	1.70153e-06	0	4.31014e-06	0	0	3.53289e-06	0	0	2.03472e-06	4.15022e-06	4.25094e-06
Bacteria|Actinobacteria|Actinobacteria|Propionibacteriales|Propionibacteriaceae|Acidipropionibacterium|Acidipropionibacterium_acidipropionici	8.52746e-06	5.96986e-06	4.10044e-06	1.50039e-06	4.27529e-06	5.68678e-06	2.96298e-06	1.68142e-05	2.09019e-06	2.73834e-06	6.53808e-06	5.28092e-06	3.32919e-06	1.97076e-05	1.18474e-05	0	0	0	0	5.87384e-06	2.29444e-06	1.49405e-06	8.20477e-06	3.39032e-06	1.83055e-06	0	1.00994e-06	0	2.94292e-05	8.35222e-07	4.56004e-06	7.1508e-07	0	0	1.09776e-06	7.67497e-07	2.63886e-06	1.29521e-06	1.48879e-06	2.58504e-06	2.15925e-06	1.90862e-06	4.65845e-06	5.48421e-06	1.25438e-06
Bacteria|Actinobacteria|Actinobacteria|Propionibacteriales|Propionibacteriaceae|Acidipropionibacterium|Acidipropionibacterium_virtanenii	9.82181e-06	3.59548e-06	6.47869e-06	0	5.05262e-06	9.60105e-06	1.67143e-06	2.70639e-06	2.42462e-06	1.643e-06	7.19189e-06	6.00705e-06	1.91428e-06	1.93948e-05	2.09397e-05	6.82154e-06	0	1.2112e-06	0	1.87584e-05	1.54186e-05	1.20354e-05	5.87804e-06	1.1494e-05	0	0	7.21385e-07	0	2.26062e-06	0	7.57952e-06	3.02534e-06	0	1.20925e-05	3.95194e-06	0	1.02036e-05	9.58458e-06	3.47383e-06	4.0499e-06	4.78121e-06	1.76547e-06	3.80172e-06	4.00199e-06	2.02094e-06
Bacteria|Actinobacteria|Actinobacteria|Propionibacteriales|Propionibacteriaceae|Auraticoccus|Auraticoccus_monumenti	0	3.32413e-06	9.18498e-06	9.431e-07	1.16599e-06	1.92021e-06	6.53375e-06	0	1.42133e-06	5.47668e-06	3.66133e-06	1.98035e-06	2.49689e-06	3.61306e-05	1.81845e-05	0	0	1.74951e-06	0	1.98953e-06	0	2.57309e-06	0	3.88647e-06	0	0	8.29593e-07	0	1.06866e-06	0	0	3.79542e-06	0	1.25095e-06	9.87985e-07	0	1.40739e-06	1.8133e-06	0	0	3.23888e-06	0	2.08827e-06	2.07511e-06	0
Bacteria|Actinobacteria|Actinobacteria|Propionibacteriales|Propionibacteriaceae|Cutibacterium|Cutibacterium_acnes	4.49215e-06	2.4083e-05	2.01742e-05	5.78721e-06	1.61295e-05	1.10043e-05	1.54987e-05	4.26112e-06	3.92955e-06	2.1496e-05	1.56914e-05	6.79919e-06	1.19018e-05	2.50256e-05	1.6118e-05	1.37607e-05	0	2.87996e-05	6.81262e-06	8.14758e-06	7.43397e-06	5.22919e-06	1.10213e-05	1.22382e-05	9.66125e-06	4.56435e-06	2.84947e-06	0	1.41803e-05	2.9013e-06	4.31355e-06	2.14524e-06	7.22131e-07	9.75741e-06	1.20754e-06	1.98646e-06	6.24531e-06	2.71995e-06	6.78225e-06	2.49888e-06	1.26471e-05	4.81926e-06	8.78144e-06	1.34141e-05	2.71781e-06
Bacteria|Actinobacteria|Actinobacteria|Propionibacteriales|Propionibacteriaceae|Cutibacterium|Cutibacterium_avidum	3.50235e-06	4.4774e-06	3.93642e-06	1.28605e-06	3.30364e-06	5.24365e-06	3.72272e-06	1.54898e-05	3.3443e-06	3.55984e-06	5.75351e-06	2.77248e-06	2.08074e-06	1.65794e-05	6.88805e-06	1.41135e-06	0	1.41306e-06	0	1.88531e-05	4.49709e-06	1.16204e-06	2.6941e-06	8.93061e-06	1.62716e-06	3.15993e-06	7.57454e-07	0	2.83605e-06	4.00027e-06	1.97191e-06	9.35104e-07	2.9487e-06	1.25095e-06	8.23321e-06	0	4.22218e-05	3.17327e-06	3.55655e-06	1.09433e-05	6.94046e-06	1.76547e-06	5.62227e-06	9.18976e-06	0
Bacteria|Actinobacteria|Actinobacteria|Propionibacteriales|Propionibacteriaceae|Cutibacterium|Cutibacterium_granulosum	0	2.84925e-06	1.8862e-06	0	1.84615e-06	3.91428e-06	2.96298e-06	1.26682e-06	1.83936e-06	0	0	1.58428e-06	8.32296e-07	4.69229e-06	4.68387e-06	0	0	1.74951e-06	1.21321e-06	0	0	0	0	1.48843e-06	0	0	0	0	1.02756e-06	0	1.1092e-06	0	0	0	2.68952e-06	1.1377e-05	1.40739e-06	0	0	1.8957e-06	2.77618e-06	0	1.82054e-06	1.03755e-06	0
Bacteria|Actinobacteria|Actinobacteria|Propionibacteriales|Propionibacteriaceae|Microlunatus|Microlunatus_phosphovorus	3.73076e-06	5.83418e-06	4.42847e-06	4.28682e-07	1.84615e-06	5.53907e-06	7.59739e-07	1.43957e-06	2.92626e-06	0	1.05917e-05	1.91433e-06	1.58136e-06	9.85381e-06	0.000308998	0	9.59389e-07	2.22053e-06	2.23977e-06	0	4.31354e-06	1.07904e-06	2.44918e-06	2.31534e-06	1.72886e-05	0	0	0	6.57635e-07	0	0	0	0	1.00076e-06	8.78209e-07	1.35441e-06	4.22218e-06	2.52567e-06	2.31589e-06	1.29252e-06	2.00502e-06	3.76952e-06	4.0159e-06	2.81622e-06	9.75625e-07
Bacteria|Actinobacteria|Actinobacteria|Propionibacteriales|Propionibacteriaceae|Microlunatus|Microlunatus_soli	3.12166e-06	4.4774e-06	4.83852e-06	1.45752e-06	3.01214e-06	1.84636e-06	1.06363e-06	8.06158e-07	0	0	1.96142e-06	1.91433e-06	1.83105e-06	1.5641e-05	1.18474e-05	0	0	1.00933e-06	1.49318e-06	7.29493e-06	1.37666e-06	2.7391e-06	0	3.05956e-06	0	0	1.08208e-06	0	1.31527e-06	0	1.29406e-06	8.25092e-07	0	2.25171e-06	0	0	2.11109e-06	1.03617e-06	0	0	4.78121e-06	1.04974e-06	7.49635e-07	2.96444e-06	6.96875e-07
Bacteria|Actinobacteria|Actinobacteria|Propionibacteriales|Propionibacteriaceae|Propionibacterium|Propionibacterium_freudenreichii	1.34003e-05	2.2794e-05	1.25473e-05	2.14341e-06	9.52224e-06	2.2304e-05	9.11687e-06	9.50115e-06	1.03673e-05	1.83469e-05	3.3475e-05	1.7295e-05	9.48818e-06	2.64332e-05	5.17981e-05	5.05734e-06	1.91878e-06	5.06684e-05	2.80904e-05	7.57915e-06	4.95598e-06	9.46234e-06	1.22459e-05	5.3749e-06	1.11867e-05	0	4.11189e-06	0	0.000234653	8.22034e-06	3.20435e-06	2.6953e-06	0	2.9439e-05	2.82674e-05	2.34764e-06	1.26665e-05	5.7637e-06	1.98505e-06	6.89345e-06	2.60653e-05	8.11162e-07	1.27973e-05	8.7451e-06	6.1325e-06
Bacteria|Actinobacteria|Actinobacteria|Propionibacteriales|Propionibacteriaceae|Propionibacterium|Propionibacterium_sp._oral_taxon_193	0	1.62814e-06	0	0	2.13765e-06	3.69271e-06	0	8.63741e-07	1.58854e-06	1.643e-06	1.05917e-05	1.1222e-06	0	7.35126e-06	4.40835e-06	0	0	0	0	0	0	0	0	0	5.28826e-06	1.40441e-06	0	0	4.93227e-07	0	0	0	0	0	2.68952e-06	8.12643e-07	1.58332e-06	0	0	0	0	0	1.178e-06	1.92689e-06	0
Bacteria|Actinobacteria|Actinobacteria|Propionibacteriales|Propionibacteriaceae|Propionimicrobium|Propionimicrobium_sp._Marseille-P3275	1.56844e-05	8.81911e-06	3.7068e-05	4.62977e-06	1.86558e-05	7.45928e-06	1.61824e-05	2.53364e-06	1.07018e-05	8.48885e-06	1.75221e-05	9.57167e-06	5.16024e-06	5.33357e-05	2.54858e-05	1.39959e-05	6.01798e-06	5.58496e-06	8.67909e-06	6.2528e-06	1.13804e-05	2.01697e-05	1.15112e-05	1.81093e-05	2.04412e-05	0	1.91167e-06	4.35879e-06	4.39794e-06	3.29693e-06	1.75623e-05	1.28714e-05	1.62479e-06	4.42002e-06	3.6775e-05	1.80587e-06	1.40739e-05	1.28874e-05	9.01543e-06	7.66896e-06	3.60904e-05	6.25072e-06	4.97972e-06	1.58598e-05	1.81884e-05
Bacteria|Actinobacteria|Actinobacteria|Propionibacteriales|Propionibacteriaceae|Pseudopropionibacterium|Pseudopropionibacterium_propionicum	1.11923e-05	6.98745e-05	1.04151e-05	1.5947e-05	6.44209e-05	6.64688e-06	0.000139944	6.20742e-05	9.02961e-06	0.000166902	0.000152599	7.76955e-05	6.38371e-05	6.72562e-06	6.97071e-05	2.04646e-05	6.19242e-06	1.87063e-05	6.53265e-06	1.95163e-05	2.19348e-05	1.31975e-05	5.59639e-05	5.95374e-06	0.00025343	0.000102873	0	0	3.66221e-05	9.27536e-06	1.97191e-06	9.68108e-06	1.06514e-05	1.50114e-05	4.00683e-06	7.04291e-06	3.69441e-06	3.15385e-05	1.64594e-05	3.9465e-05	7.71162e-06	4.43753e-06	1.40289e-05	2.14922e-06	3.97219e-06
Bacteria|Actinobacteria|Actinobacteria|Propionibacteriales|Propionibacteriaceae|Tessaracoccus|Tessaracoccus_aquimaris	6.24332e-06	5.29147e-06	7.79083e-06	2.14341e-06	3.9838e-06	5.76063e-06	1.67143e-05	1.72748e-06	5.43449e-06	5.75051e-06	8.49951e-06	4.0267e-06	1.49813e-06	1.5641e-05	2.74144e-05	3.76361e-06	1.22104e-06	5.11394e-06	1.86647e-06	7.20019e-06	6.05731e-06	7.38726e-06	5.14329e-06	7.11141e-06	0	0	9.01731e-07	0	6.94627e-06	0	1.41731e-06	3.19036e-06	0	0	6.20235e-06	0	6.949e-06	1.8133e-06	2.48131e-06	1.98187e-06	4.31851e-06	2.43349e-06	3.64109e-06	5.33599e-06	5.22656e-06
Bacteria|Actinobacteria|Actinobacteria|Propionibacteriales|Propionibacteriaceae|Tessaracoccus|Tessaracoccus_flavescens	4.87284e-06	3.799e-06	3.11633e-06	0	3.49797e-06	5.09594e-06	1.92974e-05	2.47606e-06	2.92626e-06	0	8.10722e-06	2.83849e-06	2.2472e-06	5.63075e-06	1.46027e-05	1.99942e-06	3.5759e-06	1.00933e-06	3.35965e-06	5.68436e-06	2.66155e-06	4.64817e-06	5.26575e-06	9.9229e-07	4.37299e-06	0	5.04969e-07	1.17805e-05	1.46324e-05	4.96737e-06	3.45084e-06	1.04512e-06	0	1.47612e-05	7.24522e-06	8.5779e-07	3.78237e-06	0	2.3986e-06	0	2.12841e-05	2.52892e-06	2.57018e-06	4.96544e-06	8.43219e-06
Bacteria|Actinobacteria|Actinobacteria|Propionibacteriales|Propionibacteriaceae|Tessaracoccus|Tessaracoccus_flavus	1.29435e-06	4.61307e-06	0	0	1.74898e-06	2.06792e-06	2.50714e-06	2.9943e-06	0	0	0	5.41294e-06	2.33043e-06	1.32948e-05	1.32251e-05	0	0	0	1.30653e-06	4.92645e-06	3.48754e-06	3.98414e-06	0	0	0	0	0	3.29855e-06	2.17842e-06	0	0	5.33559e-06	0	0	1.04287e-06	1.58014e-06	6.15735e-06	2.1371e-06	1.48879e-06	0	4.93544e-06	0	2.40954e-06	2.89033e-06	6.96875e-07
Bacteria|Actinobacteria|Actinobacteria|Propionibacteriales|Propionibacteriaceae|Tessaracoccus|Tessaracoccus_sp._Marseille-P5995	2.89325e-06	3.66332e-06	3.28035e-06	8.57364e-07	6.60727e-06	3.76657e-06	4.48246e-06	5.75827e-07	9.19682e-07	1.77992e-06	3.13828e-06	2.17838e-06	0	4.06665e-06	7.16357e-06	0	3.22704e-06	8.74753e-07	2.79971e-06	2.08427e-06	4.03821e-06	1.49405e-06	1.46951e-06	3.05956e-06	3.35601e-06	0	0	0	1.72629e-06	0	6.77843e-07	1.32015e-06	0	1.33435e-06	0	0	1.40739e-06	1.42474e-06	1.98505e-06	9.47849e-07	7.55739e-06	1.33603e-06	1.55282e-06	4.00199e-06	2.7875e-06
Bacteria|Actinobacteria|Actinobacteria|Propionibacteriales|Propionibacteriaceae|Tessaracoccus|Tessaracoccus_sp._T2.5-30	1.21821e-06	3.86684e-06	0	0	1.94332e-06	5.39136e-06	2.50714e-06	2.13056e-06	0	2.05375e-06	4.31513e-06	1.45225e-06	1.74782e-06	5.31793e-06	7.43909e-06	0	0	2.55697e-06	0	0	0	0	0	0	0	0	5.77108e-07	3.76977e-06	3.45259e-06	4.3959e-07	0	0	0	0	2.90907e-06	8.5779e-07	6.949e-06	0	0	0	4.47274e-06	0	2.945e-06	1.18578e-06	2.09063e-06
Bacteria|Actinobacteria|Actinobacteria|Pseudonocardiales|Pseudonocardiaceae|Actinoalloteichus|Actinoalloteichus_hoggarensis	1.82731e-06	5.76634e-06	4.18245e-06	9.00232e-07	2.13765e-06	2.65875e-06	0	6.27652e-06	3.3443e-06	0	2.48447e-06	9.24161e-07	0	9.38458e-06	5.6482e-06	0	0	1.34577e-06	1.77315e-06	3.22114e-06	1.65199e-06	2.07507e-06	5.14329e-06	2.23265e-06	0	0	0	4.59441e-06	9.04249e-07	0	0	1.37515e-06	0	0	8.78209e-07	0	2.72682e-06	0	1.48879e-06	0	0	1.38375e-06	0	3.11266e-06	2.09063e-06
Bacteria|Actinobacteria|Actinobacteria|Pseudonocardiales|Pseudonocardiaceae|Actinoalloteichus|Actinoalloteichus_hymeniacidonis	0	0	0	0	0	0	0	0	0	0	0	0	0	1.72051e-06	3.58179e-06	1.8818e-06	0	0	0	0	0	9.13032e-07	0	0	0	0	0	0	1.8085e-06	0	1.41731e-06	0	0	1.33435e-06	9.77008e-06	0	1.31943e-06	0	6.94767e-06	0	0	0	1.178e-06	1.18578e-06	1.04531e-06
Bacteria|Actinobacteria|Actinobacteria|Pseudonocardiales|Pseudonocardiaceae|Actinoalloteichus|Actinoalloteichus_sp._ADI127-7	0	0	0	0	0	0	0	0	0	0	0	0	0	0	0	0	0	0	0	0	0	0	0	0	0	0	0	0	0	0	0	0	0	0	0	0	0	0	0	0	0	0	0	0	0
Bacteria|Actinobacteria|Actinobacteria|Pseudonocardiales|Pseudonocardiaceae|Actinoalloteichus|Actinoalloteichus_sp._AHMU_CJ021	0	3.86684e-06	0	0	0	9.60105e-07	1.29156e-06	5.75827e-07	0	0	0	1.32023e-06	0	0	3.58179e-06	0	0	0	0	0	0	0	0	0	0	0	0	3.41635e-06	6.57635e-07	5.71468e-07	0	0	0	0	0	0	0	0	0	0	0	0	0	0	0
Bacteria|Actinobacteria|Actinobacteria|Pseudonocardiales|Pseudonocardiaceae|Actinosynnema|Actinosynnema_mirum	0	0	0	0	0	0	0	0	0	0	0	0	0	0	0	0	0	0	0	0	0	0	0	0	0	0	0	0	0	0	0	0	0	0	0	0	0	0	0	0	0	0	0	0	0
Bacteria|Actinobacteria|Actinobacteria|Pseudonocardiales|Pseudonocardiaceae|Actinosynnema|Actinosynnema_pretiosum	2.66483e-06	0	0	1.20031e-06	0	0	0	0	0	0	1.96142e-06	0	0	8.28972e-06	4.54611e-06	0	0	0	0	0	0	0	0	0	0	0	0	0	2.05511e-06	0	1.1092e-06	0	0	0	0	0	0	0	0	0	0	0	0	0	0
Bacteria|Actinobacteria|Actinobacteria|Pseudonocardiales|Pseudonocardiaceae|Alloactinosynnema|Alloactinosynnema_sp._L-07	0	1.49247e-06	0	1.54326e-06	0	0	0	0	0	0	0	1.05618e-06	0	2.18974e-06	6.61253e-06	0	0	1.54764e-06	1.5865e-06	0	0	1.07904e-06	0	0	0	0	0	0	0	0	0	0	0	0	7.68433e-07	0	1.14351e-06	0	0	0	4.01004e-06	0	0	0	0
Bacteria|Actinobacteria|Actinobacteria|Pseudonocardiales|Pseudonocardiaceae|Allokutzneria|Allokutzneria_albata	1.5989e-06	1.08543e-06	1.96821e-06	1.32891e-06	1.06882e-06	2.95417e-06	4.86233e-06	0	2.09019e-06	1.643e-06	4.05361e-06	2.04636e-06	0	1.0323e-05	7.16357e-06	0	0	0	0	0	3.02866e-06	8.30029e-07	1.59197e-06	2.06727e-06	0	0	0	3.5106e-05	1.97291e-06	0	1.35569e-06	1.54017e-06	0	0	8.23321e-07	8.12643e-07	6.24531e-06	0	1.98505e-06	0	0	1.09745e-06	0	2.001e-06	8.3625e-06
Bacteria|Actinobacteria|Actinobacteria|Pseudonocardiales|Pseudonocardiaceae|Amycolatopsis|Amycolatopsis_albispora	0	1.62814e-06	0	5.57287e-07	0	2.06792e-06	1.7398e-05	2.18814e-06	0	0	0	2.83849e-06	0	7.35126e-06	2.4797e-06	0	0	0	0	0	1.65199e-06	9.96035e-07	3.06148e-06	0	0	0	0	8.9532e-06	0	0	0	0	0	0	0	0	0	1.8133e-06	0	0	0	0	0	1.40811e-06	1.39375e-06
Bacteria|Actinobacteria|Actinobacteria|Pseudonocardiales|Pseudonocardiaceae|Amycolatopsis|Amycolatopsis_japonica	0	0	0	0	0	0	0	0	0	0	0	0	0	3.91024e-06	7.99014e-06	0	0	0	0	0	0	0	0	0	0	0	0	0	0	0	2.28002e-06	0	0	0	0	0	1.8472e-06	0	0	0	4.01004e-06	0	1.12445e-06	2.44566e-06	9.05938e-07
Bacteria|Actinobacteria|Actinobacteria|Pseudonocardiales|Pseudonocardiaceae|Amycolatopsis|Amycolatopsis_keratiniphila	0	0	0	0	0	0	0	0	0	0	0	0	0	0	0	0	0	0	0	0	0	0	0	0	0	0	0	0	0	0	0	0	0	0	0	0	0	0	0	0	0	0	0	0	0
Bacteria|Actinobacteria|Actinobacteria|Pseudonocardiales|Pseudonocardiaceae|Amycolatopsis|Amycolatopsis_mediterranei	0	0	0	0	0	0	0	0	0	0	0	0	0	0	0	0	0	0	0	0	0	0	0	0	0	0	0	0	0	0	0	0	0	0	0	0	0	0	0	0	0	0	0	0	0
Bacteria|Actinobacteria|Actinobacteria|Pseudonocardiales|Pseudonocardiaceae|Amycolatopsis|Amycolatopsis_methanolica	5.10125e-06	2.17086e-06	1.55817e-06	8.14496e-07	2.91497e-06	1.18167e-06	0	0	0	5.33976e-06	0	0	0	1.78307e-05	4.68387e-06	0	0	1.74951e-06	0	0	0	1.07904e-06	1.59197e-06	0	0	0	0	0	1.27417e-06	0	0	0	0	0	6.9159e-06	0	7.74066e-06	0	0	0	2.00502e-06	0	0	1.63044e-06	0
Bacteria|Actinobacteria|Actinobacteria|Pseudonocardiales|Pseudonocardiaceae|Amycolatopsis|Amycolatopsis_orientalis	0	0	0	0	0	0	0	0	0	0	0	0	0	8.75895e-06	7.43909e-06	0	0	1.95137e-06	0	0	4.95598e-06	1.66006e-06	4.04115e-06	0	1.72886e-06	0	0	0	0	0	0	3.19036e-06	1.74515e-06	0	0	0	1.8472e-06	2.46091e-06	1.32337e-06	0	4.01004e-06	8.58878e-07	1.71345e-06	2.001e-06	2.71781e-06
Bacteria|Actinobacteria|Actinobacteria|Pseudonocardiales|Pseudonocardiaceae|Amycolatopsis|Amycolatopsis_sp._AA4	0	0	0	4.28682e-07	0	0	0	0	0	0	0	0	0	1.00102e-05	4.82164e-06	0	1.91878e-06	7.40175e-07	0	0	0	0	0	0	5.28826e-06	0	0	0	1.7674e-06	0	0	0	0	0	0	0	3.16663e-06	0	0	0	1.69656e-06	6.203e-07	0	0	0
Bacteria|Actinobacteria|Actinobacteria|Pseudonocardiales|Pseudonocardiaceae|Amycolatopsis|Amycolatopsis_sp._BJA-103	0	0	0	0	0	2.95417e-06	0	0	0	0	0	0	0	4.69229e-06	0	0	0	1.95137e-06	0	8.33706e-06	3.76288e-06	1.41105e-06	0	0	0	0	0	0	0	0	1.60218e-06	0	0	0	2.03086e-06	0	2.90275e-06	0	0	0	0	0	0	0	1.25438e-06
Bacteria|Actinobacteria|Actinobacteria|Pseudonocardiales|Pseudonocardiaceae|Kibdelosporangium|Kibdelosporangium_phytohabitans	2.81711e-06	2.17086e-06	0	9.431e-07	0	4.65282e-06	0	6.44926e-06	1.33772e-06	0	3.13828e-06	9.90173e-07	0	8.13331e-06	8.54118e-06	0	0	1.54764e-06	0	4.64223e-06	1.37666e-06	1.32805e-06	3.91869e-06	1.73651e-06	0	0	0	0	5.34329e-07	0	5.17626e-06	0	0	0	0	0	2.11109e-06	8.41889e-07	0	0	0	2.09948e-06	8.56726e-07	3.85377e-06	0
Bacteria|Actinobacteria|Actinobacteria|Pseudonocardiales|Pseudonocardiaceae|Kutzneria|Kutzneria_albida	1.5989e-06	2.78141e-06	0	0	2.42914e-06	3.24959e-06	5.09025e-06	1.90023e-06	3.26069e-06	5.06593e-06	3.53056e-06	1.91433e-06	2.2472e-06	8.44613e-06	1.19852e-05	0	0	2.15324e-06	0	3.31588e-06	0	1.07904e-06	6.36788e-06	0	1.42376e-06	0	9.7387e-07	2.70952e-06	3.6581e-06	5.27509e-07	1.17082e-06	5.50061e-07	0	0	2.52485e-06	0	3.60645e-06	0	2.23318e-06	1.29252e-06	5.39814e-06	1.04974e-06	2.62372e-06	9.63443e-07	1.60281e-06
Bacteria|Actinobacteria|Actinobacteria|Pseudonocardiales|Pseudonocardiaceae|Lentzea|Lentzea_guizhouensis	0	0	0	0	0	1.03396e-06	1.36753e-06	0	0	0	3.79209e-06	0	0	3.12819e-06	4.54611e-06	5.99825e-06	0	0	2.61306e-06	0	2.20266e-06	8.30029e-07	1.46951e-06	1.32305e-06	1.11867e-06	0	1.00994e-06	2.00269e-05	6.16533e-07	3.6486e-06	6.77843e-07	0	2.04604e-06	2.33511e-06	0	1.98646e-06	2.19905e-06	0	2.3986e-06	0	3.70158e-06	0	2.30245e-06	8.15221e-07	2.85719e-06
Bacteria|Actinobacteria|Actinobacteria|Pseudonocardiales|Pseudonocardiaceae|Prauserella|Prauserella_marina	0	0	0	4.28682e-07	0	9.60105e-07	0	9.21323e-07	0	0	2.22295e-06	0	4.32794e-06	3.44101e-06	1.65313e-06	0	4.70973e-06	0	0	0	0	1.66006e-06	0	1.48843e-06	0	0	0	0	1.15086e-06	0	7.39465e-07	0	0	0	1.72349e-05	6.32056e-07	0	0	0	0	1.69656e-06	0	0	0	0
Bacteria|Actinobacteria|Actinobacteria|Pseudonocardiales|Pseudonocardiaceae|Pseudonocardia|Pseudonocardia_dioxanivorans	0	1.69598e-06	1.06611e-06	0	1.16599e-06	2.51104e-06	0	8.06158e-07	4.34759e-06	0	6.93037e-06	9.90173e-07	0	5.78716e-06	8.40342e-06	0	0	0	2.23977e-06	0	0	1.41105e-06	0	9.9229e-07	0	0	0	0	1.35637e-06	0	2.15677e-06	3.19036e-06	0	0	0	0	3.69441e-06	0	0	0	4.93544e-06	0	1.01736e-06	1.18578e-06	1.53313e-06
Bacteria|Actinobacteria|Actinobacteria|Pseudonocardiales|Pseudonocardiaceae|Pseudonocardia|Pseudonocardia_sp._AL041005-10	2.43642e-06	3.66332e-06	2.29624e-06	4.7155e-07	2.62348e-06	0	1.89935e-06	1.26682e-06	1.00329e-06	0	4.05361e-06	3.23456e-06	2.16397e-06	8.91535e-06	6.75029e-06	0	0	1.00933e-06	0	0	1.74377e-06	1.24504e-06	1.95935e-06	1.73651e-06	2.44074e-06	0	0	0	8.22044e-07	0	0	0	0	5.83777e-06	0	0	0	0	1.73692e-06	0	0	2.91064e-06	0	1.63044e-06	0
Bacteria|Actinobacteria|Actinobacteria|Pseudonocardiales|Pseudonocardiaceae|Pseudonocardia|Pseudonocardia_sp._HH130629-09	0	0	0	0	0	0	0	0	4.5148e-06	0	0	2.50844e-06	0	0	1.01943e-05	0	0	1.14391e-06	0	0	0	0	0	0	0	0	0	0	6.98738e-07	0	0	3.41038e-06	0	0	0	0	0	0	0	0	0	0	0	0	0
Bacteria|Actinobacteria|Actinobacteria|Pseudonocardiales|Pseudonocardiaceae|Pseudonocardia|Pseudonocardia_sp._HH130630-07	4.7967e-06	0	3.19834e-06	6.43023e-07	0	3.98813e-06	6.60973e-06	2.47606e-06	3.42791e-06	0	5.88427e-06	2.70647e-06	0	1.57974e-05	1.48782e-05	0	0	1.81679e-06	0	3.03166e-06	3.76288e-06	2.15808e-06	4.28607e-06	2.14996e-06	0	0	0	0	3.04156e-06	0	4.43679e-06	8.80098e-07	0	0	0	0	0	2.1371e-06	3.80468e-06	4.99775e-06	0	3.7218e-06	1.98118e-06	3.48322e-06	9.96532e-06
Bacteria|Actinobacteria|Actinobacteria|Pseudonocardiales|Pseudonocardiaceae|Saccharomonospora|Saccharomonospora_azurea	0	0	4.34646e-06	0	0	1.03396e-06	0	0	0	2.19067e-06	0	1.25422e-06	0	0	3.30626e-06	0	0	0	0	0	0	1.49405e-06	0	4.21723e-06	0	0	0	0	5.75431e-07	0	0	0	0	0	1.20754e-06	0	0	0	0	0	0	0	0	0	1.81188e-06
Bacteria|Actinobacteria|Actinobacteria|Pseudonocardiales|Pseudonocardiaceae|Saccharomonospora|Saccharomonospora_cyanea	0	0	1.06611e-06	0	0	1.55094e-06	0	0	0	0	0	1.1222e-06	0	7.19485e-06	3.99507e-06	0	0	0	0	0	0	1.82606e-06	0	3.05956e-06	2.74583e-06	0	0	0	0	0	6.90168e-06	2.14524e-06	0	0	1.81131e-06	0	4.22218e-06	1.4895e-06	0	0	0	0	2.24891e-06	2.668e-06	1.32406e-06
Bacteria|Actinobacteria|Actinobacteria|Pseudonocardiales|Pseudonocardiaceae|Saccharomonospora|Saccharomonospora_glauca	0	0	0	0	3.30364e-06	1.03396e-06	0	0	0	0	0	0	0	2.50256e-06	0	0	2.00599e-06	2.11286e-05	0	0	0	0	1.34705e-06	0	0	0	0	0	0	0	0	0	0	0	0	0	0	0	0	0	0	0	0	0	1.32406e-06
Bacteria|Actinobacteria|Actinobacteria|Pseudonocardiales|Pseudonocardiaceae|Saccharomonospora|Saccharomonospora_marina	0	2.03518e-06	1.72218e-06	1.45752e-06	0	0	0	0	2.00658e-06	0	4.05361e-06	1.84832e-06	0	6.88203e-06	3.1685e-06	0	0	2.15324e-06	0	0	0	2.49009e-06	0	1.90189e-06	0	5.61766e-06	0	5.18343e-06	1.15086e-06	0	7.39465e-07	3.79542e-06	0	0	1.09776e-06	0	0	2.84947e-06	0	0	0	0	0	0	5.0175e-06
Bacteria|Actinobacteria|Actinobacteria|Pseudonocardiales|Pseudonocardiaceae|Saccharomonospora|Saccharomonospora_viridis	1.75118e-06	0	0	0	0	1.40323e-06	0	0	0	0	0	8.5815e-07	0	0	0	0	0	0	1.21321e-06	0	0	0	0	0	0	0	0	0	4.93227e-07	0	0	0	0	0	0	0	0	0	0	0	0	0	0	0	0
Bacteria|Actinobacteria|Actinobacteria|Pseudonocardiales|Pseudonocardiaceae|Saccharopolyspora|Saccharopolyspora_erythraea	0	0	0	0	0	1.62479e-06	9.11687e-07	0	0	0	1.56914e-06	7.26127e-07	0	3.75383e-06	2.89298e-06	0	2.18043e-06	0	0	0	1.37666e-06	0	0	0	0	0	0	0	0	5.53884e-06	0	0	0	0	2.7444e-06	0	9.67583e-07	1.03617e-06	0	0	0	8.58878e-07	0	0	0
Bacteria|Actinobacteria|Actinobacteria|Pseudonocardiales|Pseudonocardiaceae|Saccharothrix|Saccharothrix_espanaensis	0	0	0	0	0	9.60105e-07	0	0	0	0	0	1.1222e-06	0	6.88203e-06	9.64327e-06	0	0	0	0	0	0	0	0	0	0	0	1.51491e-06	1.53147e-06	0	0	0	1.15513e-06	0	0	1.20754e-06	0	0	1.10093e-06	0	0	0	0	0	0	2.29969e-06
Bacteria|Actinobacteria|Actinobacteria|Streptomycetales|Streptomycetaceae|Kitasatospora|Kitasatospora_albolonga	0	0	2.87031e-06	0	0	0	0	0	0	0	0	0	0	0	5.37268e-06	1.50544e-05	0	0	4.66618e-06	0	0	2.07507e-06	3.67378e-06	2.89418e-06	3.35601e-06	0	0	0	0	2.32983e-06	3.82057e-06	6.98578e-06	3.43012e-06	0	0	0	4.92588e-06	5.11609e-06	0	9.65083e-06	0	0	1.767e-06	4.00199e-06	0
Bacteria|Actinobacteria|Actinobacteria|Streptomycetales|Streptomycetaceae|Kitasatospora|Kitasatospora_aureofaciens	0	0	5.08454e-06	6.85891e-07	0	2.36334e-06	0	0	0	0	2.74599e-06	5.28092e-06	0	9.85381e-06	7.57686e-06	0	0	3.43172e-06	0	2.46322e-06	0	1.16204e-06	0	2.31534e-06	2.94922e-06	0	0	0	1.56188e-06	0	1.78704e-06	0	7.82308e-07	0	0	0	1.31943e-06	0	0	0	3.23888e-06	3.76952e-06	0	1.11166e-06	1.32406e-06
Bacteria|Actinobacteria|Actinobacteria|Streptomycetales|Streptomycetaceae|Kitasatospora|Kitasatospora_setae	0	0	1.39415e-06	0	0	0	1.67143e-06	0	0	0	0	0	0	2.03333e-06	4.54611e-06	0	0	1.14391e-06	0	0	0	1.57706e-06	0	1.07498e-06	5.18657e-06	0	0	0	1.29883e-05	0	0	9.9011e-07	0	0	7.13545e-07	0	0	1.23045e-06	0	0	1.88164e-05	0	0	0	0
Bacteria|Actinobacteria|Actinobacteria|Streptomycetales|Streptomycetaceae|Kitasatospora|Kitasatospora_sp._MMS16-BH015	2.51256e-06	0	1.31214e-06	0	0	1.18167e-06	0	9.78906e-07	3.3443e-06	0	1.6999e-06	1.78231e-06	0	1.23564e-05	7.71462e-06	1.99942e-06	0	2.28781e-06	0	1.98953e-06	4.12999e-06	3.73513e-06	3.06148e-06	1.73651e-06	0	0	0	0	5.75431e-07	0	4.92977e-06	0	0	1.25095e-06	2.68952e-06	0	5.18976e-06	1.23045e-06	0	0	0	1.43146e-06	1.44573e-06	1.18578e-06	0
Bacteria|Actinobacteria|Actinobacteria|Streptomycetales|Streptomycetaceae|Streptacidiphilus|Streptacidiphilus_sp._DSM_106435	2.66483e-06	1.42463e-06	1.64017e-06	5.57287e-07	3.49797e-06	5.61292e-06	0	3.28221e-06	1.83936e-06	0	4.18437e-06	4.62081e-06	0	9.85381e-06	1.15719e-05	0	9.59389e-07	4.57563e-06	0	3.31588e-06	1.46844e-06	1.90907e-06	0	1.24036e-06	0	0	0	0	0	0	1.25093e-05	1.54017e-06	0	0	8.78209e-07	0	1.93517e-06	9.7141e-07	0	0	0	2.00405e-06	8.03181e-07	2.44566e-06	0
Bacteria|Actinobacteria|Actinobacteria|Streptomycetales|Streptomycetaceae|Streptomyces|Streptomyces_actuosus	0	3.86684e-06	0	1.45752e-06	0	2.14177e-06	0	2.09601e-05	0	0	2.22295e-06	0	0	1.87692e-06	3.85731e-06	0	0	2.42239e-06	0	6.15806e-06	2.20266e-06	2.40709e-06	0	0	0	0	0	0	0	1.84628e-06	7.76439e-06	4.56551e-06	0	0	0	0	0	0	0	1.98187e-06	0	3.00607e-06	1.07091e-06	2.29744e-06	0
Bacteria|Actinobacteria|Actinobacteria|Streptomycetales|Streptomycetaceae|Streptomyces|Streptomyces_albireticuli	0	0	0	0	0	8.86251e-07	0	1.09407e-06	0	0	0	0	0	2.18974e-06	3.30626e-06	0	0	0	0	3.41062e-06	1.19311e-06	0	0	0	0	0	1.76739e-06	0	6.57635e-07	0	0	0	0	0	0	0	4.83791e-06	0	2.06776e-06	0	3.23888e-06	0	0	0	0
Bacteria|Actinobacteria|Actinobacteria|Streptomycetales|Streptomycetaceae|Streptomyces|Streptomyces_alboflavus	0	0	9.84105e-07	0	0	1.7725e-06	0	1.84265e-06	0	0	2.74599e-06	1.98035e-06	0	1.87692e-05	2.34194e-06	0	1.65713e-06	2.55697e-06	0	1.04213e-06	0	0	2.20427e-06	0	0	0	0	2.00269e-06	0	0	1.6638e-06	0	0	0	0	1.58014e-06	1.14351e-06	0	0	0	0	0	0	0	1.115e-06
Bacteria|Actinobacteria|Actinobacteria|Streptomycetales|Streptomycetaceae|Streptomyces|Streptomyces_albulus	0	0	1.31214e-06	0	0	0	0	0	0	0	0	0	0	6.25639e-06	2.06642e-06	0	0	0	0	2.46322e-06	0	2.57309e-06	0	0	0	0	0	0	5.75431e-07	0	1.17082e-06	7.1508e-07	0	0	1.64664e-06	1.08352e-06	1.23147e-06	0	0	0	0	0	0	0	0
Bacteria|Actinobacteria|Actinobacteria|Streptomycetales|Streptomycetaceae|Streptomyces|Streptomyces_albus	7.91836e-06	0	0	9.431e-07	0	6.42532e-06	0	1.3244e-06	0	0	0	0	0	1.22e-05	1.10209e-05	0	0	0	0	0	0	0	3.91869e-06	0	0	0	0	0	0	0	0	0	0	0	2.68952e-06	0	2.28701e-06	0	0	0	0	0	0	0	0
Bacteria|Actinobacteria|Actinobacteria|Streptomycetales|Streptomycetaceae|Streptomyces|Streptomyces_ambofaciens	0	0	0	0	0	0	0	0	0	0	2.74599e-06	0	0	5.42742e-05	0	0	0	0	0	4.45275e-06	0	0	0	0	0	0	0	0.000116509	1.23307e-06	0	0	0	0	0	0	0	0	0	0	0	0	0	0	8.89332e-07	1.83975e-05
Bacteria|Actinobacteria|Actinobacteria|Streptomycetales|Streptomycetaceae|Streptomyces|Streptomyces_antibioticus	0	0	4.75651e-06	4.28682e-07	0	0	0	1.6699e-06	0	0	0	3.89468e-06	0	0	4.9594e-06	0	0	0	0	1.61057e-06	0	0	0	3.88647e-06	0	0	0	0	9.45351e-07	0	0	2.75031e-06	0	0	0	0	1.31943e-06	0	0	0	0	0	0	0	0
Bacteria|Actinobacteria|Actinobacteria|Streptomycetales|Streptomycetaceae|Streptomyces|Streptomyces_anulatus	0	0	0	0	0	0	0	0	0	0	0	0	0	0	2.4797e-06	0	0	1.34577e-06	0	0	0	0	0	0	0	0	0	0	0	0	7.39465e-07	0	0	0	0	0	0	0	0	0	0	0	0	0	0
Bacteria|Actinobacteria|Actinobacteria|Streptomycetales|Streptomycetaceae|Streptomyces|Streptomyces_atratus	9.13657e-07	0	3.28035e-06	0	2.52631e-06	0	1.7474e-06	0	9.19682e-07	0	0	0	0	1.87692e-06	2.20418e-06	3.64599e-06	3.31425e-06	2.55697e-06	0	0	4.49709e-06	0	0	1.57113e-06	4.27129e-06	0	0	0	8.63146e-07	0	0	1.7602e-06	0	9.17363e-07	0	0	0	0	0	0	0	0	0	8.15221e-07	3.55406e-06
Bacteria|Actinobacteria|Actinobacteria|Streptomycetales|Streptomycetaceae|Streptomyces|Streptomyces_autolyticus	0	0	0	0	0	0	0	0	0	0	0	0	0	0	1.44649e-05	0	0	0	0	0	0	0	0	0	0	0	0	0	0	0	0	0	0	0	0	0	0	0	0	0	0	0	0	0	0
Bacteria|Actinobacteria|Actinobacteria|Streptomycetales|Streptomycetaceae|Streptomyces|Streptomyces_avermitilis	0	1.76382e-06	0	0	1.26315e-06	1.55094e-06	0	7.48575e-07	4.76563e-06	0	1.83066e-06	0	0	4.22306e-06	5.51044e-06	0	0	1.11026e-05	0	0	1.83555e-06	0	0	0	0	2.22366e-06	7.93523e-07	0	9.45351e-07	0	0	0	0	0	0	0	2.72682e-06	0	0	0	3.85581e-06	1.04974e-06	0	0	0
Bacteria|Actinobacteria|Actinobacteria|Streptomycetales|Streptomycetaceae|Streptomyces|Streptomyces_bacillaris	3.95918e-06	1.38392e-05	3.44437e-06	2.37061e-05	9.23075e-06	5.83449e-06	1.13201e-05	4.54903e-06	3.92955e-06	1.73885e-05	0	0	0	0	0	0	0	0	0	0	0	0	0	0	0	0	1.78903e-05	0	3.82251e-06	1.05502e-06	4.68328e-06	6.05067e-06	0	0	0	0	2.72682e-06	0	0	0	0	0	9.26335e-06	3.40911e-06	7.03844e-06
Bacteria|Actinobacteria|Actinobacteria|Streptomycetales|Streptomycetaceae|Streptomyces|Streptomyces_bingchenggensis	3.95918e-06	8.81911e-07	0	0	1.74898e-06	2.43719e-06	0	2.18814e-06	0	0	4.83818e-06	1.84832e-06	0	6.25639e-06	7.02581e-06	0	0	7.40175e-07	0	2.84218e-06	1.65199e-06	1.49405e-06	0	9.9229e-07	4.57638e-06	0	0	0	1.23307e-06	0	6.34708e-06	6.60073e-07	0	0	1.92108e-06	6.77203e-07	1.67128e-06	1.61902e-06	1.65421e-06	0	5.39814e-06	0	5.35454e-07	1.03755e-06	9.33813e-06
Bacteria|Actinobacteria|Actinobacteria|Streptomycetales|Streptomycetaceae|Streptomyces|Streptomyces_cattleya	1.14207e-06	1.22111e-06	3.69039e-06	5.57287e-07	2.42914e-06	1.55094e-06	1.51948e-06	8.06158e-07	1.33772e-06	0	3.26904e-06	0	0	4.8487e-06	2.4797e-06	0	1.13382e-06	1.38615e-05	1.77315e-06	0	0	2.32408e-06	2.93902e-06	3.55571e-06	0	0	0	0	7.3984e-07	0	1.23244e-06	2.42027e-06	0	0	1.42709e-06	0	2.19905e-06	0	1.73692e-06	8.61681e-07	0	1.00202e-06	0	1.77866e-06	2.64813e-06
Bacteria|Actinobacteria|Actinobacteria|Streptomycetales|Streptomycetaceae|Streptomyces|Streptomyces_cavourensis	0	0	0	0	0	0	0	0	3.32758e-05	1.13641e-05	0	0	0	0	0	0	0	0	0	0	0	0	0	0	0	0	0	0	4.60345e-06	0	0	0	0	2.46854e-05	0	0	0	0	0	0	0	0	0	0	0
Bacteria|Actinobacteria|Actinobacteria|Streptomycetales|Streptomycetaceae|Streptomyces|Streptomyces_chartreusis	1.75118e-06	0	1.72218e-06	7.28759e-07	1.94332e-06	4.13584e-06	0	4.6642e-06	0	0	3.53056e-06	2.70647e-06	0	9.6974e-06	5.6482e-06	0	0	0	0	2.46322e-06	0	2.07507e-06	0	2.89418e-06	3.66111e-06	0	0	0	1.47968e-06	0	1.35569e-06	0	0	1.25095e-06	0	0	3.2546e-06	2.26662e-06	0	2.41271e-06	0	0	0	2.96444e-06	1.74219e-06
Bacteria|Actinobacteria|Actinobacteria|Streptomycetales|Streptomycetaceae|Streptomyces|Streptomyces_clavuligerus	0	0	2.7883e-06	0	4.17813e-06	9.60105e-07	0	0	4.09677e-06	0	0	7.92138e-07	0	0	2.20418e-06	0	0	0	0	1.61057e-06	0	6.97225e-06	0	2.48072e-06	0	0	0	0.000132884	0	0	2.95786e-06	0	0	0	1.04287e-06	0	2.46294e-06	0	0	1.03402e-06	0	0	0	7.4111e-07	1.13591e-05
Bacteria|Actinobacteria|Actinobacteria|Streptomycetales|Streptomycetaceae|Streptomyces|Streptomyces_coelicolor	3.40337e-05	0	0	4.84411e-06	3.01214e-05	3.08711e-05	0	6.32834e-05	0	0	4.28898e-05	0	0	4.41075e-05	1.52915e-05	0	0	0	0	6.6507e-05	3.80876e-05	0	3.77174e-05	6.03643e-06	0	0	0	0	0	0	0	0	0	0	0	0	0	0	0	3.42949e-05	0	1.90385e-05	1.7081e-05	5.19518e-05	0
Bacteria|Actinobacteria|Actinobacteria|Streptomycetales|Streptomycetaceae|Streptomyces|Streptomyces_collinus	0	0	0	0	0	1.99406e-06	0	0	0	0	0	0	0	2.03333e-06	5.92372e-06	0	3.0526e-06	0	0	0	0	1.66006e-06	0	0	0	0	0	0	0	0	0	0	0	0	0	0	9.67583e-07	0	0	0	0	3.86495e-06	0	0	0
Bacteria|Actinobacteria|Actinobacteria|Streptomycetales|Streptomycetaceae|Streptomyces|Streptomyces_cyaneogriseus	0	0	0	0	0	0	0	0	0	0	0	0	0	0	0	0	0	0	0	0	0	0	0	0	0	0	0	0	0	0	0	0	0	0	0	0	0	0	0	4.13607e-06	0	0	0	0	0
Bacteria|Actinobacteria|Actinobacteria|Streptomycetales|Streptomycetaceae|Streptomyces|Streptomyces_davaonensis	0	8.81911e-07	0	0	0	0	0	0	0	0	0	0	0	5.78716e-06	1.65313e-06	0	4.53529e-06	2.62426e-06	0	0	0	0	0	0	0	0	0	0	0	0	0	1.8152e-06	0	0	0	0	1.14351e-06	0	0	0	0	0	0	0	0
Bacteria|Actinobacteria|Actinobacteria|Streptomycetales|Streptomycetaceae|Streptomyces|Streptomyces_dengpaensis	1.37048e-06	1.86558e-05	3.60838e-06	7.71628e-07	1.55465e-06	9.60105e-07	1.29156e-06	0	0	5.47668e-06	0	2.3104e-05	0	2.81538e-06	1.70824e-05	6.23347e-06	0	5.24852e-06	0	9.85289e-06	8.90241e-06	4.98018e-06	0	2.56342e-06	0	0	4.32831e-07	0	2.79495e-06	0	1.91029e-06	3.30037e-06	0	8.33967e-07	5.29121e-05	9.93231e-07	3.51848e-06	3.6266e-06	2.56402e-06	3.7914e-06	4.62697e-06	0	5.30099e-06	1.77866e-06	0
Bacteria|Actinobacteria|Actinobacteria|Streptomycetales|Streptomycetaceae|Streptomyces|Streptomyces_formicae	0	1.22111e-06	0	0	0	2.21563e-06	0	0	0	0	0	0	0	2.65897e-06	1.92865e-06	0	0	8.07464e-07	0	0	0	0	0	1.15767e-06	0	0	0	2.94513e-06	0	0	8.6271e-07	0	0	0	1.3722e-06	6.77203e-07	3.95829e-06	0	0	0	0	0	0	0	1.88156e-06
Bacteria|Actinobacteria|Actinobacteria|Streptomycetales|Streptomycetaceae|Streptomyces|Streptomyces_fulvissimus	0	1.5603e-06	1.72218e-06	0	1.74898e-06	0	0	1.55473e-06	0	0	0	0	0	0	4.54611e-06	0	0	1.2112e-06	0	2.27374e-06	7.25042e-06	0	0	0	0	0	0	0	1.15086e-06	0	7.08654e-06	7.1508e-07	0	0	0	0	0	0	0	0	1.7891e-05	0	0	0	0
Bacteria|Actinobacteria|Actinobacteria|Streptomycetales|Streptomycetaceae|Streptomyces|Streptomyces_gilvosporeus	1.75118e-06	1.83166e-06	0	0	5.73278e-06	0	0	0	3.67873e-06	3.97059e-06	0	9.24161e-07	0	2.50256e-06	4.9594e-06	2.8227e-06	4.62251e-06	2.01866e-06	0	2.17901e-06	0	2.7391e-06	0	1.65382e-06	3.35601e-06	0	0	0	8.22044e-07	0	0	6.05067e-07	0	0	2.08575e-06	0	0	0	0	0	0	0	0	2.51977e-06	1.04531e-06
Bacteria|Actinobacteria|Actinobacteria|Streptomycetales|Streptomycetaceae|Streptomyces|Streptomyces_glaucescens	0	0	0	6.00155e-07	0	0	0	9.21323e-06	0	0	0	0	0	0	0	0	0	0	0	0	0	0	0	0	0	0	0	0	0	0	0	0	0	3.83625e-06	0	0	0	0	0	0	3.08465e-06	0	0	0	0
Bacteria|Actinobacteria|Actinobacteria|Streptomycetales|Streptomycetaceae|Streptomyces|Streptomyces_globisporus	2.208e-06	0	0	0	1.97246e-05	0	1.89935e-06	0	1.75576e-06	2.12221e-05	2.98137e-05	0	0	0	6.33701e-06	0	0	0	0	0	0	3.40312e-06	0	0	0	0	1.8756e-06	0	0	0	0	0	0	2.00152e-06	0	1.2596e-05	2.46294e-06	0	0	2.49888e-06	6.94046e-06	0	1.23154e-06	0	0
Bacteria|Actinobacteria|Actinobacteria|Streptomycetales|Streptomycetaceae|Streptomyces|Streptomyces_globosus	2.208e-06	6.98745e-06	1.11532e-05	2.31488e-06	2.23481e-06	0	7.82531e-06	0	1.0869e-06	3.01217e-06	1.01994e-05	4.62081e-06	8.9888e-06	1.54846e-05	6.19925e-06	0	0	0	0	2.36848e-06	2.0191e-06	4.23315e-06	3.55132e-06	5.62298e-06	0	0	4.689e-07	0	1.9318e-06	0	8.01088e-07	1.54017e-06	0	2.99394e-05	0	0	2.19905e-06	0	4.7972e-06	1.29252e-06	9.09972e-06	0	1.28509e-06	6.29943e-06	1.95125e-06
Bacteria|Actinobacteria|Actinobacteria|Streptomycetales|Streptomycetaceae|Streptomyces|Streptomyces_griseochromogenes	0	2.57789e-06	3.28035e-06	6.00155e-07	0	2.14177e-06	1.67143e-06	0	0	0	0	4.29075e-06	2.16397e-06	4.69229e-06	7.43909e-06	0	0	0	0	0	0	0	0	9.09599e-07	0	0	0	0	5.75431e-07	0	0	0	0	0	0	0	0	1.16569e-06	0	3.96373e-06	0	1.95633e-06	0	1.25989e-06	2.29969e-06
Bacteria|Actinobacteria|Actinobacteria|Streptomycetales|Streptomycetaceae|Streptomyces|Streptomyces_griseorubiginosus	0	0	3.03432e-06	0	0	1.62479e-06	0	0	2.17379e-06	0	0	1.25422e-06	0	2.03333e-06	0	0	0	0	0	0	0	0	0	4.38261e-06	0	0	0	0	0	0	4.7449e-06	3.46539e-06	0	0	3.56772e-06	0	6.06938e-06	1.42474e-06	0	0	0	0	0	1.85277e-06	1.18469e-06
Bacteria|Actinobacteria|Actinobacteria|Streptomycetales|Streptomycetaceae|Streptomyces|Streptomyces_griseus	0	0	0	0	0	0	0	0	0	0	0	0	0	0	0	0	0	0	2.42641e-06	0	0	0	0	0	0	0	0	0	0	0	0	0	0	0	0	0	0	0	0	0	0	0	0	5.4101e-06	6.34157e-06
Bacteria|Actinobacteria|Actinobacteria|Streptomycetales|Streptomycetaceae|Streptomyces|Streptomyces_hygroscopicus	0	1.20754e-05	2.54227e-06	1.58612e-06	0	1.38846e-05	3.13772e-05	0	4.01316e-06	0	0	1.61068e-05	0	9.85381e-06	1.48782e-05	3.30492e-05	0	0	2.23977e-06	2.4727e-05	1.42255e-05	0	0	0	0	0	0	0	6.16533e-07	3.81125e-05	7.39465e-07	1.70519e-06	0	0	0	0	0	1.13331e-05	0	0	2.20552e-05	0	0	2.07511e-06	1.58888e-05
Bacteria|Actinobacteria|Actinobacteria|Streptomycetales|Streptomycetaceae|Streptomyces|Streptomyces_katrae	0	1.69598e-06	0	0	1.16599e-06	0	0	0	0	0	0	0	0	1.43897e-05	0	0	0	0	0	1.61057e-06	0	0	0	0	0	0	7.21385e-07	0	0	0	0	0	0	0	0	2.1219e-06	0	0	0	0	0	0	0	0	0
Bacteria|Actinobacteria|Actinobacteria|Streptomycetales|Streptomycetaceae|Streptomyces|Streptomyces_koyangensis	0	0	0	0	0	0	0	0	0	0	0	0	0	6.4128e-06	0	0	0	0	0	0	0	5.81021e-06	0	0	0	0	0	0	1.52078e-06	0	1.6638e-06	0	0	0	2.85418e-06	0	4.04626e-06	0	0	4.0499e-06	0	0	0	0	0
Bacteria|Actinobacteria|Actinobacteria|Streptomycetales|Streptomycetaceae|Streptomyces|Streptomyces_lavendulae	1.5989e-06	1.69598e-06	1.23013e-06	9.85969e-07	0	2.5849e-06	0	2.53364e-06	0	0	0	1.38624e-06	0	5.16152e-06	3.30626e-06	0	1.83156e-06	0	0	0	0	1.99207e-06	0	0	0	0	0	0	0	0	7.39465e-07	0	0	0	1.15265e-06	0	0	0	0	0	5.7066e-06	0	0	1.334e-06	0
Bacteria|Actinobacteria|Actinobacteria|Streptomycetales|Streptomycetaceae|Streptomyces|Streptomyces_leeuwenhoekii	0	0	0	0	0	0	0	0	0	0	0	0	0	0	0	0	0	0	0	0	0	0	0	0	0	0	0	0	0	0	0	0	0	0	0	0	0	0	0	0	0	0	0	0	0
Bacteria|Actinobacteria|Actinobacteria|Streptomycetales|Streptomycetaceae|Streptomyces|Streptomyces_lincolnensis	0	4.1382e-06	0	0	0	1.55094e-06	0	0	0	0	6.53808e-06	8.5815e-07	0	4.37947e-06	4.68387e-06	0	0	8.74753e-07	0	8.71602e-06	0	0	1.46951e-06	0	0	0	0	0	1.23307e-06	0	0	0	0	0	0	0	1.8472e-06	0	0	0	0	0	0	1.03755e-06	0
Bacteria|Actinobacteria|Actinobacteria|Streptomycetales|Streptomycetaceae|Streptomyces|Streptomyces_lividans	0	0	0	0	0	0	0	0	0	0	0	0	0	0	0.000117372	0	0	0	2.13711e-05	0	0	0	0	0	0	0	0	0	0	0	0	0	0	0	0	0	0	0	0	0	0	0	0	0	0
Bacteria|Actinobacteria|Actinobacteria|Streptomycetales|Streptomycetaceae|Streptomyces|Streptomyces_lunaelactis	0	0	0	0	0	0	0	0	0	0	7.19189e-06	0	0	2.50256e-06	4.40835e-06	0	1.39547e-06	0	0	0	0	1.74306e-06	0	0	0	0	0	0	1.23307e-06	0	0	0	0	0	9.87985e-07	0	1.8472e-06	4.72753e-06	2.23318e-06	0	2.62195e-06	1.04974e-06	1.98118e-06	1.18578e-06	8.3625e-07
Bacteria|Actinobacteria|Actinobacteria|Streptomycetales|Streptomycetaceae|Streptomyces|Streptomyces_lydicus	0	2.2387e-06	1.06611e-06	0	0	2.36334e-06	4.63441e-06	0	0	0	0	5.21491e-06	0	4.31691e-05	1.30873e-05	0	0	0	0	7.76863e-06	0	6.39123e-06	0	1.65382e-06	0	0	1.73132e-06	0	2.50724e-06	0	9.85954e-07	0	5.11509e-06	0	1.70153e-06	0	3.51848e-06	3.75612e-06	0	0	0	1.38375e-06	0	2.14922e-06	2.85719e-06
Bacteria|Actinobacteria|Actinobacteria|Streptomycetales|Streptomycetaceae|Streptomyces|Streptomyces_malaysiensis	0	0	0	0	0	0	0	0	0	0	0	0	0	0	0	0	1.35187e-05	0	0	0	0	0	0	0	0	0	0	0	0	0	0	0	0	0	0	0	0	0	0	0	0	0	0	0	0
Bacteria|Actinobacteria|Actinobacteria|Streptomycetales|Streptomycetaceae|Streptomyces|Streptomyces_nigra	0	0	0	5.57287e-07	0	1.32938e-06	0	1.03649e-06	0	0	0	0	0	6.72562e-06	0	0	0	0	0	0	0	0	0	0	0	0	0	0	6.16533e-07	1.53857e-06	0	1.10012e-06	0	0	1.48198e-06	0	0	0	0	0	0	0	1.28509e-06	2.51977e-06	0
Bacteria|Actinobacteria|Actinobacteria|Streptomycetales|Streptomycetaceae|Streptomyces|Streptomyces_niveus	1.90345e-06	2.57789e-06	1.39415e-06	4.7155e-07	3.1093e-06	8.12397e-07	0	6.90993e-07	3.84594e-06	0	0	1.25422e-06	0	2.34615e-06	1.04698e-05	0	2.09321e-06	4.7775e-06	0	4.64223e-06	5.23131e-06	1.16204e-06	4.77591e-06	0	0	0	0	0	8.63146e-07	0	3.69733e-06	7.1508e-07	0	0	1.48198e-06	0	3.95829e-06	0	0	3.27439e-06	0	0	0	0	1.25438e-06
Bacteria|Actinobacteria|Actinobacteria|Streptomycetales|Streptomycetaceae|Streptomyces|Streptomyces_nodosus	2.43642e-06	1.28895e-06	1.39415e-06	9.00232e-07	1.74898e-06	2.73261e-06	3.34285e-06	0	8.36075e-07	0	1.56914e-06	0	2.49689e-06	2.97178e-06	1.79089e-06	1.99942e-06	0	0	0	0	1.00955e-06	0	3.3064e-06	1.32305e-06	0	0	0	0	1.31527e-06	0	0	1.26514e-06	0	0	0	0	1.23147e-06	0	0	1.46486e-06	2.00502e-06	0	6.42545e-07	1.63044e-06	1.46344e-06
Bacteria|Actinobacteria|Actinobacteria|Streptomycetales|Streptomycetaceae|Streptomyces|Streptomyces_noursei	0	0	0	0	0	0	0	0	0	0	0	2.01995e-05	0	5.94357e-06	2.89298e-06	0	0	0	0	0	0	0	0	0	0	0	0	0	2.38393e-06	0	0	0	0	0	0	0	0	0	0	0	0	0	0	0	0
Bacteria|Actinobacteria|Actinobacteria|Streptomycetales|Streptomycetaceae|Streptomyces|Streptomyces_olivoreticuli	0	1.28895e-06	1.23013e-06	0	1.45749e-06	0	0	0	0	0	0	0	0	1.87692e-06	3.71955e-06	1.64658e-06	0	0	0	0	0	0	0	1.07498e-06	0	0	0	0	0	0	0	9.35104e-07	0	0	0	0	0	0	0	0	0	0	0	0	0
Bacteria|Actinobacteria|Actinobacteria|Streptomycetales|Streptomycetaceae|Streptomyces|Streptomyces_pactum	1.29435e-06	1.22111e-06	1.31214e-06	5.91581e-06	0	0	1.13961e-06	1.61232e-06	0	0	3.3998e-06	1.1222e-06	0	8.28972e-06	1.76334e-05	0	2.61652e-06	1.07662e-06	0	0	1.74377e-06	0	0	0	0	0	6.85316e-07	0	0	1.7144e-06	2.09515e-06	1.32015e-06	0	0	1.04287e-06	6.456e-06	1.40739e-06	0	0	0	0	0	0	8.15221e-07	0
Bacteria|Actinobacteria|Actinobacteria|Streptomycetales|Streptomycetaceae|Streptomyces|Streptomyces_parvulus	3.50235e-06	2.2387e-06	0	0	0	1.47708e-06	1.1548e-05	9.78906e-07	2.59183e-06	0	0	0	0	5.16152e-06	3.44403e-06	0	0	0	0	2.93692e-06	3.94643e-06	2.32408e-06	0	0	0	0	0	0	3.98691e-06	0	0	0	0	2.91888e-06	0	0	0	0	0	0	0	7.63447e-07	0	4.22433e-06	0
Bacteria|Actinobacteria|Actinobacteria|Streptomycetales|Streptomycetaceae|Streptomyces|Streptomyces_peucetius	0	1.42463e-06	0	0	2.23481e-06	0	9.11687e-07	0	0	0	0	0	0	2.50256e-06	0	0	0	0	0	1.04213e-06	1.46844e-06	0	0	9.09599e-07	0	0	0	0	1.15086e-06	0	0	0	0	0	1.20754e-06	0	0	1.10093e-06	0	0	0	0	0	0	0
Bacteria|Actinobacteria|Actinobacteria|Streptomycetales|Streptomycetaceae|Streptomyces|Streptomyces_pluripotens	0	0	0	5.76577e-05	0	1.55094e-06	0	0	0	0	0	0	0	2.18974e-06	6.19925e-06	0	2.79095e-06	0	0	1.04213e-06	0	1.24504e-06	0	0	0	0	0	0	9.86453e-07	4.22007e-06	2.2184e-06	1.7932e-05	0	0	1.42709e-06	0	5.8055e-06	0	0	0	0	0	9.58462e-06	3.18677e-06	1.39375e-06
Bacteria|Actinobacteria|Actinobacteria|Streptomycetales|Streptomycetaceae|Streptomyces|Streptomyces_pristinaespiralis	0	0	1.64017e-06	0	0	0	0	0	0	0	0	0	0	2.18974e-05	7.43909e-06	2.94032e-06	1.04661e-06	0	1.21321e-06	1.98953e-06	1.28488e-06	3.23711e-06	3.06148e-06	5.29221e-06	0	0	0	0	0	0	8.01088e-07	0	0	0	0	0	1.05554e-06	1.61902e-06	0	0	0	0	0	8.89332e-07	2.09063e-06
Bacteria|Actinobacteria|Actinobacteria|Streptomycetales|Streptomycetaceae|Streptomyces|Streptomyces_puniciscabiei	0	1.15327e-06	0	0	0	0	1.67143e-06	0	0	0	0	0	0	0	2.61746e-06	0	0	1.00933e-06	0	1.04213e-06	0	0	0	0	0	0	0	0	0	0	0	0	0	0	0	0	0	0	0	0	4.62697e-06	0	0	0	0
Bacteria|Actinobacteria|Actinobacteria|Streptomycetales|Streptomycetaceae|Streptomyces|Streptomyces_qaidamensis	0	0	1.80419e-06	1.15744e-06	0	0	0	0	0	0	2.87676e-06	1.84832e-06	0	0	2.75522e-06	0	0	0	0	0	6.05731e-06	2.98811e-06	0	1.57113e-06	0	0	0	0	1.29472e-05	0	0	0	0	0	0	0	0	3.36756e-06	0	0	0	0	0	4.0761e-06	0
Bacteria|Actinobacteria|Actinobacteria|Streptomycetales|Streptomycetaceae|Streptomyces|Streptomyces_reticuli	0	0	0	0	0	0	0	5.75827e-07	0	0	4.4459e-06	3.69664e-06	0	0	3.03074e-06	0	0	0	0	1.73373e-05	2.38621e-06	0	1.71443e-06	0	0	0	0	0	0	0	0	8.25092e-07	0	0	0	0	1.23147e-06	4.53325e-06	0	0	0	0	0	0	0
Bacteria|Actinobacteria|Actinobacteria|Streptomycetales|Streptomycetaceae|Streptomyces|Streptomyces_roseochromogenus	9.89795e-07	3.93468e-06	0	0	0	0	0	1.49715e-06	0	2.46451e-06	0	0	0	1.87692e-06	4.9594e-06	0	0	0	0	0	0	0	0	0	0	0	0	0	1.31527e-06	0	0	0	0	0	1.13618e-05	0	3.60645e-06	0	0	0	0	0	1.767e-06	0	0
Bacteria|Actinobacteria|Actinobacteria|Streptomycetales|Streptomycetaceae|Streptomyces|Streptomyces_rubrolavendulae	2.51256e-06	0	0	0	1.06882e-06	1.32938e-06	0	0	0	1.77992e-06	4.83818e-06	0	0	1.87692e-05	3.30626e-06	0	0	0	0	2.55796e-06	0	0	0	0	0	0	0	0	0	0	0	0	0	0	0	0	0	0	0	0	0	0	0	0	0
Bacteria|Actinobacteria|Actinobacteria|Streptomycetales|Streptomycetaceae|Streptomyces|Streptomyces_scabiei	4.11145e-06	1.42463e-06	4.75651e-06	4.7155e-07	0	1.99406e-06	9.87661e-06	0	2.34101e-06	2.19067e-06	9.41484e-06	1.18821e-06	0	1.12615e-05	5.6482e-06	1.99942e-06	0	1.54764e-06	1.21321e-06	0	1.74377e-06	2.8221e-06	2.93902e-06	2.81149e-06	0	0	0	0	1.9318e-06	0	0	1.87021e-06	0	0	8.23321e-07	0	1.05554e-06	1.35997e-06	3.88739e-06	1.63719e-06	2.15925e-06	9.06593e-07	0	5.70655e-06	3.55406e-06
Bacteria|Actinobacteria|Actinobacteria|Streptomycetales|Streptomycetaceae|Streptomyces|Streptomyces_sp._11-1-2	0	0	4.59249e-06	0	0	0	0	0	0	0	0	0	0	7.9769e-06	0	0	0	0	0	0	0	2.00037e-05	0	2.48072e-06	0	0	0	0	0	0	0	0	0	0	0	0	3.95829e-06	0	0	0	0	0	0	0	0
Bacteria|Actinobacteria|Actinobacteria|Streptomycetales|Streptomycetaceae|Streptomyces|Streptomyces_sp._2323.1	0	0	0	0	1.45749e-06	0	0	8.63741e-07	0	0	0	0	0	2.03333e-06	0	0	0	0	0	0	2.11088e-06	1.57706e-06	0	0	2.54243e-06	0	0	7.42173e-06	3.6581e-06	0	1.04758e-06	8.25092e-07	0	3.50266e-06	2.03086e-06	0	3.87033e-06	1.4895e-06	0	0	0	0	0	0	3.20563e-06
Bacteria|Actinobacteria|Actinobacteria|Streptomycetales|Streptomycetaceae|Streptomyces|Streptomyces_sp._3211	0	0	0	0	0	0	0	0	0	0	0	0	0	4.37947e-06	0	0	0	0	2.70638e-06	0	0	0	0	1.65382e-06	0	0	0	0	0	0	0	1.7602e-06	0	1.50114e-06	0	0	0	1.48302e-05	0	0	0	0	0	1.36364e-05	1.65856e-05
Bacteria|Actinobacteria|Actinobacteria|Streptomycetales|Streptomycetaceae|Streptomyces|Streptomyces_sp._3214.6	0	0	0	0	0	0	1.36753e-06	1.72748e-06	9.19682e-07	0	0	0	0	1.72051e-06	4.82164e-06	0	0	0	0	0	1.56022e-06	0	0	0	0	0	0	0	5.75431e-07	0	0	0	0	0	0	0	0	0	0	0	0	0	0	0	0
Bacteria|Actinobacteria|Actinobacteria|Streptomycetales|Streptomycetaceae|Streptomyces|Streptomyces_sp._4F	0	0	0	0	0	0	0	0	0	0	0	0	0	4.53588e-06	0	0	0	0	0	0	3.21221e-06	0	0	0	0	0	0	0.000151615	0	0	0	0	0	0	0	0	0	0	0	0	0	0	0	1.18578e-06	1.88156e-05
Bacteria|Actinobacteria|Actinobacteria|Streptomycetales|Streptomycetaceae|Streptomyces|Streptomyces_sp._769	1.67504e-06	0	0	0	0	0	0	0	0	0	0	0	0	2.65897e-06	0	0	0	0	0	0	0	0	0	0	0	0	0	0	0	0	0	0	0	0	0	0	0	0	0	0	0	0	0	0	0
Bacteria|Actinobacteria|Actinobacteria|Streptomycetales|Streptomycetaceae|Streptomyces|Streptomyces_sp._CB09001	3.12166e-06	0	0	0	0	0	9.42076e-06	0	0	0	0	4.81884e-06	0	0	6.19925e-06	0	0	1.88408e-06	0	0	0	0	0	0	0	0	0	0	0	0	0	0	0	0	0	0	0	5.82846e-06	0	0	0	1.43146e-06	0	2.22333e-06	1.81188e-06
Bacteria|Actinobacteria|Actinobacteria|Streptomycetales|Streptomycetaceae|Streptomyces|Streptomyces_sp._CC0208	0	0	6.12605e-05	0	0	0	0	0	0	0	0	0	0	0.000126379	0	0	0	0	0	0	0	0	0	6.79719e-05	0	0	0	0	0	0	6.36557e-05	2.35976e-05	0	0	0	0	0.000100629	0	0	0	0	0	0	0	0
Bacteria|Actinobacteria|Actinobacteria|Streptomycetales|Streptomycetaceae|Streptomyces|Streptomyces_sp._CCM_MD2014	1.67504e-06	0	0	9.85969e-07	0	0	0	0	0	0	0	5.1489e-06	0	2.65897e-06	4.13283e-06	0	0	0	2.61306e-06	2.74744e-06	3.39577e-06	3.56913e-06	0	3.05956e-06	0	0	0	0	0	0	7.39465e-07	2.6953e-06	0	2.25171e-06	0	0	1.93517e-06	6.86463e-06	0	0	3.39311e-06	0	0	7.04054e-06	4.52969e-06
Bacteria|Actinobacteria|Actinobacteria|Streptomycetales|Streptomycetaceae|Streptomyces|Streptomyces_sp._CdTB01	1.44662e-06	3.12061e-06	1.14812e-06	7.28759e-07	0	5.46521e-06	1.32954e-05	1.55473e-06	3.76234e-06	0	7.06113e-06	0	1.99751e-06	1.04795e-05	6.47477e-06	3.05793e-06	1.65713e-06	0	0	9.94763e-06	7.52575e-06	2.15808e-06	7.59247e-06	3.39032e-06	2.74583e-06	0	1.15422e-06	0	1.68519e-06	3.69256e-06	0	1.59518e-06	0	0	2.06379e-05	0	9.67583e-07	0	0	1.63719e-06	1.7274e-05	1.00202e-06	1.49927e-06	2.07511e-06	0
Bacteria|Actinobacteria|Actinobacteria|Streptomycetales|Streptomycetaceae|Streptomyces|Streptomyces_sp._CFMR_7	0	0	0	0	0	0	0	0	0	0	0	0	0	0	0	0	0	0	0	0	0	0	0	0	1.03731e-05	0	0	0	0	0	0	0	0	0	0	0	0	0	0	0	2.09756e-05	0	0	0	0
Bacteria|Actinobacteria|Actinobacteria|Streptomycetales|Streptomycetaceae|Streptomyces|Streptomyces_sp._CMB-StM0423	3.65463e-06	2.51006e-06	0	0	1.84615e-06	0	0	0	0	0	2.35371e-06	0	0	0	2.61746e-06	0	1.91878e-06	0	0	0	2.38621e-06	0	0	0	2.13564e-06	0	0	0	0	0	2.40326e-06	0	0	0	7.24522e-06	0	9.67583e-07	0	5.12804e-06	0	0	0	1.44573e-06	0	0
Bacteria|Actinobacteria|Actinobacteria|Streptomycetales|Streptomycetaceae|Streptomyces|Streptomyces_sp._CNQ-509	0	0	0	6.00155e-07	0	0	0	0	0	0	2.87676e-06	0	0	0	0	0	0	0	0	0	0	0	0	0	1.93225e-06	0	0	0	0	0	0	0	0	0	0	0	0	0	0	0	0	0	0	0	0
Bacteria|Actinobacteria|Actinobacteria|Streptomycetales|Streptomycetaceae|Streptomyces|Streptomyces_sp._ETH9427	0	0	0	0	0	0	0	0	0	0	0	0	0	2.34615e-06	2.4797e-06	0	0	0	0	0	0	0	0	1.15767e-06	0	0	0	0.000112268	0	0	0	0	0	0	0	0	0	0	0	0	0	0	0	0	1.44253e-05
Bacteria|Actinobacteria|Actinobacteria|Streptomycetales|Streptomycetaceae|Streptomyces|Streptomyces_sp._fd1-xmd	0	0	0	0	0	3.47115e-06	0	0	0	0	0	0	0	0	5.92372e-06	0	0	0	0	0	1.46844e-06	2.7391e-06	0	0	0	0	0	0	0	0	0	0	0	0	0	0	0	0	0	0	0	0	0	0	0
Bacteria|Actinobacteria|Actinobacteria|Streptomycetales|Streptomycetaceae|Streptomyces|Streptomyces_sp._Go-475	0	0	0	0	0	0	0	0	0	0	0	0	0	0	3.58179e-06	0	0	0	0	0	0	2.32408e-06	0	0	0	0	0	0	0	0	0	0	0	0	0	0	2.81479e-06	0	0	0	0	0	0	0	0
Bacteria|Actinobacteria|Actinobacteria|Streptomycetales|Streptomycetaceae|Streptomyces|Streptomyces_sp._GSSD-12	0	1.08543e-06	0	0	1.06882e-06	1.10781e-06	0	8.06158e-07	0	0	0	0	0	4.69229e-06	1.22607e-05	1.08204e-05	0	0	0	3.78957e-06	1.37666e-06	8.21729e-06	0	4.29992e-06	1.22037e-06	0	3.96762e-07	0	5.75431e-07	0	5.97735e-06	1.7602e-06	0	1.41774e-06	5.43392e-06	0	7.03697e-06	0	2.23318e-06	5.25625e-06	4.47274e-06	0	8.03181e-07	0	0
Bacteria|Actinobacteria|Actinobacteria|Streptomycetales|Streptomycetaceae|Streptomyces|Streptomyces_sp._HNM0039	0	0	0	0	0	0	0	0	0	1.91684e-06	0	0	0	5.47434e-06	2.75522e-06	0	0	0	0	0	0	2.07507e-06	0	0	0	0	0	0	0	0	0	0	0	1.83473e-06	0	1.03838e-06	0	0	0	0	0	0	0	0	0
Bacteria|Actinobacteria|Actinobacteria|Streptomycetales|Streptomycetaceae|Streptomyces|Streptomyces_sp._M56	0	0	0	0	0	0	0	0	0	0	0	0	0	0	0	0	0	1.67549e-05	0	0	0	0	0	0	0	0	0	0	0	0	0	0	0	0	0	0	0	0	0	0	0	0	0	0	0
Bacteria|Actinobacteria|Actinobacteria|Streptomycetales|Streptomycetaceae|Streptomyces|Streptomyces_sp._Mg1	0	0	0	0	0	0	0	0	0	0	4.05361e-06	0	1.09863e-05	3.91024e-06	1.74956e-05	0	2.26765e-06	6.19056e-06	0	0	0	0	1.59197e-06	0	3.7628e-06	1.94277e-05	0	0	0	6.41802e-06	0	0	1.62479e-06	2.48522e-05	0	0	0	1.55426e-06	0	0	0	3.00607e-06	0	0	0
Bacteria|Actinobacteria|Actinobacteria|Streptomycetales|Streptomycetaceae|Streptomyces|Streptomyces_sp._MOE7	0	0	0	0	0	0	0	0	0	0	0	0	0	0	0	0	0	5.85411e-06	0	0	0	0	0	0	0	0	0	0	0	0	0	0	0	0	0	0	0	0	0	0	0	0	0	0	0
Bacteria|Actinobacteria|Actinobacteria|Streptomycetales|Streptomycetaceae|Streptomyces|Streptomyces_sp._NEAU-S7GS2	5.78649e-06	3.59548e-06	5.33057e-06	1.80046e-06	1.74898e-06	2.80646e-06	1.97532e-06	2.00388e-05	5.85252e-06	2.19067e-06	1.96142e-06	4.35676e-06	4.16148e-06	1.09487e-05	1.00566e-05	0	0	0	0	1.7432e-05	7.70931e-06	0	5.75558e-06	3.22494e-06	2.23734e-06	0	0	0	2.01401e-06	0	9.85954e-07	1.15513e-06	0	0	8.23321e-07	0	9.67583e-07	0	3.80468e-06	1.46486e-06	9.56241e-06	1.81319e-06	1.55282e-06	7.48521e-06	0
Bacteria|Actinobacteria|Actinobacteria|Streptomycetales|Streptomycetaceae|Streptomyces|Streptomyces_sp._P3	0	8.81911e-07	8.20087e-07	0	1.26315e-06	1.10781e-06	0	1.20924e-06	0	0	0	0	0	0	0	0	0	0	0	0	0	0	0	2.06727e-06	0	0	0	0	0	0	0	0	0	0	0	0	3.78237e-06	0	0	0	0	0	0	0	0
Bacteria|Actinobacteria|Actinobacteria|Streptomycetales|Streptomycetaceae|Streptomyces|Streptomyces_sp._PAMC_26508	0	0	0	0	0	0	0	0	0	0	0	0	0	0	0	0	0	0	0	0	0	0	0	0	0	0	0	0	0	0	0	0	0	0	0	0	0	0	0	0	0	0	0	0	0
Bacteria|Actinobacteria|Actinobacteria|Streptomycetales|Streptomycetaceae|Streptomyces|Streptomyces_sp._RTd22	2.51256e-06	2.37438e-06	5.41258e-06	1.58612e-06	3.59513e-06	1.47708e-06	6.83765e-06	0	2.75905e-06	0	6.40732e-06	3.89468e-06	0	8.28972e-06	7.57686e-06	0	0	1.61493e-06	1.11988e-06	7.86337e-06	3.39577e-06	2.98811e-06	1.59197e-06	3.47301e-06	1.72886e-06	0	4.32831e-07	0	2.05511e-06	0	0	1.8152e-06	0	0	1.64664e-06	0	4.31014e-06	1.87806e-06	1.73692e-06	2.49888e-06	0	0	0	2.668e-06	2.16031e-06
Bacteria|Actinobacteria|Actinobacteria|Streptomycetales|Streptomycetaceae|Streptomyces|Streptomyces_sp._S8	0	0	0	0	2.13765e-06	0	0	0	0	0	0	0	0	4.22306e-06	5.51044e-06	0	3.31425e-06	0	0	0	0	0	0	3.14225e-06	0	0	0	0	2.13732e-06	0	0	0	0	0	3.12862e-06	0	2.5509e-06	0	0	0	0	0	0	0	0
Bacteria|Actinobacteria|Actinobacteria|Streptomycetales|Streptomycetaceae|Streptomyces|Streptomyces_sp._SAT1	0	1.15327e-06	0	2.14341e-06	0	3.61886e-06	0	0	0	0	2.35371e-06	0	0	0	0	0	0	0	0	0	5.23131e-06	2.40709e-06	0	0	0	0	0	0	8.22044e-07	0	0	0	0	0	0	0	9.67583e-07	2.33139e-06	0	0	2.77618e-06	0	0	1.55633e-06	0
Bacteria|Actinobacteria|Actinobacteria|Streptomycetales|Streptomycetaceae|Streptomyces|Streptomyces_sp._SCSIO_03032	1.90345e-06	1.01759e-06	9.02096e-07	4.28682e-07	0	2.36334e-06	0	1.03649e-06	2.00658e-06	0	2.35371e-06	1.78231e-06	0	2.31486e-05	1.01943e-05	0	0	0	0	1.70531e-06	1.56022e-06	1.16204e-06	0	1.07498e-06	0	0	9.378e-07	5.89026e-06	1.8085e-06	0	8.01088e-07	0	0	0	3.84216e-06	0	5.62957e-06	1.03617e-06	0	0	4.31851e-06	0	7.49635e-07	0	4.46e-06
Bacteria|Actinobacteria|Actinobacteria|Streptomycetales|Streptomycetaceae|Streptomyces|Streptomyces_sp._SirexAA-E	0	0	0	0	0	0	0	0	0	0	0	0	0	0	2.4797e-06	0	0	0	0	0	0	0	0	0	0	0	0	0	0	0	0	0	0	0	0	0	0	0	0	0	0	0	0	0	0
Bacteria|Actinobacteria|Actinobacteria|Streptomycetales|Streptomycetaceae|Streptomyces|Streptomyces_sp._SM17	0	0	0	0	0	0	0	0	0	0	0	0	0	0	0	0	0	0	0	0	0	0	0	0	0	0	0	0	0	0	0	6.43572e-06	0	0	0	0	0	0	0	0	0	0	0	0	0
Bacteria|Actinobacteria|Actinobacteria|Streptomycetales|Streptomycetaceae|Streptomyces|Streptomyces_sp._SM18	0	0	0	0	0	1.18167e-06	0	0	0	0	0	0	0	1.87692e-06	5.78596e-06	0	0	0	0	0	0	0	0	0	0	0	0	0	7.80942e-07	6.15427e-07	2.28002e-06	0	0	0	8.23321e-07	0	1.93517e-06	1.16569e-06	0	0	4.31851e-06	6.68016e-07	6.9609e-07	0	0
Bacteria|Actinobacteria|Actinobacteria|Streptomycetales|Streptomycetaceae|Streptomyces|Streptomyces_sp._TLI_053	2.05573e-06	1.01759e-06	0	0	0	1.69865e-06	0	0	1.1705e-06	0	0	1.05618e-06	0	0	2.34194e-06	0	0	0	0	0	0	0	0	1.15767e-06	0	0	0	0	1.47968e-06	7.47304e-07	9.85954e-07	2.91532e-06	0	0	0	0	2.5509e-06	0	0	0	0	0	0	0	0
Bacteria|Actinobacteria|Actinobacteria|Streptomycetales|Streptomycetaceae|Streptomyces|Streptomyces_sp._TN58	0	0	0	0	0	2.43719e-06	0	9.78906e-07	0	0	2.48447e-06	1.18821e-06	0	6.56921e-06	4.9594e-06	0	0	0	0	0	0	0	0	0	0	0	0	0	0	0	9.85954e-07	0	0	1.33435e-06	0	0	9.67583e-07	0	0	0	0	0	0	1.40811e-06	2.02094e-06
Bacteria|Actinobacteria|Actinobacteria|Streptomycetales|Streptomycetaceae|Streptomyces|Streptomyces_sp._Tu6071	0	0	0	0	0	0	0	0	0	0	0	0	0	0	0	0	0	0	0	0	0	0	0	0	0	0	0	0	0	0	0	0	0	0	1.718e-05	0	8.3564e-06	0	0	0	0	0	0	0	1.34497e-05
Bacteria|Actinobacteria|Actinobacteria|Streptomycetales|Streptomycetaceae|Streptomyces|Streptomyces_sp._Tue_6075	0	0	0	0	0	0	0	0	0	0	0	0	0	0	5.51044e-06	0	0	0	0	0	4.95598e-06	7.88528e-06	0	0	0	5.61766e-06	0	0	0	0	7.39465e-07	0	0	0	0	0	2.5509e-06	3.49708e-06	8.27104e-06	0	6.01507e-06	0	0	0	0
Bacteria|Actinobacteria|Actinobacteria|Streptomycetales|Streptomycetaceae|Streptomyces|Streptomyces_sp._WAC00288	3.27394e-06	0	0	0	0	0	0	0	0	0	2.09219e-06	1.38624e-06	0	2.34615e-06	0	0	0	0	0	0	0	0	0	0	0	0	0	8.43486e-05	0	0	0	0	0	0	1.48198e-06	0	0	0	0	0	0	0	0	0	0
Bacteria|Actinobacteria|Actinobacteria|Streptomycetales|Streptomycetaceae|Streptomyces|Streptomyces_sp._ZFG47	1.37048e-06	1.42463e-06	1.64017e-06	1.24318e-06	1.45749e-06	1.25552e-06	0	3.68529e-06	1.75576e-06	0	0	0	0	8.75895e-06	4.13283e-06	2.8227e-06	2.70373e-06	2.03212e-05	3.26633e-06	4.07379e-06	3.02866e-06	5.06318e-06	2.6941e-06	0	3.05092e-06	0	0	0	8.63146e-07	0	0	1.87021e-06	0	0	0	0	1.93517e-06	0	5.6243e-06	2.32654e-06	3.08465e-06	6.68016e-07	1.65991e-06	5.18777e-06	2.50875e-06
Bacteria|Actinobacteria|Actinobacteria|Streptomycetales|Streptomycetaceae|Streptomyces|Streptomyces_spongiicola	0	0	0	0	0	1.47708e-06	0	1.03649e-06	0	3.42292e-06	0	0	0	0	3.99507e-06	0	0	0	0	1.13687e-06	0	0	0	1.73651e-06	0	0	0	0	9.04249e-07	0	0	0	0	0	1.09776e-06	0	0	1.35997e-06	0	0	0	5.72585e-07	0	0	3.345e-06
Bacteria|Actinobacteria|Actinobacteria|Streptomycetales|Streptomycetaceae|Streptomyces|Streptomyces_venezuelae	1.37048e-06	1.22111e-06	0	0	0	2.65875e-06	0	1.15165e-06	0	0	4.05361e-06	1.84832e-06	0	1.81435e-05	1.28118e-05	0	0	0	0	3.50536e-06	0	1.66006e-06	6.24542e-06	0	0	0	8.29593e-07	7.59844e-05	1.51256e-05	0	8.6271e-07	9.35104e-07	0	2.00986e-05	2.19552e-06	0	0	1.4895e-06	0	0	0	0	1.23154e-06	2.668e-06	1.83975e-05
Bacteria|Actinobacteria|Actinobacteria|Streptomycetales|Streptomycetaceae|Streptomyces|Streptomyces_vietnamensis	0	1.35679e-06	9.02096e-07	0	0	1.7725e-06	0	6.90993e-07	0	0	0	2.17838e-06	0	7.66408e-06	3.44403e-06	0	0	0	0	3.1264e-06	0	2.57309e-06	0	2.81149e-06	0	0	0	0	9.86453e-07	0	7.39465e-07	1.26514e-06	0	0	1.70153e-06	2.8894e-06	3.2546e-06	0	0	0	0	0	0	1.25989e-06	2.71781e-06
Bacteria|Actinobacteria|Actinobacteria|Streptomycetales|Streptomycetaceae|Streptomyces|Streptomyces_violaceoruber	0	1.35679e-06	1.64017e-06	0	0	1.40323e-06	0	0	0	0	0	1.45225e-06	3.57887e-06	0	1.79089e-06	0	1.22104e-06	0	0	0	0	0	0	0	0	0	0	0	0	0	0	0	0	1.33435e-06	0	0	1.93517e-06	0	0	0	3.39311e-06	1.67004e-06	0	1.55633e-06	0
Bacteria|Actinobacteria|Actinobacteria|Streptomycetales|Streptomycetaceae|Streptomyces|Streptomyces_violaceusniger	0	0	0	0	0	0	0	0	0	0	0	0	0	0	3.99507e-06	5.5278e-06	0	0	0	4.35801e-06	2.8451e-06	0	0	9.9229e-07	0	0	0	0	2.95936e-06	0	0	0	0	4.67021e-06	0	0	1.14351e-06	0	0	0	0	0	0	0	2.43906e-06
Bacteria|Actinobacteria|Actinobacteria|Streptomycetales|Streptomycetaceae|Streptomyces|Streptomyces_xiamenensis	3.12166e-06	2.17086e-06	1.96821e-06	1.0717e-06	3.20647e-06	5.1698e-06	2.0513e-06	1.43957e-06	3.76234e-06	1.16379e-05	4.57666e-06	1.98035e-06	1.83105e-06	1.14179e-05	4.82164e-06	0	0	2.42239e-06	2.42641e-06	5.3054e-06	1.83555e-06	1.32805e-06	1.83689e-06	1.24036e-06	5.49166e-06	0	0	0	6.16533e-07	0	0	6.05067e-07	0	2.25171e-06	1.75642e-06	5.41762e-07	2.11109e-06	8.41889e-07	0	1.72336e-06	4.01004e-06	5.77357e-06	1.28509e-06	2.89033e-06	1.04531e-06
Bacteria|Actinobacteria|Actinobacteria|Streptomycetales|Streptomycetaceae|Streptomyces|Streptomyces_xinghaiensis	0	1.49247e-06	0	0	0	0	0	1.09407e-06	0	9.99494e-06	1.25531e-05	9.24161e-07	0	4.69229e-06	6.19925e-06	0	0	1.67549e-05	0	0	1.65199e-06	0	3.42886e-06	0	0	0	1.08208e-06	0	1.23307e-06	0	0	0	0	0	0	1.94131e-06	1.67128e-06	0	0	0	0	1.00202e-06	0	8.15221e-07	0
Bacteria|Actinobacteria|Actinobacteria|Streptosporangiales|Nocardiopsaceae|Nocardiopsis|Nocardiopsis_alba	1.52276e-06	1.76382e-06	1.23013e-06	1.7576e-06	0	1.10781e-06	0	1.43957e-06	0	0	0	2.37641e-06	0	6.09998e-06	8.26566e-06	0	0	1.37942e-05	0	0	0	1.57706e-06	0	1.24036e-06	0	0	0	0	5.75431e-07	0	1.23244e-06	0	0	0	1.26243e-06	0	2.02313e-06	0	0	9.47849e-07	3.08465e-06	9.06593e-07	1.01736e-06	0	0
Bacteria|Actinobacteria|Actinobacteria|Streptosporangiales|Nocardiopsaceae|Nocardiopsis|Nocardiopsis_dassonvillei	2.28414e-06	1.35679e-06	3.93642e-06	6.85891e-07	2.13765e-06	6.42532e-06	2.58311e-06	1.90023e-06	1.25411e-06	0	7.45341e-06	2.04636e-06	0	1.12615e-05	1.04698e-05	2.58748e-06	0	1.2112e-06	2.98635e-06	2.6527e-06	3.21221e-06	3.23711e-06	2.20427e-06	1.98458e-06	0	0	4.689e-07	0	2.54834e-06	5.05529e-06	9.98278e-06	1.65018e-06	0	0	6.64146e-06	2.30249e-06	5.45365e-06	1.8133e-06	4.30094e-06	0	6.47776e-06	1.57461e-06	2.89145e-06	4.81721e-06	2.71781e-06
Bacteria|Actinobacteria|Actinobacteria|Streptosporangiales|Nocardiopsaceae|Nocardiopsis|Nocardiopsis_gilva	2.74097e-06	1.5603e-06	0	0	0	0	0	6.3341e-07	0	0	0	0	0	4.22306e-06	4.82164e-06	0	0	0	1.86647e-06	1.32635e-06	0	1.24504e-06	0	0	0	1.17035e-06	7.57454e-07	0	6.16533e-07	0	3.51246e-06	0	0	1.77635e-05	7.68433e-07	0	5.01384e-06	0	0	0	0	0	0	1.11166e-06	0
Bacteria|Actinobacteria|Actinobacteria|Streptosporangiales|Nocardiopsaceae|Thermobifida|Thermobifida_fusca	1.97959e-06	3.12061e-06	1.23013e-06	0	2.81781e-06	2.14177e-06	8.35713e-07	0	1.00329e-06	0	3.53056e-06	8.5815e-07	1.33167e-06	5.31793e-06	4.40835e-06	0	0	5.55132e-05	4.10624e-06	0	1.65199e-06	1.41105e-06	1.34705e-06	0	1.22037e-06	0	0	0	5.75431e-07	0	8.56548e-06	0	0	0	1.15265e-06	0	9.67583e-07	1.61902e-06	2.06776e-06	2.49888e-06	1.69656e-06	8.58878e-07	1.82054e-06	2.07511e-06	5.575e-06
Bacteria|Actinobacteria|Actinobacteria|Streptosporangiales|Streptosporangiaceae|Nonomuraea|Nonomuraea_sp._ATCC_55076	3.8069e-06	2.30654e-06	2.95231e-06	1.24318e-06	1.45749e-06	3.02802e-06	0	3.51255e-06	0	0	3.53056e-06	2.50844e-06	0	1.09487e-05	1.51537e-05	2.94032e-06	0	1.03625e-05	1.30653e-06	4.83171e-06	4.31354e-06	4.56516e-06	1.71443e-06	8.43446e-06	1.93225e-06	1.52145e-05	8.29593e-07	0	2.46613e-06	6.15427e-07	4.80653e-06	5.83065e-06	0	2.4185e-06	2.68952e-06	1.30926e-06	8.3564e-06	1.29521e-06	0	1.55103e-06	5.7066e-06	0	9.10272e-07	4.59488e-06	3.69344e-06
Bacteria|Actinobacteria|Actinobacteria|Streptosporangiales|Streptosporangiaceae|Streptosporangium|Streptosporangium_roseum	9.89795e-07	5.90202e-06	9.51301e-06	2.18628e-06	3.20647e-06	2.51104e-06	1.29156e-06	0	1.83936e-06	3.55984e-06	5.49199e-06	2.44243e-06	4.16148e-06	3.84768e-05	1.35006e-05	0	0	7.40175e-07	1.86647e-06	9.47394e-07	0	1.57706e-06	1.71443e-06	3.72109e-06	0	0	5.04969e-07	0	1.19196e-06	1.7144e-06	8.6271e-07	0	0	0	5.32414e-06	0	0	1.42474e-06	1.48879e-06	1.12019e-06	6.632e-06	1.2406e-06	1.87409e-06	4.00199e-06	2.02094e-06
Bacteria|Actinobacteria|Actinobacteria|Streptosporangiales|Streptosporangiaceae|Streptosporangium|Streptosporangium_sp._'caverna'	3.1978e-06	1.62814e-06	3.7724e-06	8.57364e-07	4.27529e-06	4.13584e-06	8.58505e-06	1.20924e-06	6.43778e-06	1.04057e-05	4.05361e-06	2.3104e-06	0	1.48589e-05	9.09223e-06	0	1.65713e-06	8.81482e-06	0	1.06108e-05	3.76288e-06	3.81814e-06	0	3.72109e-06	0	0	1.11815e-06	2.00269e-06	2.26062e-06	6.98949e-06	9.85954e-07	1.26514e-06	0	0	1.20754e-06	0	7.03697e-06	1.55426e-06	1.90234e-06	2.41271e-06	2.46772e-06	0	0	2.59388e-06	4.46e-06
Bacteria|Actinobacteria|Actinobacteria|Streptosporangiales|Thermomonosporaceae|Actinomadura|Actinomadura_amylolytica	7.9945e-06	1.15327e-06	4.34646e-06	0	1.55465e-06	2.80646e-06	0	7.71608e-06	1.07854e-05	0	0	3.89468e-06	0	6.56921e-06	7.71462e-06	2.11703e-06	0	0	0	1.51583e-06	3.12043e-06	0	3.91869e-06	4.38261e-06	0	0	4.32831e-07	0	0	0	0	3.08034e-06	0	0	9.87985e-07	4.96615e-07	2.46294e-06	9.7141e-07	0	1.29252e-06	0	6.203e-07	7.49635e-07	1.77866e-06	0
Bacteria|Actinobacteria|Actinobacteria|Streptosporangiales|Thermomonosporaceae|Thermomonospora|Thermomonospora_curvata	2.43642e-06	8.68343e-06	1.13992e-05	4.7155e-07	1.94332e-06	3.47115e-06	5.84999e-06	1.95781e-06	0	3.28601e-06	2.74599e-06	3.03653e-06	1.49813e-06	1.36076e-05	1.22607e-05	2.35225e-06	0	0	0	1.42109e-06	4.03821e-06	1.49405e-06	1.83689e-06	4.38261e-06	0	0	6.49246e-07	0	3.41148e-06	0	1.04758e-06	9.9011e-07	0	0	0	5.86909e-07	1.58332e-06	1.8133e-06	5.45888e-06	1.20635e-06	6.01507e-06	0	1.92763e-06	4.15022e-06	2.02094e-06
Bacteria|Actinobacteria|Coriobacteriia|Coriobacteriales|Atopobiaceae|Atopobium|Atopobium_parvulum	1.52276e-05	0.000298629	2.8375e-05	1.06742e-05	1.60323e-05	4.08414e-05	3.99623e-05	1.38199e-05	9.69847e-06	4.81948e-05	6.1458e-06	3.77586e-05	2.66335e-05	0.000101197	6.32323e-05	3.64599e-06	9.59389e-07	2.05903e-05	4.57286e-06	3.69483e-06	1.28488e-05	6.39123e-06	3.0125e-05	1.07498e-05	9.66125e-06	2.52795e-05	3.96762e-06	2.14406e-05	0.000155613	1.31877e-05	1.29406e-06	7.59084e-06	2.22657e-06	2.66869e-05	3.9739e-05	2.2122e-06	0.000529268	3.33518e-05	2.9693e-05	1.57688e-05	0.000148834	2.15197e-05	1.6492e-05	1.80831e-05	3.04535e-05
Bacteria|Actinobacteria|Coriobacteriia|Coriobacteriales|Atopobiaceae|Libanicoccus|Libanicoccus_massiliensis	0.000121897	0.000265591	0.000409716	9.85969e-06	0.0003771	0.000108123	2.70467e-05	0.000190714	0.000210607	0.000412805	0.000406538	0.000494558	8.07328e-06	0.000379606	0.000800943	7.70363e-05	4.99754e-05	0.000293379	2.78104e-05	0.000120224	7.37891e-05	9.52874e-05	0.000132133	0.000273211	8.64428e-05	0	8.37889e-05	5.65465e-06	6.00092e-05	2.40456e-05	5.35496e-05	6.2927e-05	1.23364e-05	0.00252792	0.000815033	0.000153093	0.000118221	2.15653e-05	9.75982e-06	6.17825e-05	7.64993e-05	5.08646e-05	1.1191e-05	3.82413e-05	2.68994e-05
Bacteria|Actinobacteria|Coriobacteriia|Coriobacteriales|Atopobiaceae|Olsenella|Olsenella_sp._GAM18	0.000178315	0.00105911	0.000708145	8.14496e-06	0.000712322	0.000134045	4.70278e-05	0.000298106	0.000478486	0.000735107	0.000571559	0.00157002	1.81441e-05	0.000561667	0.0121067	7.06852e-05	2.56418e-05	0.000210546	3.229e-05	0.000163046	0.000112703	8.5659e-05	0.000277493	0.000501106	0.000186005	0	0.00010103	6.95051e-06	9.97962e-05	3.67498e-05	4.41831e-05	0.000192521	3.80924e-05	0.00152849	0.00118163	0.000192326	0.000132559	2.66166e-05	1.50533e-05	0.000118223	0.000133103	9.31882e-05	9.69171e-06	5.21741e-05	3.21956e-05
Bacteria|Actinobacteria|Coriobacteriia|Coriobacteriales|Atopobiaceae|Olsenella|Olsenella_sp._Marseille-P2300	8.01734e-05	0.000198701	0.000184356	6.90178e-06	0.00014468	5.20672e-05	2.3248e-05	3.95593e-05	8.83731e-05	0.000109671	0.000162014	0.00216267	2.43031e-05	0.000497227	0.00103059	1.98765e-05	1.3257e-05	0.000400368	1.89447e-05	6.42333e-05	4.25847e-05	5.45329e-05	0.000112173	0.00013553	3.22381e-05	1.17035e-06	2.04152e-05	8.9532e-06	2.71686e-05	1.61769e-05	3.57408e-05	3.89993e-05	8.24433e-06	0.000629228	0.00015429	3.21446e-05	5.45365e-05	2.1371e-05	7.27851e-06	4.19639e-05	3.82497e-05	3.60251e-05	8.03181e-06	1.87501e-05	1.86066e-05
Bacteria|Actinobacteria|Coriobacteriia|Coriobacteriales|Atopobiaceae|Olsenella|Olsenella_sp._oral_taxon_807	7.13414e-05	0.00024897	0.000170496	2.33632e-05	7.01537e-05	0.000382196	7.08836e-05	0.000450642	4.50644e-05	0.000446349	0.000165806	0.000226221	0.000279152	0.000236335	0.000331591	1.68186e-05	9.50667e-06	0.000157927	1.71715e-05	5.53278e-05	2.31279e-05	3.83474e-05	0.000146584	7.52487e-05	9.41718e-05	6.21453e-05	2.26876e-05	3.29855e-06	0.000141679	2.20235e-05	1.97191e-05	4.32898e-05	0	7.11374e-05	7.17387e-05	3.83297e-05	2.63007e-05	0.00013807	0.000130434	2.09388e-05	0.000113978	3.91266e-06	6.52183e-05	1.15613e-05	1.58191e-05
Bacteria|Actinobacteria|Coriobacteriia|Coriobacteriales|Atopobiaceae|Olsenella|Olsenella_uli	3.4186e-05	0.000113699	7.20037e-05	6.6017e-06	4.30444e-05	6.03389e-05	2.52233e-05	0.000211732	5.50137e-05	0.000111177	4.31513e-05	0.000320552	2.73826e-05	0.000315791	0.000577907	4.05764e-05	1.02916e-05	8.43127e-05	1.21321e-05	3.55273e-05	2.83592e-05	3.05451e-05	5.29024e-05	5.15164e-05	3.83399e-05	6.29646e-05	1.17946e-05	6.43217e-05	2.33461e-05	1.87266e-05	2.18142e-05	1.7602e-05	2.16639e-06	0.000335672	0.000112081	1.78782e-05	7.44159e-05	0.000115404	1.47224e-05	3.19684e-05	3.63989e-05	1.68913e-05	2.31852e-05	1.87501e-05	4.43213e-05
Bacteria|Actinobacteria|Coriobacteriia|Coriobacteriales|Atopobiaceae|Olsenella|Olsenella_umbonata	5.50478e-05	0.000246528	8.20087e-05	1.34177e-05	6.41294e-05	6.27761e-05	4.61921e-05	4.64117e-05	7.50795e-05	8.06441e-05	0.000162537	0.000575686	1.46484e-05	0.000601395	0.00108032	1.29374e-05	1.15999e-05	0.000103894	1.85714e-05	8.47917e-05	3.93725e-05	4.33275e-05	0.00020267	5.30048e-05	2.38989e-05	1.28738e-06	4.41127e-05	1.16627e-05	3.05389e-05	3.16945e-05	2.18142e-05	2.74481e-05	9.3877e-06	0.000611715	0.000140294	1.90971e-05	6.77308e-05	2.83004e-05	1.35645e-05	3.13652e-05	5.29017e-05	3.11105e-05	7.01445e-06	3.82413e-05	2.52966e-05
Bacteria|Actinobacteria|Coriobacteriia|Coriobacteriales|Coriobacteriaceae|Collinsella|Collinsella_aerofaciens	0.0425562	0.0835263	0.177718	3.16367e-05	0.0895833	0.0234591	0.000339451	0.0406389	0.0676248	0.130488	0.0995854	0.109963	0.00100708	0.000370535	0.0631119	0.0170367	0.00334652	0.0225436	6.0287e-05	0.0378189	0.0125985	0.0241749	0.0326534	0.119958	0.0335374	7.13911e-06	0.0249031	6.24368e-06	0.0151453	9.9787e-06	3.69733e-05	0.0200258	0.00716895	0.392435	0.216828	0.0398737	0.0106699	1.78092e-05	1.91888e-05	0.0155312	0.00979392	0.0211906	1.87944e-05	6.15121e-05	1.784e-05
Bacteria|Actinobacteria|Coriobacteriia|Coriobacteriales|Coriobacteriaceae|Coriobacterium|Coriobacterium_glomerans	1.30957e-05	3.58192e-05	5.80622e-05	1.11457e-06	4.25586e-05	1.61741e-05	2.81103e-06	1.79082e-05	2.84265e-05	2.38236e-05	6.60346e-05	5.28752e-05	2.82981e-06	5.23973e-05	0.000144374	8.11527e-06	5.5819e-06	9.51462e-05	7.93251e-06	1.98005e-05	1.74377e-05	1.85097e-05	2.21651e-05	3.99397e-05	1.4441e-05	1.17035e-06	4.29224e-06	2.70952e-06	4.11022e-06	4.57174e-06	6.77843e-06	1.01761e-05	2.9487e-06	0.000286134	8.826e-05	3.5666e-06	1.12591e-05	6.54083e-06	1.98505e-06	1.88708e-05	1.0642e-05	1.51735e-05	1.55282e-06	2.89033e-06	7.10813e-06
Bacteria|Actinobacteria|Coriobacteriia|Eggerthellales|Eggerthellaceae|Adlercreutzia|Adlercreutzia_equolifaciens	0.0175739	0.000139003	0.0164532	0.0183071	0.00627458	0.0139527	0.000184237	8.64892e-05	0.000677973	0.000305188	0.0367564	0.0245265	0.000201749	0.0178631	0.00893105	3.14026e-05	4.44808e-06	0.000682576	0.00521446	6.91597e-05	0.00156508	5.6608e-05	4.10238e-05	0.0301234	2.89838e-05	0	0.000790566	7.77515e-06	7.64501e-06	1.0682e-05	3.87603e-05	0.00117383	1.05912e-05	4.22821e-05	2.42056e-05	0.0007456	0.000601837	1.66435e-05	0.00326623	0.00189251	0.000224408	6.4893e-06	1.0602e-05	0.0271669	3.01747e-05
Bacteria|Actinobacteria|Coriobacteriia|Eggerthellales|Eggerthellaceae|Cryptobacterium|Cryptobacterium_curtum	3.86781e-05	2.4083e-05	3.08353e-05	5.35852e-06	3.71173e-05	6.93491e-05	5.35616e-05	3.12674e-05	1.9815e-05	0.000175801	8.42105e-05	2.98372e-05	0.000154141	4.95819e-05	7.43909e-05	9.2914e-06	5.40746e-06	7.5767e-05	1.00789e-05	1.87584e-05	1.54186e-05	1.25334e-05	1.72667e-05	8.84792e-06	3.43737e-05	0	2.99375e-06	0	3.82251e-06	0	3.08111e-06	4.78553e-06	1.98586e-06	4.97878e-05	9.2212e-06	6.456e-06	1.80322e-05	1.94282e-05	3.70542e-05	3.40364e-05	2.8533e-05	3.57866e-06	8.7279e-06	1.39329e-05	1.74219e-06
Bacteria|Actinobacteria|Coriobacteriia|Eggerthellales|Eggerthellaceae|Denitrobacterium|Denitrobacterium_detoxificans	2.38312e-05	2.83568e-05	2.90311e-05	9.55961e-06	8.35625e-06	1.90544e-05	1.29156e-05	1.12286e-05	1.02837e-05	1.4924e-05	0.000126708	0.000252824	7.15775e-06	0.000249161	0.000181431	3.88122e-06	3.75034e-06	0.000334896	2.04379e-05	5.3812e-05	3.57932e-05	2.12488e-05	1.3593e-05	3.50609e-05	5.38996e-06	0	6.16784e-06	0	5.13778e-06	4.35195e-06	8.0725e-06	6.2707e-06	0	3.33587e-05	8.2881e-06	8.53276e-06	2.14627e-05	1.92339e-05	7.77477e-06	1.2322e-05	4.1797e-05	5.48727e-06	3.58754e-06	2.14181e-05	1.26134e-05
Bacteria|Actinobacteria|Coriobacteriia|Eggerthellales|Eggerthellaceae|Eggerthella|Eggerthella_lenta	0.00161108	0.000449232	0.011859	0.000633935	0.00619713	0.000485444	0.00487935	0.00875004	0.000239117	0.0197236	0.00249742	0.000615359	0.0252371	0.00046266	0.000607526	0.0149684	0.000173998	0.00490911	0.000208112	0.0239284	0.001816	0.000162603	0.0013315	0.00629848	0.0019354	0.000185617	0.00052286	0.00437376	0.0040736	4.47063e-05	0.00443729	0.000131245	1.02904e-05	0.013817	0.0349894	0.000429527	0.00035352	0.00219973	0.000620493	0.000554836	0.00661812	0.00163277	0.0272627	0.00951822	0.0161405
Bacteria|Actinobacteria|Coriobacteriia|Eggerthellales|Eggerthellaceae|Eggerthella|Eggerthella_sp._YY7918	1.25628e-05	3.29021e-05	3.86261e-05	3.66523e-05	1.4089e-05	0.000113219	2.97058e-05	9.40902e-05	2.92626e-06	1.83469e-05	0.000121739	4.14552e-05	1.76447e-05	9.97894e-05	0.000204437	1.43487e-05	2.26765e-06	0.00271173	1.13855e-05	8.42233e-05	0.000137391	5.17108e-05	3.37987e-05	3.96089e-05	7.11882e-06	2.45772e-06	6.13177e-06	1.51969e-05	1.57421e-05	0	4.43063e-05	2.00222e-05	2.34692e-06	4.24489e-05	0.000128713	2.08127e-05	2.64766e-05	1.76149e-05	6.03786e-06	5.9456e-06	0.000277618	1.14517e-05	8.9635e-05	1.9343e-05	4.50878e-05
Bacteria|Actinobacteria|Coriobacteriia|Eggerthellales|Eggerthellaceae|Gordonibacter|Gordonibacter_massiliensis	3.21303e-05	9.95203e-05	0.000214207	0.000164357	4.66396e-05	2.99848e-05	6.6857e-05	0.000448281	3.91283e-05	0.000138286	0.000253808	0.00155708	0.000220642	0.000277002	0.000567989	7.99766e-05	3.31425e-06	0.000700744	3.34098e-05	0.000188626	0.000405197	5.87661e-05	0.000110703	0.000124367	1.41359e-05	0	1.44998e-05	2.48569e-05	2.42092e-05	7.2972e-06	3.43235e-05	7.42583e-06	0	8.4731e-05	0.000255888	3.02484e-05	4.60921e-05	3.4647e-05	2.1422e-05	2.06803e-05	0.0012789	1.19289e-05	0.000127384	9.53067e-05	8.33463e-05
Bacteria|Actinobacteria|Coriobacteriia|Eggerthellales|Eggerthellaceae|Gordonibacter|Gordonibacter_pamelaeae	0.00095203	0.000793313	0.00965046	0.0035067	0.0023963	0.00143683	0.000119659	0.00637608	0.000463018	0.00276942	0.00368905	0.00117619	0.000500959	0.000881369	0.00175783	0.00108133	2.93922e-05	0.00185501	0.000185154	0.00159143	0.000932826	0.00133602	0.000418566	0.00445902	0.000320855	8.66055e-06	0.000403398	0.000267771	0.000178343	3.8684e-06	0.000888345	0.000309739	5.04288e-05	0.000763413	0.0135516	0.000422033	0.000108105	0.00015549	0.000861842	0.000305552	0.00167882	0.000272646	0.00402667	0.00124692	0.000548092
Bacteria|Actinobacteria|Coriobacteriia|Eggerthellales|Eggerthellaceae|Gordonibacter|Gordonibacter_urolithinfaciens	7.59858e-05	0.000364569	0.000810984	0.000442443	0.000214348	0.000234044	0.00051176	0.000704582	6.15351e-05	0.00127333	0.00209036	0.00011288	0.000139826	0.000408699	0.000653814	0.000115848	3.0526e-06	0.000354746	7.99783e-05	0.000250965	0.000342789	0.000188251	0.000628093	0.000407914	0.000481842	1.40441e-06	3.90991e-05	0.000292275	9.52749e-05	1.27481e-06	0.00012004	0.000564033	1.8655e-06	0.000141191	0.00125716	0.000213635	0.000224743	0.000581098	0.000150864	4.1016e-05	0.00104662	3.44505e-05	0.000389275	0.000162081	0.000120699
Bacteria|Actinobacteria|Coriobacteriia|Eggerthellales|Eggerthellaceae|Phoenicibacter|Phoenicibacter_massiliensis	0.000646488	0.000542986	0.000676818	0.000275085	0.000224161	0.000103765	0.000217133	0.000129619	0.000379411	0.000834235	0.000273161	0.000507761	0.000186601	0.000363027	0.000310238	0.000136901	7.28263e-05	2.87323e-05	6.32734e-05	9.90026e-05	0.000158408	0.000256728	0.000209038	0.000493003	0.000481842	0.000942245	4.27421e-05	3.91113e-05	0.000120183	5.96085e-05	4.56004e-06	9.26853e-05	6.92042e-06	0.000157036	0.000143093	0.000319279	5.27772e-05	6.94235e-05	0.00018891	0.000316409	0.000925087	0.000227507	5.24209e-05	0.000464898	3.55406e-06
Bacteria|Actinobacteria|Coriobacteriia|Eggerthellales|Eggerthellaceae|Slackia|Slackia_heliotrinireducens	4.65965e-05	0.000285468	0.000285472	1.12315e-05	8.9101e-05	6.38839e-05	1.02565e-05	0.000103534	0.000108606	0.000109807	0.000464465	0.000179155	1.49813e-05	0.000241966	0.000335861	9.64424e-06	4.62251e-06	0.00107137	2.1931e-05	8.82971e-05	4.11163e-05	3.02131e-05	6.79649e-05	0.000188535	7.23068e-05	0	1.25521e-05	1.06025e-05	1.31527e-05	4.96737e-06	2.23688e-05	1.84271e-05	7.94344e-06	0.000683853	0.000152534	0.00011079	4.97865e-05	1.07503e-05	9.84253e-06	2.47302e-05	5.01256e-05	7.7299e-06	6.90735e-06	2.61612e-05	1.79794e-05
Bacteria|Actinobacteria|Nitriliruptoria|Euzebyales|Euzebyaceae|Euzebya|Euzebya_sp._DY32-46	2.28414e-06	1.35679e-06	4.01843e-06	5.14418e-07	2.23481e-06	5.98219e-06	1.89935e-06	3.97321e-06	5.18366e-06	0	5.88427e-06	1.10239e-05	0	2.39307e-05	5.0145e-05	2.35225e-06	0	4.44105e-06	2.89303e-06	7.76863e-06	4.95598e-06	2.49009e-06	1.75117e-05	5.62298e-06	0	0	5.41039e-07	1.79064e-05	1.72629e-06	0	3.14273e-06	2.97033e-06	0	2.16831e-06	1.42709e-06	8.5779e-07	6.24531e-06	3.23803e-06	4.63178e-06	1.15465e-05	3.70158e-06	1.14517e-06	2.89145e-06	7.33699e-06	1.15681e-05
Bacteria|Actinobacteria|Rubrobacteria|Rubrobacterales|Rubrobacteraceae|Rubrobacter|Rubrobacter_indioceani	9.89795e-07	0	0	0	0	0	0	0	0	0	0	0	0	4.53588e-06	2.61746e-06	0	0	0	0	0	0	0	0	0	0	0	0	3.92292e-05	0	0	0	0	0	0	0	0	0	0	0	0	0	0	0	0	5.575e-06
Bacteria|Actinobacteria|Rubrobacteria|Rubrobacterales|Rubrobacteraceae|Rubrobacter|Rubrobacter_radiotolerans	0	0	0	5.57287e-07	0	1.55094e-06	3.95064e-06	1.6699e-06	9.19682e-07	0	1.43838e-06	1.78231e-06	0	3.44101e-06	3.03074e-06	2.11703e-06	2.35486e-06	0	1.70782e-05	1.80005e-06	1.74377e-06	1.24504e-06	2.32673e-06	1.07498e-06	0	0	0	0	8.22044e-07	5.5828e-06	1.1092e-06	0	0	9.17363e-07	0	0	1.14351e-06	2.00758e-06	1.65421e-06	1.12019e-06	3.23888e-06	2.09948e-06	1.82054e-06	1.18578e-06	1.81188e-06
Bacteria|Actinobacteria|Rubrobacteria|Rubrobacterales|Rubrobacteraceae|Rubrobacter|Rubrobacter_xylanophilus	9.89795e-07	1.28895e-06	1.47616e-06	0	1.94332e-06	1.55094e-06	0	1.84265e-06	3.84594e-06	0	3.00752e-06	2.37641e-06	0	1.25128e-05	9.22999e-06	0	0	2.13305e-05	1.5865e-06	1.21266e-05	1.83555e-06	1.66006e-06	0	1.32305e-06	0	0	0	0	0	0	7.20979e-06	1.26514e-06	0	0	0	0	1.67128e-06	1.74854e-06	0	0	2.31349e-06	0	0	7.4111e-07	2.09063e-06
Bacteria|Actinobacteria|Thermoleophilia|Solirubrobacterales|Conexibacteraceae|Conexibacter|Conexibacter_woesei	5.02511e-06	2.91709e-06	3.36236e-06	1.02884e-06	5.92711e-06	4.06198e-06	2.35519e-06	4.72178e-06	5.6017e-06	5.6136e-06	4.4459e-06	4.68682e-06	8.32296e-07	2.37743e-05	1.15719e-05	0	0	3.22986e-06	0	5.96858e-06	1.92733e-06	2.57309e-06	2.93902e-06	1.65382e-06	0	0	1.11815e-06	0	1.31527e-06	0	4.12868e-06	3.85043e-06	0	4.05308e-05	1.00994e-05	4.51469e-07	4.04626e-06	2.1371e-06	1.73692e-06	0	4.01004e-06	1.33603e-06	1.23154e-06	1.63044e-06	1.46344e-06
Bacteria|Aquificae|Aquificae|Aquificales|Aquificaceae|Aquifex|Aquifex_aeolicus	1.37048e-06	1.69598e-06	0	0	0	0	1.13961e-06	0	1.92297e-06	0	2.35371e-06	0	0	4.37947e-06	0	0	0	0	0	0	0	1.66006e-06	0	0	0	0	0	0	1.10976e-06	0	6.22383e-06	0	0	0	7.68433e-07	9.48084e-07	0	0	1.81963e-06	0	4.78121e-06	0	0	1.55633e-06	0
Bacteria|Aquificae|Aquificae|Aquificales|Aquificaceae|Hydrogenobacter|Hydrogenobacter_thermophilus	1.37048e-06	1.35679e-06	2.21424e-06	1.8862e-06	2.91497e-06	1.32938e-06	0	5.75827e-07	0	3.14909e-06	2.35371e-06	1.78231e-06	0	1.22e-05	1.51537e-06	0	0	0	0	0	9.17774e-07	9.13032e-07	0	1.65382e-06	1.72886e-06	0	0	0	0	0	0	0	0	2.66869e-06	1.42709e-06	0	0	0	0	0	0	0	6.9609e-07	8.89332e-07	0
Bacteria|Aquificae|Aquificae|Aquificales|Aquificaceae|Hydrogenobaculum|Hydrogenobaculum_sp._Y04AAS1	0	0	0	0	0	0	0	0	0	0	0	0	0	0	0	0	0	0	0	0	0	0	0	0	1.32207e-06	0	0	0	0	0	0	0	0	0	0	0	0	0	0	0	0	0	0	0	0
Bacteria|Aquificae|Aquificae|Aquificales|Aquificaceae|Thermocrinis|Thermocrinis_albus	0	0	0	0	0	1.55094e-06	0	0	0	0	0	0	0	0	2.4797e-06	0	0	0	0	0	0	0	0	0	0	0	0	0	0	0	0	0	0	0	0	0	3.07867e-06	0	0	0	0	0	0	0	0
Bacteria|Aquificae|Aquificae|Aquificales|Aquificaceae|Thermocrinis|Thermocrinis_minervae	1.82731e-06	0	0	0	5.82995e-06	0	0	0	0	0	0	0	0	4.8487e-06	0	0	0	0	0	0	0	0	0	0	1.01697e-06	0	3.96762e-07	0	0	0	0	0	0	0	0	0	0	0	0	0	0	0	0	0	0
Bacteria|Aquificae|Aquificae|Aquificales|Aquificaceae|Thermocrinis|Thermocrinis_ruber	0	3.799e-06	3.19834e-06	5.57287e-07	1.26315e-06	2.80646e-06	0	8.63741e-07	2.34101e-06	4.51826e-06	9.5456e-06	0	2.08074e-06	0	3.03074e-06	0	0	0	0	0	1.00955e-06	0	1.46951e-06	1.65382e-06	2.64413e-06	0	0	0	0	0	0	0	0	0	0	0	0	7.12368e-07	9.09814e-07	1.20635e-06	3.23888e-06	0	6.42545e-07	2.51977e-06	0
Bacteria|Aquificae|Aquificae|Aquificales|Hydrogenothermaceae|Persephonella|Persephonella_marina	0	7.46233e-07	0	0	0	0	0	0	1.67215e-06	0	0	1.30043e-05	1.08199e-06	0	0	0	0	0	0	0	0	0	0	0	1.72886e-06	3.7451e-06	0	0	0	0	0	0	0	0	7.13545e-07	0	0	0	0	0	0	1.09745e-06	0	0	0
Bacteria|Aquificae|Aquificae|Aquificales|Hydrogenothermaceae|Sulfurihydrogenibium|Sulfurihydrogenibium_azorense	0	0	0	0	8.74492e-06	0	0	0	2.84265e-06	0	0	3.03653e-06	0	3.86332e-05	2.5348e-05	0	0	0	4.47953e-06	2.93692e-06	0	0	0	0	3.7628e-06	0	0	0	0	0	0	0	0	4.08644e-06	0	0	5.27772e-06	0	0	2.32654e-06	7.24893e-06	0	1.82054e-06	0	1.01744e-05
Bacteria|Aquificae|Aquificae|Aquificales|Hydrogenothermaceae|Sulfurihydrogenibium|Sulfurihydrogenibium_sp._YO3AOP1	0	0	5.41258e-06	0	0	0	0	0	4.5148e-06	0	9.93788e-06	0	0	0	0	5.17496e-06	2.70373e-06	0	0	0	0	0	0	4.21723e-06	1.52546e-06	0	0	0	0	0	0	0	0	0	0	0	0	0	0	0	0	1.8609e-06	0	0	0
Bacteria|Aquificae|Aquificae|Desulfurobacteriales|Desulfurobacteriaceae|Desulfurobacterium|Desulfurobacterium_thermolithotrophum	1.14207e-06	8.14072e-07	7.5448e-06	0	0	1.92021e-06	0	0	9.19682e-07	0	0	0	0	5.00511e-06	3.58179e-06	2.46987e-06	3.66312e-06	0	0	0	1.10133e-06	0	0	5.04414e-06	0	9.59683e-06	0	0	0	0	0	0	0	2.33511e-06	0	0	1.14351e-06	0	0	9.21999e-06	8.02009e-06	0	0	0	0
Bacteria|Aquificae|Aquificae|Desulfurobacteriales|Desulfurobacteriaceae|Thermovibrio|Thermovibrio_ammonificans	1.90345e-06	0	1.14812e-06	0	0	0	0	0	0	2.87526e-06	0	9.37363e-06	0	5.78716e-06	5.6482e-06	0	0	0	0	0	1.37666e-06	0	0	2.14996e-06	0	2.22366e-06	0	0	0	0	0	0	0	0	0	0	1.49536e-06	0	0	0	0	0	0	0	0
Bacteria|Armatimonadetes|Chthonomonadetes|Chthonomonadales|Chthonomonadaceae|Chthonomonas|Chthonomonas_calidirosea	0	0	0	0	0	0	8.35713e-06	1.43957e-06	0	3.05325e-05	0	0	0	6.25639e-06	2.75522e-06	0	0	0	0	2.84218e-06	0	0	0	0	0	0	0	0	0	0	0	2.14524e-06	0	0	0	0	0	0	0	0	1.54232e-06	0	7.49635e-07	0	0
Bacteria|Armatimonadetes|Fimbriimonadia|Fimbriimonadales|Fimbriimonadaceae|Fimbriimonas|Fimbriimonas_ginsengisoli	3.65463e-06	0	2.46026e-06	1.0717e-06	1.84615e-06	2.28948e-06	1.13961e-06	1.49715e-06	3.84594e-06	5.6136e-06	3.13828e-06	2.24439e-06	0	3.59742e-06	3.71955e-06	1.52896e-06	0	1.14391e-06	9.33236e-07	1.00424e-05	2.47799e-06	8.30029e-07	4.65345e-06	2.31534e-06	0	0	0	0	0	0	6.16221e-07	5.3906e-06	0	1.00076e-06	0	4.51469e-07	2.72682e-06	1.35997e-06	0	2.84355e-06	0	8.11162e-07	1.49927e-06	3.40911e-06	0
Bacteria|Bacteroidetes|Bacteroidia|Bacteroidales|Bacteroidaceae|Bacteroides|Bacteroides_caccae	0.00136378	0.000107729	0.00539642	0.000235818	0.00303886	0.000854937	1.58026e-05	0.00511254	0.000490107	1.86207e-05	0.000391108	0.00095083	0.000536332	0.0046047	0.00274282	0.0158462	0.00173266	0.075705	0.0696351	0.0616913	0.0361129	0.281011	0.00362198	0.028119	0.0373641	0.00390825	0.00282718	0.0154047	0.00260037	0.000318835	0.0321717	0.0128394	0.00105208	0.0118383	0.038704	0.00898246	0.00593559	0.0635159	0.0384396	0.00802553	0.00817556	9.60034e-05	0.00237779	0.0567108	0.144697
Bacteria|Bacteroidetes|Bacteroidia|Bacteroidales|Bacteroidaceae|Bacteroides|Bacteroides_caecimuris	0.00104012	2.15051e-05	0.00242295	0.000244777	0.000848646	0.0205534	6.13109e-05	0.00431197	0.00201946	4.29919e-05	0.00226649	0.000101988	6.0508e-05	0.00153798	0.012477	0.0398001	0.0142785	0.00738412	0.0165366	0.0181199	0.0675814	0.0092003	0.0022148	0.0143944	0.0288309	0.0366821	0.000785516	0.00428246	0.000552249	0.000300988	0.023025	0.0168453	0.00268554	0.00160497	0.00276943	0.000640905	0.00892604	0.0183902	0.0158624	0.0117749	0.00331322	0.00107956	0.0345444	0.0018507	0.0200958
Bacteria|Bacteroidetes|Bacteroidia|Bacteroidales|Bacteroidaceae|Bacteroides|Bacteroides_cellulosilyticus	0.000643138	1.31608e-05	0.0278655	7.58338e-05	0.00232197	0.000862987	2.88701e-05	0.00957975	0.00178669	2.75203e-05	0.0257892	0.000718535	4.74409e-05	0.00806636	0.0494237	0.0158577	0.00858182	0.00144906	0.0129391	0.00751406	0.0144136	0.00893469	0.00105878	0.119134	0.00194923	0.00136802	0.00136966	0.00846019	8.60269e-05	5.78941e-05	0.00355387	0.00699249	0.00628669	0.00140507	0.000867945	0.000175576	0.00619807	0.0189587	0.00498818	0.00838691	0.00608817	0.000188571	0.00234202	0.002455	0.00813044
Bacteria|Bacteroidetes|Bacteroidia|Bacteroidales|Bacteroidaceae|Bacteroides|Bacteroides_coprosuis	4.081e-05	3.44624e-05	2.12403e-05	3.00077e-06	7.3846e-06	6.35147e-06	1.82337e-06	1.8081e-05	0.000111449	1.643e-06	7.8457e-06	5.1489e-06	9.98756e-06	0.000179402	0.000558345	0.000480565	0.000428585	0.000157119	0.000259066	0.000309892	0.000373993	0.00011886	0.00116581	7.98793e-05	5.58319e-05	3.45252e-05	1.82871e-05	7.53954e-06	8.38485e-06	8.35222e-07	0.000132672	4.5215e-05	3.23153e-05	0.000181972	1.48747e-05	3.29572e-05	0.000141795	7.52519e-05	5.08669e-05	0.000104953	0.000140968	0.000109745	4.56742e-05	2.7347e-05	4.98266e-05
Bacteria|Bacteroidetes|Bacteroidia|Bacteroidales|Bacteroidaceae|Bacteroides|Bacteroides_dorei	0.00467747	0.000126995	0.000599976	9.70965e-05	0.00418639	0.0067601	0.000329119	0.00536395	0.0230157	0.000315594	0.000951291	5.98064e-05	0.00226218	0.00876723	0.0117912	0.0157014	0.0337151	0.0686429	0.430728	0.0642433	0.152972	0.0128738	0.0062584	0.00308313	0.0103526	0.00369888	0.00180043	0.00107179	0.00587092	0.01438	0.0720408	0.0118245	0.0549045	0.00375469	0.00103557	0.000696481	0.00720559	0.26757	0.201075	0.0141267	0.00432699	0.00115991	0.00695126	0.00417178	0.00306221
Bacteria|Bacteroidetes|Bacteroidia|Bacteroidales|Bacteroidaceae|Bacteroides|Bacteroides_fragilis	0.00351027	5.99021e-05	0.0027673	0.000359407	0.00274357	0.00511249	8.51667e-05	0.00595814	0.01301	0.000397881	0.00502282	0.00166092	0.000482982	0.020301	0.0150952	0.059259	0.0519555	0.0367517	0.0199809	0.0146117	0.0306539	0.0213383	0.00319129	0.0141698	0.0276485	0.0328569	0.0054194	0.0173705	0.000746211	0.0955475	0.00888973	0.0133638	0.0172244	0.00445213	0.00800559	0.00238055	0.148086	0.0485696	0.0568929	0.0217068	0.0262576	0.0223217	0.191667	0.0074091	0.124358
Bacteria|Bacteroidetes|Bacteroidia|Bacteroidales|Bacteroidaceae|Bacteroides|Bacteroides_helcogenes	0.000326556	1.10578e-05	0.000527398	5.54286e-05	0.000192	0.000643123	2.95538e-05	0.00188295	0.000678642	2.10852e-05	0.000819352	7.56492e-05	4.26968e-05	0.00255714	0.00219784	0.0131864	0.00392067	0.00142686	0.00655953	0.001149	0.00554565	0.00675329	0.000705977	0.00240515	0.00162584	0.000411727	0.000385761	0.000412318	2.84838e-05	5.80259e-05	0.00358986	0.00764778	0.00769123	0.00140365	0.000927883	6.93456e-05	0.00148489	0.0030534	0.00207669	0.00816167	0.00827874	0.000227412	0.00246314	0.00198365	0.00541779
Bacteria|Bacteroidetes|Bacteroidia|Bacteroidales|Bacteroidaceae|Bacteroides|Bacteroides_heparinolyticus	0.000247677	3.73116e-06	0.000200921	3.71239e-05	0.000146137	0.000391354	1.64104e-05	0.00130338	0.00101491	7.11968e-06	0.000485779	5.09609e-05	2.33875e-05	0.00166326	0.00144484	0.00944195	0.00200251	0.000801475	0.00431892	0.000674923	0.0039869	0.00511182	0.000628706	0.000999401	0.000805952	0.000145357	0.000252918	0.000227953	2.573e-05	9.9787e-06	0.00205473	0.00416083	0.00458655	0.000962064	0.000593505	3.40859e-05	0.00119488	0.00163903	0.00137225	0.00406972	0.0051344	0.000118334	0.00119974	0.00111648	0.00307838
Bacteria|Bacteroidetes|Bacteroidia|Bacteroidales|Bacteroidaceae|Bacteroides|Bacteroides_ovatus	0.0062785	5.01333e-05	0.0100752	0.00097658	0.00243886	0.0277106	5.85759e-05	0.0494945	0.00146355	6.64047e-05	0.00408107	0.000112616	2.56347e-05	0.00884388	0.0197655	0.0378209	0.0267615	0.0938879	0.0765469	0.0424401	0.165704	0.0202172	0.0031641	0.0764594	0.0554695	0.467374	0.00322336	0.00725091	0.00124071	0.00069297	0.0378923	0.0332766	0.000811855	0.0152171	0.0310951	0.00398051	0.0252858	0.0974459	0.024811	0.0863391	0.0226477	0.00594367	0.04847	0.00101799	0.0550159
Bacteria|Bacteroidetes|Bacteroidia|Bacteroidales|Bacteroidaceae|Bacteroides|Bacteroides_salanitronis	0.00157728	5.12187e-05	0.000245288	7.48907e-05	0.000205214	0.00026462	5.05226e-05	0.000719323	0.0043001	1.05426e-05	0.000415691	7.66394e-05	1.08199e-05	0.00053586	0.00409674	0.0222687	0.0170125	0.00124296	0.0151711	0.00594366	0.00534301	0.0049962	0.00231877	0.0011953	0.00148153	0.00524408	0.000148028	0.000212403	0.000346903	0.000248632	0.0012232	0.00254282	0.00107471	0.000716377	0.000369177	8.13546e-05	0.00249865	0.00149124	0.0009338	0.00213025	0.00131252	0.00026086	0.000835629	0.0026594	0.00189494
Bacteria|Bacteroidetes|Bacteroidia|Bacteroidales|Bacteroidaceae|Bacteroides|Bacteroides_thetaiotaomicron	0.00814723	0.000178621	0.00436459	0.000291375	0.00260637	0.0218291	9.10167e-05	0.00338275	0.00109434	5.96958e-05	0.00498646	0.000209587	0.00033683	0.00536298	0.020457	0.0192009	0.0307896	0.0340385	0.0171027	0.0107255	0.0258661	0.0184704	0.0107879	0.0252253	0.0169297	0.0794862	0.00143325	0.00288057	0.00468319	0.000516167	0.0253264	0.014272	0.00156937	0.000963565	0.0187271	0.00804314	0.045032	0.0257985	0.00956959	0.0374305	0.00867357	0.000839791	0.0968675	0.0497895	0.0512696
Bacteria|Bacteroidetes|Bacteroidia|Bacteroidales|Bacteroidaceae|Bacteroides|Bacteroides_vulgatus	0.0692904	0.00395904	0.00812625	0.00167658	0.000852338	0.159082	0.000248815	0.018155	0.0102584	0.0002025	0.0183221	0.000542417	0.000223139	0.0336512	0.0190479	0.234342	0.611036	0.229263	0.0701931	0.0152496	0.0211084	0.140195	0.0283508	0.0420517	0.277755	0.00765499	0.00350092	0.0267711	0.00554411	0.325036	0.0204522	0.152591	0.0140981	0.050819	0.0258108	0.00193549	0.111226	0.0332749	0.0518583	0.212207	0.0730046	0.028359	0.220116	0.105034	0.0504112
Bacteria|Bacteroidetes|Bacteroidia|Bacteroidales|Bacteroidaceae|Bacteroides|Bacteroides_zoogleoformans	0.00021943	1.5603e-06	0.000202644	2.52922e-05	8.47285e-05	0.000414027	9.04089e-06	0.00111158	0.00054579	5.20285e-06	0.000434913	3.04313e-05	1.51478e-05	0.00117745	0.00095799	0.00696443	0.00237815	0.000465638	0.00293279	0.000660902	0.00211575	0.00268357	0.000224345	0.000948216	0.000504521	0.000369712	0.000144493	0.000200269	2.65109e-05	6.5455e-05	0.00152958	0.00246889	0.00287023	0.000863239	0.000325376	2.98872e-05	0.000657341	0.00123479	0.000814118	0.00252068	0.00355722	8.69852e-05	0.000884409	0.000773496	0.0022868
Bacteria|Bacteroidetes|Bacteroidia|Bacteroidales|Barnesiellaceae|Barnesiella|Barnesiella_viscericola	0.000328231	5.90202e-06	0.000115632	2.82501e-05	0.000167319	0.000872588	1.47389e-05	0.000180234	0.00112519	8.76269e-06	0.000125008	2.33021e-05	4.4944e-06	0.000287012	0.00174061	0.00602412	0.00489158	0.000223869	0.00205825	0.00209118	0.00317568	0.00240941	0.00323598	0.000633494	0.000519674	0.000735211	6.66199e-05	0.000159508	6.06258e-05	0.000235928	0.000611168	0.00108593	0.000583241	0.000202571	0.000170537	5.98647e-05	0.00193543	0.000849142	0.000598906	0.00228242	0.000802626	4.6952e-05	0.00128113	0.000466751	0.000278402
Bacteria|Bacteroidetes|Bacteroidia|Bacteroidales|Dysgonamonadaceae|Proteiniphilum|Proteiniphilum_saccharofermentans	1.88061e-05	2.44222e-06	3.44437e-06	1.8862e-06	6.51011e-06	8.7148e-06	3.79869e-06	1.1862e-05	6.53811e-05	0	8.63027e-06	2.97052e-06	3.6621e-06	0.000834133	7.42532e-05	0.000350721	0.000225108	4.1719e-06	0.000211938	9.10445e-05	0.000309474	5.6608e-05	0.000151237	2.38977e-05	2.20683e-05	2.45772e-05	1.44277e-06	0.000121222	7.23399e-06	5.27509e-07	2.20607e-05	6.13318e-05	3.68287e-05	9.75741e-06	3.89705e-06	4.3341e-06	4.46847e-05	2.46091e-05	1.69556e-05	5.34242e-05	4.02547e-05	7.39589e-06	1.89551e-05	1.95653e-05	0.000180212
Bacteria|Bacteroidetes|Bacteroidia|Bacteroidales|Muribaculaceae|Muribaculum|Muribaculum_intestinale	0.000290391	4.68091e-06	5.78162e-05	2.40062e-06	2.73036e-05	0.000100442	1.13961e-05	0.000115108	9.71519e-05	3.14909e-06	4.14514e-05	8.84554e-06	9.15526e-07	0.000324237	0.000280068	0.000515496	0.000291044	0.000135856	0.00277815	0.000324956	0.000491376	0.000492705	0.000324639	0.000278751	0.000136376	0.000315642	7.28599e-06	3.48704e-05	1.56599e-05	2.54962e-05	0.000146291	0.000164743	0.000717016	8.44808e-05	7.1574e-05	1.89617e-05	0.000233275	0.000405531	0.000358136	0.000264708	0.000248469	1.27877e-05	3.1324e-05	0.000129027	8.83638e-05
Bacteria|Bacteroidetes|Bacteroidia|Bacteroidales|Odoribacteraceae|Odoribacter|Odoribacter_splanchnicus	0.00107796	4.42991e-05	0.000484016	3.86671e-05	0.000501084	0.000344752	1.4587e-05	0.000461007	0.00228683	2.28651e-05	0.000489702	0.000104958	4.01167e-05	0.00119481	0.0153059	0.017397	0.020512	0.0016115	0.0110815	0.00947052	0.00777548	0.00770284	0.00281889	0.00254117	0.000906836	0.00182703	0.000358059	0.00103398	0.000301444	0.000208674	0.0115583	0.00351022	0.00175947	0.000286301	0.00122417	0.000542575	0.0679865	0.00199282	0.00158481	0.0144963	0.0023303	0.000434831	0.00177658	0.0013841	0.00181703
Bacteria|Bacteroidetes|Bacteroidia|Bacteroidales|Paludibacteraceae|Paludibacter|Paludibacter_propionicigenes	1.56844e-05	2.30654e-06	3.85441e-06	1.24318e-06	5.14978e-06	1.68388e-05	1.06363e-06	1.45684e-05	4.41448e-05	1.87576e-05	1.88297e-05	9.24161e-07	3.72037e-05	2.73717e-05	0.000126602	0.000328963	0.000172079	1.23811e-05	0.000114041	8.95287e-05	2.56977e-05	5.17938e-05	0.000168749	1.62901e-05	1.01697e-05	8.64885e-05	9.7387e-07	1.88488e-06	8.87808e-06	0	4.1903e-06	3.07484e-05	6.73989e-06	5.50418e-06	2.3053e-06	4.19866e-06	3.92311e-05	8.48365e-06	8.93272e-06	5.78188e-05	1.07963e-05	9.5908e-06	1.14587e-05	1.97135e-05	2.75963e-05
Bacteria|Bacteroidetes|Bacteroidia|Bacteroidales|Porphyromonadaceae|Fermentimonas|Fermentimonas_caenicola	1.94152e-05	1.37714e-05	1.57457e-05	2.61496e-06	2.38056e-05	8.13874e-05	2.39318e-05	1.23803e-05	3.50315e-05	4.9427e-05	1.12455e-05	8.71352e-06	4.99378e-06	1.00102e-05	5.3589e-05	7.76244e-05	4.12537e-05	7.80549e-06	4.90882e-05	3.68536e-05	1.49597e-05	2.19128e-05	0.000147686	3.4234e-05	2.3187e-05	3.47593e-05	2.01988e-06	0	1.45091e-05	4.13215e-06	4.37517e-06	6.2707e-06	1.8655e-06	3.26081e-05	1.48198e-06	4.42439e-06	2.0935e-05	1.6773e-05	1.03388e-05	1.65443e-05	1.43436e-05	7.25274e-06	2.356e-06	1.51186e-05	9.54719e-06
Bacteria|Bacteroidetes|Bacteroidia|Bacteroidales|Porphyromonadaceae|Petrimonas|Petrimonas_mucosa	1.69788e-05	4.61307e-06	1.23013e-05	1.0717e-06	2.35141e-05	7.96149e-05	1.07883e-05	2.18238e-05	3.41119e-05	3.35447e-05	1.6999e-05	5.94104e-06	1.34e-05	3.22204e-05	0.000131424	0.000190297	0.0022025	0.000339942	0.000152117	9.20866e-05	7.65424e-05	8.65721e-05	2.53491e-05	2.77841e-05	4.59672e-05	3.03119e-05	3.02982e-06	3.06294e-06	8.46706e-06	1.36273e-06	2.52651e-05	4.78003e-05	8.85814e-05	2.05156e-05	4.76977e-05	9.16481e-06	6.86104e-05	2.86242e-05	4.10243e-05	0.00016079	7.32604e-05	8.30248e-06	6.59144e-05	3.42393e-05	3.93038e-05
Bacteria|Bacteroidetes|Bacteroidia|Bacteroidales|Porphyromonadaceae|Porphyromonas|Porphyromonas_asaccharolytica	3.70792e-05	4.00252e-05	0.00123259	0	6.8016e-06	7.97626e-06	5.47012e-06	8.63741e-06	1.00329e-06	3.97059e-06	9.80712e-06	1.58428e-06	0	1.82999e-05	8.51363e-05	1.35255e-05	5.11093e-05	4.57563e-06	3.09834e-05	3.55273e-05	3.94643e-05	2.15808e-05	0.000385624	5.11856e-05	1.25088e-05	1.28738e-06	9.99118e-06	2.47391e-06	0.000222897	1.97816e-05	1.84866e-05	0.000131465	6.9806e-06	3.25247e-06	1.10325e-05	9.93231e-07	0.000678979	0.000232491	7.48529e-05	2.37824e-05	1.51148e-05	0.00219019	4.68522e-05	0.000228336	5.32413e-05
Bacteria|Bacteroidetes|Bacteroidia|Bacteroidales|Porphyromonadaceae|Porphyromonas|Porphyromonas_crevioricanis	5.17739e-06	8.81911e-07	5.49459e-06	0	1.65182e-06	2.65875e-06	0	2.07298e-06	1.00329e-05	0	3.26904e-06	6.99722e-06	0	7.82049e-06	0.000124811	4.91621e-05	9.32352e-05	1.15064e-05	1.2972e-05	3.85589e-05	2.91852e-05	3.63553e-05	2.97576e-05	1.09152e-05	2.23734e-06	2.42261e-05	0	0	1.31116e-05	0	2.71137e-06	5.83065e-06	8.42486e-07	0	0	8.39731e-06	4.93467e-05	3.82088e-06	2.56402e-06	1.58549e-05	1.74283e-05	2.38577e-06	2.78436e-06	6.89232e-06	1.115e-05
Bacteria|Bacteroidetes|Bacteroidia|Bacteroidales|Porphyromonadaceae|Porphyromonas|Porphyromonas_gingivalis	2.82472e-05	7.80152e-06	2.91951e-05	2.27201e-06	1.6421e-05	1.23337e-05	1.23078e-05	6.13832e-05	0.000114459	9.17344e-06	1.45145e-05	4.88485e-06	3.57887e-06	4.12922e-05	0.000213667	0.000320259	0.000536909	2.22053e-05	0.000363122	0.000164183	0.000135372	0.000171484	0.000137032	3.63013e-05	4.08823e-05	0.000111066	8.58448e-06	5.41904e-06	1.94824e-05	8.35222e-07	4.03625e-05	9.39505e-05	5.83722e-05	1.25095e-05	1.26791e-05	4.04967e-05	0.000245062	0.000112878	3.58136e-05	0.000160273	0.000176905	0.000579885	1.89015e-05	5.18777e-05	6.39035e-05
Bacteria|Bacteroidetes|Bacteroidia|Bacteroidales|Prevotellaceae|Prevotella|Prevotella_dentalis	0.000170625	4.83694e-05	1.96821e-05	4.92984e-06	2.89554e-05	0.000182863	1.04844e-05	5.74676e-05	4.38103e-05	2.60142e-05	3.13828e-05	3.30058e-05	1.50646e-05	0.000214438	0.00197067	0.000435402	0.000396576	2.59061e-05	0.000314687	0.000743041	0.00013941	0.000193812	0.00180333	3.39859e-05	3.23398e-05	1.0065e-05	7.46633e-06	9.54223e-06	2.67164e-05	2.32983e-06	0.00031187	0.000207098	8.20822e-05	5.13724e-05	1.84424e-05	1.27314e-05	0.000391519	5.5759e-05	7.55973e-05	6.31612e-05	0.000437712	7.24797e-05	2.84861e-05	8.15962e-05	0.000481401
Bacteria|Bacteroidetes|Bacteroidia|Bacteroidales|Prevotellaceae|Prevotella|Prevotella_denticola	9.82181e-05	3.73795e-05	1.80419e-05	2.52922e-06	2.52631e-05	5.03686e-05	4.02662e-06	2.09601e-05	4.96628e-05	1.69777e-05	1.01994e-05	2.04636e-05	7.07452e-06	0.000157505	0.00127484	0.000428698	0.000364917	1.74278e-05	0.000312914	0.000491034	0.000473939	0.000272001	0.00402034	2.98514e-05	3.79331e-05	2.42261e-05	3.53479e-06	2.13228e-05	5.43371e-05	2.19795e-06	4.56004e-05	0.000122774	7.19724e-05	3.56104e-05	1.37769e-05	1.72912e-05	0.00496176	6.78692e-05	4.80547e-05	0.000124944	0.00011043	0.000135178	4.97437e-05	5.29894e-05	6.18128e-05
Bacteria|Bacteroidetes|Bacteroidia|Bacteroidales|Prevotellaceae|Prevotella|Prevotella_enoeca	0.000138191	2.90352e-05	2.09122e-05	9.431e-07	6.51011e-06	1.88328e-05	9.87661e-07	1.58352e-05	4.24726e-05	3.28601e-06	1.25531e-05	1.09579e-05	0	0.000116212	0.00133504	0.000170068	0.000274734	6.99802e-06	0.000158837	0.000654175	0.000262116	0.000177709	0.00435085	7.58275e-05	1.81021e-05	2.00129e-05	1.04601e-06	2.39145e-05	2.44558e-05	3.51672e-06	4.46144e-05	5.07706e-05	2.55153e-05	2.61866e-05	3.18351e-06	1.05644e-05	0.000500768	6.07455e-05	4.34229e-05	7.2295e-05	0.000101331	0.000152164	2.59695e-05	2.51977e-05	2.80841e-05
Bacteria|Bacteroidetes|Bacteroidia|Bacteroidales|Prevotellaceae|Prevotella|Prevotella_fusca	0.000158519	0.000177196	1.96001e-05	2.01481e-06	2.48744e-05	1.99406e-05	9.11687e-06	9.21323e-06	6.21204e-05	3.10802e-05	1.43838e-05	8.84554e-06	7.90682e-06	0.000139674	0.00161222	0.000367775	0.000448558	1.09681e-05	0.000421916	0.000871697	8.77392e-05	0.00013571	0.00488833	2.81976e-05	1.90174e-05	1.29908e-05	2.20022e-06	1.15449e-05	4.76375e-05	0	2.46488e-05	4.13646e-05	3.07507e-05	1.31767e-05	2.0583e-05	1.53499e-05	0.000448255	1.58664e-05	5.26865e-05	3.30024e-05	9.30022e-05	0.000190575	7.00374e-05	4.58747e-05	4.24397e-05
Bacteria|Bacteroidetes|Bacteroidia|Bacteroidales|Prevotellaceae|Prevotella|Prevotella_intermedia	0.000214633	7.57087e-05	0.00011637	8.01635e-06	3.47853e-05	7.4002e-05	1.755e-05	7.54909e-05	0.000131849	1.45132e-05	5.77966e-05	2.53484e-05	1.29006e-05	0.000239463	0.00250959	0.0190283	0.0013373	0.000120985	0.00147199	0.00119106	0.00111868	0.000625427	0.00851692	0.000174974	7.59679e-05	5.52403e-05	7.9713e-06	0.000195086	7.34086e-05	1.68363e-05	0.000151775	0.000407265	0.000190101	0.000121759	8.36494e-05	5.23252e-05	0.00156054	0.000130428	0.000349699	0.000432133	0.000415657	0.000320314	0.000397949	0.000798991	0.000149062
Bacteria|Bacteroidetes|Bacteroidia|Bacteroidales|Prevotellaceae|Prevotella|Prevotella_jejuni	9.68476e-05	1.96734e-05	1.13172e-05	1.11886e-05	3.08987e-05	4.31309e-05	1.22318e-05	1.24379e-05	9.8406e-05	1.95791e-05	7.44034e-05	1.57107e-05	2.29714e-05	0.000149058	0.000995874	0.000218054	0.000192314	1.64184e-05	0.000522799	0.000399611	5.30474e-05	0.000106078	0.00319802	1.48843e-05	1.71869e-05	5.14952e-06	3.24623e-06	7.89295e-06	2.4127e-05	3.38485e-06	2.73602e-05	1.88121e-05	3.36393e-05	4.5201e-05	6.14746e-06	1.73815e-05	0.000265733	2.59043e-05	3.30014e-05	2.55919e-05	8.85295e-05	9.13273e-05	5.40808e-06	2.95703e-05	3.44256e-05
Bacteria|Bacteroidetes|Bacteroidia|Bacteroidales|Prevotellaceae|Prevotella|Prevotella_melaninogenica	0.000271432	0.000218171	1.73859e-05	3.30085e-06	4.17813e-06	2.4298e-05	7.59739e-06	1.62383e-05	8.2437e-05	1.58824e-05	1.26839e-05	3.06293e-05	2.66335e-06	0.000265584	0.00205526	0.000330256	0.000459983	8.00735e-06	0.000565261	0.00123512	8.84735e-05	0.000127991	0.007784	3.28283e-05	2.38989e-05	3.26526e-05	2.45271e-06	1.04847e-05	5.68855e-05	1.62648e-06	2.50802e-05	5.53912e-05	5.56041e-05	3.1107e-05	3.42502e-05	2.0587e-05	0.00077908	2.2731e-05	7.10482e-05	3.66214e-05	6.66284e-05	0.000340402	1.91692e-05	2.76434e-05	0.000125228
Bacteria|Bacteroidetes|Bacteroidia|Bacteroidales|Prevotellaceae|Prevotella|Prevotella_ruminicola	0.000238388	8.04574e-05	1.18913e-05	6.98752e-06	2.09878e-05	3.57455e-05	8.35713e-06	3.77743e-05	8.11829e-05	1.35548e-05	2.31448e-05	1.99355e-05	9.15526e-07	0.00023743	0.00227058	0.000571833	0.000574936	7.33446e-06	0.000280811	0.00113517	5.00187e-05	0.000178705	0.00693805	2.60476e-05	2.3187e-05	1.3693e-05	2.92161e-06	4.83002e-06	4.16365e-05	2.32983e-06	2.4464e-05	7.97039e-05	5.00075e-05	1.75967e-05	1.07581e-05	1.97743e-05	0.000721025	3.64603e-05	2.22491e-05	8.13427e-05	0.000124928	0.00025962	3.34659e-05	4.03164e-05	3.30319e-05
Bacteria|Bacteroidetes|Bacteroidia|Bacteroidales|Prevotellaceae|Prevotella|Prevotella_scopos	0.000123344	3.44624e-05	1.60737e-05	1.71473e-06	8.93925e-06	3.26436e-05	9.80063e-06	2.22269e-05	4.41448e-05	1.09534e-05	2.94214e-05	1.67669e-05	3.46235e-05	0.000144835	0.00125707	0.000195355	0.000426841	1.97829e-05	0.000298729	0.000556404	0.000133812	0.000104335	0.00303699	2.19958e-05	2.4204e-05	1.43952e-05	4.29224e-06	7.65734e-06	2.32639e-05	3.03317e-06	4.45528e-05	3.6194e-05	3.91154e-05	3.41092e-05	7.46478e-06	1.05192e-05	0.000411047	2.8689e-05	5.9386e-05	4.85988e-05	8.54448e-05	0.000118525	1.64384e-05	2.31967e-05	3.12897e-05
Bacteria|Bacteroidetes|Bacteroidia|Bacteroidales|Prevotellaceae|Prevotella|Prevotella_sp._oral_taxon_299	9.22793e-05	1.15327e-05	1.77139e-05	7.28759e-07	6.41294e-06	1.24814e-05	0	2.82155e-06	3.25233e-05	1.56085e-05	0	4.55479e-06	0	4.75486e-05	0.000442626	0.000160071	0.000315028	8.74753e-07	0.000110868	0.000292366	4.77243e-06	5.6774e-05	0.00143375	6.2845e-06	2.13564e-06	1.75552e-06	4.689e-07	0	1.15497e-05	1.53857e-06	1.84866e-06	2.6953e-06	0	3.16907e-06	1.42709e-06	4.37924e-06	0.000166952	9.0665e-07	9.92524e-06	1.0771e-05	2.12841e-05	6.97599e-05	2.08827e-06	5.78066e-06	4.94781e-06
Bacteria|Bacteroidetes|Bacteroidia|Bacteroidales|Rikenellaceae|Alistipes|Alistipes_finegoldii	0.00292507	6.17338e-06	0.00705136	0.000211555	0.000796565	0.00729628	3.80629e-05	0.000656616	0.000624548	5.29869e-05	0.00211612	4.36996e-05	1.29838e-05	0.00451086	0.0101978	0.0094176	0.00276705	0.0010923	0.00460113	0.00862412	0.0117191	0.00885011	0.00106552	0.0525117	0.00354009	0.00240916	0.000338907	0.000757017	0.000506256	0.0106595	0.00768502	0.0107341	0.00135743	0.00472184	0.000483948	0.00065314	0.00888514	0.0135797	0.00322471	0.0235501	0.00347794	9.25679e-05	0.00204645	0.0123344	0.015106
Bacteria|Bacteroidetes|Bacteroidia|Bacteroidales|Rikenellaceae|Alistipes|Alistipes_shahii	0.0107551	2.06232e-05	0.00643268	0.000125261	0.00247549	0.023091	3.04655e-05	0.00101035	0.000232011	0.000107343	0.00383236	0.00032141	1.76447e-05	0.00661347	0.0192948	0.0382038	0.00347761	0.000416382	0.00483351	0.0506277	0.00584788	0.0517556	0.00170182	0.0518231	0.0022768	0.00164492	0.000198561	0.00134074	0.00193748	0.000627647	0.0582773	0.0356231	0.00191202	0.00293715	0.000254461	0.000634358	0.0753281	0.0311156	0.00591023	0.0259296	0.00514257	7.33386e-05	0.000352382	0.00736159	0.0103059
Bacteria|Bacteroidetes|Bacteroidia|Bacteroidales|Rikenellaceae|Mucinivorans|Mucinivorans_hirudinis	8.83201e-06	3.18845e-06	9.349e-06	9.431e-07	4.46962e-06	1.5214e-05	7.59739e-07	3.10947e-06	8.86239e-06	9.44727e-06	8.23798e-06	3.10254e-06	0	1.76743e-05	5.02828e-05	4.73979e-05	8.19841e-06	8.74753e-07	5.65541e-05	3.89379e-05	1.74377e-05	3.83474e-05	7.29857e-05	2.61303e-05	3.45771e-06	1.13523e-05	1.94774e-06	2.2383e-06	3.6992e-06	0	8.87359e-06	2.03523e-05	2.4071e-06	3.41926e-06	5.0497e-06	3.11513e-06	4.47727e-05	7.577e-06	7.1958e-06	2.75738e-05	1.9896e-05	5.2487e-06	1.25832e-05	6.29943e-06	1.42859e-05
Bacteria|Bacteroidetes|Bacteroidia|Bacteroidales|Tannerellaceae|Parabacteroides|Parabacteroides_distasonis	0.00310422	6.13946e-05	0.000423657	7.92204e-05	0.000199481	0.00112768	8.93453e-05	0.000449894	0.00122661	0.000721963	0.000253024	0.000199553	0.000307117	0.000675377	0.00950854	0.0471069	0.00661019	0.0115856	0.00805728	0.0626052	0.0135384	0.0102945	0.00177701	0.00177149	0.0184872	0.00167196	0.000948188	0.00576362	0.00398243	0.000156318	0.00308906	0.00116019	0.0703846	0.00367154	0.0370321	0.00173978	0.00466911	0.0177521	0.0278903	0.0189365	0.00146228	0.000816983	0.000467612	0.00594059	0.0195834
Bacteria|Bacteroidetes|Bacteroidia|Bacteroidales|Tannerellaceae|Parabacteroides|Parabacteroides_sp._CT06	0.00518774	5.02689e-05	0.00144221	0.00017053	0.000664711	0.0018499	9.67907e-05	0.00136264	0.00296531	0.000454701	0.000660739	0.000300682	0.000349398	0.00695726	0.0121498	0.057806	0.0313347	0.017636	0.0127824	0.0731679	0.0191818	0.0189837	0.00281289	0.00678048	0.0226597	0.0154908	0.00146769	0.00639376	0.0033867	0.000308944	0.0633352	0.00733518	0.0799597	0.0059265	0.0420037	0.00200736	0.00660947	0.0356227	0.0308266	0.0248719	0.01296	0.0015853	0.00238507	0.00970617	0.0410377
Bacteria|Bacteroidetes|Bacteroidia|Bacteroidales|Tannerellaceae|Tannerella|Tannerella_forsythia	1.42378e-05	5.35931e-06	1.8944e-05	0	6.8016e-06	7.23772e-06	0	1.88871e-05	3.8543e-05	3.38185e-05	1.52991e-05	4.62081e-06	0	3.61306e-05	9.72593e-05	0.000304617	0.000270112	1.00933e-05	9.93896e-05	0.000115866	0.000106829	0.000100517	0.000134828	5.3749e-05	1.99327e-05	0.000253029	3.42658e-06	9.66003e-06	6.81475e-05	5.09925e-06	3.01332e-05	6.10568e-05	0.000103626	9.09024e-06	0	1.18285e-05	6.63234e-05	2.48681e-05	1.90234e-05	7.97055e-05	4.31851e-05	1.57938e-05	2.15252e-05	5.92888e-05	3.50528e-05
Bacteria|Bacteroidetes|Bacteroidia|Bacteroidales|Tannerellaceae|Tannerella|Tannerella_sp._oral_taxon_HOT-286	1.91868e-05	2.91709e-06	3.30495e-05	4.41542e-06	1.4672e-05	1.28506e-05	5.92596e-06	2.48757e-05	1.53002e-05	4.79209e-06	3.11213e-05	6.8652e-06	5.99253e-06	6.66305e-05	0.000208019	0.000396472	0.000298021	1.81679e-05	0.000132893	0.00015992	0.000116924	0.000112884	0.000128337	9.39368e-05	2.38989e-05	0.000135058	8.98124e-06	1.35476e-05	1.00289e-05	7.47304e-07	6.74146e-05	7.78337e-05	7.39582e-05	2.38515e-05	1.00994e-05	9.97745e-06	0.00013898	7.36977e-05	0.000149623	0.000124858	9.09972e-05	6.29844e-06	9.38115e-05	9.07119e-05	7.0245e-05
Bacteria|Bacteroidetes|Bacteroidia|Marinilabiliales|Marinilabiliaceae|Alkalitalea|Alkalitalea_saponilacus	7.68994e-06	0	7.13476e-06	1.24318e-06	4.46962e-06	2.36334e-06	1.21558e-06	4.26112e-06	1.99822e-05	2.13591e-05	3.79209e-06	2.37641e-06	1.58136e-06	1.2982e-05	3.07207e-05	0.000103499	3.0526e-05	1.2112e-06	5.47809e-05	2.66218e-05	2.14759e-05	2.54819e-05	4.77591e-06	2.5138e-05	6.10184e-06	1.73211e-05	0	0	1.9318e-06	1.67044e-06	9.36656e-06	5.3906e-06	1.40214e-05	3.16907e-06	1.26243e-06	9.93231e-07	3.58006e-05	1.34055e-05	9.18085e-06	1.51656e-05	2.23637e-05	7.63447e-07	2.83791e-06	2.44566e-06	3.13594e-06
Bacteria|Bacteroidetes|Bacteroidia|Marinilabiliales|Prolixibacteraceae|Draconibacterium|Draconibacterium_orientale	3.42621e-06	0	3.7724e-06	6.85891e-07	3.78946e-06	4.06198e-06	4.02662e-06	5.24003e-06	2.67544e-06	0	1.96142e-06	1.78231e-06	0	1.70487e-05	2.67256e-05	3.25787e-05	2.59907e-05	4.23919e-06	1.30653e-05	1.7811e-05	8.35175e-06	1.21184e-05	1.02866e-05	1.13286e-05	2.13564e-06	3.80362e-05	5.77108e-07	0	3.16487e-06	0	3.20435e-06	5.61062e-06	3.43012e-06	2.08492e-06	3.01884e-06	1.08352e-06	8.53232e-06	1.01674e-05	6.12057e-06	9.56466e-06	1.77367e-05	2.05176e-06	1.25296e-05	2.74211e-06	9.33813e-06
Bacteria|Bacteroidetes|Bacteroidia|Marinilabiliales|Salinivirgaceae|Salinivirga|Salinivirga_cyanobacteriivorans	0	8.14072e-07	2.05022e-06	0	1.36032e-06	1.7725e-06	0	1.95781e-06	9.44765e-06	0	2.09219e-06	0	0	0	2.46592e-05	6.84506e-05	0.000129081	0	5.3941e-05	2.05584e-05	1.37666e-06	1.16204e-06	6.49034e-06	7.35948e-06	2.64413e-06	8.54352e-06	6.49246e-07	0	0	0	0	3.52039e-06	0	0	0	0	1.34582e-05	1.4895e-06	0	1.29252e-06	0	1.52689e-06	0	2.96444e-06	1.25438e-06
Bacteria|Bacteroidetes|Chitinophagia|Chitinophagales|Chitinophagaceae|Arachidicoccus|Arachidicoccus_sp._BS20	8.37519e-07	0	2.54227e-06	0	3.1093e-06	7.38542e-07	0	0	0	0	0	0	0	1.5641e-06	3.1685e-06	1.01147e-05	7.23903e-06	1.74951e-06	2.98635e-06	3.1264e-06	4.58887e-06	2.32408e-06	0	2.48072e-06	5.79675e-06	9.8309e-06	0	0	8.22044e-07	0	6.16221e-07	5.50061e-07	0	0	0	0	3.87033e-06	0	0	1.46486e-06	0	0	0	2.22333e-06	2.92688e-06
Bacteria|Bacteroidetes|Chitinophagia|Chitinophagales|Chitinophagaceae|Arachidicoccus|Arachidicoccus_sp._KIS59-12	2.43642e-06	7.46233e-07	2.54227e-06	1.11457e-06	0	7.38542e-07	0	1.3244e-06	1.0869e-06	0	1.56914e-06	2.3104e-06	0	5.31793e-06	1.57048e-05	2.12879e-05	0.000139111	0	9.70565e-06	2.14111e-05	2.11088e-06	1.15374e-05	5.38821e-06	1.48843e-06	9.35616e-06	2.27047e-05	4.689e-07	0	4.52124e-07	0	0	1.7767e-05	2.88852e-06	9.17363e-07	1.3722e-06	0	1.02916e-05	4.85705e-06	1.90234e-06	9.47849e-06	1.85079e-06	3.14922e-06	5.40808e-06	3.33499e-06	0
Bacteria|Bacteroidetes|Chitinophagia|Chitinophagales|Chitinophagaceae|Chitinophaga|Chitinophaga_caeni	1.5989e-06	0	1.8862e-06	0	1.65182e-06	1.55094e-06	0	1.3244e-06	1.83936e-06	0	2.09219e-06	1.26742e-05	1.16522e-06	5.94357e-06	5.34513e-05	2.12879e-05	3.22704e-05	0	2.42641e-06	3.88431e-06	2.29444e-06	2.07507e-06	1.26133e-05	3.72109e-06	0	0	0	0	7.3984e-07	1.01106e-06	0	6.60073e-07	0	0	0	0	2.99071e-06	0	0	1.14604e-05	0	8.58878e-07	0	4.15022e-06	2.57844e-06
Bacteria|Bacteroidetes|Chitinophagia|Chitinophagales|Chitinophagaceae|Chitinophaga|Chitinophaga_pinensis	1.05832e-05	4.27388e-06	5.41258e-06	5.57287e-07	4.46962e-06	5.24365e-06	3.72272e-06	2.9943e-06	1.5969e-05	8.35194e-06	5.75351e-06	2.04636e-06	1.4149e-06	8.91535e-06	2.1353e-05	6.8333e-05	1.43036e-05	1.81679e-06	1.81981e-05	2.71902e-05	1.46844e-05	1.67666e-05	8.49867e-05	1.07498e-05	1.0068e-05	1.07672e-05	5.41039e-07	0	1.72629e-06	0	3.08111e-06	1.98022e-06	0	6.50494e-06	8.78209e-07	8.12643e-07	2.05831e-05	2.39615e-06	4.21823e-06	5.08392e-06	1.0642e-05	2.4812e-06	3.64109e-06	9.26387e-06	2.57844e-06
Bacteria|Bacteroidetes|Chitinophagia|Chitinophagales|Chitinophagaceae|Chitinophaga|Chitinophaga_sp._MD30	1.29435e-06	8.81911e-07	1.23013e-06	1.58612e-06	1.55465e-06	1.10781e-06	8.35713e-07	1.03649e-06	3.26069e-06	0	1.30762e-06	1.38624e-06	0	1.00102e-05	9.36775e-06	1.54073e-05	9.76832e-06	9.42041e-07	7.93251e-06	5.02119e-06	6.97509e-06	5.47819e-06	0	7.35948e-06	1.93225e-06	0	4.32831e-07	0	0	0	1.17082e-06	3.08034e-06	2.04604e-06	1.33435e-06	2.08575e-06	5.41762e-07	2.81479e-06	5.31038e-06	2.81215e-06	2.1542e-06	1.00251e-05	0	0	4.00199e-06	7.31719e-06
Bacteria|Bacteroidetes|Chitinophagia|Chitinophagales|Chitinophagaceae|Filimonas|Filimonas_lacunae	1.97959e-06	0	1.47616e-06	0	1.36032e-06	3.76657e-06	1.97532e-06	2.82155e-06	7.27385e-06	8.8996e-06	4.57666e-06	0	5.74285e-06	2.03333e-06	8.8167e-06	1.23493e-05	0.000105097	6.66158e-06	5.03947e-05	8.4318e-06	6.5162e-06	6.39123e-06	2.81656e-06	2.64611e-06	6.20354e-06	8.54352e-06	3.96762e-07	0	4.93227e-07	0	1.17082e-06	2.36526e-06	6.61953e-07	0	6.03769e-07	0	6.77308e-06	2.20186e-06	2.64673e-06	3.7914e-06	2.00502e-06	4.58068e-06	1.12445e-06	2.001e-06	1.81188e-06
Bacteria|Bacteroidetes|Chitinophagia|Chitinophagales|Chitinophagaceae|Flavisolibacter|Flavisolibacter_tropicus	0	8.81911e-07	1.39415e-06	4.7155e-07	6.31577e-06	0	0	1.43957e-06	4.68202e-06	1.91684e-06	0	0	0	2.39307e-05	3.03074e-06	9.87946e-06	8.80893e-05	0	2.42641e-06	6.91597e-06	3.02866e-06	2.7391e-06	4.65345e-06	2.23265e-06	1.52546e-06	2.80883e-06	0	0	0	0	6.16221e-07	6.05067e-07	0	0	1.04287e-06	0	6.33327e-06	9.0665e-07	9.09814e-07	7.23812e-06	2.46772e-06	1.90862e-06	0	1.18578e-06	2.64813e-06
Bacteria|Bacteroidetes|Chitinophagia|Chitinophagales|Chitinophagaceae|Niabella|Niabella_ginsenosidivorans	3.73076e-06	1.5603e-06	3.44437e-06	0	7.96759e-06	3.24959e-06	2.35519e-06	5.9886e-06	1.25411e-06	5.75051e-06	9.28408e-06	1.05618e-06	0	1.28256e-05	1.15719e-05	2.95208e-05	1.10766e-05	4.64292e-06	2.12778e-05	4.54749e-06	2.02828e-05	1.22014e-05	0	6.36719e-06	4.37299e-06	3.62807e-06	9.378e-07	1.53147e-06	1.64409e-06	4.83549e-07	1.04758e-05	8.14091e-06	1.64887e-05	4.25323e-06	4.55571e-06	9.02937e-07	4.3981e-06	7.31796e-06	4.96262e-06	6.80728e-06	3.16177e-05	2.4812e-06	9.10272e-07	1.03014e-05	1.93731e-05
Bacteria|Bacteroidetes|Chitinophagia|Chitinophagales|Chitinophagaceae|Niabella|Niabella_soli	6.24332e-06	0	0	0	1.84615e-06	1.92021e-06	0	6.50685e-06	1.3628e-05	2.46451e-06	6.1458e-06	0	0	1.12615e-05	5.78596e-06	2.92856e-05	4.81439e-05	4.7775e-06	1.36252e-05	7.95811e-06	1.239e-05	2.17468e-05	0	5.29221e-06	2.44074e-06	1.14694e-05	7.57454e-07	7.03297e-05	0	1.53857e-06	8.44223e-06	4.62051e-06	1.27576e-05	3.16907e-06	3.29328e-06	0	1.14351e-05	4.14468e-06	3.80468e-06	3.70523e-06	1.63486e-05	1.09745e-06	2.08827e-06	1.92689e-06	2.00003e-05
Bacteria|Bacteroidetes|Chitinophagia|Chitinophagales|Chitinophagaceae|Niastella|Niastella_koreensis	1.75118e-06	2.30654e-06	4.01843e-06	8.57364e-07	0	2.28948e-06	2.96298e-06	4.08837e-06	3.09348e-06	2.60142e-06	1.83066e-06	1.05618e-06	0	8.44613e-06	2.43837e-05	7.49193e-05	1.46525e-05	3.22986e-06	4.97415e-05	1.73373e-05	9.45308e-06	7.71927e-06	6.0005e-06	1.10806e-05	1.22037e-06	0	8.29593e-07	0	9.45351e-07	0	9.30494e-06	2.91532e-06	1.55258e-05	3.50266e-06	1.75642e-06	0	4.13422e-06	2.97899e-06	4.54907e-06	8.18597e-06	1.60402e-05	0	5.35454e-07	2.37155e-06	8.01407e-06
Bacteria|Bacteroidetes|Chitinophagia|Chitinophagales|Chitinophagaceae|Pseudoflavitalea|Pseudoflavitalea_sp._5GH32-13	2.81711e-06	8.14072e-07	4.42847e-06	0	1.94332e-06	7.38542e-07	0	2.41847e-06	2.34101e-06	0	3.3998e-06	0	0	5.00511e-06	2.769e-05	3.21083e-05	2.68629e-05	0	1.78248e-05	2.24532e-05	4.40532e-06	2.44029e-05	5.98826e-05	1.63728e-05	3.66111e-06	5.50062e-06	5.41039e-07	9.20059e-05	1.72629e-06	0	1.73774e-05	1.05062e-05	9.02663e-07	2.4185e-06	1.04287e-06	0	1.45137e-05	1.23045e-06	6.78225e-06	1.12019e-05	6.32353e-06	3.53094e-06	2.67727e-06	0	1.96519e-05
Bacteria|Bacteroidetes|Cytophagia|Cytophagales|Amoebophilaceae|Candidatus_Amoebophilus|Candidatus_Amoebophilus_asiaticus	9.28884e-06	6.30906e-06	0	0	4.08096e-06	0	1.59545e-06	5.64311e-06	3.09348e-06	2.86157e-05	2.09219e-06	2.37641e-06	0	0	0	1.99942e-06	0	7.40175e-07	1.02656e-06	1.70531e-06	1.28488e-06	4.06714e-06	0	0	8.84767e-06	0	0	0	8.22044e-07	2.06608e-06	1.23244e-06	3.08034e-06	1.9317e-05	0	5.48881e-07	8.12643e-07	5.36569e-06	1.87806e-06	2.15047e-06	0	1.69656e-05	7.15731e-07	4.55136e-06	2.59388e-06	0
Bacteria|Bacteroidetes|Cytophagia|Cytophagales|Amoebophilaceae|Candidatus_Cardinium|Candidatus_Cardinium_hertigii	0	0	0	0	1.84615e-06	0	0	0	0	1.77992e-06	0	0	0	0	0	0	0	0	0	0	0	0	0	0	0	0	0	0	0	0	0	0	0	0	0	0	0	0	0	0	0	0	0	0	0
Bacteria|Bacteroidetes|Cytophagia|Cytophagales|Amoebophilaceae|Candidatus_Cardinium|Cardinium_endosymbiont_of_Encarsia_pergandiella	0	0	0	0	0	0	0	2.30331e-06	0	0	0	0	0	2.81538e-06	2.75522e-06	9.05618e-06	1.39547e-06	8.07464e-07	5.59942e-06	0	6.79153e-06	3.40312e-06	0	9.09599e-07	0	0	5.77108e-07	0	0	0	4.43679e-06	1.15513e-06	4.15225e-06	2.5853e-06	1.92108e-06	0	1.05554e-06	1.16569e-06	1.48879e-06	3.70523e-06	6.78623e-06	0	0	9.63443e-07	3.55406e-06
Bacteria|Bacteroidetes|Cytophagia|Cytophagales|Amoebophilaceae|Candidatus_Cardinium|Cardinium_endosymbiont_of_Sogatella_furcifera	1.67504e-06	4.88443e-06	0	0	0	0	0	0	1.92297e-06	0	0	0	0	2.97178e-06	1.51537e-06	4.58689e-06	0	0	1.21321e-06	4.73697e-06	9.17774e-06	9.96035e-07	3.18394e-06	0	4.88147e-06	0	0	0	1.31527e-06	0	0	0	6.439e-06	0	0	0	4.31014e-06	6.28179e-06	1.14967e-05	2.58504e-06	7.24893e-06	0	1.33863e-06	7.4111e-07	0
Bacteria|Bacteroidetes|Cytophagia|Cytophagales|Bernardetiaceae|Bernardetia|Bernardetia_litoralis	2.96938e-06	9.49751e-07	0	0	2.13765e-06	1.03396e-06	0	0	1.92297e-06	0	0	0	0	0	5.37268e-06	2.46987e-05	1.39547e-06	8.74753e-07	6.90595e-06	0	1.00955e-06	1.42765e-05	0	0	1.93225e-06	0	0	0	1.15086e-06	0	6.77843e-07	8.63596e-06	1.02302e-06	3.91964e-06	0	0	3.87033e-06	1.10093e-06	2.56402e-06	2.60228e-05	1.85079e-06	0	1.08697e-05	3.11266e-06	9.75625e-07
Bacteria|Bacteroidetes|Cytophagia|Cytophagales|Cyclobacteriaceae|Algoriphagus|Algoriphagus_machipongonensis	8.37519e-06	2.71357e-06	1.16452e-05	6.30163e-06	8.25909e-06	5.02209e-06	1.89935e-06	5.64311e-06	6.01974e-06	6.84585e-06	1.24224e-05	1.06279e-05	7.40744e-06	9.38458e-06	4.00885e-05	9.17379e-06	1.07277e-05	1.07662e-06	9.14571e-06	1.55373e-05	4.8642e-06	3.07111e-06	1.87363e-05	5.04414e-06	2.54243e-06	0	3.96762e-07	3.41635e-06	3.90471e-06	6.06635e-06	1.78704e-06	2.03523e-06	6.55935e-06	1.82639e-05	7.68433e-07	2.16705e-06	7.30085e-06	2.78471e-06	2.3986e-06	2.01633e-05	1.69656e-05	5.91671e-06	1.49927e-06	2.59388e-06	1.53313e-06
Bacteria|Bacteroidetes|Cytophagia|Cytophagales|Cyclobacteriaceae|Algoriphagus|Algoriphagus_sp._M8-2	7.61381e-07	0	0	0	0	1.03396e-06	0	0	0	0	5.0997e-06	1.05618e-06	0	0	4.82164e-06	0	6.27964e-06	1.88408e-06	0	1.00424e-05	0	0	3.67378e-06	0	0	0	0	0	0	0	0	0	0	0	1.15265e-06	0	1.05554e-06	0	4.05281e-06	0	0	0	1.82054e-06	0	6.96875e-07
Bacteria|Bacteroidetes|Cytophagia|Cytophagales|Cyclobacteriaceae|Aquiflexum|Aquiflexum_balticum	1.02025e-05	7.66584e-06	2.13223e-06	1.37178e-06	4.46962e-06	3.17573e-06	2.50714e-06	9.78906e-07	7.69189e-06	1.36917e-06	4.18437e-06	2.50844e-06	0	1.51717e-05	4.9594e-06	2.11703e-06	3.40147e-06	3.22986e-06	1.83847e-05	1.62952e-05	5.6902e-06	0	4.04115e-06	1.40574e-06	5.49166e-06	0	0	0	2.46613e-06	1.27481e-06	7.39465e-07	1.21013e-06	1.88958e-05	1.41774e-06	2.90907e-06	3.25057e-06	1.58332e-05	1.53483e-05	1.7121e-05	9.13382e-06	1.40352e-05	4.48525e-06	5.08681e-06	3.26088e-06	0
Bacteria|Bacteroidetes|Cytophagia|Cytophagales|Cyclobacteriaceae|Belliella|Belliella_baltica	0	2.03518e-06	0	0	0	0	1.59545e-06	0	0	0	1.83066e-06	1.25422e-06	1.33167e-06	3.75383e-06	9.64327e-06	1.64658e-06	5.14581e-06	0	9.33236e-07	0	0	9.96035e-07	3.79624e-06	0	3.15262e-06	2.69179e-06	0	0	0	0	1.1092e-06	0	0	2.66869e-06	0	0	3.43052e-06	0	1.15794e-06	4.22224e-06	9.09972e-06	0	9.10272e-07	0	2.99656e-06
Bacteria|Bacteroidetes|Cytophagia|Cytophagales|Cyclobacteriaceae|Cyclobacterium|Cyclobacterium_amurskyense	0	0	0	0	1.65182e-06	1.03396e-06	0	1.09407e-06	8.36075e-07	3.01217e-06	1.13763e-05	4.35676e-06	0	4.22306e-06	1.79089e-06	2.46987e-06	5.22431e-05	0	1.9598e-06	3.97905e-06	1.37666e-06	6.64024e-06	0	0	6.61033e-06	0	0	0	6.16533e-07	0	0	4.34548e-06	0	2.08492e-06	0	0	0	0	0	7.66896e-06	9.40818e-06	0	0	0	0
Bacteria|Bacteroidetes|Cytophagia|Cytophagales|Cyclobacteriaceae|Cyclobacterium|Cyclobacterium_marinum	0	0	0	0	0	0	0	0	1.42133e-06	0	0	8.5815e-07	0	5.31793e-06	5.92372e-06	1.17613e-06	1.22104e-06	0	0	3.41062e-06	8.5353e-06	1.66006e-06	0	0	3.55941e-06	6.08579e-06	0	0	7.3984e-07	0	0	0	6.61953e-07	0	0	0	0	0	0	1.12019e-06	0	0	2.67727e-06	8.15221e-07	0
Bacteria|Bacteroidetes|Cytophagia|Cytophagales|Cyclobacteriaceae|Echinicola|Echinicola_strongylocentroti	7.46153e-06	8.54776e-06	5.49459e-06	4.28682e-07	3.30364e-06	7.38542e-07	4.9383e-06	3.05188e-06	7.94271e-06	1.41025e-05	3.3998e-06	7.26127e-06	0	6.56921e-06	1.98376e-05	8.93856e-06	1.29954e-05	0	6.06603e-06	9.56867e-06	3.57932e-06	1.18694e-05	4.28607e-06	1.98458e-06	1.83055e-06	0	7.21385e-07	0	1.29061e-05	0	1.41731e-06	8.25092e-07	0	0	0	5.41762e-07	3.2546e-06	3.23803e-06	3.06028e-06	2.84355e-06	6.47776e-06	1.33603e-06	1.23154e-06	2.74211e-06	1.39375e-06
Bacteria|Bacteroidetes|Cytophagia|Cytophagales|Cyclobacteriaceae|Echinicola|Echinicola_vietnamensis	0	0	0	0	0	1.84636e-06	0	0	4.93284e-06	2.87526e-06	0	0	0	2.81538e-06	4.82164e-06	1.98765e-05	2.16299e-05	3.76817e-06	2.79971e-06	5.40014e-06	2.56977e-06	5.7272e-06	3.67378e-06	2.56342e-06	0	5.38359e-06	2.88554e-06	0	0	0	8.01088e-07	9.35104e-07	0	1.75133e-06	0	0	4.22218e-06	6.41131e-06	9.09814e-07	6.03177e-06	1.03336e-05	0	6.9609e-07	1.11166e-06	2.7875e-06
Bacteria|Bacteroidetes|Cytophagia|Cytophagales|Cytophagaceae|Arcticibacterium|Arcticibacterium_luteifluviistationis	0	7.46233e-07	0	3.51519e-06	1.92388e-05	0	0	1.3244e-06	1.0869e-06	4.24443e-06	1.32069e-05	0	3.49565e-06	4.53588e-06	2.5348e-05	1.39959e-05	3.0526e-05	0	3.35965e-06	3.69483e-06	2.0191e-06	0	0	0	1.62716e-06	0	0	0	4.11022e-07	0	2.15677e-06	6.60073e-07	8.42486e-07	2.16831e-06	1.15265e-06	0	0	8.41889e-07	0	3.44672e-06	0	1.14517e-06	0	0	5.78407e-06
Bacteria|Bacteroidetes|Cytophagia|Cytophagales|Cytophagaceae|Cytophaga|Cytophaga_hutchinsonii	3.73076e-06	8.81911e-07	9.02096e-07	4.28682e-07	5.44128e-06	2.14177e-06	0	1.26682e-06	2.75905e-06	0	1.56914e-05	2.83849e-06	2.58012e-06	1.47025e-05	8.8167e-06	5.5278e-06	8.19841e-06	2.82612e-06	4.57286e-06	1.05161e-05	6.14909e-06	6.05922e-06	2.44918e-06	2.23265e-06	5.18657e-06	4.44731e-06	0	0	2.83605e-06	2.46171e-06	8.01088e-07	1.10012e-06	7.82308e-07	1.83473e-06	1.75642e-06	1.12867e-06	1.21388e-05	8.41889e-07	9.92524e-06	1.63719e-06	9.40818e-06	6.203e-07	3.58754e-06	0	8.3625e-06
Bacteria|Bacteroidetes|Cytophagia|Cytophagales|Cytophagaceae|Dyadobacter|Dyadobacter_fermentans	4.72056e-06	8.14072e-07	6.88873e-06	5.14418e-07	5.44128e-06	4.43125e-06	2.35519e-06	3.39738e-06	7.02303e-06	1.9716e-05	8.49951e-06	2.64046e-06	3.16273e-06	2.06461e-05	4.50478e-05	6.25699e-05	8.80021e-05	2.75884e-06	6.15936e-06	2.6527e-05	3.30399e-05	3.27032e-05	9.67428e-06	2.14996e-05	1.12884e-05	3.61637e-05	1.62312e-06	7.65734e-06	3.28818e-06	0	1.20779e-05	2.31576e-05	8.90628e-06	6.33815e-06	3.40306e-06	1.76073e-06	2.63007e-05	2.5451e-05	1.14967e-05	3.29162e-05	1.55775e-05	3.38779e-06	1.71881e-05	8.81921e-06	2.09759e-05
Bacteria|Bacteroidetes|Cytophagia|Cytophagales|Cytophagaceae|Fibrella|Fibrella_aestuarina	3.27394e-06	2.17086e-06	5.82262e-06	6.85891e-07	4.27529e-06	3.3973e-06	1.06363e-06	8.06158e-07	3.67873e-06	0	2.48447e-06	1.05618e-06	0	2.26794e-05	1.2674e-05	2.90503e-05	3.92477e-06	2.22053e-06	1.53051e-05	1.49688e-05	7.25042e-06	1.78456e-05	2.6941e-06	1.37267e-05	6.00015e-06	0	1.04601e-06	0	1.19196e-06	0	3.01948e-06	2.60179e-05	4.51332e-06	4.75361e-06	1.48198e-06	9.02937e-07	1.50415e-05	2.03996e-05	2.48131e-06	2.80908e-05	6.78623e-06	1.62232e-06	5.83645e-06	2.48272e-05	1.91641e-05
Bacteria|Bacteroidetes|Cytophagia|Cytophagales|Cytophagaceae|Fibrella|Fibrella_sp._ES10-3-2-2	6.31946e-06	2.55076e-05	8.85694e-06	8.14496e-07	2.33198e-06	3.02802e-06	8.58505e-06	1.24954e-05	3.17708e-06	4.92901e-06	1.18993e-05	2.70647e-06	0	2.39307e-05	3.54046e-05	2.28169e-05	5.49468e-06	1.61493e-06	2.73438e-05	3.13587e-05	2.02828e-05	1.07904e-05	1.12662e-05	2.22438e-05	7.52561e-06	2.69179e-06	1.80346e-06	6.12587e-06	2.83605e-06	4.87945e-06	6.59357e-06	1.16063e-05	2.36498e-05	4.42002e-06	1.42709e-06	2.34764e-06	1.43378e-05	1.76797e-05	5.59949e-05	1.45624e-05	2.93042e-05	3.96038e-06	7.06799e-06	1.68973e-05	1.02441e-05
Bacteria|Bacteroidetes|Cytophagia|Cytophagales|Cytophagaceae|Leadbetterella|Leadbetterella_byssophila	8.07063e-06	6.44474e-06	4.34646e-06	0	9.71658e-07	0	8.35713e-07	1.84265e-06	5.26727e-06	0	2.09219e-06	8.18543e-06	0	9.38458e-06	1.43271e-05	1.34078e-05	2.09321e-06	1.48035e-06	3.45297e-05	2.32111e-05	2.66155e-06	1.32805e-05	7.59247e-06	8.59985e-06	4.47468e-06	2.34069e-05	0	0	1.09332e-05	0	1.60218e-06	6.05067e-06	2.28675e-06	0	4.00683e-06	0	2.63886e-06	3.23803e-06	2.06776e-06	1.01678e-05	2.15925e-06	0	3.64109e-06	1.85277e-06	1.53313e-06
Bacteria|Bacteroidetes|Cytophagia|Cytophagales|Cytophagaceae|Pseudarcicella|Pseudarcicella_sp._HME7025	1.29435e-06	0	9.84105e-07	0	0	0	0	7.48575e-07	0	0	3.26904e-06	7.26127e-07	0	2.03333e-06	1.15719e-05	1.29374e-06	2.70373e-05	2.42239e-06	0	2.46322e-06	0	2.32408e-06	3.91869e-06	0	2.44074e-06	1.08842e-05	0	0	6.98738e-07	0	0	0	0	1.00076e-06	0	0	1.31943e-06	0	9.09814e-07	0	3.23888e-06	5.72585e-07	1.60636e-06	1.03755e-06	1.32406e-06
Bacteria|Bacteroidetes|Cytophagia|Cytophagales|Cytophagaceae|Runella|Runella_slithyformis	7.23311e-06	0	6.39668e-06	6.85891e-07	0	1.47708e-06	0	2.47606e-06	5.01645e-06	6.57202e-06	2.61523e-06	1.18821e-06	1.24844e-06	7.66408e-06	3.04452e-05	2.79918e-05	2.09321e-05	8.74753e-07	1.6145e-05	3.39167e-05	2.3495e-05	1.85927e-05	6.24542e-06	7.85563e-06	4.67808e-06	1.28738e-06	8.29593e-07	2.69774e-05	0	0	8.13412e-06	6.49072e-06	5.83722e-06	4.16983e-06	1.92108e-06	7.2235e-07	1.27545e-05	9.77886e-06	3.9701e-06	1.54241e-05	2.82245e-05	9.54308e-07	1.55282e-06	3.77966e-06	1.53313e-05
Bacteria|Bacteroidetes|Cytophagia|Cytophagales|Cytophagaceae|Runella|Runella_sp._HYN0085	0	0	1.06611e-06	0	2.13765e-06	2.5849e-06	0	1.84265e-06	2.84265e-06	0	4.18437e-06	0	0	2.97178e-06	2.87921e-05	1.37607e-05	7.84955e-06	3.29714e-06	1.59583e-05	1.26951e-05	1.83555e-06	7.30426e-06	4.76366e-05	2.81149e-06	0	2.10662e-06	0	1.92023e-05	2.34283e-06	4.83549e-07	8.31899e-06	1.48517e-06	0	0	4.06172e-06	0	1.30184e-05	3.56184e-06	5.6243e-06	3.18822e-06	2.06672e-05	1.71776e-06	0	2.001e-06	7.52625e-06
Bacteria|Bacteroidetes|Cytophagia|Cytophagales|Cytophagaceae|Spirosoma|Spirosoma_aerolatum	2.81711e-06	2.91709e-06	6.64271e-06	0	2.33198e-06	3.17573e-06	3.26688e-06	0	9.11322e-06	1.91684e-06	2.87676e-06	0	1.99751e-06	5.94357e-06	2.50725e-05	0.000100324	8.72172e-07	0	0	1.02318e-05	3.94643e-06	1.99207e-06	6.34339e-05	4.21723e-06	1.72886e-06	2.45772e-06	3.96762e-07	0	1.10976e-06	0	1.23244e-06	2.6953e-06	7.22131e-07	0	1.09776e-06	7.2235e-07	8.26843e-06	1.94282e-06	2.15047e-06	0	0	1.67004e-06	1.01736e-06	2.001e-06	1.95822e-05
Bacteria|Bacteroidetes|Cytophagia|Cytophagales|Cytophagaceae|Spirosoma|Spirosoma_montaniterrae	3.88304e-06	0	0	0	0	9.60105e-07	7.14155e-06	8.63741e-07	6.01974e-06	0	0	0	0	2.03333e-06	8.8167e-06	2.35225e-06	1.81412e-05	0	2.89303e-06	5.49488e-06	1.56022e-06	9.62834e-06	0	4.13454e-06	1.42376e-06	0	0	6.59709e-06	6.16533e-07	0	8.6271e-07	9.24103e-06	0	3.08568e-06	0	7.2235e-07	7.38881e-06	1.42474e-06	9.92524e-07	0	3.54735e-06	9.06593e-07	2.78436e-06	3.63144e-06	2.43906e-06
Bacteria|Bacteroidetes|Cytophagia|Cytophagales|Cytophagaceae|Spirosoma|Spirosoma_pollinicola	8.83201e-06	3.12061e-06	2.29624e-06	0	1.16599e-06	8.64095e-06	0	1.15165e-06	3.84594e-06	2.46451e-06	1.83066e-06	1.98035e-06	0	8.44613e-06	9.29887e-05	9.64424e-06	2.70373e-06	0	2.70638e-06	3.46746e-05	3.85465e-06	8.13429e-06	0.000181485	8.43446e-06	0	6.08579e-06	0	0	3.37038e-06	4.83549e-07	8.6271e-06	3.08034e-06	6.01776e-07	0	0	4.96615e-07	3.15784e-05	4.33897e-06	3.47383e-06	8.0998e-06	4.78121e-06	4.0081e-06	2.57018e-06	1.03755e-06	4.52969e-06
Bacteria|Bacteroidetes|Cytophagia|Cytophagales|Cytophagaceae|Spirosoma|Spirosoma_radiotolerans	4.03532e-06	1.35679e-05	1.72218e-06	0	2.52631e-06	0	0	1.95781e-06	1.50493e-06	1.36917e-06	1.56914e-06	0	0	6.56921e-06	2.10774e-05	1.41135e-06	1.70073e-05	0	3.173e-06	9.94763e-06	1.56022e-06	5.22919e-06	0	9.59214e-06	0	0	0	1.2723e-05	6.98738e-07	0	2.95786e-06	1.98022e-06	0	2.83549e-06	0	0	1.24906e-05	1.15922e-05	2.33243e-05	7.58279e-06	4.93544e-06	0	1.178e-06	0	1.95125e-06
Bacteria|Bacteroidetes|Cytophagia|Cytophagales|Cytophagaceae|Spirosoma|Spirosoma_rigui	2.36028e-06	3.39197e-06	1.31214e-06	9.431e-07	2.91497e-06	2.21563e-06	2.0513e-06	3.10947e-06	1.75576e-06	0	4.57666e-06	1.38624e-06	9.15526e-07	1.12615e-05	7.30133e-06	1.4584e-05	6.89016e-06	2.01866e-06	1.04522e-05	4.64223e-06	4.68065e-06	6.55723e-06	3.79624e-06	3.72109e-06	2.74583e-06	0	5.41039e-07	0	7.3984e-07	0	5.48437e-06	4.34548e-06	8.42486e-06	3.16907e-06	1.15265e-06	6.77203e-07	3.95829e-06	3.56184e-06	3.06028e-06	3.53289e-06	1.38809e-05	7.15731e-07	1.87409e-06	3.48322e-06	3.62375e-06
Bacteria|Bacteroidetes|Cytophagia|Cytophagales|Flammeovirgaceae|Flammeovirga|Flammeovirga_sp._MY04	1.75118e-06	2.84925e-06	5.16655e-06	5.57287e-07	1.94332e-06	1.10781e-06	0	0	3.76234e-06	5.33976e-06	6.79961e-06	1.58428e-06	0	2.81538e-06	7.02581e-06	2.17583e-05	2.54674e-05	8.74753e-07	3.91959e-06	9.18972e-06	3.12043e-06	6.39123e-06	3.91869e-06	7.02872e-06	1.11867e-06	1.52145e-06	5.77108e-07	0	8.22044e-07	0	9.24332e-07	3.35537e-06	0	2.00152e-06	0	1.26411e-06	4.66199e-06	1.23045e-06	7.60935e-06	7.58279e-06	5.39814e-06	0	1.44573e-06	3.11266e-06	0
Bacteria|Bacteroidetes|Cytophagia|Cytophagales|Flammeovirgaceae|Marivirga|Marivirga_tractuosa	0	1.1397e-05	0	0	1.74898e-06	1.92021e-06	0	0	1.0869e-06	0	0	0	0	1.51717e-05	1.51537e-05	4.58689e-06	2.09321e-06	2.22053e-06	3.26633e-06	0	2.29444e-06	0	0	0	2.13564e-06	1.75552e-06	0	0	1.15086e-06	0	0	2.25525e-06	0	1.41774e-06	0	0	0	0	2.93622e-05	1.29252e-06	0	0	0	0	0
Bacteria|Bacteroidetes|Cytophagia|Cytophagales|Hymenobacteraceae|Hymenobacter|Hymenobacter_nivis	0	0	4.10044e-06	1.97194e-06	0	2.51104e-06	1.59545e-06	1.3244e-06	2.17379e-06	0	2.87676e-06	0	0	7.66408e-06	6.88805e-06	8.23289e-06	2.33742e-05	1.2112e-06	2.05312e-06	6.63175e-06	9.08597e-06	1.17034e-05	0	7.44217e-06	0	0	0	0	2.42503e-06	0	2.64975e-06	2.22775e-05	0	1.50114e-06	0	9.02937e-07	7.47678e-06	9.13126e-06	1.81963e-06	2.41271e-06	1.07963e-05	0	1.178e-06	1.63044e-06	8.43219e-06
Bacteria|Bacteroidetes|Cytophagia|Cytophagales|Hymenobacteraceae|Hymenobacter|Hymenobacter_sedentarius	5.71035e-06	2.37438e-06	4.18245e-06	2.61496e-06	5.73278e-06	1.07089e-05	6.6857e-06	2.45302e-05	4.59841e-06	1.16379e-05	8.63027e-06	3.76266e-06	0	3.48794e-05	4.10528e-05	1.22317e-05	4.62251e-06	2.15324e-06	6.06603e-06	1.70531e-05	9.3613e-06	4.31615e-06	9.06198e-06	4.63069e-06	0	2.10662e-06	5.04969e-07	0	8.63146e-07	2.6859e-05	6.77843e-07	5.77564e-06	0	2.25171e-06	1.97597e-06	9.02937e-07	2.90275e-06	4.85705e-06	1.40608e-06	7.23812e-06	2.46772e-06	9.54308e-06	4.12299e-06	1.23024e-05	9.75625e-07
Bacteria|Bacteroidetes|Cytophagia|Cytophagales|Hymenobacteraceae|Hymenobacter|Hymenobacter_sp._APR13	4.64442e-06	1.28895e-06	2.62428e-06	1.02884e-06	2.72064e-06	8.86251e-07	0	8.11916e-06	0	0	1.6999e-06	2.04636e-06	0	1.70487e-05	3.55423e-05	6.58631e-06	5.75633e-06	1.74951e-06	1.5865e-06	8.62128e-06	1.22982e-05	1.07904e-05	8.98851e-05	6.20181e-06	0	0	5.77108e-07	3.12184e-05	1.15086e-06	0	5.42275e-06	6.49072e-06	0	2.5019e-06	1.42709e-06	0	1.1523e-05	1.06208e-05	4.46636e-06	8.78915e-06	8.63702e-06	3.24465e-06	0	1.04496e-05	9.19875e-06
Bacteria|Bacteroidetes|Cytophagia|Cytophagales|Hymenobacteraceae|Hymenobacter|Hymenobacter_sp._DG25A	4.64442e-06	0	2.19783e-05	0	3.01214e-06	2.06792e-06	0	2.18814e-06	0	0	3.53056e-06	0	0	6.72562e-06	2.36949e-05	1.5172e-05	2.24148e-05	0	3.73294e-06	2.46322e-05	2.86346e-05	2.19958e-05	3.18394e-06	2.64611e-05	0	0	0	0	0	0	9.30494e-06	4.84054e-06	1.38408e-06	5.50418e-06	0	0	2.74442e-05	2.01406e-05	1.29855e-05	1.86123e-05	1.48063e-05	0	2.62372e-06	2.14922e-06	0
Bacteria|Bacteroidetes|Cytophagia|Cytophagales|Hymenobacteraceae|Hymenobacter|Hymenobacter_sp._DG25B	0	0	3.69039e-06	0	2.91497e-06	3.69271e-06	0	1.26682e-06	4.18037e-06	0	7.32265e-06	0	0	1.9864e-05	1.77712e-05	8.40931e-05	0	1.74951e-06	4.87149e-05	1.69583e-05	1.20228e-05	8.63231e-06	5.26575e-06	7.52487e-06	0	1.41612e-05	0	1.23696e-05	1.43858e-06	0	0	2.31026e-06	1.74515e-06	2.33511e-06	1.26243e-06	8.5779e-07	6.24531e-06	6.47607e-06	2.56402e-06	5.60093e-06	0	1.8609e-06	0	9.70854e-06	3.62375e-06
Bacteria|Bacteroidetes|Cytophagia|Cytophagales|Hymenobacteraceae|Hymenobacter|Hymenobacter_sp._PAMC_26554	6.92856e-06	1.01759e-06	3.11633e-06	0	2.13765e-06	1.47708e-06	0	2.07298e-06	1.83936e-06	0	3.3998e-06	0	0	1.54846e-05	5.78596e-05	2.0347e-05	1.48269e-06	0	1.57717e-05	3.67589e-05	1.86308e-05	1.76796e-05	4.84938e-05	8.35177e-06	1.52546e-06	0	0	0	4.52124e-07	0	9.48981e-06	6.87577e-06	1.80533e-06	4.25323e-06	1.15265e-06	0	2.41016e-05	1.53483e-05	4.87991e-06	8.61681e-06	1.58859e-05	1.38375e-06	7.49635e-07	6.52177e-06	4.39031e-06
Bacteria|Bacteroidetes|Cytophagia|Cytophagales|Hymenobacteraceae|Hymenobacter|Hymenobacter_sp._PAMC_26628	1.02786e-05	4.88443e-06	7.95485e-06	1.15744e-06	2.52631e-06	3.69271e-06	9.64868e-06	2.9943e-06	4.18037e-06	2.46451e-06	1.21608e-05	7.06323e-06	0	2.9405e-05	4.60122e-05	3.32844e-05	1.94494e-05	0	1.20387e-05	2.63375e-05	3.35905e-05	3.58573e-05	6.49034e-06	1.82747e-05	1.59665e-05	0	7.57454e-07	0	5.13778e-06	0	1.07222e-05	5.84715e-05	5.41598e-06	3.25247e-06	0	6.77203e-07	2.61247e-05	3.21861e-05	8.0229e-06	3.93788e-05	8.02009e-06	7.15731e-07	6.15772e-06	1.90465e-05	1.03138e-05
Bacteria|Bacteroidetes|Cytophagia|Cytophagales|Hymenobacteraceae|Hymenobacter|Hymenobacter_sp._sh-6	6.16718e-06	4.00252e-06	4.26445e-06	7.28759e-07	4.17813e-06	3.47115e-06	9.87661e-07	1.49715e-06	4.34759e-06	0	4.05361e-06	5.80901e-06	9.15526e-07	3.15948e-05	4.64255e-05	1.57601e-05	3.13982e-06	0	3.173e-06	2.60533e-05	2.30361e-05	1.96717e-05	7.83739e-06	2.12515e-05	2.23734e-06	0	0	0	1.23307e-06	0	1.37417e-05	1.65568e-05	0	9.34043e-06	0	1.26411e-06	2.50692e-05	1.55426e-05	5.29346e-06	1.53379e-05	2.09756e-05	5.2487e-07	3.15918e-06	1.31176e-05	1.46344e-05
Bacteria|Bacteroidetes|Cytophagia|Cytophagales|Hymenobacteraceae|Hymenobacter|Hymenobacter_swuensis	7.38539e-06	2.44222e-06	7.70882e-06	6.00155e-07	4.37246e-06	2.65875e-06	5.01428e-06	2.47606e-06	1.29592e-05	1.06795e-05	5.62275e-06	3.63063e-06	7.90682e-06	1.9864e-05	1.22607e-05	3.16378e-05	4.18642e-06	2.42239e-06	7.55921e-06	8.4318e-06	3.39577e-06	2.53989e-05	2.44918e-06	3.39032e-06	4.0679e-06	0	6.49246e-07	0	1.52078e-06	0	1.41731e-06	6.60073e-06	3.61065e-06	1.36771e-05	2.46996e-06	1.26411e-06	1.24027e-05	1.22398e-05	4.54907e-06	2.42994e-05	1.17217e-05	1.43146e-06	9.53108e-06	9.11565e-06	2.66206e-05
Bacteria|Bacteroidetes|Cytophagia|Cytophagales|Hymenobacteraceae|Pontibacter|Pontibacter_actiniarum	4.56828e-06	0	4.42847e-06	1.62899e-06	1.74898e-06	1.69865e-06	0	2.87914e-06	1.31264e-05	0	0	2.37641e-06	9.98756e-07	1.78307e-05	1.52915e-05	7.64482e-05	6.54129e-06	9.35313e-06	4.43287e-05	1.49688e-05	1.62446e-05	2.6893e-05	4.40853e-06	1.32305e-05	1.62716e-06	0	6.49246e-07	1.88488e-06	1.9318e-06	0	5.17626e-06	9.18602e-06	2.41914e-05	3.83625e-06	4.66549e-06	0	1.53054e-05	4.27421e-06	8.85001e-06	8.35831e-06	1.75825e-05	6.68016e-07	6.42545e-06	5.48421e-06	1.03834e-05
Bacteria|Bacteroidetes|Cytophagia|Cytophagales|Hymenobacteraceae|Pontibacter|Pontibacter_akesuensis	2.13187e-06	0	3.11633e-06	0	7.96759e-06	9.82261e-06	0	7.94641e-06	1.98986e-05	0	5.0997e-06	8.5815e-07	0	1.36076e-05	2.35571e-05	6.43341e-05	5.40746e-06	8.74753e-06	0.000102376	1.06108e-05	1.63364e-05	5.88491e-05	2.93902e-06	8.02101e-06	1.3119e-05	1.76722e-05	1.29849e-06	0	1.97291e-06	0	6.22383e-06	4.68102e-05	2.13029e-05	5.17059e-06	2.7444e-06	2.52822e-06	1.58332e-05	1.55426e-05	8.51917e-06	3.56736e-05	3.50108e-05	6.68016e-07	2.09362e-05	1.17095e-05	3.28925e-05
Bacteria|Bacteroidetes|Cytophagia|Cytophagales|Hymenobacteraceae|Pontibacter|Pontibacter_korlensis	3.12166e-06	0	1.23013e-06	4.7155e-07	6.51011e-06	1.18167e-06	0	1.38199e-06	9.53125e-06	0	1.13763e-05	7.92138e-07	0	1.07923e-05	2.14907e-05	7.56249e-05	1.30826e-06	0	5.86072e-05	1.819e-05	5.96553e-06	8.30029e-06	7.10263e-06	2.64611e-06	7.22051e-06	1.18205e-05	9.7387e-07	0	2.42503e-06	0	2.40326e-06	2.86032e-06	1.68497e-06	2.57696e-05	8.78209e-07	1.58014e-06	3.69441e-06	1.29521e-06	1.40608e-06	1.55103e-06	4.01004e-06	5.2487e-07	9.63817e-07	3.70555e-06	3.06625e-06
Bacteria|Bacteroidetes|Cytophagia|Cytophagales|Hymenobacteraceae|Rufibacter|Rufibacter_sp._DG15C	1.21821e-06	0	3.93642e-06	0	0	0	0	2.70639e-06	1.42133e-06	0	1.96142e-06	0	0	5.31793e-06	7.43909e-06	2.09351e-05	1.41292e-05	1.81679e-06	1.03589e-05	7.76863e-06	7.70931e-06	7.88528e-06	0	8.26908e-06	1.22037e-06	0	4.32831e-07	0	3.32928e-06	0	5.11464e-06	7.59084e-06	4.45314e-06	2.91888e-06	7.68433e-07	0	4.83791e-06	2.78471e-06	5.12804e-06	5.34242e-06	1.29555e-05	0	2.30245e-06	5.18777e-06	4.18125e-06
Bacteria|Bacteroidetes|Cytophagia|Cytophagales|Hymenobacteraceae|Rufibacter|Rufibacter_sp._DG31D	2.96938e-06	0	1.06611e-06	9.00232e-07	0	2.80646e-06	0	0	4.4312e-06	0	1.43838e-06	6.60115e-07	1.49813e-06	1.93948e-05	8.26566e-06	1.29374e-05	0	1.00933e-06	0	1.75268e-05	3.94643e-06	1.07904e-05	5.63312e-06	2.14996e-06	3.15262e-06	0	3.96762e-07	1.64927e-06	4.93227e-07	0	3.01948e-06	4.56551e-06	0	0	1.75642e-06	0	1.74165e-05	8.41889e-07	1.07523e-06	1.29252e-05	5.7066e-06	0	1.07091e-06	1.18578e-06	7.03844e-06
Bacteria|Bacteroidetes|Cytophagia|Cytophagales|Hymenobacteraceae|Rufibacter|Rufibacter_tibetensis	5.63422e-06	1.15327e-06	1.31214e-06	5.57287e-07	0	1.32938e-06	2.96298e-06	8.06158e-07	1.73904e-05	0	3.26904e-06	1.84832e-06	2.08074e-06	3.59742e-06	4.40835e-06	5.39842e-05	1.30826e-06	1.34577e-06	8.34313e-05	1.51583e-05	9.17774e-07	1.74306e-05	0.000140706	2.23265e-06	2.03395e-06	0	0	0	1.52078e-06	0	0	3.85043e-06	1.98586e-06	1.08416e-06	0	0	3.03469e-05	9.0665e-07	2.97757e-06	9.9955e-06	3.23888e-06	0	7.49635e-07	0	2.09063e-06
Bacteria|Bacteroidetes|Cytophagia|Cytophagales|Persicobacteraceae|Persicobacter|Persicobacter_sp._JZB09	3.57849e-06	0	3.60838e-06	0	0	4.43125e-06	0	2.47606e-06	3.92955e-06	1.50609e-06	4.96894e-06	9.24161e-07	1.24844e-06	5.47434e-06	2.79655e-05	5.31609e-05	2.25892e-05	2.42239e-06	2.25843e-05	2.68112e-05	2.8451e-06	6.80624e-06	0.000113642	1.4719e-05	8.84767e-06	9.24573e-06	5.77108e-07	0	4.48014e-06	7.47304e-07	2.46488e-06	1.24864e-05	6.86024e-06	2.4185e-06	6.03769e-07	0	1.04675e-05	4.46849e-06	2.48131e-06	1.30114e-05	2.37518e-05	4.0081e-06	1.82054e-06	2.51977e-06	6.55063e-06
Bacteria|Bacteroidetes|Flavobacteriia|Flavobacteriales|Blattabacteriaceae|Blattabacterium|Blattabacterium_clevelandi	0	0	0	0	0	0	0	0	0	0	0	0	0	0	0	0	0	0	0	0	0	0	0	0	0	0	0	0	0	0	0	0	0	0	0	0	0	0	0	0	0	0	0	0	0
Bacteria|Bacteroidetes|Flavobacteriia|Flavobacteriales|Blattabacteriaceae|Blattabacterium|Blattabacterium_cuenoti	0	0	0	0	2.13765e-06	0	4.25454e-06	0	2.00658e-06	0	4.18437e-06	4.55479e-06	0	0	1.79089e-06	1.1526e-05	0	0	3.35965e-06	1.13687e-06	0	0	2.32673e-06	0	0	0	0	0	0	0	0	0	2.28675e-06	0	0	0	0	0	0	0	0	5.2487e-07	0	0	0
Bacteria|Bacteroidetes|Flavobacteriia|Flavobacteriales|Blattabacteriaceae|Blattabacterium|Blattabacterium_punctulatus	0	0	0	0	0	0	0	0	0	0	0	0	0	1.00102e-05	1.11586e-05	0	0	0	0	0	0	0	0	0	0	0	0	0	0	0	0	0	0	0	0	0	0	0	1.15794e-06	0	0	1.09745e-06	0	0	0
Bacteria|Bacteroidetes|Flavobacteriia|Flavobacteriales|Blattabacteriaceae|Blattabacterium|Blattabacterium_sp._(Blaberus_giganteus)	0	0	0	0	0	0	0	0	0	4.10751e-06	0	1.34663e-05	0	0	0	0	0	0	0	0	0	0	0	0	0	0	0	0	0	0	0	0	0	0	0	0	0	0	0	0	0	0	0	0	0
Bacteria|Bacteroidetes|Flavobacteriia|Flavobacteriales|Blattabacteriaceae|Blattabacterium|Blattabacterium_sp._(Blatta_orientalis)	0	0	0	0	0	0	0	0	0	0	0	0	0	0	0	0	0	0	0	0	0	0	0	0	0	2.80883e-06	0	0	0	0	0	0	0	0	0	0	0	0	0	0	0	0	0	1.48222e-06	0
Bacteria|Bacteroidetes|Flavobacteriia|Flavobacteriales|Blattabacteriaceae|Blattabacterium|Blattabacterium_sp._(Blattella_germanica)	0	0	0	0	0	0	0	0	0	0	2.61523e-06	0	0	0	0	0	0	0	0	0	0	0	0	0	0	0	0	0	0	0	0	0	0	0	8.23321e-07	0	0	0	0	0	0	0	0	0	0
Bacteria|Bacteroidetes|Flavobacteriia|Flavobacteriales|Blattabacteriaceae|Blattabacterium|Blattabacterium_sp._(Cryptocercus_kyebangensis)	0	2.6593e-05	0	0	0	0	0	0	2.59183e-06	0	0	0	0	0	0	1.70538e-05	0	0	9.61233e-06	2.46322e-06	0	0	0	0	0	0	0	0	0	0	0	0	0	0	0	0	0	0	1.65421e-06	0	0	0	0	0	0
Bacteria|Bacteroidetes|Flavobacteriia|Flavobacteriales|Blattabacteriaceae|Blattabacterium|Blattabacterium_sp._(Mastotermes_darwiniensis)	0	0	0	0	1.74898e-06	0	0	0	0	0	4.18437e-06	1.38624e-06	2.66335e-06	7.03844e-06	2.34194e-06	2.11703e-06	0	3.5663e-06	1.86647e-06	0	0	0	0	0	0	2.7152e-05	0	0	0	0	0	0	0	0	6.09258e-06	0	0	0	0	0	4.47274e-06	0	0	0	0
Bacteria|Bacteroidetes|Flavobacteriia|Flavobacteriales|Blattabacteriaceae|Blattabacterium|Blattabacterium_sp._(Nauphoeta_cinerea)	0	0	0	0	0	0	0	0	0	0	0	0	0	0	0	4.46928e-06	2.16299e-05	0	0	2.46322e-06	0	0	0	0	0	0	0	0	0	0	0	0	0	0	0	0	8.26843e-06	0	0	0	0	6.68016e-07	0	0	0
Bacteria|Bacteroidetes|Flavobacteriia|Flavobacteriales|Crocinitomicaceae|Fluviicola|Fluviicola_taffensis	2.36028e-06	0	0	0	0	0	1.29156e-06	0	1.16214e-05	1.36917e-06	0	0	0	0	5.09716e-06	2.58748e-05	0	0	1.27853e-05	6.2528e-06	0	2.05017e-05	0	0	3.7628e-06	2.80883e-06	0	0	0	0	0	1.92521e-05	4.63367e-06	0	0	0	7.82862e-06	4.27421e-06	1.73692e-06	1.67166e-05	1.69656e-06	0	7.06799e-06	4.15022e-06	9.75625e-07
Bacteria|Bacteroidetes|Flavobacteriia|Flavobacteriales|Cryomorphaceae|Owenweeksia|Owenweeksia_hongkongensis	7.61381e-07	0	2.13223e-06	0	1.55465e-06	8.86251e-07	1.21558e-06	1.20924e-06	8.36075e-07	8.8996e-06	1.83066e-06	0	1.24844e-06	2.81538e-05	9.22999e-06	9.87946e-06	2.13682e-05	9.42041e-07	2.42641e-06	6.34754e-06	3.76288e-06	9.13032e-07	2.20427e-06	2.7288e-06	2.33904e-06	1.75552e-06	7.93523e-07	0	0	0	2.52651e-06	1.21013e-06	3.18941e-06	9.17363e-07	0	0	2.19905e-06	1.68378e-06	1.48879e-06	3.18822e-06	3.23888e-06	1.43146e-06	0	2.74211e-06	7.805e-06
Bacteria|Bacteroidetes|Flavobacteriia|Flavobacteriales|Flavobacteriaceae|Aequorivita|Aequorivita_sublithincola	4.26373e-06	1.42463e-06	0	6.00155e-07	1.06882e-06	1.69865e-06	1.7474e-06	1.09407e-06	4.34759e-06	6.84585e-06	1.96142e-06	0	0	1.87692e-06	1.63936e-05	0	1.74434e-06	0	0	1.98953e-06	1.19311e-06	0	0	0	1.52546e-06	0	0	0	6.16533e-07	0	9.24332e-07	0	0	1.66793e-06	1.31731e-06	2.75396e-06	0	0	2.97757e-06	2.24037e-06	0	4.77154e-07	0	0	2.16031e-06
Bacteria|Bacteroidetes|Flavobacteriia|Flavobacteriales|Flavobacteriaceae|Algibacter|Algibacter_alginicilyticus	0	6.71609e-06	0	0	0	0	0	0	3.26069e-06	0	0	0	0	4.53588e-06	2.89298e-06	2.58748e-06	0	0	2.34242e-05	0	0	2.8221e-06	1.59197e-06	0	0	1.52145e-06	0	0	0	0	1.41731e-06	0	0	0	0	0	9.67583e-07	0	3.88739e-06	3.01588e-06	0	0	0	0	2.85719e-06
Bacteria|Bacteroidetes|Flavobacteriia|Flavobacteriales|Flavobacteriaceae|Aquimarina|Aquimarina_sp._AD1	0	4.20604e-06	0	9.00232e-07	0	0	0	0	0	0	1.56914e-06	0	0	2.81538e-06	1.51537e-06	0	0	0	0	0	1.00955e-06	0	0	0	0	9.59683e-06	0	0	0	0	0	0	0	0	5.48881e-07	0	0	0	3.30014e-05	0	1.69656e-06	9.54308e-07	0	0	0
Bacteria|Bacteroidetes|Flavobacteriia|Flavobacteriales|Flavobacteriaceae|Aquimarina|Aquimarina_sp._AD10	1.08877e-05	0	9.84105e-07	1.02884e-06	0	1.03396e-06	0	0	0	0	0	0	1.91428e-06	5.78716e-06	1.65313e-06	2.23464e-06	1.10766e-05	0	0	2.93692e-06	0	0	0	0	0	0	9.378e-07	0	0	0	1.23244e-06	7.70086e-07	0	0	7.13545e-07	1.17382e-06	1.40739e-06	0	0	0	0	7.15731e-07	0	0	0
Bacteria|Bacteroidetes|Flavobacteriia|Flavobacteriales|Flavobacteriaceae|Aquimarina|Aquimarina_sp._BL5	0	0	1.80419e-06	0	0	6.79459e-06	0	0	0	0	7.06113e-06	0	0	6.56921e-06	3.58179e-06	0	2.70373e-06	0	3.63962e-06	0	0	0	2.20427e-06	9.9229e-06	1.62716e-06	0	0	0	0	0	0	0	0	1.50114e-06	2.85418e-06	0	2.11109e-06	2.20186e-06	8.27104e-07	0	0	0	0	2.59388e-06	0
Bacteria|Bacteroidetes|Flavobacteriia|Flavobacteriales|Flavobacteriaceae|Arenibacter|Arenibacter_algicola	1.75118e-06	0	1.31214e-06	4.28682e-07	0	0	0	0	0	0	0	0	0	0	0	1.29374e-05	1.48269e-06	8.07464e-07	2.89303e-06	9.47394e-07	0	1.00434e-05	0	1.33959e-05	9.96634e-06	4.56435e-06	0	0	0	0	0	9.9011e-07	1.02302e-06	1.00076e-06	0	0	2.11109e-06	0	0	4.82541e-06	2.46772e-06	0	2.14182e-06	3.48322e-06	1.25438e-06
Bacteria|Bacteroidetes|Flavobacteriia|Flavobacteriales|Flavobacteriaceae|Aureitalea|Aureitalea_sp._RR4-38	0	8.14072e-07	0	0	1.55465e-06	0	1.36753e-06	3.05188e-06	1.00329e-06	0	2.48447e-06	8.5815e-07	4.24471e-06	1.87692e-06	7.30133e-06	1.77595e-05	6.19242e-06	0	1.77315e-06	2.08427e-06	1.65199e-06	9.13032e-07	0	0	3.66111e-06	0	0	0	0	0	6.16221e-07	1.15513e-05	1.8655e-06	1.25095e-06	1.59175e-06	0	4.22218e-06	0	0	8.0998e-06	1.85079e-06	8.11162e-07	0	7.4111e-07	7.66563e-07
Bacteria|Bacteroidetes|Flavobacteriia|Flavobacteriales|Flavobacteriaceae|Capnocytophaga|Capnocytophaga_canimorsus	0	9.49751e-06	2.95231e-06	0	1.26315e-06	2.36334e-06	0	0	0	9.99494e-06	2.74599e-06	1.7163e-06	3.91179e-06	3.91024e-06	1.79089e-06	9.76185e-06	4.79694e-06	9.42041e-07	9.33236e-06	7.67389e-06	1.56022e-06	4.89717e-06	0	2.14996e-06	0	0	0	0	1.10976e-06	0	0	1.87021e-06	3.12923e-06	4.58682e-06	0	0	1.75924e-06	1.87806e-06	1.65421e-05	1.22359e-05	2.00502e-06	1.19289e-06	0	1.55633e-06	3.06625e-06
Bacteria|Bacteroidetes|Flavobacteriia|Flavobacteriales|Flavobacteriaceae|Capnocytophaga|Capnocytophaga_cynodegmi	3.27394e-06	0	0	0	0	0	0	0	1.20395e-05	4.38134e-06	5.62275e-06	1.58428e-06	0	0	3.1685e-06	2.12879e-05	3.0526e-06	0	1.11055e-05	3.03166e-06	0	1.15374e-05	0	0	2.23734e-06	0	6.85316e-07	0	0	0	0	6.71075e-06	0	0	0	0	3.51848e-06	1.94282e-06	0	4.39457e-06	4.62697e-06	0	6.10417e-06	2.001e-06	0
Bacteria|Bacteroidetes|Flavobacteriia|Flavobacteriales|Flavobacteriaceae|Capnocytophaga|Capnocytophaga_gingivalis	7.61381e-07	0	0	0	0	0	8.35713e-07	1.6699e-06	0	0	0	0	0	5.78716e-06	3.58179e-06	2.58748e-06	5.20687e-05	0	0	1.80005e-06	1.83555e-06	1.82606e-06	2.44918e-06	0	2.13564e-06	0	0	1.53147e-06	0	0	8.44223e-06	5.50061e-06	4.15225e-06	0	6.58657e-07	0	2.99071e-06	1.42474e-06	0	5.42859e-06	0	0	1.55282e-06	0	7.66563e-07
Bacteria|Bacteroidetes|Flavobacteriia|Flavobacteriales|Flavobacteriaceae|Capnocytophaga|Capnocytophaga_haemolytica	2.36028e-06	0	0	0	0	1.18167e-06	1.06363e-06	1.26682e-06	2.50822e-06	0	2.48447e-06	0	0	8.60254e-06	3.62311e-05	1.28198e-05	4.67484e-05	1.34577e-06	3.28499e-05	1.02318e-05	4.77243e-06	2.38218e-05	6.98018e-06	5.87105e-06	0	9.36276e-06	7.21385e-07	0	1.35637e-06	5.363e-06	9.36656e-06	6.76575e-06	4.15225e-06	3.03564e-05	6.25724e-06	0	5.18976e-06	4.01516e-06	8.27104e-07	3.36056e-06	7.40316e-06	9.06593e-07	2.14182e-06	3.63144e-06	1.35891e-05
Bacteria|Bacteroidetes|Flavobacteriia|Flavobacteriales|Flavobacteriaceae|Capnocytophaga|Capnocytophaga_leadbetteri	0	0	0	8.57364e-07	1.74898e-06	1.99406e-06	0	0	1.37952e-05	0	3.92285e-06	9.24161e-06	0	8.91535e-06	3.04452e-05	3.01088e-05	9.59389e-07	0	7.12059e-05	8.52654e-06	3.39577e-06	2.32408e-06	1.77566e-05	0	1.22037e-06	0	0	1.53147e-06	0	0	6.77843e-07	4.07045e-06	0	0	0	7.2235e-07	4.22218e-06	2.78471e-06	0	1.21497e-05	4.93544e-06	0	0	1.334e-06	1.18469e-06
Bacteria|Bacteroidetes|Flavobacteriia|Flavobacteriales|Flavobacteriaceae|Capnocytophaga|Capnocytophaga_ochracea	0	0	0	0	0	0	0	0	0	0	0	0	0	0	0	0	2.35486e-06	0	0	3.1264e-06	0	0	0	0	0	0	0	0	0	0	0	3.30037e-06	0	0	0	0	0	0	0	6.03177e-06	0	0	0	9.26387e-06	0
Bacteria|Bacteroidetes|Flavobacteriia|Flavobacteriales|Flavobacteriaceae|Capnocytophaga|Capnocytophaga_sp._ChDC_OS43	7.61381e-06	0	0	1.54326e-06	0	0	0	1.26682e-06	0	0	8.89179e-06	0	2.16397e-06	2.65897e-06	4.62877e-05	1.63482e-05	6.27091e-05	0	0	1.00424e-05	0	0	2.32673e-06	0	5.89845e-06	0	0	0	0	0	0	0	0	0	4.11661e-06	0	4.92588e-06	0	3.88739e-06	4.65308e-06	0	1.33603e-06	2.67727e-06	2.74211e-06	0
Bacteria|Bacteroidetes|Flavobacteriia|Flavobacteriales|Flavobacteriaceae|Capnocytophaga|Capnocytophaga_sp._H2931	0	0	0	0	0	0	0	0	0	0	0	0	0	8.44613e-06	0	0	0	0	0	0	0	5.22919e-06	0	0	0	0	0	0	0	0	0	8.63596e-06	3.24959e-06	0	0	0	0	5.50466e-06	0	0	0	0	0	0	0
Bacteria|Bacteroidetes|Flavobacteriia|Flavobacteriales|Flavobacteriaceae|Capnocytophaga|Capnocytophaga_sp._oral_taxon_323	0	0	0	0	0	0	0	0	0	0	0	0	0	0	0	0	0	0	0	0	8.07642e-06	2.49009e-06	0	0	0	0	0	0	0	0	0	1.8152e-06	0	0	0	0	0	0	0	5.77326e-06	2.77618e-06	0	0	1.02273e-05	0
Bacteria|Bacteroidetes|Flavobacteriia|Flavobacteriales|Flavobacteriaceae|Capnocytophaga|Capnocytophaga_sp._oral_taxon_864	1.37048e-06	9.49751e-07	3.44437e-06	0	8.55059e-06	0	0	0	0	0	3.13828e-06	0	0	6.88203e-06	1.66691e-05	5.26905e-05	3.66312e-06	5.24852e-06	1.5865e-05	9.47394e-06	2.08335e-05	1.56046e-05	2.54715e-05	0	4.98317e-06	0	2.27236e-06	0	2.58944e-06	0	9.48981e-06	1.10562e-05	0	5.58758e-06	2.03086e-06	0	7.47678e-06	4.33897e-06	1.06696e-05	2.82631e-05	0	9.06593e-07	0	7.92988e-06	1.63069e-05
Bacteria|Bacteroidetes|Flavobacteriia|Flavobacteriales|Flavobacteriaceae|Capnocytophaga|Capnocytophaga_sp._oral_taxon_878	1.90345e-06	0	3.7724e-06	0	0	0	0	0	5.85252e-06	0	0	0	0	0	3.85731e-06	1.64658e-06	2.96538e-06	0	2.05312e-06	0	0	6.97225e-06	4.65345e-06	1.85227e-05	0	0	0	0	0	0	6.16221e-07	0	0	0	0	0	5.89346e-06	0	0	0	0	0	3.96236e-06	0	4.39031e-06
Bacteria|Bacteroidetes|Flavobacteriia|Flavobacteriales|Flavobacteriaceae|Capnocytophaga|Capnocytophaga_sputigena	6.85242e-06	0	2.46026e-06	4.7155e-07	2.33198e-06	1.15951e-05	1.67143e-06	2.13056e-06	1.75576e-05	0	0	0	0	5.94357e-06	2.70012e-05	2.09351e-05	3.09621e-05	1.27848e-06	2.37975e-05	2.35901e-05	6.24087e-06	3.07111e-06	3.42886e-06	1.19902e-05	4.98317e-06	2.31728e-05	0	0	1.9318e-06	0	0	4.34548e-06	0	0	8.7272e-06	0	9.93971e-06	1.68378e-06	1.32337e-06	6.72111e-06	9.09972e-06	7.15731e-07	3.21272e-06	3.63144e-06	5.70044e-05
Bacteria|Bacteroidetes|Flavobacteriia|Flavobacteriales|Flavobacteriaceae|Capnocytophaga|Capnocytophaga_stomatis	4.11145e-06	0	1.64017e-06	1.97194e-06	1.45749e-06	0	9.11687e-07	1.72748e-06	3.62856e-05	0	1.83066e-06	1.65029e-06	0	2.97178e-06	1.58425e-05	0.000131138	3.5759e-05	0	1.45585e-05	2.40638e-05	6.5162e-06	2.8719e-05	7.47001e-06	1.73651e-06	1.32207e-06	2.13003e-05	0	0	1.97291e-06	0	8.01088e-07	2.6953e-06	3.67083e-06	2.83549e-06	0	2.25734e-06	1.28425e-05	0	1.40608e-06	2.18867e-05	6.78623e-06	2.00405e-06	1.98118e-06	7.18877e-06	1.60281e-06
Bacteria|Bacteroidetes|Flavobacteriia|Flavobacteriales|Flavobacteriaceae|Cellulophaga|Cellulophaga_algicola	1.21821e-06	0	1.13992e-05	8.57364e-07	3.1093e-06	0	1.06363e-06	0	1.42133e-05	0	6.01504e-06	9.24161e-07	0	4.37947e-06	1.79089e-06	8.1976e-05	0	1.00933e-06	4.92749e-05	1.08003e-05	3.12043e-06	0	3.67378e-06	9.50945e-06	1.01697e-05	0	0	1.41366e-06	0	0	3.11808e-05	0	0	8.42306e-06	0	1.08352e-06	2.99071e-06	0	1.32337e-06	1.15465e-05	3.85581e-06	0	3.05209e-06	0	4.18125e-06
Bacteria|Bacteroidetes|Flavobacteriia|Flavobacteriales|Flavobacteriaceae|Cellulophaga|Cellulophaga_baltica	1.21821e-06	2.2387e-06	0	0	0	0	0	0	0	1.36917e-06	1.00686e-05	0	0	1.34512e-05	6.88805e-06	0	0	0	0	0	1.74377e-06	0	1.22459e-06	0	0	0	0	0	0	5.27509e-07	0	0	0	0	2.63463e-06	0	6.50919e-06	1.42474e-06	1.24066e-06	0	2.31349e-06	1.52689e-06	0	0	0
Bacteria|Bacteroidetes|Flavobacteriia|Flavobacteriales|Flavobacteriaceae|Cellulophaga|Cellulophaga_lytica	1.61413e-05	1.69598e-06	0	1.20031e-06	2.52631e-06	2.65875e-06	0	0	6.10335e-06	7.11968e-06	1.11147e-05	3.36659e-06	0	5.47434e-06	2.4797e-06	4.02235e-05	3.09621e-05	0	0	1.10845e-05	0	4.31615e-06	7.61696e-05	0	0	0	6.13177e-07	0	0	0	0	0	0	0	2.25041e-06	0	7.03697e-06	0	0	0	1.5269e-05	2.52892e-06	8.56726e-07	0	8.3625e-07
Bacteria|Bacteroidetes|Flavobacteriia|Flavobacteriales|Flavobacteriaceae|Chryseobacterium|Chryseobacterium_camelliae	9.74567e-06	3.45981e-06	1.60737e-05	1.62899e-06	1.23401e-05	4.80053e-06	9.49674e-06	8.52224e-06	1.16214e-05	1.25964e-05	1.12455e-05	7.92138e-07	2.58012e-06	1.79871e-05	2.61746e-05	4.99854e-05	1.17743e-05	6.12327e-06	1.89447e-05	1.91373e-05	2.90017e-05	2.49839e-05	3.06148e-06	1.79439e-05	3.7628e-06	2.51624e-05	1.11815e-06	0	9.86453e-07	1.40669e-06	1.57136e-05	1.17713e-05	1.03505e-05	4.83701e-06	1.69055e-05	1.35441e-06	1.44258e-05	1.9752e-05	6.94767e-06	1.43901e-05	2.96126e-05	4.9624e-06	3.10563e-06	5.63244e-06	2.33453e-05
Bacteria|Bacteroidetes|Flavobacteriia|Flavobacteriales|Flavobacteriaceae|Chryseobacterium|Chryseobacterium_gallinarum	8.22291e-06	9.63319e-06	5.33057e-06	5.57287e-07	2.42914e-06	0.000285077	0	9.21323e-07	2.42462e-05	0	1.83066e-06	0.000123904	0	5.14588e-05	0.00437873	0.00147298	6.1052e-06	3.15584e-05	1.39985e-06	0.00028905	0.000166851	0.00110087	7.77616e-05	1.98458e-05	2.89838e-05	0.0103133	3.24623e-06	2.56815e-05	9.8933e-05	0	0.000152823	1.35865e-05	0	9.17363e-07	3.84216e-06	1.76976e-05	0.000266701	1.15922e-05	0.000175594	1.75783e-05	0.000110122	1.61755e-05	0.000380012	2.001e-06	8.3625e-07
Bacteria|Bacteroidetes|Flavobacteriia|Flavobacteriales|Flavobacteriaceae|Chryseobacterium|Chryseobacterium_glaciei	1.37048e-06	0	2.54227e-06	0	0	0	0	2.41847e-06	0	0	1.56914e-06	3.23456e-06	1.74782e-06	0	6.75029e-06	1.21141e-05	7.82338e-05	8.07464e-07	4.66618e-06	7.57915e-06	0	9.96035e-07	3.67378e-06	2.23265e-06	1.83055e-06	5.14952e-06	0	0	6.16533e-07	0	8.01088e-07	1.15513e-06	1.02302e-06	1.00076e-06	5.87302e-06	0	5.54161e-06	0	0	1.46486e-06	1.01793e-05	2.09948e-06	0	0	2.85719e-06
Bacteria|Bacteroidetes|Flavobacteriia|Flavobacteriales|Flavobacteriaceae|Chryseobacterium|Chryseobacterium_indologenes	8.45132e-06	1.8995e-06	6.97074e-06	1.84333e-06	8.84208e-06	4.65282e-06	3.41883e-06	9.50115e-06	2.42462e-05	2.32759e-06	6.01504e-06	0	5.90931e-06	1.62666e-05	2.83788e-05	4.18701e-05	5.99182e-05	4.23919e-06	8.66976e-05	1.19372e-05	2.39539e-05	2.32408e-05	1.46951e-05	2.43111e-05	1.27122e-05	8.77759e-06	2.70519e-06	4.35879e-06	1.64409e-06	2.85734e-06	1.78704e-05	1.91971e-05	1.58267e-05	6.42154e-06	1.28987e-05	0	1.77683e-05	1.10093e-05	6.78225e-06	2.24899e-05	2.93042e-05	1.67004e-06	1.08162e-05	8.00399e-06	2.74569e-05
Bacteria|Bacteroidetes|Flavobacteriia|Flavobacteriales|Flavobacteriaceae|Chryseobacterium|Chryseobacterium_piperi	0	1.22111e-06	5.08454e-06	0	0	0	0	1.84265e-06	0	0	1.56914e-06	0	0	7.03844e-06	0	3.88122e-06	1.16871e-05	0	0	2.74744e-06	2.11088e-06	8.30029e-07	0	5.54029e-06	4.47468e-06	1.75552e-06	0	0	5.75431e-07	4.83549e-07	9.24332e-07	0	3.61065e-06	0	0	0	1.8472e-06	0	0	1.55103e-06	1.04878e-05	0	1.28509e-06	1.56374e-05	2.43906e-06
Bacteria|Bacteroidetes|Flavobacteriia|Flavobacteriales|Flavobacteriaceae|Chryseobacterium|Chryseobacterium_sp._IHB_B_17019	7.38539e-06	2.84925e-06	4.59249e-06	1.0717e-06	4.76112e-06	3.17573e-06	5.47012e-06	9.27082e-06	1.19559e-05	1.46501e-05	5.75351e-06	2.11237e-06	1.32335e-05	1.76743e-05	1.44649e-05	2.30521e-05	5.0586e-06	4.1719e-06	2.13711e-05	5.49488e-06	2.19348e-05	7.13825e-06	1.02866e-05	4.548e-06	6.61033e-06	0	9.01731e-07	2.00269e-06	9.04249e-07	1.09898e-06	1.04141e-05	4.56551e-06	2.09418e-05	1.62624e-05	1.70153e-05	1.53499e-06	3.78237e-06	2.97899e-06	6.94767e-06	4.13607e-06	1.91248e-05	2.95836e-06	1.82054e-06	9.70854e-06	1.65159e-05
Bacteria|Bacteroidetes|Flavobacteriia|Flavobacteriales|Flavobacteriaceae|Chryseobacterium|Chryseobacterium_sp._StRB126	1.65981e-05	9.63319e-06	6.5607e-06	4.50116e-06	2.23481e-05	2.88032e-06	1.4435e-06	0	2.94298e-05	2.46451e-06	1.55606e-05	6.20508e-06	1.4149e-06	1.37641e-05	8.08657e-05	7.38608e-05	3.75034e-06	0	4.56352e-05	3.58115e-05	7.80108e-06	6.72324e-06	8.13129e-05	7.35948e-06	2.33904e-06	0	8.29593e-07	0	6.69966e-06	0	2.95786e-06	1.70519e-06	0	1.10084e-05	0	7.67497e-07	1.07314e-05	8.93698e-06	2.31589e-06	3.7914e-06	5.2439e-06	6.77559e-06	5.88999e-07	6.7441e-06	4.59938e-06
Bacteria|Bacteroidetes|Flavobacteriia|Flavobacteriales|Flavobacteriaceae|Chryseobacterium|Chryseobacterium_sp._T16E-39	2.208e-06	0	1.8862e-06	6.85891e-07	1.05911e-05	8.86251e-07	8.35713e-07	0	1.3628e-05	0	7.97646e-06	1.51826e-06	1.49813e-06	2.64332e-05	2.39704e-05	6.33932e-05	7.76233e-06	8.41108e-06	4.39554e-05	1.40214e-05	3.57932e-06	1.24504e-06	8.20477e-05	8.26908e-07	0	0	0	0	1.15086e-06	0	0	0	7.82308e-07	1.08416e-06	0	9.48084e-07	8.18047e-06	0	0	4.22224e-06	4.62697e-06	2.38577e-06	0	8.15221e-07	0
Bacteria|Bacteroidetes|Flavobacteriia|Flavobacteriales|Flavobacteriaceae|Chryseobacterium|Chryseobacterium_taklimakanense	0	0	0	1.7576e-06	3.9838e-06	8.64095e-06	3.11493e-06	9.21323e-07	1.22903e-05	0	1.04609e-05	0	0	1.67358e-05	7.71462e-06	0.000126434	5.85227e-05	0	2.41708e-05	1.43056e-05	9.17774e-07	8.4663e-06	9.3069e-06	5.3749e-06	4.47468e-06	0	5.04969e-07	0	0	7.47304e-07	0	1.60068e-05	0	4.9204e-06	2.79929e-06	0	5.18976e-06	4.40373e-06	1.98505e-06	1.09433e-05	1.51148e-05	5.2487e-07	3.64109e-06	6.44766e-06	6.89907e-06
Bacteria|Bacteroidetes|Flavobacteriia|Flavobacteriales|Flavobacteriaceae|Croceibacter|Croceibacter_atlanticus	0	0	0	0	0	0	0	0	8.36075e-07	0	0	0	0	2.03333e-06	1.08831e-05	2.58748e-06	1.48269e-06	8.74753e-07	3.45297e-06	1.04213e-06	0	9.13032e-07	1.83689e-06	0	2.94922e-06	0	0	0	0	0	0	0	0	4.9204e-06	4.17149e-06	0	0	0	0	4.82541e-06	0	0	0	1.63044e-06	0
Bacteria|Bacteroidetes|Flavobacteriia|Flavobacteriales|Flavobacteriaceae|Dokdonia|Dokdonia_donghaensis	0	0	0	0	0	0	0	0	0	0	0	0	0	0	0	0	0	0	0	0	0	0	0	0	0	0	0	0	0	0	0	0	0	0	2.14063e-06	0	0	0	0	0	0	0	0	0	0
Bacteria|Bacteroidetes|Flavobacteriia|Flavobacteriales|Flavobacteriaceae|Dokdonia|Dokdonia_sp._4H-3-7-5	0	0	0	0	0	0	0	0	0	0	0	0	0	0	9.50551e-06	0	0	0	0	0	0	0	0	0	0	0	0	0	0	0	1.04758e-06	0	0	0	0	0	0	0	0	0	0	0	0	0	0
Bacteria|Bacteroidetes|Flavobacteriia|Flavobacteriales|Flavobacteriaceae|Dokdonia|Dokdonia_sp._Dokd-P16	2.96938e-06	0	0	0	1.84615e-06	7.31157e-06	0	1.90023e-06	6.77221e-06	5.06593e-06	8.23798e-06	0	2.51354e-05	0	4.9594e-06	2.54043e-05	1.56991e-05	4.44105e-06	0	3.69483e-06	2.38621e-06	4.73117e-06	1.22459e-05	0	4.16959e-06	5.38359e-06	0	0	1.35637e-06	0	0	0	0	1.08416e-06	0	0	0	9.7141e-07	2.23318e-06	3.87756e-06	0	0	0	0	0
Bacteria|Bacteroidetes|Flavobacteriia|Flavobacteriales|Flavobacteriaceae|Dokdonia|Dokdonia_sp._MED134	0	0	0	0	0	0	0	0	0	0	0	0	0	0	0	0	2.07577e-05	2.9607e-06	0	6.53702e-06	0	0	0	0	0	2.46943e-05	0	0	0	0	0	0	0	1.16755e-06	6.9159e-06	0	3.51848e-06	1.94282e-06	0	2.06803e-06	0	0	0	0	1.25438e-06
Bacteria|Bacteroidetes|Flavobacteriia|Flavobacteriales|Flavobacteriaceae|Dokdonia|Dokdonia_sp._PRO95	0	1.35679e-06	0	0	4.08096e-06	2.65875e-06	2.0513e-06	4.83695e-06	0	0	1.83066e-06	0	0	2.1741e-05	4.9594e-06	1.5172e-05	5.0586e-06	0	1.8758e-05	1.51583e-06	5.59842e-06	8.5493e-06	0	3.55571e-06	0	0	7.21385e-07	0	0	0	6.59357e-06	0	9.68859e-06	2.5019e-06	0	0	0	3.56184e-06	4.13552e-06	0	2.46772e-06	0	0	3.03855e-06	1.45647e-05
Bacteria|Bacteroidetes|Flavobacteriia|Flavobacteriales|Flavobacteriaceae|Elizabethkingia|Elizabethkingia_anophelis	8.07063e-06	3.45981e-06	1.45976e-05	2.31488e-06	2.53603e-05	3.10188e-06	0	1.01346e-05	5.0917e-05	8.8996e-06	2.09219e-05	1.51826e-06	1.21515e-05	2.43999e-05	4.17416e-05	0.000154778	6.61978e-05	8.47837e-06	0.00012832	4.07379e-05	3.02866e-05	5.5031e-05	2.02058e-05	4.45704e-05	2.61362e-05	2.59817e-05	2.3445e-06	3.41635e-06	6.41195e-06	4.92341e-06	2.07667e-05	1.8207e-05	3.29171e-05	1.25095e-05	1.09776e-06	3.25057e-06	5.06662e-05	2.59043e-06	2.68809e-05	2.37824e-05	0.000109659	1.95633e-06	4.6049e-05	3.32017e-05	1.50525e-05
Bacteria|Bacteroidetes|Flavobacteriia|Flavobacteriales|Flavobacteriaceae|Elizabethkingia|Elizabethkingia_bruuniana	0	0	0	0	0	0	0	0	0	0	0	0	0	0	0	0	0	0	0	0	6.05731e-06	0	0	0	0	0	0	0	0	0	0	0	0	0	0	0	0	0	0	0	7.40316e-06	0	0	0	0
Bacteria|Bacteroidetes|Flavobacteriia|Flavobacteriales|Flavobacteriaceae|Elizabethkingia|Elizabethkingia_meningoseptica	2.05573e-06	3.39197e-06	2.46026e-06	1.0717e-06	1.84615e-06	1.10781e-06	1.04084e-05	4.37629e-06	2.34101e-06	2.87526e-06	8.89179e-06	3.23456e-06	2.41366e-06	8.13331e-06	1.80467e-05	2.4581e-05	1.02044e-05	2.55697e-06	1.39985e-05	4.16853e-06	1.21146e-05	1.27825e-05	4.16361e-06	7.93832e-06	1.08816e-05	2.80883e-06	1.44277e-06	0	0	0	8.75034e-06	5.17058e-06	1.0832e-05	3.33587e-06	3.45795e-06	0	3.60645e-06	4.46849e-06	2.89486e-06	3.18822e-06	2.03587e-05	0	1.12445e-06	4.44666e-06	1.42163e-05
Bacteria|Bacteroidetes|Flavobacteriia|Flavobacteriales|Flavobacteriaceae|Elizabethkingia|Elizabethkingia_miricola	4.26373e-06	0	9.02096e-06	0	0	0	0	0	0	1.39655e-05	9.80712e-06	0	2.99627e-06	1.25128e-05	7.71462e-06	0	0	0	0	3.03166e-06	0	0	5.14329e-06	8.59985e-06	3.45771e-06	0	0	0	3.6992e-06	0	0	0	0	1.16755e-06	4.06172e-06	0	0	0	0	1.37869e-05	0	0	0	0	0
Bacteria|Bacteroidetes|Flavobacteriia|Flavobacteriales|Flavobacteriaceae|Elizabethkingia|Elizabethkingia_ursingii	2.05573e-06	0	0	8.57364e-07	2.04048e-06	0	0	1.26682e-06	1.92297e-06	0	0	2.97052e-06	0	0	7.85238e-06	1.71715e-05	6.54129e-06	0	0	1.00424e-05	5.04776e-06	4.48216e-06	1.95935e-06	0	4.67808e-06	1.60337e-05	0	0	0	0	1.35569e-06	3.90543e-06	0	3.66945e-06	0	2.1219e-06	1.14351e-06	6.54083e-06	0	3.27439e-06	1.44979e-05	0	0	1.40811e-06	0
Bacteria|Bacteroidetes|Flavobacteriia|Flavobacteriales|Flavobacteriaceae|Flagellimonas|Flagellimonas_sp._HME9304	1.06593e-06	2.10302e-06	1.23013e-06	0	6.8016e-06	1.25552e-06	3.79869e-06	5.75827e-07	1.05345e-05	3.01217e-06	5.49199e-06	0	0	0	5.78596e-06	4.71627e-05	0	1.48035e-06	0	5.40014e-06	1.37666e-06	1.16204e-06	1.59197e-06	9.09599e-07	1.11867e-06	0	3.60692e-07	0	0	1.05502e-06	0	0	0	0	6.58657e-07	4.51469e-07	7.38881e-06	7.12368e-07	0	0	1.54232e-06	0	1.178e-06	9.63443e-07	1.6725e-06
Bacteria|Bacteroidetes|Flavobacteriia|Flavobacteriales|Flavobacteriaceae|Flavivirga|Flavivirga_eckloniae	0	0	0	0	0	0	0	2.18814e-06	0	2.60142e-06	6.93037e-06	0	0	1.61102e-05	9.36775e-06	3.14026e-05	2.4508e-05	0	0	4.26327e-06	3.30399e-06	9.96035e-07	0	0	0	0	0	0	8.22044e-07	0	2.34164e-06	8.80098e-07	0	0	1.75642e-06	0	1.75924e-06	1.8133e-06	9.09814e-07	0	0	0	0	0	2.7875e-06
Bacteria|Bacteroidetes|Flavobacteriia|Flavobacteriales|Flavobacteriaceae|Flavobacterium|Flavobacterium_anhuiense	0	0	0	0	0	0	0	4.6642e-06	0	0	0	0	0	7.19485e-06	6.06148e-06	2.02294e-05	9.41945e-06	5.11394e-06	6.53265e-06	0	1.43173e-05	0	6.24542e-06	0	0	0	0	0	0	0	0	1.24864e-05	0	0	0	0	1.856e-05	0	0	1.1805e-05	0	3.00607e-06	0	5.85477e-06	0
Bacteria|Bacteroidetes|Flavobacteriia|Flavobacteriales|Flavobacteriaceae|Flavobacterium|Flavobacterium_arcticum	7.61381e-07	0	1.14812e-06	0	0	1.10781e-06	9.87661e-07	6.90993e-07	1.25411e-06	0	0	0	0	0	6.06148e-06	7.64482e-06	3.30553e-05	0	1.39985e-06	7.57915e-06	2.29444e-06	1.16204e-06	0	0	2.54243e-06	3.51104e-06	0	0	0	0	0	9.35104e-07	0	0	0	0	2.28701e-06	0	1.32337e-06	1.8957e-06	2.15925e-06	7.63447e-07	1.33863e-06	0	0
Bacteria|Bacteroidetes|Flavobacteriia|Flavobacteriales|Flavobacteriaceae|Flavobacterium|Flavobacterium_branchiophilum	0	0	0	0	1.65182e-06	0	0	0	0	0	0	0	0	2.03333e-06	3.70577e-05	0	2.35486e-06	0	0	0	0	0	1.71443e-06	1.15767e-06	0	0	0	0	0	0	8.6271e-07	0	0	0	0	0	0	0	0	0	3.23888e-06	0	0	0	4.52969e-06
Bacteria|Bacteroidetes|Flavobacteriia|Flavobacteriales|Flavobacteriaceae|Flavobacterium|Flavobacterium_columnare	9.82181e-06	3.73795e-05	1.11532e-05	1.8862e-06	8.45342e-06	1.23337e-05	2.20324e-06	3.28221e-06	1.78084e-05	3.02587e-05	2.3014e-05	9.7697e-06	1.26509e-05	1.9082e-05	2.30061e-05	2.98736e-05	3.38403e-05	1.61493e-06	1.95046e-05	1.66741e-05	7.3422e-06	1.35295e-05	1.70218e-05	4.13454e-06	1.91191e-05	0	1.15422e-06	0	1.50845e-05	3.29693e-06	2.89008e-05	3.08034e-06	1.62479e-06	4.33663e-06	1.09776e-06	1.30926e-06	9.58787e-06	1.27579e-05	3.73851e-05	8.0998e-06	1.94333e-05	3.1015e-06	3.26627e-06	8.15221e-06	1.95125e-06
Bacteria|Bacteroidetes|Flavobacteriia|Flavobacteriales|Flavobacteriaceae|Flavobacterium|Flavobacterium_commune	3.1978e-06	0	1.8862e-06	6.43023e-07	0	1.03396e-06	1.97532e-06	1.61232e-06	6.27056e-06	1.21856e-05	2.35371e-06	2.83849e-06	3.49565e-06	3.75383e-06	3.30626e-06	0.000108321	4.27364e-06	2.9607e-06	2.05312e-06	5.21066e-06	3.94643e-06	1.74306e-06	2.93902e-06	5.29221e-06	1.72886e-06	3.0429e-06	0	0	1.31527e-06	0	0	1.65018e-06	0	2.75209e-06	0	6.77203e-07	1.49536e-06	0	0	4.73925e-06	0	0	0	0	2.09063e-06
Bacteria|Bacteroidetes|Flavobacteriia|Flavobacteriales|Flavobacteriaceae|Flavobacterium|Flavobacterium_crassostreae	0	0	2.95231e-06	0	2.52631e-06	0	0	0	0	0	1.50376e-05	0	0	1.2982e-05	1.39139e-05	1.29374e-05	5.75633e-06	1.48035e-06	8.3058e-06	3.03166e-06	6.14909e-06	7.05525e-06	2.81656e-06	3.55571e-06	1.83055e-06	0	5.41039e-07	0	5.75431e-07	0	6.59357e-06	3.5754e-06	9.98947e-06	0	3.01884e-06	0	2.11109e-06	3.3028e-06	2.81215e-06	2.32654e-06	1.61944e-05	0	0	0	7.94438e-06
Bacteria|Bacteroidetes|Flavobacteriia|Flavobacteriales|Flavobacteriaceae|Flavobacterium|Flavobacterium_faecale	0	0	0	0	2.23481e-06	1.18167e-06	0	0	1.33772e-06	0	8.49951e-06	1.05618e-06	1.24844e-06	7.03844e-06	4.54611e-06	1.38783e-05	4.29981e-05	0	2.42641e-06	6.34754e-06	0	2.15808e-06	0	0	1.62716e-06	0	6.85316e-07	0	0	0	0	2.09023e-06	0	9.17363e-07	7.68433e-07	0	2.11109e-06	1.10093e-06	1.73692e-06	1.16327e-05	3.76327e-05	1.62232e-06	5.88999e-06	7.70754e-06	2.23e-06
Bacteria|Bacteroidetes|Flavobacteriia|Flavobacteriales|Flavobacteriaceae|Flavobacterium|Flavobacterium_gilvum	8.52746e-06	0	3.69039e-06	1.32891e-06	3.01214e-06	2.5849e-06	1.21558e-06	5.87344e-06	2.84265e-06	3.50508e-05	4.83818e-06	1.05618e-06	2.16397e-06	4.8487e-06	7.85238e-06	9.05618e-06	2.00599e-06	0	4.29289e-06	4.54749e-06	1.04626e-05	3.56913e-06	1.71443e-06	1.27344e-05	3.66111e-06	0	0	1.64927e-06	2.21952e-06	4.83549e-07	7.27141e-06	5.72064e-06	0	1.08416e-06	1.53687e-06	6.32056e-07	3.34256e-06	0	2.81215e-06	4.48074e-06	1.11047e-05	1.00202e-06	4.33718e-06	4.52077e-06	1.47738e-05
Bacteria|Bacteroidetes|Flavobacteriia|Flavobacteriales|Flavobacteriaceae|Flavobacterium|Flavobacterium_indicum	8.37519e-07	1.5603e-06	0	0	1.55465e-06	2.65875e-06	0	6.3341e-07	1.67215e-06	0	2.22295e-06	3.82867e-06	2.58012e-06	3.75383e-06	1.91488e-05	0	4.09921e-06	1.14391e-06	1.49318e-06	0	1.65199e-06	0	5.63312e-06	1.90189e-06	1.08816e-05	0	0	0	2.79495e-06	0	0	1.21013e-06	0	9.17363e-07	0	0	1.49536e-06	1.29521e-06	0	8.0998e-06	1.38809e-05	9.06593e-07	5.88999e-07	1.334e-06	0
Bacteria|Bacteroidetes|Flavobacteriia|Flavobacteriales|Flavobacteriaceae|Flavobacterium|Flavobacterium_johnsoniae	0	1.10578e-05	0	6.43023e-07	0	2.36334e-06	0	0	1.321e-05	2.32759e-06	0	1.05618e-05	1.58136e-06	1.32948e-05	4.11905e-05	1.39959e-05	4.73589e-05	9.42041e-07	8.17515e-05	1.17477e-05	3.39577e-06	1.34465e-05	1.22459e-05	2.56342e-06	3.8645e-06	2.45772e-06	2.45271e-06	2.35611e-06	2.38393e-06	2.02212e-06	2.52651e-06	0	3.00888e-06	0	0	9.52599e-06	6.68512e-06	7.70652e-06	5.78972e-06	1.20635e-06	9.25395e-06	0	0	0	1.6725e-06
Bacteria|Bacteroidetes|Flavobacteriia|Flavobacteriales|Flavobacteriaceae|Flavobacterium|Flavobacterium_psychrophilum	2.81711e-06	1.15327e-06	1.96821e-06	0	0	0	1.21558e-06	9.21323e-07	0	6.84585e-06	7.71494e-06	0	0	3.75383e-06	6.88805e-06	0	3.0526e-06	8.74753e-07	0	2.55796e-06	0	0	6.73526e-06	1.73651e-06	0	0	0	0	0	0	5.42275e-06	0	2.76817e-06	3.50266e-06	0	0	0	0	9.09814e-07	0	7.55739e-06	0	0	0	0
Bacteria|Bacteroidetes|Flavobacteriia|Flavobacteriales|Flavobacteriaceae|Flavobacterium|Flavobacterium_sp._AJ004	0	0	1.39415e-06	6.85891e-07	0	2.06792e-06	0	6.3341e-07	3.92955e-06	2.66988e-05	0	6.60115e-07	0	6.09998e-06	3.85731e-06	3.26963e-05	1.19488e-05	0	4.19956e-06	6.15806e-06	1.56022e-06	1.90907e-06	2.32673e-06	1.48843e-06	0	0	0	0	0	0	1.1092e-06	7.70086e-07	0	1.58454e-06	0	0	2.81479e-06	0	0	2.1542e-06	1.37267e-05	0	0	7.4111e-07	0
Bacteria|Bacteroidetes|Flavobacteriia|Flavobacteriales|Flavobacteriaceae|Flavobacterium|Flavobacterium_sp._CJ74	2.74097e-06	8.88695e-06	5.6586e-06	1.71473e-06	3.6923e-06	3.76657e-06	0	1.38199e-06	1.42133e-06	1.32809e-05	8.89179e-06	1.7163e-06	7.07452e-06	1.37641e-05	6.88805e-06	1.17613e-06	3.40147e-06	1.2112e-06	2.05312e-06	0	5.13954e-06	0	2.81656e-06	4.63069e-06	1.04748e-05	0	1.22635e-06	0	7.3984e-07	0	0	9.29603e-06	2.64781e-06	1.25095e-06	1.42709e-06	1.62529e-06	1.05554e-06	8.35413e-06	1.32337e-06	4.82541e-06	3.39311e-06	2.05176e-06	1.92763e-06	3.92788e-06	4.73875e-06
Bacteria|Bacteroidetes|Flavobacteriia|Flavobacteriales|Flavobacteriaceae|Flavobacterium|Flavobacterium_sp._HYN0048	1.23344e-05	1.09221e-05	1.01691e-05	1.58612e-06	6.99593e-06	1.29983e-05	1.59545e-06	4.77937e-06	2.0233e-05	1.05426e-05	1.47761e-05	0	7.07452e-06	1.92384e-05	7.05336e-05	8.63277e-05	1.09021e-05	1.54764e-06	4.98348e-05	4.96434e-05	1.05544e-05	1.90907e-05	0.000163728	1.33132e-05	2.60345e-05	3.394e-06	5.41039e-07	1.53147e-06	1.19196e-06	9.2314e-07	3.08111e-06	1.90321e-05	4.21243e-06	7.08872e-06	0	2.97969e-06	2.11109e-05	1.98815e-05	5.6243e-06	1.80953e-05	1.3264e-05	7.58675e-06	9.26335e-06	1.54892e-05	1.43556e-05
Bacteria|Bacteroidetes|Flavobacteriia|Flavobacteriales|Flavobacteriaceae|Flavobacterium|Flavobacterium_sp._HYN0049	4.64442e-06	3.86684e-06	5.74061e-06	7.28759e-07	2.62348e-06	1.18167e-06	0	1.3244e-06	5.68531e-06	3.14909e-06	9.93788e-06	1.45225e-06	1.74782e-06	8.75895e-06	5.78596e-06	7.29199e-06	9.76832e-06	1.54764e-06	1.39985e-05	1.04213e-05	4.40532e-06	5.47819e-06	5.63312e-06	5.29221e-06	5.28826e-06	1.0182e-05	4.32831e-07	0	1.9318e-06	0	1.97191e-06	1.59518e-06	6.61953e-07	2.75209e-06	1.64664e-06	8.5779e-07	4.74995e-06	7.12368e-07	2.97757e-06	5.17009e-06	1.1259e-05	5.2487e-07	2.51663e-06	4.96544e-06	2.99656e-06
Bacteria|Bacteroidetes|Flavobacteriia|Flavobacteriales|Flavobacteriaceae|Flavobacterium|Flavobacterium_sp._HYN0056	2.51256e-06	1.8995e-06	2.29624e-06	1.24318e-06	2.91497e-06	3.10188e-06	0	1.3244e-06	3.84594e-06	0	3.00752e-06	0	5.16024e-06	3.91024e-06	5.6482e-06	0	1.15127e-05	3.09528e-06	3.82627e-06	1.23161e-06	3.30399e-06	1.99207e-06	3.42886e-06	1.8192e-06	2.54243e-06	1.59167e-05	0	0	1.15086e-06	9.2314e-07	0	1.32015e-06	0	7.33891e-06	0	4.96615e-07	1.05554e-06	0	1.65421e-06	1.63719e-06	4.31851e-06	5.2487e-07	2.73081e-06	2.59388e-06	3.06625e-06
Bacteria|Bacteroidetes|Flavobacteriia|Flavobacteriales|Flavobacteriaceae|Flavobacterium|Flavobacterium_sp._HYN0059	4.41601e-06	0	2.54227e-06	5.14418e-07	3.1093e-06	2.88032e-06	0	5.12486e-06	1.45477e-05	0	2.35371e-06	0	0	1.15743e-05	1.91488e-05	9.42078e-05	2.20659e-05	2.82612e-06	5.47809e-05	2.18848e-05	3.46001e-05	2.98811e-05	5.63312e-06	1.0171e-05	1.41359e-05	0	2.12809e-06	0	2.17842e-06	0	1.00444e-05	2.6678e-05	1.66692e-05	5.50418e-06	2.90907e-06	4.51469e-07	2.3222e-05	1.92987e-05	8.68459e-06	1.96463e-05	3.02296e-05	1.2406e-06	7.97826e-06	4.81721e-06	1.32406e-05
Bacteria|Bacteroidetes|Flavobacteriia|Flavobacteriales|Flavobacteriaceae|Flavobacterium|Flavobacterium_sp._HYN0086	0	2.30654e-06	0	0	0	9.60105e-07	1.4435e-06	0	0	0	0	0	0	1.87692e-05	7.02581e-06	0	2.79095e-06	9.42041e-07	1.9598e-06	7.86337e-06	2.11088e-06	1.07904e-06	8.81706e-06	0	2.23734e-06	0	0	0	6.57635e-07	0	0	6.60073e-07	0	0	0	0	1.40739e-06	1.10093e-06	4.05281e-06	8.01363e-06	9.25395e-06	9.06593e-07	0	0	1.88156e-06
Bacteria|Bacteroidetes|Flavobacteriia|Flavobacteriales|Flavobacteriaceae|Flavobacterium|Flavobacterium_sp._MEBiC07310	7.15698e-06	1.22111e-05	6.80673e-06	1.11457e-06	7.87043e-06	1.0635e-05	1.13961e-06	3.39738e-06	1.12034e-05	7.94119e-06	1.52991e-05	5.47896e-06	2.66335e-06	1.00102e-05	1.50159e-05	3.35196e-05	2.05833e-05	0	2.89303e-06	1.0895e-05	1.78966e-05	1.62686e-05	6.12296e-06	7.11141e-06	3.35601e-05	1.28738e-06	8.65662e-07	0	2.26062e-06	1.40669e-06	6.77843e-06	2.21125e-05	1.0832e-05	1.27597e-05	2.08575e-06	0	1.09073e-05	1.87806e-05	5.87243e-06	1.16327e-05	1.75825e-05	2.71978e-06	3.15918e-06	6.29943e-06	1.88156e-06
Bacteria|Bacteroidetes|Flavobacteriia|Flavobacteriales|Flavobacteriaceae|Formosa|Formosa_agariphila	1.19537e-05	1.44498e-05	1.96821e-06	2.40062e-06	6.70444e-06	4.57896e-06	8.96492e-06	0	3.152e-05	0	1.77836e-05	2.97052e-06	0	4.69229e-06	4.13283e-06	5.04558e-05	5.24175e-05	0	0	1.66741e-05	0	1.07904e-06	9.06198e-06	1.07498e-06	2.44074e-06	0	1.04601e-06	0	3.32928e-06	0	0	2.64029e-06	0	0	4.06172e-06	1.1061e-05	4.3981e-06	0	1.1414e-05	1.13742e-05	0	1.28832e-06	0	1.77866e-06	0
Bacteria|Bacteroidetes|Flavobacteriia|Flavobacteriales|Flavobacteriaceae|Formosa|Formosa_sp._Hel1_31_208	0	0	0	0	0	0	0	0	8.36075e-06	0	0	1.65029e-06	0	0	1.2674e-05	6.95091e-05	2.44208e-05	0	3.5463e-05	5.49488e-06	0	0	2.08181e-06	0	0	2.69179e-06	0	0	0	0	0	0	0	0	0	0	0	0	0	1.72336e-06	1.85079e-06	0	0	0	0
Bacteria|Bacteroidetes|Flavobacteriia|Flavobacteriales|Flavobacteriaceae|Formosa|Formosa_sp._Hel1_33_131	7.46153e-06	1.01759e-06	0	0	1.45749e-06	1.10781e-06	1.67143e-06	6.3341e-07	1.92297e-06	2.19067e-06	0	1.58428e-06	0	0	0	0	3.0526e-06	0	2.14644e-06	0	9.17774e-07	0	0	0	7.01712e-06	4.91545e-06	0	0	0	0	0	8.80098e-07	0	0	1.3722e-06	7.67497e-07	0	0	0	2.1542e-06	2.77618e-06	0	0	1.25989e-06	0
Bacteria|Bacteroidetes|Flavobacteriia|Flavobacteriales|Flavobacteriaceae|Formosa|Formosa_sp._Hel3_A1_48	1.21821e-05	0	0	0	0	0	0	0	0	0	0	0	0	0	1.65313e-06	9.52663e-06	5.49468e-06	0	6.15936e-06	3.41062e-06	0	0	0	0	0	0	0	0	6.16533e-07	0	0	0	0	0	0	0	1.23147e-06	0	0	0	1.46521e-05	0	0	0	0
Bacteria|Bacteroidetes|Flavobacteriia|Flavobacteriales|Flavobacteriaceae|Gillisia|Gillisia_sp._Hel1_33_143	0	0	0	0	0	0	2.50714e-06	0	0	0	0	2.83849e-06	0	2.65897e-06	1.79089e-06	1.6701e-05	1.56991e-06	0	1.11988e-06	0	1.00955e-06	4.15015e-06	0	0	1.22037e-06	0	0	0	0	0	0	8.63596e-06	9.02663e-07	0	0	0	3.43052e-06	1.42474e-06	1.07523e-06	5.17009e-06	0	0	2.83791e-06	8.89332e-07	1.04531e-06
Bacteria|Bacteroidetes|Flavobacteriia|Flavobacteriales|Flavobacteriaceae|Gilvibacter|Gilvibacter_sp._SZ-19	0	0	0	0	0	3.47115e-06	0	0	0	0	0	0	0	0	0	0	0	0	1.02656e-06	3.88431e-06	0	0	0	0	0	0	0	1.53147e-06	8.63146e-07	0	0	1.10012e-06	0	0	0	0	2.81479e-06	0	0	0	0	0	0	0	0
Bacteria|Bacteroidetes|Flavobacteriia|Flavobacteriales|Flavobacteriaceae|Gramella|Gramella_flava	1.29435e-06	0	1.23013e-06	0	3.30364e-06	1.99406e-06	0	2.87914e-06	2.17379e-06	0	0	0	2.49689e-06	9.54099e-06	3.71955e-06	1.99942e-06	1.83156e-06	0	3.26633e-06	1.89479e-06	4.49709e-06	4.89717e-06	3.79624e-06	4.96145e-06	2.74583e-06	0	6.49246e-07	0	0	0	5.36112e-06	3.46539e-06	7.40184e-06	9.17363e-07	2.03086e-06	0	3.16663e-06	1.10093e-06	9.92524e-07	3.70523e-06	1.0642e-05	0	0	1.40811e-06	8.85032e-06
Bacteria|Bacteroidetes|Flavobacteriia|Flavobacteriales|Flavobacteriaceae|Gramella|Gramella_forsetii	9.59339e-06	1.90629e-05	1.13992e-05	1.92907e-06	1.2923e-05	1.69126e-05	3.64675e-06	3.28221e-06	1.88117e-05	1.94422e-05	3.02059e-05	7.92138e-07	1.87267e-05	1.92384e-05	1.50159e-05	5.69245e-05	1.83156e-06	2.15324e-06	4.33021e-05	1.75268e-05	7.98464e-06	2.32408e-06	3.53907e-05	6.11912e-06	2.84753e-05	1.98959e-06	0	0	6.98738e-07	1.40669e-06	1.6638e-06	1.59518e-06	0	3.83625e-06	2.57974e-06	2.66366e-06	8.09251e-06	6.08751e-06	2.81215e-06	4.13607e-06	1.58859e-05	2.29034e-06	1.33863e-06	7.85577e-06	3.76313e-06
Bacteria|Bacteroidetes|Flavobacteriia|Flavobacteriales|Flavobacteriaceae|Gramella|Gramella_salexigens	0	0	0	0	0	1.25552e-06	1.67143e-06	0	6.93942e-06	0	3.53056e-06	7.92138e-07	0	2.65897e-06	5.23492e-06	3.79889e-05	5.5819e-06	1.2112e-06	2.89303e-05	5.87384e-06	0	1.49405e-06	7.34755e-06	8.26908e-07	0	3.15993e-06	0	0	4.11022e-07	1.80232e-06	0	0	0	0	0	0	1.23147e-06	6.47607e-07	0	0	0	2.05176e-06	0	1.55633e-06	0
Bacteria|Bacteroidetes|Flavobacteriia|Flavobacteriales|Flavobacteriaceae|Gramella|Gramella_sp._MAR_2010_102	1.20298e-05	3.25629e-06	2.7883e-06	0	4.08096e-06	0	7.44544e-06	1.43957e-06	2.59183e-06	0	1.6999e-06	1.58428e-06	1.24844e-06	4.06665e-06	8.95447e-06	2.70509e-06	2.09321e-06	1.48035e-06	0	3.31588e-06	4.12999e-06	1.07904e-06	2.81656e-06	2.56342e-06	3.45771e-06	0	0	0	7.80942e-07	0	1.68228e-05	1.37515e-06	0	1.5762e-05	6.03769e-07	0	2.63886e-06	1.29521e-06	2.15047e-06	1.46486e-06	8.17432e-06	0	0	1.92689e-06	8.98969e-06
Bacteria|Bacteroidetes|Flavobacteriia|Flavobacteriales|Flavobacteriaceae|Gramella|Gramella_sp._MAR_2010_147	9.89795e-07	8.14072e-07	1.23013e-06	0	0	0	1.06363e-06	1.38199e-06	0	6.4351e-06	1.56914e-06	0	1.24844e-06	2.03333e-06	3.44403e-06	1.29374e-06	2.03216e-05	0	2.05312e-06	2.6527e-06	1.83555e-06	4.31615e-06	3.18394e-06	1.65382e-06	0	1.38101e-05	1.4067e-06	0	4.93227e-07	0	0	0	0	2.16831e-06	1.81131e-06	1.30926e-06	5.36569e-06	0	0	1.29252e-06	9.40818e-06	6.68016e-07	0	2.81622e-06	0
Bacteria|Bacteroidetes|Flavobacteriia|Flavobacteriales|Flavobacteriaceae|Gramella|Gramella_sp._SH35	1.34764e-05	1.11935e-05	1.18093e-05	2.22915e-06	1.85587e-05	1.7725e-06	2.09688e-05	1.14014e-05	1.01165e-05	3.97059e-05	7.8457e-06	4.68682e-06	1.15689e-05	7.82049e-06	9.09223e-06	2.10527e-05	3.75034e-06	1.14391e-05	8.58577e-06	9.18972e-06	1.39502e-05	1.17034e-05	5.51066e-06	1.00883e-05	2.4204e-05	1.05331e-05	1.8756e-06	1.41366e-06	2.50724e-06	5.5828e-06	7.70277e-06	7.04078e-06	1.28178e-05	3.511e-05	5.43392e-06	1.67043e-06	1.34582e-05	4.53325e-06	1.02561e-05	5.42859e-06	3.91751e-05	1.52689e-06	2.14182e-06	6.37355e-06	1.56797e-05
Bacteria|Bacteroidetes|Flavobacteriia|Flavobacteriales|Flavobacteriaceae|Kordia|Kordia_sp._SMS9	1.06593e-06	1.01759e-06	0	0	2.81781e-06	8.86251e-07	0	6.90993e-07	1.25411e-06	5.75051e-06	2.09219e-06	9.90173e-07	1.74782e-06	1.72051e-06	1.66691e-05	1.52896e-06	2.59035e-05	8.74753e-07	0	7.57915e-06	1.00955e-06	8.30029e-07	1.34705e-06	0	1.62716e-06	0	0	0	0	0	0	1.32015e-06	0	0	0	0	2.81479e-06	6.47607e-07	0	0	0	0	0	0	3.41469e-06
Bacteria|Bacteroidetes|Flavobacteriia|Flavobacteriales|Flavobacteriaceae|Lacinutrix|Lacinutrix_sp._5H-3-7-4	0	0	1.13172e-05	0	0	0	0	0	0	2.73834e-06	0	0	0	0	4.68387e-06	0	1.48269e-06	0	0	0	0	0	0	6.44988e-06	0	0	3.96762e-07	0	0	1.14294e-06	0	1.15513e-06	0	0	6.58657e-07	0	0	0	0	1.2322e-05	0	0	7.49635e-07	0	0
Bacteria|Bacteroidetes|Flavobacteriia|Flavobacteriales|Flavobacteriaceae|Lacinutrix|Lacinutrix_sp._Bg11-31	0	0	0	0	1.55465e-06	0	0	0	0	0	0	7.92138e-07	0	2.18974e-06	2.06642e-06	0	1.83156e-06	0	2.01579e-05	0	0	0	2.20427e-06	0	0	1.28738e-06	0	0	0	0	0	0	0	0	0	0	0	0	0	0	0	0	1.71345e-06	0	0
Bacteria|Bacteroidetes|Flavobacteriia|Flavobacteriales|Flavobacteriaceae|Lacinutrix|Lacinutrix_venerupis	0	0	0	0	0	0	0	0	0	0	0	0	0	0	0	0	0	8.74753e-07	0	0	0	0	1.59197e-06	0	0	1.05331e-05	0	0	0	0	0	0	0	0	1.42709e-06	0	0	0	0	0	0	0	0	0	0
Bacteria|Bacteroidetes|Flavobacteriia|Flavobacteriales|Flavobacteriaceae|Lutibacter|Lutibacter_profundi	2.43642e-06	0	1.47616e-06	0	0	7.38542e-07	0	1.38199e-06	1.75576e-06	7.66735e-06	0	7.26127e-07	9.15526e-07	2.18974e-06	3.99507e-06	4.46928e-06	1.22104e-06	1.54764e-06	2.61306e-06	2.93692e-06	1.19311e-06	2.8221e-06	0	3.96916e-06	0	4.56435e-06	0	0	9.45351e-07	0	0	5.50061e-07	0	0	9.87985e-07	0	1.05554e-06	7.12368e-07	1.24066e-06	2.1542e-06	0	0	0	1.11166e-06	1.25438e-06
Bacteria|Bacteroidetes|Flavobacteriia|Flavobacteriales|Flavobacteriaceae|Lutibacter|Lutibacter_sp._LPB0138	1.18775e-05	6.30906e-05	0	2.74356e-06	0	2.28948e-06	0	0	0	4.92901e-06	1.6999e-05	8.5815e-07	4.32794e-06	0	7.71462e-06	0	0	0	0	0	1.56022e-06	9.96035e-07	0	2.39803e-06	1.22037e-06	4.56435e-06	0	0	9.04249e-07	0	2.46488e-06	0	0	9.17363e-07	0	0	3.69441e-06	0	8.83347e-05	0	3.39311e-06	0	1.767e-06	0	5.50532e-06
Bacteria|Bacteroidetes|Flavobacteriia|Flavobacteriales|Flavobacteriaceae|Maribacter|Maribacter_cobaltidurans	0	0	3.85441e-06	0	3.01214e-06	0	0	3.85804e-06	0	0	0	0	0	3.44101e-06	1.2674e-05	1.64658e-06	2.79095e-06	0	1.30653e-06	9.85289e-06	2.56977e-06	4.73117e-06	3.06148e-06	6.94603e-06	2.03395e-06	0	0	0	0	0	2.28002e-06	0	8.42486e-07	0	0	0	1.08193e-05	6.73511e-06	9.92524e-07	5.60093e-06	6.1693e-06	0	0	1.03755e-06	1.32406e-06
Bacteria|Bacteroidetes|Flavobacteriia|Flavobacteriales|Flavobacteriaceae|Maribacter|Maribacter_sp._1_2014MBL_MicDiv	0	0	0	0	0	0	0	0	0	0	0	0	0	0	2.61746e-06	0	0	0	0	0	0	0	0	0	0	0	0	0	0	0	0	0	0	0	0	0	4.74995e-06	0	0	0	0	0	0	0	2.57844e-06
Bacteria|Bacteroidetes|Flavobacteriia|Flavobacteriales|Flavobacteriaceae|Maribacter|Maribacter_sp._HTCC2170	0	1.42463e-06	0	1.02884e-06	1.65182e-06	0	0	0	1.14542e-05	0	0	0	0	6.09998e-06	1.11586e-05	0.000105969	1.47397e-05	0	1.67982e-06	1.00424e-05	0	5.89321e-06	3.67378e-06	1.40574e-06	0	0	0	0	0	0	0	0	6.01776e-07	0	1.26243e-06	0	9.67583e-07	0	0	0	0	8.58878e-07	0	0	0
Bacteria|Bacteroidetes|Flavobacteriia|Flavobacteriales|Flavobacteriaceae|Maribacter|Maribacter_sp._MAR_2009_60	0	0	0	0	0	0	0	0	0	0	0	0	0	0	0	0	0	0	0	0	0	0	0	0	0	0	0	0	0	0	0	0	0	0	0	0	0	0	0	0	0	0	0	0	0
Bacteria|Bacteroidetes|Flavobacteriia|Flavobacteriales|Flavobacteriaceae|Maribacter|Maribacter_sp._T28	1.90345e-06	4.00252e-06	0	0	2.13765e-06	0	1.4435e-06	0	1.75576e-06	0	4.31513e-06	1.34663e-05	1.33167e-06	5.16152e-06	5.23492e-06	2.21112e-05	6.45407e-05	4.57563e-06	8.95906e-06	8.14758e-06	2.75332e-06	0	9.18444e-06	0	2.74583e-06	0	0	0	0	0	9.85954e-07	5.94066e-06	1.32391e-06	0	5.37903e-06	0	4.13422e-06	2.71995e-06	1.48879e-06	4.0499e-06	5.55237e-06	2.19491e-06	0	0	0
Bacteria|Bacteroidetes|Flavobacteriia|Flavobacteriales|Flavobacteriaceae|Mariniflexile|Mariniflexile_sp._TRM1-10	0	0	0	2.01481e-06	0	8.86251e-07	0	7.48575e-07	0	0	5.36123e-06	0	0	0	3.30626e-06	1.3055e-05	6.71572e-05	0	1.30653e-06	1.17477e-05	0	1.07904e-06	2.20427e-06	0	1.83055e-06	3.97917e-06	0	0	0	0	0	7.70086e-07	0	0	7.68433e-07	0	4.83791e-06	2.65519e-06	0	1.63719e-06	0	1.14517e-06	0	0	9.75625e-07
Bacteria|Bacteroidetes|Flavobacteriia|Flavobacteriales|Flavobacteriaceae|Muricauda|Muricauda_lutaonensis	7.61381e-07	0	1.47616e-06	4.28682e-07	0	6.64688e-07	1.21558e-06	0	0	0	0	0	0	0	1.51537e-06	1.28198e-05	1.63968e-05	0	3.26633e-06	8.52654e-07	0	5.31219e-06	0	2.23265e-06	1.72886e-06	2.69179e-06	0	0	0	0	0	9.07601e-06	6.01776e-07	9.17363e-07	0	1.08352e-06	1.8472e-06	1.61902e-06	1.24066e-06	8.0998e-06	1.54232e-06	0	3.48045e-06	2.89033e-06	0
Bacteria|Bacteroidetes|Flavobacteriia|Flavobacteriales|Flavobacteriaceae|Muricauda|Muricauda_ruestringensis	0	0	0	0	3.4008e-06	8.12397e-07	0	1.09407e-06	0	0	0	0	0	2.65897e-06	2.01131e-05	2.611e-05	2.96538e-06	0	5.50609e-06	3.69483e-06	1.19311e-06	1.18694e-05	2.1063e-05	9.09599e-07	4.27129e-06	4.21324e-06	0	0	8.22044e-07	0	0	2.02423e-05	3.43012e-06	0	0	0	3.07867e-06	5.89322e-06	1.40608e-06	1.60273e-05	4.47274e-06	1.28832e-06	7.76408e-06	6.00299e-06	1.46344e-06
Bacteria|Bacteroidetes|Flavobacteriia|Flavobacteriales|Flavobacteriaceae|Myroides|Myroides_odoratimimus	3.65463e-06	0	1.12352e-05	0	0	0	0	4.26112e-06	0	0	5.0997e-06	0	0	6.88203e-06	3.09962e-05	0	0.00039082	3.76817e-06	0	2.55796e-05	2.93688e-05	0	0	4.43223e-05	1.16952e-05	0	0	3.05116e-05	2.83605e-06	0	5.60761e-06	1.8042e-05	0	0	0	2.16705e-05	2.5509e-06	2.15006e-05	4.38365e-06	1.00817e-05	0.000163024	0	2.90216e-05	1.38588e-05	2.99656e-06
Bacteria|Bacteroidetes|Flavobacteriia|Flavobacteriales|Flavobacteriaceae|Myroides|Myroides_odoratus	0	0	0	0	0	2.28948e-06	0	0	0	0	9.41484e-06	0	1.91428e-06	2.34615e-06	2.20418e-06	1.8818e-06	5.40746e-06	0	0	5.58962e-06	3.6711e-06	4.73117e-06	1.34705e-06	0	3.9662e-06	0	0	0	1.27417e-06	0	0	1.04512e-06	0	0	0	0	2.63886e-06	0	1.24066e-06	1.29252e-06	4.47274e-06	0	2.57018e-06	1.11166e-06	0
Bacteria|Bacteroidetes|Flavobacteriia|Flavobacteriales|Flavobacteriaceae|Myroides|Myroides_profundi	0	0	0	4.28682e-07	0	0	0	0	0	0	0	0	0	2.18974e-06	0	5.88063e-06	0	0	0	0	0	0	0	0	0	0	0	0	0	0	0	0	0	0	0	0	0	0	0	0	0	0	0	0	0
Bacteria|Bacteroidetes|Flavobacteriia|Flavobacteriales|Flavobacteriaceae|Myroides|Myroides_sp._A21	5.86263e-06	0	0	0	0	0	0	6.90993e-07	0	0	0	0	0	0	3.47158e-05	0	0	0	0	1.37372e-05	0	0	9.08647e-05	0	0	2.66839e-05	0	0	0	0	0	0	0	0	0	0	7.91659e-06	0	0	3.87756e-06	0	3.1015e-06	0	0	0
Bacteria|Bacteroidetes|Flavobacteriia|Flavobacteriales|Flavobacteriaceae|Myroides|Myroides_sp._ZB35	0	0	0	9.85969e-07	0	0	0	0	0	0	0	0	0	0	3.30626e-06	0	0	0	0	0	0	0	0	0	0	0	0	0	0	0	0	0	0	0	0	0	0	0	0	0	0	1.81319e-06	0	0	0
Bacteria|Bacteroidetes|Flavobacteriia|Flavobacteriales|Flavobacteriaceae|Nonlabens|Nonlabens_dokdonensis	0	0	0	0	0	0	1.89935e-06	0	0	0	5.0997e-06	0	1.58136e-06	0	0	1.64658e-06	5.0586e-06	0	1.86647e-06	0	0	0	0	0	6.81372e-06	0	0	0	8.22044e-07	1.89024e-06	0	0	1.50444e-05	1.00076e-06	0	0	4.66199e-06	0	2.15047e-06	8.61681e-07	1.68113e-05	6.203e-07	3.48045e-06	8.15221e-07	0
Bacteria|Bacteroidetes|Flavobacteriia|Flavobacteriales|Flavobacteriaceae|Nonlabens|Nonlabens_marinus	5.32966e-06	0	2.21424e-06	0	3.49797e-06	0	0	3.57013e-06	0	0	4.4459e-06	0	0	1.22e-05	1.66691e-05	1.28198e-05	7.06459e-06	1.88408e-06	1.5865e-06	7.57915e-06	2.85428e-05	1.62686e-05	0	7.85563e-06	1.83055e-06	1.3576e-05	0	0	0	0	1.05374e-05	3.46539e-06	1.8655e-06	0	1.59175e-06	0	1.36341e-05	1.53483e-05	5.87243e-06	1.51656e-05	9.40818e-06	0	3.48045e-06	0	1.25438e-06
Bacteria|Bacteroidetes|Flavobacteriia|Flavobacteriales|Flavobacteriaceae|Nonlabens|Nonlabens_sp._Hel1_33_55	1.75118e-06	0	1.07431e-05	0	1.16599e-06	2.88032e-06	1.13961e-06	4.26112e-06	2.2574e-06	0	1.04609e-05	1.47206e-05	0	7.19485e-06	2.89298e-06	1.36431e-05	2.96538e-06	1.34577e-06	1.31586e-05	3.78957e-06	9.3613e-06	1.17864e-05	0	9.50945e-06	2.33904e-06	0	7.93523e-07	0	0	0	7.57952e-06	4.18047e-06	1.09523e-05	3.33587e-06	3.62261e-06	1.39955e-06	1.23147e-06	2.20186e-06	5.78972e-06	2.49888e-06	2.17468e-05	9.06593e-07	2.67727e-06	2.37155e-06	8.43219e-06
Bacteria|Bacteroidetes|Flavobacteriia|Flavobacteriales|Flavobacteriaceae|Nonlabens|Nonlabens_sp._MB-3u-79	2.74097e-06	1.42463e-06	2.62428e-06	2.18628e-06	5.63561e-06	3.32344e-06	0	1.09407e-06	7.27385e-06	1.08164e-05	9.28408e-06	5.61098e-06	1.91428e-06	0	2.08019e-05	2.23464e-06	0	0	6.90595e-06	4.26327e-06	2.66155e-06	1.49405e-06	8.05782e-05	2.06727e-06	3.45771e-06	1.13523e-05	0	0	2.26062e-06	0	1.72542e-06	0	0	1.83473e-06	2.03086e-06	2.43793e-06	3.87033e-06	9.7141e-07	8.27104e-07	1.12019e-06	6.632e-06	7.92076e-06	1.55282e-06	3.55733e-06	2.85719e-06
Bacteria|Bacteroidetes|Flavobacteriia|Flavobacteriales|Flavobacteriaceae|Nonlabens|Nonlabens_sp._MIC269	0	0	0	0	0	0	0	0	0	0	0	0	0	0	2.08019e-05	7.76244e-06	0	0	6.99927e-06	0	0	0	0	0	0	0	0	0	0	0	0	0	0	0	0	0	1.3986e-05	0	0	0	0	0	0	0	0
Bacteria|Bacteroidetes|Flavobacteriia|Flavobacteriales|Flavobacteriaceae|Nonlabens|Nonlabens_spongiae	1.90345e-06	4.88443e-06	1.33674e-05	1.8862e-06	5.14978e-06	2.73261e-06	0	7.48575e-07	2.00658e-06	0	1.39915e-05	2.07936e-05	3.32919e-06	8.75895e-06	6.61253e-06	1.41135e-06	1.69201e-05	0	1.21321e-06	8.24232e-06	1.28488e-06	3.56913e-06	1.51849e-05	7.27679e-06	0	2.69179e-06	5.41039e-07	0	1.47968e-06	0	8.01088e-07	6.05067e-07	0	1.33435e-06	1.20754e-06	1.03838e-06	0	0	1.73692e-06	1.63719e-06	0	2.43349e-06	5.35454e-07	1.25989e-06	0
Bacteria|Bacteroidetes|Flavobacteriia|Flavobacteriales|Flavobacteriaceae|Olleya|Olleya_aquimaris	0	0	0	0	2.91497e-06	0	0	9.21323e-07	0	0	0	0	0	1.32948e-05	1.65313e-06	1.52896e-06	0	0	0	0	0	0	0	0	0	6.55393e-06	0	0	0	0	0	0	0	0	0	0	2.19905e-06	0	0	0	0	0	0	1.85277e-06	0
Bacteria|Bacteroidetes|Flavobacteriia|Flavobacteriales|Flavobacteriaceae|Olleya|Olleya_sp._Bg11-27	0	0	0	0	1.45749e-06	0	0	0	0	0	0	3.23456e-06	0	5.63075e-06	3.1685e-06	1.17613e-06	1.91878e-06	0	0	0	0	0	0	0	0	0	0	0	6.16533e-07	0	0	0	0	0	0	0	0	0	0	0	0	0	0	0	0
Bacteria|Bacteroidetes|Flavobacteriia|Flavobacteriales|Flavobacteriaceae|Ornithobacterium|Ornithobacterium_rhinotracheale	9.31168e-05	5.08795e-06	8.60272e-05	7.77629e-05	9.3182e-05	7.03092e-05	2.65909e-05	0.000405843	0.000516611	2.84787e-05	0.000351226	6.22489e-05	2.36372e-05	0.000343476	0.000442488	0.000906323	0.00421058	0.0015726	0.00207869	0.00302219	0.00431969	0.000674731	0.000463141	0.000486884	0.00172092	0.00444649	2.52845e-05	0.00013901	0.000290798	1.48582e-05	0.000326166	0.000415076	0.00101363	0.000357522	0.000117406	5.70656e-05	0.00103892	0.00163527	0.000856218	0.000961808	0.000937271	0.000163568	0.00107294	0.000527226	0.00184296
Bacteria|Bacteroidetes|Flavobacteriia|Flavobacteriales|Flavobacteriaceae|Polaribacter|Polaribacter_reichenbachii	9.89795e-07	1.28895e-06	1.14812e-06	0	2.42914e-06	0	0	7.71608e-06	1.50493e-06	2.32759e-06	2.87676e-06	3.4326e-06	0	1.25128e-05	9.78103e-06	3.43429e-05	7.15181e-06	4.23919e-06	1.35319e-05	6.2528e-06	2.37704e-05	7.30426e-06	3.45335e-05	6.2845e-06	1.72886e-06	2.10662e-06	1.11815e-06	0	0	0	1.18931e-05	6.60073e-06	1.5586e-05	4.67021e-06	4.44593e-06	0	5.27772e-06	6.92939e-06	1.19103e-05	5.68709e-06	3.10007e-05	3.67409e-06	0	3.11266e-06	1.17075e-05
Bacteria|Bacteroidetes|Flavobacteriia|Flavobacteriales|Flavobacteriaceae|Polaribacter|Polaribacter_sp._ALD11	7.15698e-06	0	1.64017e-06	0	0	1.92021e-06	0	0	0	0	3.79209e-06	0	0	2.81538e-06	0	5.29257e-06	4.36086e-06	0	2.51974e-06	7.76863e-06	0	1.82606e-06	1.59197e-06	5.62298e-06	0	5.03248e-06	0	0	5.34329e-07	0	9.42818e-06	1.15513e-06	0	0	6.03769e-07	0	0	0	0	3.27439e-06	8.79125e-06	1.04974e-06	0	1.48222e-06	0
Bacteria|Bacteroidetes|Flavobacteriia|Flavobacteriales|Flavobacteriaceae|Polaribacter|Polaribacter_sp._BM10	0	0	0	0	0	0	0	0	0	0	0	0	0	0	1.29495e-05	4.70451e-06	1.51758e-05	0	0	0	0	1.10394e-05	0	0	0	0	0	0	0	0	0	0	2.64781e-06	0	0	0	0	0	0	0	0	0	0	0	0
Bacteria|Bacteroidetes|Flavobacteriia|Flavobacteriales|Flavobacteriaceae|Polaribacter|Polaribacter_sp._Hel1_33_78	0	1.49247e-06	0	0	0	0	0	0	1.00329e-06	0	0	0	2.41366e-06	0	9.50551e-06	5.17496e-06	0	1.00933e-06	0	4.73697e-06	5.78198e-06	0	0	0	3.45771e-06	1.89596e-05	0	0	0	0	0	8.30592e-06	0	2.33511e-06	0	0	2.0759e-05	3.36756e-06	2.3986e-06	0	0	0	0	0	1.32406e-06
Bacteria|Bacteroidetes|Flavobacteriia|Flavobacteriales|Flavobacteriaceae|Polaribacter|Polaribacter_sp._KT_15	0	0	0	0	1.07854e-05	0	0	0	0	0	0	0	0	2.31486e-05	0	0	0	0	0	0	0	0	0	0	0	0	0	0	0	0	0	0	0	0	0	0	0	0	0	0	0	0	0	0	6.55063e-06
Bacteria|Bacteroidetes|Flavobacteriia|Flavobacteriales|Flavobacteriaceae|Polaribacter|Polaribacter_sp._KT25b	2.05573e-06	3.47337e-05	0	0	0	2.95417e-06	0	0	0	2.46451e-06	2.09219e-06	1.25422e-06	3.32919e-06	2.34615e-06	1.6118e-05	2.8227e-06	1.25593e-05	0	2.51974e-06	2.17901e-06	2.20266e-06	1.16204e-06	2.93902e-06	0	4.27129e-06	0	4.32831e-07	0	1.64409e-06	3.34089e-06	0	9.9011e-07	0	2.08492e-06	0	0	3.87033e-06	0	6.58374e-05	0	2.62195e-06	8.11162e-07	8.56726e-07	1.11166e-06	1.74219e-06
Bacteria|Bacteroidetes|Flavobacteriia|Flavobacteriales|Flavobacteriaceae|Polaribacter|Polaribacter_sp._MED152	1.44662e-06	8.81911e-06	2.54227e-06	1.8862e-06	1.55465e-06	1.99406e-06	1.10922e-05	2.53364e-06	5.18366e-06	5.20285e-06	1.86989e-05	4.22474e-06	5.82608e-06	4.53588e-06	6.19925e-06	0	1.48269e-06	1.27848e-06	2.42641e-06	1.51583e-06	2.56977e-06	9.13032e-07	5.38821e-06	0	1.05765e-05	0	0	0	5.34329e-07	0	2.15677e-06	0	0	0	6.03769e-07	7.67497e-07	0	1.35997e-06	1.90234e-06	6.11794e-06	3.08465e-06	0	1.07091e-06	3.63144e-06	9.75625e-07
Bacteria|Bacteroidetes|Flavobacteriia|Flavobacteriales|Flavobacteriaceae|Polaribacter|Polaribacter_sp._SA4-10	1.18014e-05	3.05277e-06	2.70629e-06	6.00155e-07	1.55465e-06	1.55094e-06	0	6.44926e-06	0	0	4.31513e-06	1.51826e-06	3.82856e-06	1.57974e-05	3.58179e-06	1.79947e-05	1.91878e-06	3.90274e-06	7.83918e-06	0	8.35175e-06	9.13032e-06	0	3.55571e-06	4.77978e-06	3.86214e-06	1.15422e-06	1.41366e-06	3.12377e-06	2.46171e-06	1.22012e-05	6.82076e-06	1.32391e-05	1.28431e-05	6.03769e-07	7.2235e-07	7.56474e-06	8.15985e-06	1.90234e-06	1.7406e-05	4.34936e-05	0	1.55282e-06	3.40911e-06	1.19863e-05
Bacteria|Bacteroidetes|Flavobacteriia|Flavobacteriales|Flavobacteriaceae|Polaribacter|Polaribacter_sp._SA4-12	0	1.08543e-06	1.64017e-06	0	0	1.10781e-06	0	0	5.35088e-06	0	1.04609e-05	1.25422e-06	0	6.88203e-06	1.14342e-05	3.14026e-05	0	1.48035e-06	1.74515e-05	1.61057e-06	0	0	1.22459e-06	0	7.11882e-06	0	0	0	6.16533e-07	0	0	2.36526e-06	0	0	7.68433e-07	0	1.49536e-06	0	0	9.737e-06	0	0	1.55282e-06	0	1.18469e-06
Bacteria|Bacteroidetes|Flavobacteriia|Flavobacteriales|Flavobacteriaceae|Polaribacter|Polaribacter_vadi	1.44662e-06	2.64573e-06	0	0	0	0	0	0	0	0	2.35371e-06	0	0	0	1.74956e-05	6.70392e-06	1.04661e-06	0	0	4.83171e-06	0	0	1.51849e-05	0	3.9662e-06	0	5.41039e-07	0	0	0	0	0	0	1.25095e-06	0	0	4.22218e-06	0	2.31589e-06	0	0	3.29236e-06	4.06945e-06	0	0
Bacteria|Bacteroidetes|Flavobacteriia|Flavobacteriales|Flavobacteriaceae|Psychroflexus|Psychroflexus_torquis	1.29435e-06	0	0	0	4.17813e-06	0	0	0	0	1.06795e-05	0	0	0	1.72051e-06	0	1.99942e-06	1.38675e-05	1.41306e-06	0	2.74744e-06	0	0	0	0	1.52546e-06	0	0	0	0	0	0	0	0	0	0	0	1.58332e-06	0	0	0	0	0	0	0	8.3625e-07
Bacteria|Bacteroidetes|Flavobacteriia|Flavobacteriales|Flavobacteriaceae|Riemerella|Riemerella_anatipestifer	0	1.39749e-05	5.57659e-06	1.54326e-06	3.9838e-06	3.69271e-06	0	6.16135e-06	2.00658e-06	0	4.31513e-06	1.02318e-05	2.33043e-06	2.42435e-05	2.31438e-05	5.90416e-05	7.40474e-05	3.87583e-05	3.88226e-05	4.41485e-05	3.82712e-05	3.41142e-05	0.000250429	1.79439e-05	5.16623e-05	3.59296e-05	1.29849e-06	1.35476e-05	1.43858e-06	5.18717e-05	1.46661e-05	7.45333e-05	7.8953e-05	5.77939e-05	1.48747e-05	5.10159e-06	1.76804e-05	3.82736e-05	3.27533e-05	4.98913e-05	6.47776e-06	2.51937e-05	1.11374e-05	1.34141e-05	2.80144e-05
Bacteria|Bacteroidetes|Flavobacteriia|Flavobacteriales|Flavobacteriaceae|Robiginitalea|Robiginitalea_biformata	0	0	0	0	1.39919e-05	0	0	0	1.42133e-06	0	3.43903e-05	0	0	5.00511e-06	1.77712e-05	4.46928e-06	1.74434e-06	0	2.05312e-06	6.06332e-06	7.3422e-06	2.7391e-06	4.28607e-06	3.30763e-06	0	0	0	4.35879e-06	6.41195e-06	0	1.47893e-06	3.74042e-06	6.61953e-07	1.08416e-06	5.48881e-07	5.10159e-06	4.74995e-06	6.47607e-06	9.92524e-07	3.10205e-06	6.632e-06	0	6.9609e-07	1.08202e-05	6.48094e-06
Bacteria|Bacteroidetes|Flavobacteriia|Flavobacteriales|Flavobacteriaceae|Salegentibacter|Salegentibacter_salegens	0	0	0	0	1.74898e-06	0	0	5.75827e-07	0	1.30071e-05	0	0	0	0	3.85731e-06	5.99825e-06	1.81412e-05	3.2164e-05	9.33236e-07	2.55796e-06	9.17774e-07	3.23711e-06	2.08181e-06	0	1.62716e-06	1.75552e-06	0	0	4.52124e-07	0	0	0	0	2.25171e-06	0	0	0	0	0	0	0	8.58878e-07	0	0	0
Bacteria|Bacteroidetes|Flavobacteriia|Flavobacteriales|Flavobacteriaceae|Salegentibacter|Salegentibacter_sp._T436	0	0	0	0	0	0	2.41597e-05	1.95781e-06	0	0	0	0	0	0	1.35006e-05	1.95237e-05	6.59362e-05	2.08595e-06	2.18377e-05	1.07055e-05	7.52575e-06	1.26164e-05	2.20427e-06	5.78836e-06	0	0	0	0	0	0	4.56004e-06	5.61062e-06	0	0	0	0	8.97213e-06	3.49708e-06	2.81215e-06	5.25625e-06	1.65029e-05	1.04974e-06	0	0	0
Bacteria|Bacteroidetes|Flavobacteriia|Flavobacteriales|Flavobacteriaceae|Sediminicola|Sediminicola_sp._YIK13	0	0	8.20087e-07	0	0	1.55094e-06	1.67143e-06	0	1.75576e-06	0	1.6999e-06	0	2.99627e-06	2.34615e-06	6.75029e-06	2.46987e-06	3.66312e-06	8.07464e-07	0	4.07379e-06	2.20266e-06	1.74306e-06	0	1.73651e-06	4.0679e-06	5.85173e-06	0	0	4.52124e-07	0	0	0	0	0	0	0	0	0	0	0	9.09972e-06	0	0	1.11166e-06	0
Bacteria|Bacteroidetes|Flavobacteriia|Flavobacteriales|Flavobacteriaceae|Seonamhaeicola|Seonamhaeicola_sp._S2-3	1.06593e-06	1.28895e-06	1.14812e-06	0	0	0	1.51948e-06	0	2.09019e-06	2.19067e-06	1.58222e-05	1.7163e-06	1.74782e-06	1.23564e-05	3.99507e-06	0	0	0	1.77315e-06	1.98953e-06	0	3.56913e-06	6.98018e-06	0	1.83055e-06	0	0	0	0	0	7.14817e-06	6.10568e-06	4.51332e-06	0	0	0	4.22218e-06	8.41889e-07	1.73692e-06	2.67121e-06	0	5.2487e-07	7.65699e-06	4.00199e-06	0
Bacteria|Bacteroidetes|Flavobacteriia|Flavobacteriales|Flavobacteriaceae|Siansivirga|Siansivirga_zeaxanthinifaciens	0	0	1.80419e-06	0	3.20647e-06	0	0	0	1.75576e-06	0	0	2.24439e-06	0	0	1.79089e-06	1.16437e-05	5.93077e-06	1.34577e-06	2.14644e-06	0	3.57932e-06	2.40709e-06	3.3064e-06	1.15767e-06	6.30524e-06	0	0	0	4.52124e-07	0	1.17082e-06	5.83065e-06	0	2.08492e-06	0	0	1.40739e-06	0	0	4.39457e-06	0	0	9.63817e-07	0	4.73875e-06
Bacteria|Bacteroidetes|Flavobacteriia|Flavobacteriales|Flavobacteriaceae|Tamlana|Tamlana_sp._UJ94	0	0	4.92052e-06	0	0	0	0	0	1.25411e-06	0	5.88427e-06	3.03653e-06	1.66459e-06	0	3.30626e-06	1.52896e-06	8.02398e-06	0	4.38621e-06	1.32635e-06	0	2.65609e-06	1.46951e-06	1.00056e-05	3.05092e-06	3.70999e-05	4.32831e-07	0	0	0	4.56004e-06	6.60073e-07	0	0	0	0	2.99071e-06	0	9.09814e-07	1.72336e-06	0	7.15731e-07	9.10272e-07	0	0
Bacteria|Bacteroidetes|Flavobacteriia|Flavobacteriales|Flavobacteriaceae|Tenacibaculum|Tenacibaculum_dicentrarchi	0	0	1.23013e-06	0	0	0	0	1.03649e-06	0	3.83368e-06	3.13828e-06	2.11237e-06	0	5.00511e-06	0	0	0	0	0	0	0	0	0	5.45759e-06	0	0	0	0	7.3984e-07	0	0	0	0	0	2.36019e-06	0	0	0	0	0	0	0	0	0	0
Bacteria|Bacteroidetes|Flavobacteriia|Flavobacteriales|Flavobacteriaceae|Tenacibaculum|Tenacibaculum_jejuense	1.44662e-06	2.57789e-06	9.84105e-07	0	1.36032e-06	1.10781e-06	9.87661e-07	7.48575e-07	6.35417e-06	0	8.63027e-06	0	0	9.07176e-06	6.33701e-06	0	0	0	0	2.46322e-06	0	9.96035e-07	0	2.7288e-06	3.7628e-06	5.73469e-06	0	0	4.52124e-07	0	0	6.60073e-07	0	0	4.83015e-06	0	1.31943e-06	1.8133e-06	1.74519e-05	1.63719e-06	0	0	0	0	0
Bacteria|Bacteroidetes|Flavobacteriia|Flavobacteriales|Flavobacteriaceae|Tenacibaculum|Tenacibaculum_maritimum	0	8.81911e-07	2.62428e-06	0	2.13765e-06	0	0	0	6.10335e-06	2.73834e-06	5.88427e-06	0	0	3.75383e-06	9.50551e-06	4.86916e-05	3.66312e-06	0	2.25843e-05	1.70531e-06	1.65199e-06	1.15374e-05	2.57164e-06	2.06727e-06	3.35601e-06	2.69179e-06	0	0	6.16533e-07	0	0	1.41916e-05	3.06906e-06	0	0	0	2.19905e-06	3.88564e-06	0	1.59411e-05	2.62195e-06	0	9.63817e-06	5.11366e-06	3.69344e-06
Bacteria|Bacteroidetes|Flavobacteriia|Flavobacteriales|Flavobacteriaceae|Tenacibaculum|Tenacibaculum_sp._SZ-18	0	0	0	0	0	0	0	0	0	0	7.58417e-06	1.84832e-06	0	1.84563e-05	3.30626e-06	1.58777e-05	2.30253e-05	0	0	4.73697e-06	0	0	0	0	0	0	0	0	0	0	0	0	0	0	6.14746e-06	0	2.63886e-06	1.68378e-06	1.5715e-06	0	0	0	0	7.4111e-07	0
Bacteria|Bacteroidetes|Flavobacteriia|Flavobacteriales|Flavobacteriaceae|Tenacibaculum|Tenacibaculum_todarodis	3.8069e-06	0	9.84105e-07	0	2.04048e-06	0	0	0	0	2.05375e-06	1.56914e-06	0	0	1.73615e-05	7.02581e-06	3.17554e-06	1.65713e-06	1.81679e-06	0	8.4318e-06	3.39577e-06	0	0	4.21723e-06	1.52546e-06	0	0	0	0	0	1.17082e-06	0	0	0	0	0	1.14351e-06	0	0	7.66896e-06	2.31349e-06	0	0	0	2.29969e-06
Bacteria|Bacteroidetes|Flavobacteriia|Flavobacteriales|Flavobacteriaceae|Weeksella|Weeksella_virosa	0	0	2.21424e-06	1.84333e-06	0	0	8.35713e-07	0	0	0	5.23047e-06	2.77248e-06	0	4.53588e-06	3.85731e-06	0	0	0	0	2.27374e-06	1.83555e-06	1.24504e-06	2.32673e-06	7.69025e-06	0	0	0	0	0	0	0	8.80098e-07	0	0	0	5.41762e-07	0	0	0	0	0	7.15731e-07	0	0	0
Bacteria|Bacteroidetes|Flavobacteriia|Flavobacteriales|Flavobacteriaceae|Wenyingzhuangia|Wenyingzhuangia_fucanilytica	4.41601e-06	0	0	0	0	0	2.27922e-06	1.15165e-06	0	4.10751e-06	1.6999e-06	6.40312e-06	0	4.69229e-06	1.01943e-05	5.17496e-06	1.77051e-05	0	4.01291e-06	6.91597e-06	3.02866e-06	2.65609e-06	8.20477e-06	2.81149e-06	0	1.59167e-05	0	0	5.34329e-07	0	6.77843e-07	7.70086e-07	0	0	0	5.41762e-07	2.90275e-06	8.41889e-07	0	2.67121e-06	2.46772e-06	1.2406e-06	0	1.334e-06	9.05938e-07
Bacteria|Bacteroidetes|Flavobacteriia|Flavobacteriales|Flavobacteriaceae|Winogradskyella|Winogradskyella_sp._J14-2	0	0	0	0	0	0	0	0	0	0	0	0	0	0	2.4797e-06	1.29374e-06	0	0	3.93826e-05	0	0	0	2.93902e-06	0	0	0	0	0	0	0	0	0	0	0	0	0	0	0	0	1.46486e-06	0	0	0	0	0
Bacteria|Bacteroidetes|Flavobacteriia|Flavobacteriales|Flavobacteriaceae|Winogradskyella|Winogradskyella_sp._PC-19	0	0	0	0	0	0	0	0	1.33772e-05	6.02435e-06	0	0	0	0	0	0	0	0	0	0	0	0	0	0	0	0	0	0	0	0	0	0	0	0	0	0	0	0	0	0	0	9.06593e-07	0	0	0
Bacteria|Bacteroidetes|Flavobacteriia|Flavobacteriales|Flavobacteriaceae|Winogradskyella|Winogradskyella_sp._PG-2	0	0	0	0	0	0	1.13961e-06	0	0	1.91684e-06	1.43838e-06	0	0	0	0	0	2.44208e-06	0	0	0	0	0	0	0	0	0	0	0	0	0	0	2.42027e-06	0	2.66869e-06	0	0	0	0	0	1.80953e-06	0	0	0	0	0
Bacteria|Bacteroidetes|Flavobacteriia|Flavobacteriales|Flavobacteriaceae|Winogradskyella|Winogradskyella_sp._RHA_55	7.84222e-06	0	7.5448e-06	0	6.12144e-06	1.92021e-06	0	2.59122e-06	0	1.45132e-05	5.49199e-06	0	1.76447e-05	1.11051e-05	4.54611e-06	2.58748e-06	3.75034e-06	6.72887e-06	0	3.50536e-06	2.11088e-06	2.32408e-06	0	3.96916e-06	9.96634e-06	2.60987e-05	0	0	1.64409e-06	9.27536e-06	0	0	4.09207e-06	0	1.48198e-06	6.32056e-07	3.69441e-06	0	8.27104e-07	7.06578e-06	4.61155e-05	0	0	2.37155e-06	5.29625e-06
Bacteria|Bacteroidetes|Flavobacteriia|Flavobacteriales|Flavobacteriaceae|Zobellia|Zobellia_galactanivorans	1.21821e-06	1.08543e-06	0	0	0	1.7725e-06	0	1.20924e-06	1.67215e-06	1.36917e-06	0	0	2.08074e-06	3.75383e-06	9.91879e-06	1.76419e-06	3.5759e-06	0	0	5.40014e-06	1.19311e-06	2.65609e-06	3.64928e-05	2.31534e-06	1.32207e-06	3.86214e-06	0	0	1.19196e-06	0	0	2.86032e-06	0	2.16831e-06	0	6.32056e-07	2.37498e-06	2.78471e-06	0	4.65308e-06	5.86083e-06	1.52689e-06	6.42545e-07	1.48222e-06	3.27531e-06
Bacteria|Bacteroidetes|Flavobacteriia|Flavobacteriales|Flavobacteriaceae|Zunongwangia|Zunongwangia_profunda	1.82731e-05	0	8.61092e-06	1.11457e-06	5.14978e-06	3.98813e-06	0	0	7.60828e-06	4.31289e-05	2.65446e-05	3.03653e-06	0	8.91535e-06	1.11586e-05	5.55132e-05	5.83483e-05	6.72887e-07	2.33309e-05	7.48441e-06	6.42442e-06	5.81021e-06	7.83739e-06	2.56342e-06	6.00015e-06	1.59167e-05	0	0	0	0	7.20979e-06	3.85043e-06	1.56462e-06	5.58758e-06	0	0	6.59716e-06	9.7141e-07	1.98505e-06	4.91158e-06	5.08967e-06	1.38375e-05	2.19536e-06	2.22333e-06	9.05938e-07
Bacteria|Bacteroidetes|Flavobacteriia|Flavobacteriales|Ichthyobacteriaceae|Ichthyobacterium|Ichthyobacterium_seriolicida	5.4058e-06	0	0	0	2.62348e-06	0	0	8.63741e-07	0	2.19067e-06	3.79209e-06	0	0	2.18974e-06	1.76334e-05	7.88005e-06	2.64268e-05	0	0	8.24232e-06	1.44091e-05	1.51895e-05	0	3.88647e-06	0	0	0	0	0	0	6.4087e-06	3.46539e-06	2.76817e-06	2.16831e-06	0	0	1.44258e-05	1.0815e-05	5.87243e-06	0	1.21844e-05	0	0	0	0
Bacteria|Bacteroidetes|Saprospiria|Saprospirales|Haliscomenobacteraceae|Haliscomenobacter|Haliscomenobacter_hydrossis	0	0	1.23013e-06	0	0	0	0	1.6699e-06	0	2.87526e-06	1.30762e-06	7.26127e-07	0	5.00511e-06	4.27059e-06	2.44634e-05	2.87817e-06	0	2.89303e-06	1.23161e-05	2.56977e-06	1.66006e-06	0	1.48843e-06	0	3.0429e-06	0	0	1.35637e-06	0	3.88219e-06	0	0	8.33967e-07	1.09776e-06	0	9.32398e-06	0	1.48879e-06	1.37869e-06	2.15925e-06	1.43146e-06	0	1.334e-06	1.6725e-06
Bacteria|Bacteroidetes|Saprospiria|Saprospirales|Saprospiraceae|Saprospira|Saprospira_grandis	0	8.81911e-07	0	0	0	0	0	0	0	0	0	0	0	2.65897e-06	7.43909e-06	5.17496e-06	1.56991e-06	0	2.51974e-06	2.36848e-06	0	2.15808e-06	0	2.23265e-06	0	0	0	0	1.7674e-06	0	0	1.87021e-06	1.56462e-06	0	0	0	3.43052e-06	0	0	0	0	0	0	1.25989e-06	0
Bacteria|Bacteroidetes|Sphingobacteriia|Sphingobacteriales|Sphingobacteriaceae|Mucilaginibacter|Mucilaginibacter_gotjawali	3.27394e-06	0	0	2.14341e-06	6.02428e-06	7.38542e-07	0	1.26682e-06	1.95642e-05	0	4.18437e-06	0	0	2.18974e-06	6.88805e-06	0.000116907	2.00599e-06	1.41306e-06	1.75448e-05	1.48741e-05	4.22176e-06	2.65609e-06	7.10263e-06	2.31534e-06	1.93225e-06	1.12353e-05	0	0	0	0	1.23244e-06	5.44561e-06	0	3.75285e-06	6.58657e-07	4.51469e-07	2.81479e-06	2.00758e-06	1.90234e-06	4.65308e-06	0	0	1.87409e-06	0	7.94438e-06
Bacteria|Bacteroidetes|Sphingobacteriia|Sphingobacteriales|Sphingobacteriaceae|Mucilaginibacter|Mucilaginibacter_mallensis	2.74097e-06	0	2.21424e-06	0	2.13765e-06	8.86251e-07	0	0	7.35746e-06	0	0	0	0	2.97178e-06	4.82164e-06	6.82154e-06	2.18043e-06	8.74753e-07	3.45297e-06	3.50536e-06	3.21221e-06	1.41935e-05	0	1.40574e-05	3.05092e-06	0	0	0	0	0	6.16221e-07	8.91099e-06	2.34692e-06	0	1.09776e-06	0	3.51848e-06	1.74854e-06	2.89486e-06	1.05987e-05	1.69656e-06	0	2.62372e-06	8.89332e-07	7.66563e-07
Bacteria|Bacteroidetes|Sphingobacteriia|Sphingobacteriales|Sphingobacteriaceae|Mucilaginibacter|Mucilaginibacter_paludis	3.1978e-06	0	9.02096e-07	1.02884e-06	0	1.69865e-06	0	5.75827e-07	1.00329e-06	0	1.30762e-06	0	0	6.72562e-06	1.23985e-05	1.95237e-05	5.52957e-05	8.74753e-07	5.31944e-06	1.6011e-05	3.12043e-06	1.60196e-05	3.3064e-06	2.23265e-06	5.69505e-06	1.47463e-05	0	1.64927e-06	1.7674e-06	0	1.17082e-06	1.55667e-05	3.18941e-06	0	0	7.67497e-07	5.01384e-06	4.14468e-06	3.06028e-06	1.55103e-05	3.23888e-06	0	6.3719e-06	3.33499e-06	2.92688e-06
Bacteria|Bacteroidetes|Sphingobacteriia|Sphingobacteriales|Sphingobacteriaceae|Mucilaginibacter|Mucilaginibacter_sp._BJC16-A31	2.89325e-06	0	1.8862e-06	0	1.94332e-06	7.38542e-07	0	0	0	7.94119e-06	0	0	0	3.91024e-06	2.1904e-05	9.2914e-06	5.14581e-06	3.02799e-06	0	1.28846e-05	2.0191e-05	0	3.3064e-06	7.11141e-06	1.01697e-06	0	0	0	0	0	5.23788e-06	3.19036e-06	0	4.83701e-06	6.58657e-07	4.96615e-07	1.91757e-05	7.31796e-06	0	4.22224e-06	6.32353e-06	2.43349e-06	5.88999e-07	0	0
Bacteria|Bacteroidetes|Sphingobacteriia|Sphingobacteriales|Sphingobacteriaceae|Mucilaginibacter|Mucilaginibacter_sp._PAMC_26640	0	0	1.31214e-06	0	1.36032e-06	7.38542e-07	9.11687e-07	7.48575e-07	1.42133e-06	0	6.66884e-06	5.41294e-06	9.98756e-07	1.23564e-05	3.1134e-05	3.64599e-06	1.39547e-06	1.48035e-06	2.89303e-06	6.06332e-06	2.66155e-06	3.90114e-06	0	3.96916e-06	2.54243e-06	7.37317e-06	0	1.17805e-06	1.72629e-06	0	0	2.53028e-06	8.42486e-07	6.17135e-06	6.58657e-07	0	8.3564e-06	8.41889e-07	1.24066e-06	1.20635e-06	4.47274e-06	0	5.88999e-06	2.22333e-06	1.53313e-06
Bacteria|Bacteroidetes|Sphingobacteriia|Sphingobacteriales|Sphingobacteriaceae|Pedobacter|Pedobacter_cryoconitis	4.18759e-06	7.46233e-07	4.01843e-06	0	1.74898e-06	2.73261e-06	1.59545e-06	7.48575e-07	3.31086e-05	0	0	9.24161e-07	1.66459e-06	1.01666e-05	8.67894e-06	8.99737e-05	2.70373e-06	1.14391e-06	0	4.40538e-05	3.39577e-06	7.38726e-06	4.04115e-06	1.24036e-05	4.37299e-06	0	3.60692e-07	0	4.93227e-06	0	1.25709e-05	1.7602e-06	0	7.5057e-06	3.2384e-06	1.17382e-06	2.46294e-06	0	8.27104e-07	0.000109347	4.62697e-06	0	0	8.15221e-07	1.81188e-06
Bacteria|Bacteroidetes|Sphingobacteriia|Sphingobacteriales|Sphingobacteriaceae|Pedobacter|Pedobacter_ginsengisoli	5.86263e-06	5.49499e-06	6.15066e-06	1.8862e-06	3.6923e-06	8.86251e-07	1.10922e-05	3.74288e-06	3.59512e-06	1.41025e-05	7.45341e-06	3.16855e-06	4.41117e-06	7.50767e-06	1.15719e-05	3.52838e-06	1.30826e-06	1.13045e-05	1.77315e-06	5.3054e-06	1.56022e-06	2.15808e-06	8.6946e-06	1.15767e-05	1.91191e-05	0	7.21385e-07	0	0	0	7.39465e-07	1.65018e-06	9.02663e-07	4.50342e-06	4.00683e-06	0	2.46294e-06	2.00758e-06	3.2257e-06	1.63719e-06	4.31851e-06	7.63447e-07	7.49635e-07	4.15022e-06	1.60281e-06
Bacteria|Bacteroidetes|Sphingobacteriia|Sphingobacteriales|Sphingobacteriaceae|Pedobacter|Pedobacter_heparinus	2.05573e-06	0	1.23013e-06	0	3.20647e-06	8.12397e-07	0	1.84265e-06	5.01645e-06	0	0	0	0	2.18974e-06	2.87921e-05	3.09321e-05	4.12537e-05	0	1.94113e-05	1.41162e-05	6.97509e-06	1.36955e-05	7.10263e-06	4.05185e-06	3.8645e-06	1.87255e-06	0	0	8.22044e-07	0	1.35569e-06	4.56551e-06	1.0832e-06	4.08644e-06	1.75642e-06	0	5.27772e-06	1.87806e-06	1.15794e-06	5.85943e-06	6.78623e-06	1.19289e-06	5.08681e-06	5.63244e-06	5.43563e-06
Bacteria|Bacteroidetes|Sphingobacteriia|Sphingobacteriales|Sphingobacteriaceae|Pedobacter|Pedobacter_sp._PACM_27299	3.42621e-06	1.62814e-06	0	0	0	1.18167e-06	0	4.83695e-06	0	0	2.22295e-06	0	0	8.13331e-06	1.70824e-05	3.79889e-05	5.87844e-05	2.9607e-06	8.95906e-06	1.6011e-05	1.28488e-05	1.49405e-05	9.35588e-05	1.8192e-06	4.77978e-06	0	3.60692e-07	1.76708e-06	0	0	7.27141e-06	1.91971e-05	1.58267e-05	3.08568e-06	2.68952e-06	0	2.36618e-05	6.21703e-06	5.12804e-06	7.32429e-06	3.17719e-05	5.53499e-06	5.03327e-06	2.37155e-06	1.06622e-05
Bacteria|Bacteroidetes|Sphingobacteriia|Sphingobacteriales|Sphingobacteriaceae|Pedobacter|Pedobacter_steynii	2.66483e-06	4.00252e-06	1.47616e-06	0	0	1.92021e-06	0	7.48575e-07	0	0	0	0	0	2.97178e-06	1.14342e-05	9.17379e-06	1.003e-05	1.68222e-06	2.03445e-05	3.41062e-06	0	3.40312e-06	3.71051e-05	4.38261e-06	0	3.97917e-06	0	0	4.06912e-06	0	0	0	0	0	1.31731e-06	0	6.68512e-06	0	1.32337e-06	1.03402e-06	2.62195e-06	1.8609e-06	9.63817e-07	0	6.06282e-06
Bacteria|Bacteroidetes|Sphingobacteriia|Sphingobacteriales|Sphingobacteriaceae|Pseudopedobacter|Pseudopedobacter_saltans	1.02025e-05	1.8995e-06	1.64017e-06	0	9.71658e-07	1.47708e-06	7.82531e-06	3.74288e-06	2.24068e-05	0	5.0997e-06	0	7.90682e-06	3.44101e-06	7.99014e-06	5.90416e-05	9.4369e-05	6.05598e-06	6.90595e-06	2.01795e-05	3.02866e-06	1.08734e-05	6.24542e-06	1.57113e-06	8.44088e-06	1.04161e-05	0	0	6.57635e-07	7.34116e-06	5.17626e-06	9.35104e-07	3.06906e-06	3.08568e-06	0	1.03838e-06	1.51295e-05	0	2.15047e-06	1.72336e-06	7.24893e-06	1.19289e-06	0	0	5.22656e-06
Bacteria|Bacteroidetes|Sphingobacteriia|Sphingobacteriales|Sphingobacteriaceae|Solitalea|Solitalea_canadensis	1.18775e-05	6.3769e-06	2.62428e-06	0	2.72064e-06	2.28948e-06	1.59545e-06	1.09407e-06	4.34759e-06	0	5.36123e-06	1.38624e-06	3.16273e-06	7.35126e-06	2.34194e-05	1.3055e-05	8.37285e-06	0	3.07968e-06	1.29793e-05	1.92733e-06	4.98018e-06	1.2001e-05	1.65382e-06	2.33904e-06	9.94793e-06	3.96762e-07	0	7.3984e-07	0	1.96575e-05	2.75031e-06	8.42486e-07	2.00152e-06	7.13545e-07	1.80587e-06	1.09953e-05	1.8133e-06	4.05281e-06	1.63719e-06	6.94046e-06	1.47918e-06	1.01736e-06	1.334e-06	8.57157e-06
Bacteria|Bacteroidetes|Sphingobacteriia|Sphingobacteriales|Sphingobacteriaceae|Sphingobacterium|Sphingobacterium_mizutaii	5.86263e-06	0	8.20087e-07	0	2.33198e-06	0	1.67143e-06	1.09407e-06	1.25411e-06	1.28702e-05	0	0	0	2.18974e-06	7.30133e-06	1.37607e-05	1.36059e-05	1.2112e-06	3.45297e-06	8.71602e-06	3.39577e-06	1.17864e-05	7.34755e-06	2.48072e-06	6.81372e-06	1.94277e-05	1.83953e-06	0	1.47968e-06	0	0	1.27614e-05	7.58237e-06	1.00076e-06	6.58657e-07	6.32056e-07	6.77308e-06	5.37514e-06	9.09814e-07	1.7923e-05	5.2439e-06	0	9.37044e-06	5.63244e-06	9.05938e-07
Bacteria|Bacteroidetes|Sphingobacteriia|Sphingobacteriales|Sphingobacteriaceae|Sphingobacterium|Sphingobacterium_sp._21	1.90345e-06	0	3.93642e-06	0	1.06882e-06	4.80053e-06	0	8.69499e-06	1.42133e-06	2.05375e-06	4.83818e-06	7.92138e-07	0	1.59538e-05	1.6118e-05	4.42224e-05	1.44781e-05	0	5.48743e-05	6.34754e-06	1.59693e-05	1.55216e-05	4.65345e-06	9.0133e-06	4.57638e-06	1.63848e-05	5.04969e-07	4.4766e-06	1.43858e-06	0	7.94925e-06	1.71069e-05	2.10621e-06	3.50266e-06	2.36019e-06	7.2235e-07	5.54161e-06	5.31038e-06	3.47383e-06	2.29207e-05	3.17719e-05	1.00202e-06	1.07091e-06	9.4121e-06	1.28225e-05
Bacteria|Bacteroidetes|Sphingobacteriia|Sphingobacteriales|Sphingobacteriaceae|Sphingobacterium|Sphingobacterium_sp._B29	0	0	3.11633e-06	0	0	0	0	0	0	0	0	0	0	7.03844e-06	0	2.42282e-05	0	0	0	3.50536e-06	0	1.56876e-05	0	1.16594e-05	0	0	0	0	0	0	0	0	0	0	0	0	1.20508e-05	3.69136e-06	0	0	0	2.14719e-06	0	0	1.32406e-06
Bacteria|Bacteroidetes|Sphingobacteriia|Sphingobacteriales|Sphingobacteriaceae|Sphingobacterium|Sphingobacterium_sp._G1-14	0	0	0	0	0	0	0	0	0	0	0	0	0	3.75383e-06	2.36949e-05	9.2914e-06	0	0	5.1328e-05	5.02119e-06	2.93688e-06	0	0	0	0	0	0	0	0	0	0	0	0	0	3.51284e-06	0	0	0	0	0	0	0	0	0	0
Bacteria|Bacteroidetes|Sphingobacteriia|Sphingobacteriales|Sphingobacteriaceae|Sphingobacterium|Sphingobacterium_sp._ML3W	0	2.449e-05	9.02096e-06	0	5.14978e-06	0	0	1.90023e-06	6.93942e-06	1.94422e-05	0	2.57445e-06	2.82981e-06	5.00511e-06	6.06148e-06	4.93973e-06	4.96266e-05	0	4.22756e-05	8.62128e-06	0	1.74306e-06	4.16361e-06	3.05956e-06	1.13901e-05	6.20283e-06	0	0	2.38393e-06	1.31877e-06	1.23244e-06	0	1.62479e-06	4.58682e-06	0	0	4.92588e-06	6.47607e-07	5.24384e-05	5.34242e-06	1.7891e-05	1.95633e-06	0	1.40811e-06	6.96875e-06
Bacteria|Caldiserica|Caldisericia|Caldisericales|Caldisericaceae|Caldisericum|Caldisericum_exile	2.36028e-06	2.71357e-06	9.02096e-07	2.31488e-06	8.64775e-06	9.60105e-07	5.31817e-06	9.78906e-07	1.50493e-06	8.48885e-06	7.58417e-06	1.98035e-06	0	1.97076e-05	9.64327e-06	0	8.72172e-07	8.74753e-07	1.9598e-06	0	4.12999e-06	1.57706e-06	5.02083e-06	0	7.729e-06	0	3.60692e-07	0	0	0	1.29406e-06	0	0	1.58454e-06	8.23321e-07	1.39955e-06	0	0	1.90234e-06	4.13607e-06	4.31851e-06	7.63447e-07	3.85527e-06	3.11266e-06	3.97219e-06
Bacteria|Calditrichaeota|Calditrichae|Calditrichales|Calditrichaceae|Caldithrix|Caldithrix_abyssi	1.5989e-06	5.76634e-06	1.8534e-05	5.40139e-06	4.56679e-06	1.00442e-05	7.21752e-06	1.49715e-06	3.09348e-06	5.6136e-06	6.79961e-06	3.96069e-06	4.82732e-06	4.41075e-05	1.00566e-05	2.46987e-06	2.79095e-06	0	2.98635e-06	5.87384e-06	8.5353e-06	3.07111e-06	8.44969e-06	7.85563e-06	3.35601e-06	0	1.62312e-06	0	1.19196e-06	5.14321e-06	1.08455e-05	2.6953e-06	0	5.83777e-06	2.85418e-06	0	4.3981e-06	3.17327e-06	4.21823e-06	5.17009e-06	8.79125e-06	7.87304e-06	1.71345e-06	8.96743e-06	3.69344e-06
Bacteria|Chlamydiae|Chlamydiia|Chlamydiales|Chlamydiaceae|Chlamydia|Chlamydia_abortus	0	0	0	0	0	0	0	0	0	0	0	0	0	0	0	0	0	0	0	8.33706e-06	0	0	0	0	0	0	0	0	0	0	0	0	0	0	0	0	0	0	0	0	0	0	0	0	0
Bacteria|Chlamydiae|Chlamydiia|Chlamydiales|Chlamydiaceae|Chlamydia|Chlamydia_felis	0	0	0	0	0	0	0	0	0	0	0	0	0	0	0	0	0	0	0	0	0	3.40312e-06	0	0	0	0	0	0	0	0	0	0	0	0	0	0	0	0	0	0	0	0	0	0	0
Bacteria|Chlamydiae|Chlamydiia|Chlamydiales|Chlamydiaceae|Chlamydia|Chlamydia_gallinacea	5.10125e-06	0	0	0	0	0	0	0	0	1.69777e-05	0	0	0	0	0	0	0	0	0	0	0	0	0	0	0	0	0	0	0	0	0	0	0	0	0	0	0	0	0	0	0	0	0	0	0
Bacteria|Chlamydiae|Chlamydiia|Chlamydiales|Chlamydiaceae|Chlamydia|Chlamydia_muridarum	0	0	0	0	0	0	0	0	0	0	6.66884e-06	0	0	0	0	0	0	0	0	0	0	0	0	0	0	0	0	0	0	0	0	0	0	0	0	0	0	0	0	0	0	0	0	0	0
Bacteria|Chlamydiae|Chlamydiia|Chlamydiales|Chlamydiaceae|Chlamydia|Chlamydia_pecorum	0	0	0	0	0	0	0	0	0	0	2.61523e-06	0	0	0	0	0	0	0	0	0	0	3.40312e-06	0	0	0	0	6.85316e-07	0	0	0	0	0	0	0	0	0	4.74995e-06	0	1.40608e-06	0	0	0	0	0	0
Bacteria|Chlamydiae|Chlamydiia|Chlamydiales|Chlamydiaceae|Chlamydia|Chlamydia_pneumoniae	0	0	0	0	0	0	0	0	0	0	0	0	0	0	0	0	0	0	0	0	0	0	0	0	0	0	0	0	0	0	0	0	0	0	0	0	0	0	0	0	0	0	0	0	0
Bacteria|Chlamydiae|Chlamydiia|Chlamydiales|Chlamydiaceae|Chlamydia|Chlamydia_psittaci	0	0	0	0	0	0	0	0	0	0	0	0	0	0	2.4797e-06	0	0	0	0	0	0	0	0	0	0	0	0	0	0	0	0	0	0	0	0	0	0	0	0	0	0	0	0	0	0
Bacteria|Chlamydiae|Chlamydiia|Chlamydiales|Chlamydiaceae|Chlamydia|Chlamydia_sp._2742-308	0	0	0	0	0	0	0	1.95781e-06	0	0	0	0	0	0	0	0	0	0	0	0	0	0	0	0	0	6.20283e-06	0	0	0	0	0	0	0	0	1.86619e-06	0	0	0	0	0	0	0	0	0	0
Bacteria|Chlamydiae|Chlamydiia|Chlamydiales|Chlamydiaceae|Chlamydia|Chlamydia_sp._H15-1957-10C	0	5.83418e-06	0	0	0	0	0	0	0	0	0	0	0	0	0	0	0	0	0	0	0	0	0	0	0	0	0	0	0	0	0	0	0	0	0	0	0	0	1.27374e-05	0	0	0	0	0	0
Bacteria|Chlamydiae|Chlamydiia|Chlamydiales|Chlamydiaceae|Chlamydia|Chlamydia_sp._S15-834C	0	0	0	0	0	0	0	0	0	0	3.66133e-06	0	0	2.81538e-06	3.58179e-06	0	0	0	0	1.04213e-06	0	0	0	0	0	0	0	0	0	0	0	0	0	0	0	0	0	0	0	0	0	0	0	0	0
Bacteria|Chlamydiae|Chlamydiia|Chlamydiales|Chlamydiaceae|Chlamydia|Chlamydia_suis	0	0	0	0	2.91497e-06	0	0	0	1.25411e-06	0	0	0	0	3.12819e-06	3.99507e-06	0	0	0	0	6.34754e-06	0	0	0	2.81149e-06	0	0	0	0	0	0	0	0	0	5.50418e-06	0	0	1.40739e-06	2.46091e-06	0	0	0	0	0	1.12649e-05	3.13594e-06
Bacteria|Chlamydiae|Chlamydiia|Chlamydiales|Chlamydiaceae|Chlamydia|Chlamydia_trachomatis	0	0	0	0	0	0	0	0	0	0	0	1.91433e-06	0	0	0	0	4.09921e-06	0	0	0	0	3.56913e-06	0	0	0	0	1.11815e-06	0	0	0	0	0	0	0	0	0	2.63886e-06	0	0	0	0	0	0	0	0
Bacteria|Chlamydiae|Chlamydiia|Parachlamydiales|Parachlamydiaceae|Candidatus_Protochlamydia|Candidatus_Protochlamydia_amoebophila	7.84222e-06	1.49247e-06	0	5.57287e-07	1.74898e-06	1.41062e-05	4.40649e-06	3.22463e-06	4.01316e-06	4.01167e-05	1.04609e-05	1.38624e-06	3.06285e-05	1.87692e-06	0	0	2.79095e-06	9.08397e-06	0	1.98953e-06	0	8.71531e-06	0	0	3.8645e-06	0	0	0	0	0	2.15677e-06	0	2.64781e-06	0	4.39105e-06	0	0	1.03617e-06	3.63926e-06	5.42859e-06	3.08465e-06	0	5.35454e-07	3.40911e-06	0
Bacteria|Chlamydiae|Chlamydiia|Parachlamydiales|Parachlamydiaceae|Candidatus_Protochlamydia|Candidatus_Protochlamydia_naegleriophila	0	0	0	0	0	0	0	0	0	0	0	0	0	0	0	0	0	0	0	0	0	0	0	0	0	0	0	7.77515e-06	0	0	0	0	0	0	0	0	0	0	0	0	0	0	0	0	1.32406e-06
Bacteria|Chlamydiae|Chlamydiia|Parachlamydiales|Parachlamydiaceae|Parachlamydia|Parachlamydia_acanthamoebae	0	0	0	0	0	0	0	0	0	0	0	0	0	9.85381e-06	0	0	0	0	0	0	0	0	0	0	0	0	0	0	0	0	0	0	0	0	0	0	0	0	0	0	0	0	0	0	0
Bacteria|Chlamydiae|Chlamydiia|Parachlamydiales|Simkaniaceae|Simkania|Simkania_negevensis	0	0	0	0	0	0	0	0	0	0	1.43838e-06	2.17838e-06	0	1.0323e-05	1.79089e-06	0	0	6.72887e-07	0	1.62952e-05	3.02866e-06	1.32805e-06	0	0	0	1.75552e-06	0	0	0	0	0	0	2.64781e-06	0	0	0	0	9.7141e-07	0	9.47849e-07	0	7.63447e-07	0	1.11166e-06	0
Bacteria|Chlamydiae|Chlamydiia|Parachlamydiales|Waddliaceae|Waddlia|Waddlia_chondrophila	7.46153e-06	0	1.31214e-06	0	2.33198e-06	1.7725e-06	0	0	4.59841e-06	1.69777e-05	3.13828e-06	0	0	0	5.51044e-06	0	0	0	0	0	0	9.96035e-07	0	0	3.55941e-06	0	0	0	5.21998e-06	0	1.35569e-06	0	0	4.42002e-06	0	0	0	0	0	1.63719e-06	0	9.35222e-06	1.82054e-06	0	0
Bacteria|Chlorobi|Chlorobia|Chlorobiales|Chlorobiaceae|Chlorobaculum|Chlorobaculum_limnaeum	5.93877e-06	8.81911e-07	4.51048e-06	1.58612e-06	3.30364e-06	9.60105e-07	3.87467e-06	2.53364e-06	1.0869e-06	0	8.63027e-06	2.97052e-06	1.24844e-06	1.43897e-05	3.67822e-05	1.62305e-05	0	9.42041e-07	0	2.18848e-05	3.18468e-05	2.17468e-05	2.08181e-06	1.22382e-05	0	5.03248e-06	0	0	1.60299e-06	0	9.42818e-06	7.53584e-06	0	3.25247e-06	0	0	1.72406e-05	1.5413e-05	7.77477e-06	1.61134e-05	8.02009e-06	1.76547e-06	0	2.37155e-06	2.10456e-05
Bacteria|Chlorobi|Chlorobia|Chlorobiales|Chlorobiaceae|Chlorobaculum|Chlorobaculum_parvum	1.67504e-06	5.6985e-06	1.61557e-05	3.17225e-06	2.23481e-06	1.84636e-06	3.72272e-06	1.09407e-06	0	3.14909e-06	5.23047e-06	3.03653e-06	3.91179e-06	2.12717e-05	2.20418e-05	2.58748e-06	0	0	0	6.82123e-06	2.8451e-06	2.7391e-06	0	4.21723e-06	1.22037e-06	0	0	0	8.22044e-07	0	2.773e-06	9.9011e-07	0	0	4.06172e-06	0	6.42123e-06	9.0665e-07	3.30841e-06	0	5.2439e-06	0	1.87409e-06	4.0761e-06	1.18469e-06
Bacteria|Chlorobi|Chlorobia|Chlorobiales|Chlorobiaceae|Chlorobaculum|Chlorobaculum_tepidum	5.4058e-06	8.81911e-07	6.72472e-06	9.85969e-07	1.55465e-06	1.55094e-06	1.06363e-05	2.13056e-06	5.10006e-06	3.55984e-06	2.28833e-05	4.09271e-06	2.99627e-06	1.79871e-05	4.40835e-06	1.52896e-06	0	0	0	9.00024e-06	4.58887e-06	2.24108e-06	1.29807e-05	3.96916e-06	0	0	0	0.0001138	3.32928e-06	0	8.01088e-07	3.13535e-06	0	0	0	4.01807e-06	7.12493e-06	9.0665e-07	5.78972e-06	9.47849e-07	5.08967e-06	1.04974e-06	3.96236e-06	5.33599e-06	2.57147e-05
Bacteria|Chlorobi|Chlorobia|Chlorobiales|Chlorobiaceae|Chlorobium|Chlorobium_chlorochromatii	9.13657e-07	0	0	0	0	0	0	0	2.42462e-06	0	0	0	0	0	3.30626e-06	1.19965e-05	0	0	1.02656e-06	2.84218e-06	0	0	3.12271e-05	0	0	0	0	0	0	0	0	0	0	0	0	0	3.07867e-06	0	0	0	0	5.2487e-07	0	0	0
Bacteria|Chlorobi|Chlorobia|Chlorobiales|Chlorobiaceae|Chlorobium|Chlorobium_limicola	2.36028e-06	0	8.20087e-07	7.71628e-07	1.06882e-06	7.38542e-07	0	6.90993e-07	0	0	0	0	0	2.18974e-06	3.1685e-06	0	0	0	1.9318e-05	2.74744e-06	1.33077e-05	1.74306e-06	0	1.15767e-06	2.44074e-06	0	0	0	4.52124e-07	0	5.05301e-06	3.24536e-06	0	0	1.3722e-06	0	3.51848e-06	0	0	0	3.08465e-06	5.72585e-07	0	0	4.87813e-06
Bacteria|Chlorobi|Chlorobia|Chlorobiales|Chlorobiaceae|Chlorobium|Chlorobium_phaeobacteroides	0	2.91709e-06	3.28035e-06	1.02884e-06	1.26315e-05	4.80053e-06	0	2.0154e-06	5.68531e-06	2.87526e-06	5.0997e-06	3.36659e-06	0	1.26692e-05	1.83222e-05	3.76361e-06	1.23848e-05	0	5.69274e-06	1.70531e-06	4.49709e-06	3.23711e-06	3.91869e-06	5.78836e-06	1.53563e-05	0	1.15422e-06	4.48838e-05	2.13732e-06	0	6.28546e-06	3.30037e-06	0	4.42002e-06	0	1.4447e-06	6.24531e-06	2.00758e-06	1.81963e-06	0	2.06672e-05	0	3.26627e-06	6.29943e-06	8.98969e-06
Bacteria|Chlorobi|Chlorobia|Chlorobiales|Chlorobiaceae|Chlorobium|Chlorobium_phaeovibrioides	0	0	1.31214e-06	0	9.71658e-07	2.36334e-06	2.58311e-06	3.91562e-06	5.01645e-06	1.36917e-06	2.09219e-06	8.18543e-06	0	6.88203e-06	3.8022e-05	1.55249e-05	1.74434e-06	3.02799e-06	8.58577e-06	1.98953e-06	7.52575e-06	5.89321e-06	0	2.56342e-06	1.32207e-06	0	6.49246e-07	1.76708e-06	2.50724e-06	0	4.86815e-06	3.13535e-06	7.40184e-06	3.00228e-06	2.03086e-06	0	2.02313e-06	2.84947e-06	1.98505e-06	1.30114e-05	1.17217e-05	1.00202e-06	0	3.92788e-06	8.98969e-06
Bacteria|Chlorobi|Chlorobia|Chlorobiales|Chlorobiaceae|Chloroherpeton|Chloroherpeton_thalassium	0	0	9.02096e-07	0	6.51011e-06	2.28948e-06	0	0	0	0	2.09219e-06	0	0	5.63075e-06	6.19925e-06	1.17613e-06	1.75307e-05	0	0	4.45275e-06	1.92733e-06	0	0	0	2.64413e-06	0	0	0	0	0	2.64975e-06	6.60073e-07	0	0	0	1.12867e-06	2.99071e-06	0	0	1.37869e-06	4.16428e-06	0	1.178e-06	0	0
Bacteria|Chlorobi|Chlorobia|Chlorobiales|Chlorobiaceae|Pelodictyon|Pelodictyon_luteolum	8.83201e-06	6.91961e-06	4.92052e-06	2.01481e-06	5.24695e-06	5.46521e-06	1.82337e-06	1.30137e-05	6.52138e-06	4.51826e-06	1.05917e-05	3.63063e-06	8.82234e-06	2.45563e-05	2.05264e-05	3.19906e-05	5.14581e-06	3.22986e-06	1.14788e-05	1.62952e-05	2.33115e-05	7.05525e-06	5.38821e-06	6.69796e-06	1.2102e-05	0	8.29593e-07	0	8.22044e-07	6.15427e-07	1.02909e-05	2.53028e-06	7.82308e-07	3.50266e-06	2.41507e-06	1.89617e-06	8.26843e-06	7.51224e-06	5.78972e-06	4.48074e-06	2.00502e-05	1.19289e-06	3.05209e-06	1.08943e-05	3.27531e-06
Bacteria|Chlorobi|Chlorobia|Chlorobiales|Chlorobiaceae|Pelodictyon|Pelodictyon_phaeoclathratiforme	2.58869e-06	0	0	0	0	0	0	0	0	0	0	0	1.16522e-06	3.75383e-06	3.27871e-05	0	2.00599e-06	1.61493e-06	0	1.22214e-05	1.33995e-05	1.41105e-06	5.89029e-05	0	0	0	0	3.11006e-05	0	0	0	1.32015e-06	0	0	0	0	1.50415e-05	9.26078e-06	0	1.29252e-06	0	0	0	0	5.71438e-06
Bacteria|Chlorobi|Chlorobia|Chlorobiales|Chlorobiaceae|Prosthecochloris|Prosthecochloris_aestuarii	2.74097e-06	0	1.72218e-06	8.57364e-07	0	0	0	0	5.51809e-06	8.76269e-06	0	0	0	3.75383e-06	6.47477e-06	0	0	0	8.49245e-06	0	1.83555e-06	5.81021e-06	0	5.54029e-06	0	0	0	0	0	0	0	2.6953e-06	0	0	1.81131e-06	0	2.11109e-06	4.01516e-06	0	0	0	8.11162e-07	0	0	4.46e-06
Bacteria|Chlorobi|Chlorobia|Chlorobiales|Chlorobiaceae|Prosthecochloris|Prosthecochloris_sp._CIB_2401	1.06593e-06	0	1.64017e-06	0	0	1.18167e-06	0	1.6699e-06	0	0	0	0	0	4.37947e-06	6.75029e-06	8.46811e-06	0	2.3551e-06	1.77315e-06	6.91597e-06	8.35175e-06	9.96035e-06	0	3.14225e-06	1.01697e-06	0	0	0	8.63146e-07	0	3.63571e-06	4.29048e-06	1.0832e-06	1.91812e-06	3.51284e-06	0	3.03469e-05	8.15985e-06	1.5715e-06	1.03402e-05	7.86586e-06	0	2.945e-06	4.96544e-06	2.16031e-06
Bacteria|Chlorobi|Chlorobia|Chlorobiales|Chlorobiaceae|Prosthecochloris|Prosthecochloris_sp._GSB1	1.21821e-06	0	1.55817e-06	6.00155e-07	0	4.13584e-06	0	9.78906e-07	1.75576e-06	4.65518e-06	6.27656e-06	3.96069e-06	0	9.07176e-06	1.15719e-05	0	6.45407e-06	0	0	2.6527e-06	1.00955e-06	1.43595e-05	0	3.72109e-06	4.37299e-06	0	0	0	0	0	3.88219e-06	2.03523e-06	0	0	1.00445e-05	1.39955e-06	3.78237e-06	2.33139e-06	0	1.46486e-06	0	0	0	3.85377e-06	4.66906e-06
Bacteria|Chlorobi|Chlorobia|Chlorobiales|Chlorobiaceae|Prosthecochloris|Prosthecochloris_sp._HL-130-GSB	0	0	3.28035e-06	0	1.36032e-06	1.47708e-06	0	8.63741e-07	1.67215e-06	0	2.09219e-06	1.05618e-06	0	2.81538e-06	6.47477e-06	2.58748e-06	0	0	0	4.16853e-06	1.74377e-06	1.24504e-06	1.59197e-06	1.32305e-06	0	0	0	3.32211e-05	0	0	0	0	0	0	0	0	1.31943e-06	7.77128e-07	0	4.22224e-06	2.62195e-06	0	9.63817e-07	0	1.0035e-05
Bacteria|Chloroflexi|Anaerolineae|Anaerolineales|Anaerolineaceae|Anaerolinea|Anaerolinea_thermophila	8.37519e-07	0	1.64017e-06	0	1.45749e-06	0	1.67143e-06	3.62771e-06	0	0	5.62275e-06	9.90173e-07	0	7.66408e-06	9.78103e-06	2.58748e-06	0	7.40175e-07	1.39985e-06	0	3.48754e-06	2.8221e-06	0	1.73651e-06	0	0	0	0	0	0	6.77843e-07	1.15513e-06	0	0	2.19552e-06	8.12643e-07	4.04626e-06	0	1.07523e-06	0	4.93544e-06	4.77154e-07	0	1.18578e-06	0
Bacteria|Chloroflexi|Anaerolineae|Anaerolineales|Anaerolineaceae|Brevefilum|Brevefilum_fermentans	0	0	2.21424e-06	0	0	0	0	1.09407e-06	0	0	0	0	0	5.00511e-06	3.44403e-06	1.8818e-06	0	0	2.70638e-06	1.13687e-06	0	0	6.49034e-06	1.57113e-06	0	0	0	0	0	0	0	0	0	0	7.13545e-07	0	0	1.03617e-06	1.32337e-06	0	0	0	0	0	0
Bacteria|Chloroflexi|Ardenticatenia|Ardenticatenales|Ardenticatenaceae|Candidatus_Promineofilum|Candidatus_Promineofilum_breve	3.35007e-06	3.799e-06	2.28804e-05	3.90101e-06	3.9838e-06	3.32344e-06	1.28396e-05	3.80046e-06	2.17379e-06	2.60142e-06	9.15331e-06	4.22474e-06	3.16273e-06	3.25332e-05	3.29249e-05	7.52721e-06	1.83156e-06	1.41306e-06	1.21321e-06	1.08003e-05	3.48754e-06	1.56876e-05	8.81706e-06	1.0419e-05	3.25432e-06	0	5.41039e-07	6.11409e-05	4.85006e-06	4.26403e-06	7.45628e-06	6.38071e-06	1.02302e-06	8.33967e-07	3.18351e-06	1.17382e-06	6.59716e-06	3.75612e-06	5.21075e-06	7.41046e-06	1.24928e-05	2.67206e-06	4.12299e-06	7.48521e-06	1.37981e-05
Bacteria|Chloroflexi|Caldilineae|Caldilineales|Caldilineaceae|Caldilinea|Caldilinea_aerophila	5.25353e-06	0	1.23013e-06	0	1.45749e-06	5.31751e-06	1.51948e-06	3.62771e-06	3.67873e-06	0	7.06113e-06	6.00705e-06	1.24844e-06	2.06461e-05	8.26566e-06	0	0	0	1.67982e-06	5.87384e-06	0	9.96035e-07	2.6941e-06	1.40574e-06	0	0	0	0	1.52078e-06	0	3.08111e-06	3.35537e-06	0	5.75437e-06	1.26243e-06	0	4.04626e-06	1.29521e-06	1.07523e-06	1.63719e-06	1.54232e-06	5.2487e-07	1.65991e-06	4.52077e-06	7.03844e-06
Bacteria|Chloroflexi|Chloroflexia|Chloroflexales|Chloroflexaceae|Chloroflexus|Chloroflexus_aggregans	2.96938e-06	6.78393e-07	0	0	0	0	0	0	0	0	0	0	0	2.65897e-06	2.43837e-05	1.07028e-05	0	0	0	1.07055e-05	1.83555e-05	4.15015e-06	0	2.56342e-06	1.01697e-06	0	0	0	5.34329e-07	0	5.73086e-06	1.98022e-06	0	1.16755e-06	0	0	7.82862e-06	9.7141e-06	0	3.36056e-06	3.54735e-06	0	0	0	0
Bacteria|Chloroflexi|Chloroflexia|Chloroflexales|Chloroflexaceae|Chloroflexus|Chloroflexus_aurantiacus	0	0	0	0	0	0	0	0	0	0	0	0	0	0	0	0	0	0	0	0	0	1.49405e-06	0	0	0	0	0	0	0	0	0	0	0	0	0	0	0	0	0	0	0	0	0	0	0
Bacteria|Chloroflexi|Chloroflexia|Chloroflexales|Roseiflexaceae|Roseiflexus|Roseiflexus_castenholzii	2.66483e-06	0	4.18245e-06	1.8862e-06	2.72064e-06	1.25552e-06	7.59739e-07	1.26682e-06	0	0	2.48447e-06	0	0	9.22817e-06	1.52915e-05	9.99708e-06	0	8.74753e-07	0	8.14758e-06	2.16595e-05	2.29918e-05	0	5.29221e-06	0	0	3.60692e-07	7.06832e-06	2.34283e-06	0	7.5179e-06	3.74042e-06	0	2.5853e-06	5.48881e-06	1.48985e-06	1.40739e-05	1.14626e-05	4.63178e-06	6.97962e-06	8.32855e-06	1.62232e-06	0	4.0761e-06	2.85719e-06
Bacteria|Chloroflexi|Chloroflexia|Chloroflexales|Roseiflexaceae|Roseiflexus|Roseiflexus_sp._RS-1	8.37519e-06	0	5.41258e-06	9.00232e-07	5.63561e-06	1.32938e-06	1.4435e-06	2.0154e-06	3.26069e-06	0	1.07225e-05	1.65029e-06	1.91428e-06	5.78716e-06	5.23492e-06	8.93856e-06	1.48269e-06	0	3.173e-06	3.1264e-06	4.40532e-06	3.81814e-06	2.93902e-06	5.87105e-06	1.59665e-05	0	0	0.000128054	1.56188e-06	3.95631e-06	1.1585e-05	1.21013e-06	4.0319e-06	1.91812e-06	1.20754e-06	1.53499e-06	5.1018e-06	2.33139e-06	1.5715e-06	1.20635e-06	1.20301e-05	1.38375e-06	1.71345e-06	1.85277e-06	1.95822e-05
Bacteria|Chloroflexi|Dehalococcoidia|Dehalococcoidales|Dehalococcoidaceae|Dehalococcoides|Dehalococcoides_mccartyi	7.38539e-06	0	1.62377e-05	3.51519e-06	1.47692e-05	5.76063e-06	1.13201e-05	3.16705e-06	7.19024e-06	3.01217e-06	9.15331e-06	8.5815e-06	4.32794e-06	3.40973e-05	1.98376e-05	9.76185e-06	2.61652e-06	3.70088e-06	8.11915e-06	2.23585e-05	1.05544e-05	1.27825e-05	0.000394441	1.07498e-05	0.000134749	1.14694e-05	2.45271e-06	3.29855e-06	2.79495e-06	0	1.24477e-05	7.97589e-06	2.58763e-06	2.5019e-06	1.64664e-06	2.1219e-06	3.87033e-05	5.69894e-06	1.40608e-06	9.47849e-07	1.44979e-05	7.39589e-06	1.23154e-06	2.96444e-06	5.15688e-06
Bacteria|Chloroflexi|Dehalococcoidia|Dehalococcoidales|Dehalococcoidaceae|Dehalococcoides|Dehalococcoides_sp._UCH007	0	0	1.23013e-06	0	0	0	0	0	0	0	0	0	0	0	0	0	0	0	0	0	0	0	0	1.40574e-06	0	0	0	0	0	0	0	0	0	0	0	0	0	0	0	0	0	0	0	0	0
Bacteria|Chloroflexi|Thermomicrobia|Sphaerobacterales|Sphaerobacteraceae|Sphaerobacter|Sphaerobacter_thermophilus	1.90345e-06	2.17086e-06	9.51301e-06	1.67186e-06	4.08096e-06	3.91428e-06	4.48246e-06	8.23433e-06	2.2574e-06	2.87526e-06	5.62275e-06	4.75283e-06	1.83105e-06	1.57974e-05	1.35006e-05	1.99942e-06	2.87817e-06	1.88408e-06	1.39985e-06	7.10545e-06	5.04776e-06	5.7272e-06	4.16361e-06	7.11141e-06	4.67808e-06	0	0	0	1.23307e-06	1.80232e-06	5.36112e-06	1.87021e-06	1.98586e-06	7.75589e-06	1.86619e-06	8.12643e-07	3.87033e-06	1.10093e-06	2.97757e-06	2.58504e-06	6.94046e-06	1.04974e-06	2.03472e-06	6.59588e-06	3.345e-06
Bacteria|Chloroflexi|Thermomicrobia|Thermomicrobiales|Thermomicrobiaceae|Thermomicrobium|Thermomicrobium_roseum	1.21821e-06	1.01759e-06	0	0	1.06882e-06	0	0	0	1.00329e-06	0	1.43838e-06	0	0	1.87692e-06	7.16357e-06	0	0	1.16409e-05	0	0	9.17774e-07	2.49009e-06	4.40853e-06	0	0	0	0	1.41366e-06	7.80942e-07	0	1.29406e-06	7.70086e-07	0	0	0	0	1.58332e-06	0	1.15794e-06	0	2.00502e-06	0	0	8.15221e-07	9.75625e-07
Bacteria|Chrysiogenetes|Chrysiogenetes|Chrysiogenales|Chrysiogenaceae|Desulfurispirillum|Desulfurispirillum_indicum	2.208e-06	8.14072e-07	2.05022e-06	9.00232e-07	1.06882e-06	1.47708e-06	0	7.88883e-06	2.09019e-06	1.91684e-06	3.79209e-06	1.51826e-06	0	1.20435e-05	1.65313e-05	3.05793e-06	1.74434e-06	0	1.39985e-06	6.15806e-06	3.12043e-06	3.40312e-06	3.18394e-06	2.39803e-06	6.91542e-06	2.10662e-06	7.57454e-07	7.91651e-05	4.52124e-07	5.71468e-07	1.54055e-06	1.7602e-06	0	8.33967e-07	0	0	1.67128e-06	2.65519e-06	2.81215e-06	2.49888e-06	1.01793e-05	1.04974e-06	2.51663e-06	4.96544e-06	2.59934e-05
Bacteria|Coprothermobacterota|Coprothermobacteria|Coprothermobacterales|Coprothermobacteraceae|Coprothermobacter|Coprothermobacter_proteolyticus	0	0	0	0	0	0	0	0	0	0	0	5.61098e-06	0	3.2846e-06	0	0	0	0	0	0	0	0	0	0	0	0	0	0	0	0	0	0	0	0	0	0	0	0	0	0	0	0	6.42545e-07	0	0
Bacteria|Cyanobacteria|Gloeobacteria|Gloeobacterales|Gloeobacteraceae|Gloeobacter|Gloeobacter_kilaueensis	8.37519e-07	1.08543e-06	2.21424e-06	9.431e-07	1.06882e-06	1.84636e-06	3.03896e-06	8.06158e-07	2.34101e-06	0	8.89179e-06	3.23456e-06	0	8.75895e-06	1.40516e-05	0	6.71572e-06	2.48968e-06	0	0	1.83555e-06	1.74306e-06	2.81656e-06	1.40574e-06	1.32207e-06	0	0	4.59441e-06	3.6992e-06	0	9.24332e-07	1.37515e-06	0	9.17363e-07	1.42709e-06	0	7.12493e-06	1.10093e-06	1.24066e-06	1.51656e-05	5.2439e-06	8.58878e-07	1.12445e-06	2.001e-06	3.97219e-06
Bacteria|Cyanobacteria|Gloeobacteria|Gloeobacterales|Gloeobacteraceae|Gloeobacter|Gloeobacter_violaceus	1.21821e-06	0	0	4.28682e-07	0	7.38542e-07	0	6.3341e-07	0	0	0	9.90173e-07	0	7.82049e-06	7.99014e-06	2.46987e-06	0	1.54764e-05	0	1.89479e-06	3.6711e-06	3.73513e-06	0	2.64611e-06	0	0	0	0	4.52124e-07	0	2.15677e-06	0	0	9.17363e-07	6.03769e-07	0	2.37498e-06	1.74854e-06	0	1.98187e-06	2.93042e-06	0	0	0	0
Bacteria|Deferribacteres|Deferribacteres|Deferribacterales|Deferribacteraceae|Calditerrivibrio|Calditerrivibrio_nitroreducens	8.90815e-06	1.00402e-05	2.46026e-06	2.40062e-06	2.81781e-06	3.98813e-06	6.60973e-06	1.09407e-06	1.48821e-05	0	1.18993e-05	2.17838e-06	0	1.09487e-05	4.40835e-05	5.35138e-05	0	0	3.06101e-05	2.10321e-05	6.42442e-06	0	4.53099e-06	0	4.27129e-06	0	5.77108e-07	0	3.12377e-06	0	0	6.60073e-07	0	9.17363e-07	4.17149e-06	7.31379e-06	2.37498e-06	7.51224e-06	8.43646e-06	7.58279e-06	7.40316e-06	7.15731e-07	1.178e-06	9.11565e-06	0
Bacteria|Deferribacteres|Deferribacteres|Deferribacterales|Deferribacteraceae|Deferribacter|Deferribacter_desulfuricans	0	6.78393e-07	0	0	0	0	0	0	0	0	1.96142e-06	3.49861e-06	0	1.39205e-05	4.68387e-06	0	0	0	0	0	0	0	2.32673e-06	0	1.32207e-06	0	0	0	0	0	4.49842e-06	0	0	0	0	0	1.49536e-06	0	0	0	1.54232e-06	0	0	0	0
Bacteria|Deferribacteres|Deferribacteres|Deferribacterales|Deferribacteraceae|Denitrovibrio|Denitrovibrio_acetiphilus	2.51256e-06	0	1.23013e-06	2.44349e-06	1.45749e-06	2.80646e-06	0	0	1.58854e-06	4.24443e-06	4.31513e-06	6.60115e-07	3.0795e-06	5.00511e-06	3.44403e-06	7.05676e-06	3.50613e-05	0	1.21321e-06	0	3.94643e-06	0	1.95935e-06	1.40574e-06	2.54243e-06	1.52145e-06	3.96762e-07	2.12049e-06	1.64409e-06	0	1.6638e-06	0	0	1.50114e-06	0	0	3.69441e-06	4.40373e-06	2.81215e-06	3.61906e-06	6.1693e-06	1.38375e-06	1.07091e-06	1.11166e-06	1.6725e-06
Bacteria|Deferribacteres|Deferribacteres|Deferribacterales|Deferribacteraceae|Flexistipes|Flexistipes_sinusarabici	5.63422e-06	7.59801e-06	1.10712e-05	8.57364e-07	6.99593e-06	8.41938e-06	2.43116e-06	3.3398e-06	5.6017e-06	8.76269e-06	2.11834e-05	3.63063e-06	1.05702e-05	1.15743e-05	3.71955e-06	1.99942e-06	1.48269e-06	1.48035e-06	2.98635e-06	7.95811e-06	9.3613e-06	5.31219e-06	3.55132e-06	1.13286e-05	1.60682e-05	3.27697e-06	0	0	4.93227e-07	1.23085e-06	1.54055e-06	1.59518e-06	0	6.42154e-06	8.23321e-07	1.4447e-06	0	4.07992e-06	3.14299e-06	5.08392e-06	8.79125e-06	2.62435e-06	1.82054e-06	3.85377e-06	9.05938e-07
Bacteria|Deinococcus-Thermus|Deinococci|Deinococcales|Deinococcaceae|Deinococcus|Deinococcus_actinosclerus	5.63422e-06	6.64825e-06	2.7883e-05	0	1.55465e-06	4.3574e-06	0	7.48575e-07	0	0	2.22295e-06	3.56462e-06	0	3.01871e-05	1.6118e-05	3.52838e-06	0	0	0	6.53702e-06	3.6711e-06	6.72324e-06	6.49034e-06	2.35669e-05	0	0	1.58705e-06	0	1.56188e-06	0	1.54055e-06	5.33559e-06	0	2.76043e-05	0	0	1.22267e-05	2.26662e-06	0	0	0	9.54308e-07	3.74818e-06	2.07511e-06	0
Bacteria|Deinococcus-Thermus|Deinococci|Deinococcales|Deinococcaceae|Deinococcus|Deinococcus_deserti	1.44662e-06	0	2.87031e-06	0	2.52631e-06	3.02802e-06	0	1.49715e-06	0	0	1.56914e-06	0	0	8.13331e-06	3.58179e-06	2.58748e-06	0	0	1.49318e-06	1.04213e-06	9.17774e-07	0	0	2.56342e-06	0	0	0	0	2.21952e-06	5.75863e-06	2.46488e-06	2.58529e-06	0	0	1.59175e-06	0	3.78237e-06	4.59801e-06	2.06776e-06	3.96373e-06	4.01004e-06	5.2487e-07	1.44573e-06	2.89033e-06	6.20219e-06
Bacteria|Deinococcus-Thermus|Deinococci|Deinococcales|Deinococcaceae|Deinococcus|Deinococcus_ficus	1.90345e-06	0	2.21424e-06	0	7.3846e-06	2.88032e-06	0	0	5.68531e-06	0	3.79209e-06	1.05618e-06	0	2.39307e-05	1.77712e-05	3.05793e-06	1.29954e-05	4.37376e-06	2.61306e-06	2.6527e-06	5.04776e-06	1.99207e-06	2.32673e-06	1.98458e-06	0	0	0	4.35879e-06	1.23307e-06	0	0	1.70519e-06	0	0	2.41507e-06	5.41762e-07	2.19905e-06	2.78471e-06	0	2.84355e-06	0	8.11162e-07	1.82054e-06	1.55633e-06	3.13594e-06
Bacteria|Deinococcus-Thermus|Deinococci|Deinococcales|Deinococcaceae|Deinococcus|Deinococcus_geothermalis	0	1.76382e-06	2.29624e-06	2.19056e-05	3.78946e-05	3.31606e-05	2.6287e-05	9.78906e-07	4.84923e-06	2.87526e-06	7.80647e-05	2.70647e-06	0	0.000111207	1.10209e-05	1.27022e-05	1.65713e-06	0	6.85928e-05	1.3074e-05	1.49597e-05	1.04584e-05	3.3064e-06	3.39032e-06	4.57638e-06	0	1.08208e-06	1.30764e-05	1.39748e-06	1.47263e-05	6.71681e-06	0	0	1.08416e-05	3.45795e-06	9.88716e-06	9.23602e-06	1.36645e-05	9.75982e-06	1.98187e-06	2.31349e-05	4.3421e-06	8.03181e-07	2.89774e-05	2.02094e-05
Bacteria|Deinococcus-Thermus|Deinococci|Deinococcales|Deinococcaceae|Deinococcus|Deinococcus_gobiensis	6.01491e-06	0	3.36236e-06	1.02884e-06	4.85829e-06	3.24959e-06	2.30961e-05	3.45496e-06	0	0	2.87676e-06	1.1354e-05	0	1.2982e-05	2.30061e-05	1.49368e-05	2.18043e-06	0	0	9.28446e-06	1.99157e-05	1.91737e-05	2.32673e-06	7.93832e-06	0	0	5.04969e-07	0	2.04278e-05	2.9013e-06	8.0725e-06	2.36526e-06	0	1.66793e-06	1.86619e-06	0	1.856e-05	1.01674e-05	5.21075e-06	1.42177e-05	1.11047e-05	0	2.67727e-06	4.22433e-06	7.94438e-06
Bacteria|Deinococcus-Thermus|Deinococci|Deinococcales|Deinococcaceae|Deinococcus|Deinococcus_irradiatisoli	4.03532e-06	3.12061e-06	9.43101e-06	1.37178e-06	5.92711e-06	3.17573e-06	7.59739e-07	7.08267e-06	4.26398e-06	0	6.93037e-06	3.10254e-06	3.24596e-06	2.08025e-05	7.71462e-06	1.08204e-05	0	3.76817e-06	8.21248e-06	3.31588e-06	1.19311e-05	1.33635e-05	2.6941e-06	4.71338e-06	0	0	1.22635e-06	2.21474e-05	4.39794e-06	0	9.1817e-06	7.86588e-06	1.14337e-05	4.50342e-06	7.73922e-06	8.12643e-07	1.03795e-05	5.11609e-06	6.45141e-06	4.0499e-06	1.81994e-05	9.06593e-07	0	2.74211e-06	1.35194e-05
Bacteria|Deinococcus-Thermus|Deinococci|Deinococcales|Deinococcaceae|Deinococcus|Deinococcus_maricopensis	0	0	3.85441e-06	0	1.06882e-06	3.47115e-06	0	2.24573e-06	0	0	4.70742e-06	0	0	5.16152e-06	7.57686e-06	0	0	0	0	1.31688e-05	3.57932e-06	1.85927e-05	1.34705e-06	9.9229e-06	0	0	0	0	0	0	8.01088e-07	0	0	1.91812e-06	9.33097e-07	0	1.26665e-05	7.12368e-07	1.65421e-06	1.32699e-05	5.08967e-06	6.58473e-06	1.12445e-06	7.4111e-07	1.25438e-06
Bacteria|Deinococcus-Thermus|Deinococci|Deinococcales|Deinococcaceae|Deinococcus|Deinococcus_peraridilitoris	2.05573e-06	0	2.21424e-06	0	1.36032e-06	5.39136e-06	4.10259e-06	0	3.17708e-06	0	2.48447e-06	0	0	7.66408e-06	6.33701e-06	1.99942e-06	7.58789e-06	7.40175e-07	2.61306e-06	2.27374e-06	6.14909e-06	2.9051e-06	5.87804e-06	5.54029e-06	0	0	0	0	8.22044e-07	1.30119e-05	7.02492e-06	1.15513e-06	0	2.16831e-06	0	8.5779e-07	5.36569e-06	2.91423e-06	9.92524e-07	5.85943e-06	0	6.58473e-06	0	2.22333e-06	5.92344e-06
Bacteria|Deinococcus-Thermus|Deinococci|Deinococcales|Deinococcaceae|Deinococcus|Deinococcus_proteolyticus	3.12166e-06	0	7.29878e-06	2.10054e-06	2.81781e-06	1.99406e-06	1.1776e-05	8.63741e-07	2.67544e-06	4.10751e-06	6.1458e-06	3.03653e-06	0	2.84666e-05	1.51537e-05	0	0	3.97003e-06	1.39985e-06	1.80005e-06	2.20266e-06	1.66006e-06	2.81656e-06	7.77294e-06	0	0	5.77108e-07	0	1.9318e-06	0	1.26325e-05	4.89554e-06	0	0	0	7.67497e-07	3.87033e-06	1.10093e-06	1.5715e-06	4.0499e-06	2.93042e-06	6.15529e-06	2.83791e-06	5.33599e-06	1.6725e-06
Bacteria|Deinococcus-Thermus|Deinococci|Deinococcales|Deinococcaceae|Deinococcus|Deinococcus_puniceus	4.11145e-06	0	3.52638e-06	9.85969e-07	3.30364e-06	7.53313e-06	0	0	2.50822e-06	1.05426e-05	5.23047e-06	2.04636e-06	0	6.56921e-06	7.30133e-06	4.58689e-06	0	3.49901e-06	0	3.31588e-06	4.12999e-06	1.06244e-05	0	3.88647e-06	5.18657e-06	4.09621e-06	3.60692e-07	0	6.57635e-07	0	4.00544e-06	1.87021e-06	0	4.16149e-05	1.02092e-05	1.85102e-06	7.6527e-06	9.0665e-07	0	1.37869e-06	1.85079e-06	0	0	1.11166e-06	6.75969e-06
Bacteria|Deinococcus-Thermus|Deinococci|Deinococcales|Deinococcaceae|Deinococcus|Deinococcus_radiodurans	0	6.44474e-06	1.22193e-05	2.31488e-06	1.55465e-06	1.18167e-06	4.25454e-06	0	2.09019e-06	7.66735e-06	3.53056e-06	1.49846e-05	5.24347e-06	2.11153e-05	2.16285e-05	0	1.13382e-06	3.02799e-06	2.23977e-06	4.73697e-06	5.78198e-06	4.06714e-06	1.95935e-06	9.50945e-06	5.69505e-06	0	5.41039e-07	0	1.10976e-06	0	1.41731e-06	8.52595e-06	0	3.91964e-06	0	1.17382e-06	1.58332e-06	8.22461e-06	3.06028e-06	7.23812e-06	9.71665e-06	0	2.46309e-06	9.93087e-06	1.27528e-05
Bacteria|Deinococcus-Thermus|Deinococci|Deinococcales|Deinococcaceae|Deinococcus|Deinococcus_soli_Cha_et_al._2016	0	0	0	0	0	2.36334e-06	0	0	0	0	4.4459e-06	1.7163e-06	0	2.90922e-05	2.70012e-05	9.64424e-06	0	0	2.79971e-06	1.89479e-06	0	0	0	0	0	0	0	0	0	0	4.00544e-06	0	0	0	0	0	0	0	0	0	0	0	0	4.89133e-06	0
Bacteria|Deinococcus-Thermus|Deinococci|Deinococcales|Deinococcaceae|Deinococcus|Deinococcus_sp._NW-56	3.73076e-06	2.17086e-06	1.72218e-06	2.01481e-06	1.55465e-06	2.36334e-06	0	2.57395e-05	0	0	4.31513e-06	2.64046e-06	0	1.0323e-05	1.08831e-05	0	0	0	9.33236e-07	1.32635e-05	3.48754e-06	1.41105e-06	6.24542e-06	2.81149e-06	0	0	0	0.000112975	0	0	7.39465e-07	3.35537e-06	0	0	0	0	0	1.42474e-06	0	2.32654e-06	0	4.19896e-06	1.44573e-06	2.81622e-06	1.13591e-05
Bacteria|Deinococcus-Thermus|Deinococci|Deinococcales|Deinococcaceae|Deinococcus|Deinococcus_swuensis	2.36028e-06	7.46233e-07	2.87031e-06	7.71628e-07	1.45749e-06	3.76657e-06	8.58505e-06	0	8.61157e-06	0	3.26904e-06	1.38624e-06	0	9.38458e-06	6.06148e-06	0	2.5293e-06	0	2.42641e-06	2.6527e-06	3.76288e-06	2.40709e-06	6.36788e-06	4.05185e-06	0	0	0	7.10366e-05	2.16198e-05	1.40229e-05	9.85954e-07	8.52595e-06	0	2.66869e-06	1.3722e-06	6.32056e-07	2.63886e-06	2.78471e-06	1.40608e-06	7.8413e-06	0	6.91874e-06	8.56726e-07	3.77966e-06	1.13591e-05
[truncated: 2,413 more rows]
