# Supplementary material for: Bile salt hydrolase in non-enterotoxigenic Bacteroides potentiates colorectal cancer
Source: Nat Commun. 2023 Feb 10;14:755. doi: 10.1038/s41467-023-36089-9 (PMC9918522; doi:10.1038/s41467-023-36089-9)
Supplement: Supplementary file 4 — Supplementary Data 2 [file 41467_2023_36089_MOESM4_ESM.xlsx]

## Sheet: Mouse metagenomics output
Group	Apcf/w								Cdx2Apcf/w
Library ID	14	15	16	17	18	19	20	21	22	23	24	25	26
d__Bacteria	1	1	1	1	1	1	1	1	1	1	1	1	1
d__Bacteria|p__Actinobacteria	0.119959	0.103504	0.163494	0.135314	0.142451	0.0329154	0.070032	0.0581079	0.0105166	0.113925	0.0232481	0.0390223	0.0753688
d__Bacteria|p__Actinobacteria|c__Actinobacteria	0.111813	0.0874822	0.1412	0.111966	0.12964	0.0260169	0.057446	0.0518614	0.00738961	0.108535	0.0197314	0.0273478	0.0659435
d__Bacteria|p__Actinobacteria|c__Actinobacteria|o__Actinomycetales	0.000468012	0.00100781	0.000883419	0.000998051	0.000557895	0.000942561	0.00164622	0.000539212	0.000195311	0.000487555	0.000360185	0.000480113	0.000964962
d__Bacteria|p__Actinobacteria|c__Actinobacteria|o__Actinomycetales|f__Actinomycetaceae	0.000468012	0.00100781	0.000883419	0.000998051	0.000557895	0.000942561	0.00164622	0.000539212	0.000195311	0.000487555	0.000360185	0.000480113	0.000964962
d__Bacteria|p__Actinobacteria|c__Actinobacteria|o__Actinomycetales|f__Actinomycetaceae|g__Actinomyces	0.000321294	0.000710803	0.000646695	0.000690219	0.000412087	0.000603239	0.00110174	0.000370756	0.000129529	0.000335774	0.000252817	0.000347275	0.000629593
d__Bacteria|p__Actinobacteria|c__Actinobacteria|o__Bifidobacteriales	0.101366	0.0654431	0.122942	0.0915345	0.118803	0.00596142	0.0255658	0.0404424	0.00254142	0.0855333	0.00993285	0.0162806	0.0441476
d__Bacteria|p__Actinobacteria|c__Actinobacteria|o__Bifidobacteriales|f__Bifidobacteriaceae	0.101366	0.0654431	0.122942	0.0915345	0.118803	0.00596142	0.0255658	0.0404424	0.00254142	0.0855333	0.00993285	0.0162806	0.0441476
d__Bacteria|p__Actinobacteria|c__Actinobacteria|o__Bifidobacteriales|f__Bifidobacteriaceae|g__Bifidobacterium	0.101315	0.0653488	0.122851	0.0914415	0.11874	0.00586384	0.0254105	0.0403695	0.00251395	0.0854705	0.00987044	0.0162426	0.0440032
d__Bacteria|p__Actinobacteria|c__Actinobacteria|o__Bifidobacteriales|f__Bifidobacteriaceae|g__Bifidobacterium|s__Bifidobacterium animalis	0.00109537	0.000729157	0.00113535	0.000971597	0.00130223	7.4296e-05	0.000346236	0.000371508	2.67875e-05	0.000816777	0.000106839	0.000152194	0.000410672
d__Bacteria|p__Actinobacteria|c__Actinobacteria|o__Bifidobacteriales|f__Bifidobacteriaceae|g__Bifidobacterium|s__Bifidobacterium choerinum	0.00106789	0.000704129	0.000294253	0.0010718	0.00130271	7.31871e-05	0.000129724	0.000121078	3.05174e-05	0.000745254	0.000129053	6.41415e-05	0.000156816
d__Bacteria|p__Actinobacteria|c__Actinobacteria|o__Bifidobacteriales|f__Bifidobacteriaceae|g__Bifidobacterium|s__Bifidobacterium pseudolongum	0.0976857	0.0620802	0.11911	0.0874317	0.114475	0.00465625	0.0229311	0.0387887	0.00196973	0.0824431	0.00889514	0.0153959	0.0418971
d__Bacteria|p__Actinobacteria|c__Actinobacteria|o__Corynebacteriales	0.00148278	0.00329456	0.0027144	0.00286589	0.00142653	0.00317366	0.00463993	0.00167855	0.000791417	0.00160243	0.00144497	0.00152535	0.00313787
d__Bacteria|p__Actinobacteria|c__Actinobacteria|o__Corynebacteriales|f__Corynebacteriaceae	0.00047247	0.0011171	0.000929045	0.000916283	0.000494313	0.00118874	0.00164439	0.000570798	0.000303817	0.000577094	0.000482362	0.000503264	0.00113653
d__Bacteria|p__Actinobacteria|c__Actinobacteria|o__Corynebacteriales|f__Corynebacteriaceae|g__Corynebacterium	0.000470612	0.00110959	0.000923755	0.000916283	0.00049001	0.00117987	0.00163526	0.000568542	0.000303478	0.000573818	0.000476015	0.000501746	0.00113032
d__Bacteria|p__Actinobacteria|c__Actinobacteria|o__Corynebacteriales|f__Mycobacteriaceae	0.000422325	0.000870984	0.000708851	0.000756755	0.00039153	0.000809494	0.0012808	0.000463256	0.00018853	0.000421492	0.000356482	0.000394717	0.000805817
d__Bacteria|p__Actinobacteria|c__Actinobacteria|o__Corynebacteriales|f__Mycobacteriaceae|g__Mycobacterium	0.000202062	0.000448006	0.000348474	0.000361543	0.00018214	0.000382569	0.000556353	0.000203051	9.22303e-05	0.000197642	0.000152325	0.000178382	0.00039204
d__Bacteria|p__Actinobacteria|c__Actinobacteria|o__Corynebacteriales|f__Nocardiaceae|g__Rhodococcus	0.000161576	0.000382098	0.000310784	0.000336692	0.000193136	0.000435796	0.000560008	0.000203051	9.49429e-05	0.000198188	0.000234305	0.000198118	0.000428527
d__Bacteria|p__Actinobacteria|c__Actinobacteria|o__Micrococcales	0.00250684	0.00488719	0.00444817	0.00494216	0.00253323	0.00465514	0.00666893	0.00271336	0.00124104	0.00265725	0.00268578	0.00281084	0.00611738
d__Bacteria|p__Actinobacteria|c__Actinobacteria|o__Micrococcales|f__Intrasporangiaceae	0.000196119	0.000367081	0.000318719	0.000400824	0.000216561	0.000310491	0.00056823	0.000190266	8.23969e-05	0.000169798	0.000132226	0.000221649	0.000335369
d__Bacteria|p__Actinobacteria|c__Actinobacteria|o__Micrococcales|f__Microbacteriaceae	0.00108126	0.00199893	0.00180387	0.00203298	0.00105986	0.00223332	0.00265204	0.00131156	0.000654089	0.0013906	0.00159624	0.00131547	0.00361842
d__Bacteria|p__Actinobacteria|c__Actinobacteria|o__Micrococcales|f__Microbacteriaceae|g__Curtobacterium	0.000347666	0.000554794	0.000454273	0.000539509	0.000285879	0.00112442	0.000784741	0.00060464	0.000312294	0.00071468	0.000996987	0.00049871	0.00239106
d__Bacteria|p__Actinobacteria|c__Actinobacteria|o__Micrococcales|f__Microbacteriaceae|g__Curtobacterium|s__Curtobacterium flaccumfaciens	0.000324266	0.000511411	0.000428485	0.000512253	0.000264845	0.00107452	0.00070709	0.000577567	0.000301783	0.000686835	0.00096684	0.000470624	0.00234293
d__Bacteria|p__Actinobacteria|c__Actinobacteria|o__Micrococcales|f__Microbacteriaceae|g__Microbacterium	0.000265578	0.000517251	0.00048998	0.000535501	0.000276318	0.0003615	0.000671461	0.000254941	0.00011461	0.000247326	0.000211033	0.00028579	0.000434738
d__Bacteria|p__Actinobacteria|c__Actinobacteria|o__Micrococcales|f__Micrococcaceae	0.000509613	0.00109457	0.00094756	0.000998853	0.000487142	0.00100022	0.00156583	0.000548989	0.000238035	0.000503388	0.000398266	0.0005063	0.00103794
d__Bacteria|p__Actinobacteria|c__Actinobacteria|o__Micrococcales|f__Micrococcaceae|g__Arthrobacter	0.000168262	0.000348727	0.000294914	0.000312643	0.000146286	0.000375916	0.000552699	0.00018049	9.35866e-05	0.00016816	0.000142276	0.000161682	0.000352448
d__Bacteria|p__Actinobacteria|c__Actinobacteria|o__Micromonosporales	0.000476184	0.00102699	0.000758444	0.000835317	0.000437902	0.000961413	0.00161516	0.000518155	0.000202093	0.000457526	0.000460148	0.000458099	0.000930805
d__Bacteria|p__Actinobacteria|c__Actinobacteria|o__Micromonosporales|f__Micromonosporaceae	0.000476184	0.00102699	0.000758444	0.000835317	0.000437902	0.000961413	0.00161516	0.000518155	0.000202093	0.000457526	0.000460148	0.000458099	0.000930805
d__Bacteria|p__Actinobacteria|c__Actinobacteria|o__Micromonosporales|f__Micromonosporaceae|g__Micromonospora	0.000275607	0.000596507	0.000458241	0.000482592	0.000255283	0.00049235	0.000845036	0.00026171	0.000117322	0.000276263	0.000246999	0.000256566	0.000490633
d__Bacteria|p__Actinobacteria|c__Actinobacteria|o__Propionibacteriales	0.000713533	0.00156677	0.00123652	0.00139166	0.000738123	0.0014083	0.00219161	0.000758056	0.000321789	0.000681921	0.000633629	0.000747306	0.001416
d__Bacteria|p__Actinobacteria|c__Actinobacteria|o__Propionibacteriales|f__Nocardioidaceae	0.000354352	0.000729157	0.000631486	0.000741524	0.000392486	0.000634288	0.00105241	0.000364739	0.000153943	0.000314481	0.000306765	0.000401169	0.000668409
d__Bacteria|p__Actinobacteria|c__Actinobacteria|o__Pseudonocardiales	0.000542671	0.00107288	0.000943592	0.00105577	0.000553114	0.000919275	0.0016517	0.00050161	0.000263467	0.000505026	0.000497171	0.000619402	0.000989805
d__Bacteria|p__Actinobacteria|c__Actinobacteria|o__Pseudonocardiales|f__Pseudonocardiaceae	0.000542671	0.00107288	0.000943592	0.00105577	0.000553114	0.000919275	0.0016517	0.00050161	0.000263467	0.000505026	0.000497171	0.000619402	0.000989805
d__Bacteria|p__Actinobacteria|c__Actinobacteria|o__Streptomycetales	0.002333	0.00512996	0.00395224	0.0045237	0.00244192	0.00451542	0.00748565	0.00256897	0.00101487	0.0148325	0.00213625	0.00239297	0.00462297
d__Bacteria|p__Actinobacteria|c__Actinobacteria|o__Streptomycetales|f__Streptomycetaceae	0.002333	0.00512996	0.00395224	0.0045237	0.00244192	0.00451542	0.00748565	0.00256897	0.00101487	0.0148325	0.00213625	0.00239297	0.00462297
d__Bacteria|p__Actinobacteria|c__Actinobacteria|o__Streptomycetales|f__Streptomycetaceae|g__Streptomyces	0.00222083	0.00487217	0.0037618	0.00432729	0.00232862	0.00428366	0.00706176	0.00244714	0.000966723	0.0147364	0.0020109	0.0022757	0.00440871
d__Bacteria|p__Actinobacteria|c__Coriobacteriia	0.00757251	0.0149602	0.0210354	0.0219659	0.0120514	0.00620427	0.0113372	0.00572603	0.00290051	0.00498256	0.00316233	0.0109208	0.00865594
d__Bacteria|p__Actinobacteria|c__Coriobacteriia|o__Coriobacteriales	0.00465487	0.00697538	0.0137664	0.0152738	0.00917538	0.00170548	0.003984	0.00270057	0.00167235	0.00218553	0.00072989	0.00852057	0.00292749
d__Bacteria|p__Actinobacteria|c__Coriobacteriia|o__Coriobacteriales|f__Atopobiaceae	0.00403865	0.00591335	0.0120273	0.0133362	0.00809927	0.00127967	0.00310242	0.00227943	0.00142753	0.00180281	0.000525203	0.00751936	0.00231187
d__Bacteria|p__Actinobacteria|c__Coriobacteriia|o__Coriobacteriales|f__Atopobiaceae|g__Libanicoccus	0.000522242	0.000765031	0.00156714	0.00173156	0.00103356	0.000149701	0.000392828	0.000304576	0.0001848	0.000234769	0.000102079	0.000992106	0.000296553
d__Bacteria|p__Actinobacteria|c__Coriobacteriia|o__Coriobacteriales|f__Atopobiaceae|g__Libanicoccus|s__Libanicoccus massiliensis	0.000522242	0.000765031	0.00156714	0.00173156	0.00103356	0.000149701	0.000392828	0.000304576	0.0001848	0.000234769	0.000102079	0.000992106	0.000296553
d__Bacteria|p__Actinobacteria|c__Coriobacteriia|o__Coriobacteriales|f__Atopobiaceae|g__Olsenella	0.00222194	0.00319611	0.00649207	0.00711382	0.00438619	0.000671991	0.00162795	0.0012356	0.000779888	0.000986575	0.000235363	0.00407394	0.00123823
d__Bacteria|p__Actinobacteria|c__Coriobacteriia|o__Coriobacteriales|f__Atopobiaceae|g__Olsenella|s__Olsenella sp. GAM18	0.000930453	0.00132817	0.00277655	0.00307272	0.00186156	0.000251719	0.000678769	0.000492586	0.000339421	0.000399107	9.73187e-05	0.0017303	0.000517804
d__Bacteria|p__Actinobacteria|c__Coriobacteriia|o__Coriobacteriales|f__Atopobiaceae|g__Olsenella|s__Olsenella sp. oral taxon 807	0.000216177	0.000362076	0.000641405	0.000699838	0.000436468	0.000106454	0.000175402	0.00015116	7.90061e-05	0.000119022	3.27922e-05	0.00040079	0.000149829
d__Bacteria|p__Actinobacteria|c__Coriobacteriia|o__Coriobacteriales|f__Atopobiaceae|g__Olsenella|s__Olsenella uli	0.000499585	0.000697455	0.0014382	0.00154798	0.00099484	0.000128632	0.000343496	0.000282015	0.00016615	0.000226579	4.86593e-05	0.000943525	0.000253856
d__Bacteria|p__Actinobacteria|c__Coriobacteriia|o__Coriobacteriales|f__Atopobiaceae|g__Olsenella|s__Olsenella umbonata	0.000448326	0.000619867	0.00128347	0.00137723	0.000860028	0.000156354	0.000344409	0.000244413	0.000155978	0.000199826	4.38992e-05	0.000764764	0.000256185
d__Bacteria|p__Actinobacteria|c__Coriobacteriia|o__Coriobacteriales|f__Atopobiaceae|g__Parolsenella	0.000457983	0.000669089	0.0014825	0.00157524	0.000962332	8.09494e-05	0.000286855	0.00026171	0.000167506	0.000200918	4.97171e-05	0.000908988	0.00021504
d__Bacteria|p__Actinobacteria|c__Coriobacteriia|o__Coriobacteriales|f__Atopobiaceae|g__Parolsenella|s__Parolsenella catena	0.000457983	0.000669089	0.0014825	0.00157524	0.000962332	8.09494e-05	0.000286855	0.00026171	0.000167506	0.000200918	4.97171e-05	0.000908988	0.00021504
d__Bacteria|p__Actinobacteria|c__Coriobacteriia|o__Coriobacteriales|f__Coriobacteriaceae	0.000518899	0.000931052	0.00146399	0.00161131	0.000910224	0.000385896	0.000800272	0.000364739	0.000212943	0.000340142	0.000189348	0.000853576	0.000550409
d__Bacteria|p__Actinobacteria|c__Coriobacteriia|o__Coriobacteriales|f__Coriobacteriaceae|g__Collinsella	0.000355838	0.000631547	0.000989879	0.00109104	0.000610959	0.000259482	0.000503367	0.000242157	0.00014411	0.00024132	0.000128524	0.000601184	0.000388159
d__Bacteria|p__Actinobacteria|c__Coriobacteriia|o__Coriobacteriales|f__Coriobacteriaceae|g__Collinsella|s__Collinsella aerofaciens	0.000355838	0.000631547	0.000989879	0.00109104	0.000610959	0.000259482	0.000503367	0.000242157	0.00014411	0.00024132	0.000128524	0.000601184	0.000388159
d__Bacteria|p__Actinobacteria|c__Coriobacteriia|o__Eggerthellales	0.00281885	0.00777545	0.00700453	0.00638432	0.00270964	0.0044123	0.00717778	0.00294649	0.0011878	0.0027457	0.0023896	0.00224913	0.00562985
d__Bacteria|p__Actinobacteria|c__Coriobacteriia|o__Eggerthellales|f__Eggerthellaceae	0.00281885	0.00777545	0.00700453	0.00638432	0.00270964	0.0044123	0.00717778	0.00294649	0.0011878	0.0027457	0.0023896	0.00224913	0.00562985
d__Bacteria|p__Actinobacteria|c__Coriobacteriia|o__Eggerthellales|f__Eggerthellaceae|g__Adlercreutzia	0.00156598	0.00481127	0.00401374	0.00337333	0.00125012	0.00256598	0.00406074	0.00175075	0.000667652	0.00166413	0.00151108	0.00105852	0.00346005
d__Bacteria|p__Actinobacteria|c__Coriobacteriia|o__Eggerthellales|f__Eggerthellaceae|g__Adlercreutzia|s__Adlercreutzia equolifaciens	0.00156598	0.00481127	0.00401374	0.00337333	0.00125012	0.00256598	0.00406074	0.00175075	0.000667652	0.00166413	0.00151108	0.00105852	0.00346005
d__Bacteria|p__Actinobacteria|c__Coriobacteriia|o__Eggerthellales|f__Eggerthellaceae|g__Arabia	0.000202805	0.000535605	0.000526349	0.00048179	0.000228034	0.000300511	0.000553613	0.000206059	8.85004e-05	0.00017635	0.000133813	0.000181418	0.000385053
d__Bacteria|p__Actinobacteria|c__Coriobacteriia|o__Eggerthellales|f__Eggerthellaceae|g__Arabia|s__Arabia massiliensis	0.000202805	0.000535605	0.000526349	0.00048179	0.000228034	0.000300511	0.000553613	0.000206059	8.85004e-05	0.00017635	0.000133813	0.000181418	0.000385053
d__Bacteria|p__Actinobacteria|c__Coriobacteriia|o__Eggerthellales|f__Eggerthellaceae|g__Eggerthella	0.000285265	0.000665752	0.00068703	0.00064693	0.000303089	0.000446885	0.000699781	0.00025795	0.000111219	0.000240228	0.000216851	0.000266434	0.000465014
d__Bacteria|p__Actinobacteria|c__Coriobacteriia|o__Eggerthellales|f__Eggerthellaceae|g__Eggerthella|s__Eggerthella lenta	0.00021172	0.000504737	0.00054288	0.000506641	0.000238551	0.000333778	0.000506108	0.000197786	8.57877e-05	0.000179625	0.000160258	0.000215197	0.000332264
d__Bacteria|p__Actinobacteria|c__Coriobacteriia|o__Eggerthellales|f__Eggerthellaceae|g__Gordonibacter	0.000317208	0.000740003	0.000766379	0.000802449	0.000388184	0.000416945	0.000797531	0.000310592	0.000136311	0.000287182	0.000224256	0.000311978	0.000541093
d__Bacteria|p__Bacteroidetes	0.0832757	0.139549	0.0959204	0.184137	0.11543	0.291018	0.293029	0.188181	0.589507	0.312955	0.449202	0.550282	0.182914
d__Bacteria|p__Bacteroidetes|c__Bacteroidia	0.0810556	0.135001	0.0927332	0.179766	0.112111	0.28576	0.286274	0.184428	0.587311	0.309556	0.445958	0.546135	0.177804
d__Bacteria|p__Bacteroidetes|c__Bacteroidia|o__Bacteroidales	0.0809955	0.134871	0.0926532	0.179649	0.112008	0.285581	0.286074	0.184292	0.587252	0.309431	0.445871	0.545981	0.177656
d__Bacteria|p__Bacteroidetes|c__Bacteroidia|o__Bacteroidales|f__Bacteroidaceae	0.0540621	0.0899925	0.0587884	0.115809	0.0524349	0.208651	0.134772	0.126798	0.42508	0.249638	0.348937	0.395198	0.123018
d__Bacteria|p__Bacteroidetes|c__Bacteroidia|o__Bacteroidales|f__Bacteroidaceae|g__Bacteroides	0.0540621	0.0899925	0.0587884	0.115809	0.0524349	0.208651	0.134772	0.126798	0.42508	0.249638	0.348937	0.395198	0.123018
d__Bacteria|p__Bacteroidetes|c__Bacteroidia|o__Bacteroidales|f__Bacteroidaceae|g__Bacteroides|s__Bacteroides caccae	0.00047767	0.000315356	0.000437081	0.000489005	0.000452722	0.000419163	0.00168002	0.000277503	0.000785653	0.000852265	0.000843605	0.00139479	0.000765449
d__Bacteria|p__Bacteroidetes|c__Bacteroidia|o__Bacteroidales|f__Bacteroidaceae|g__Bacteroides|s__Bacteroides caecimuris	0.00297002	0.0024511	0.00253586	0.00351041	0.0043685	0.00739633	0.0142706	0.00406026	0.0065063	0.00516437	0.00606761	0.0226947	0.00542102
d__Bacteria|p__Bacteroidetes|c__Bacteroidia|o__Bacteroidales|f__Bacteroidaceae|g__Bacteroides|s__Bacteroides cellulosilyticus	0.000301608	0.000509743	0.000332605	0.000727094	0.0003399	0.00128743	0.000898936	0.000710678	0.00223387	0.00143536	0.00203576	0.0022886	0.000803488
d__Bacteria|p__Bacteroidetes|c__Bacteroidia|o__Bacteroidales|f__Bacteroidaceae|g__Bacteroides|s__Bacteroides dorei	0.00209231	0.00363661	0.00220127	0.00483955	0.00180993	0.00849303	0.00489938	0.00502814	0.016928	0.0101671	0.0143783	0.0156631	0.00497697
d__Bacteria|p__Bacteroidetes|c__Bacteroidia|o__Bacteroidales|f__Bacteroidaceae|g__Bacteroides|s__Bacteroides fragilis	0.00149801	0.00259126	0.00141969	0.00267349	0.00211541	0.00446663	0.00534428	0.00318639	0.00882969	0.00572235	0.00802985	0.0102448	0.00417115
d__Bacteria|p__Bacteroidetes|c__Bacteroidia|o__Bacteroidales|f__Bacteroidaceae|g__Bacteroides|s__Bacteroides helcogenes	7.39162e-05	0.00010345	6.34792e-05	0.000113834	0.000175448	0.000199601	0.000306954	0.000144392	0.000237357	0.000177987	0.000216322	0.000247457	0.000130421
d__Bacteria|p__Bacteroidetes|c__Bacteroidia|o__Bacteroidales|f__Bacteroidaceae|g__Bacteroides|s__Bacteroides heparinolyticus	7.46591e-05	0.000134318	9.38963e-05	0.00018999	0.000232337	0.00024063	0.000408358	0.000157176	0.00057983	0.000211838	0.000354367	0.000439502	0.000144395
d__Bacteria|p__Bacteroidetes|c__Bacteroidia|o__Bacteroidales|f__Bacteroidaceae|g__Bacteroides|s__Bacteroides intestinalis	0.000134832	0.000200226	0.000103815	0.000219651	0.00019218	0.000378133	0.000401963	0.000251933	0.000763612	0.000414394	0.000592903	0.000620161	0.000222027
d__Bacteria|p__Bacteroidetes|c__Bacteroidia|o__Bacteroidales|f__Bacteroidaceae|g__Bacteroides|s__Bacteroides ovatus	0.000721333	0.000541445	0.000614294	0.00113914	0.000816046	0.00138612	0.00311247	0.00094005	0.00208671	0.00170344	0.00221612	0.00335054	0.00145404
d__Bacteria|p__Bacteroidetes|c__Bacteroidia|o__Bacteroidales|f__Bacteroidaceae|g__Bacteroides|s__Bacteroides salanitronis	0.000155633	0.000290328	0.000180519	0.000302221	0.000261976	0.000566646	0.000630351	0.000398581	0.000717158	0.000486463	0.000695511	0.000918097	0.000328382
d__Bacteria|p__Bacteroidetes|c__Bacteroidia|o__Bacteroidales|f__Bacteroidaceae|g__Bacteroides|s__Bacteroides sp. A1C1	0.000804907	0.000838447	0.000387488	0.000510649	0.00117746	0.00124751	0.00203814	0.000855069	0.00352679	0.00234168	0.00284393	0.00165933	0.000311303
d__Bacteria|p__Bacteroidetes|c__Bacteroidia|o__Bacteroidales|f__Bacteroidaceae|g__Bacteroides|s__Bacteroides thetaiotaomicron	0.000394468	0.000413801	0.000372279	0.000575583	0.000447941	0.000758485	0.00139225	0.000452728	0.00140414	0.00102315	0.00120538	0.00171057	0.000770107
d__Bacteria|p__Bacteroidetes|c__Bacteroidia|o__Bacteroidales|f__Bacteroidaceae|g__Bacteroides|s__Bacteroides uniformis	0.00243218	0.00241273	0.00153805	0.00200252	0.00224162	0.00288867	0.00455954	0.0023614	0.014193	0.00688364	0.00983236	0.00710567	0.00127316
d__Bacteria|p__Bacteroidetes|c__Bacteroidia|o__Bacteroidales|f__Bacteroidaceae|g__Bacteroides|s__Bacteroides vulgatus	0.0370788	0.0676064	0.0432459	0.0886221	0.0326519	0.161414	0.0819895	0.0972681	0.335829	0.193751	0.274916	0.297603	0.093214
d__Bacteria|p__Bacteroidetes|c__Bacteroidia|o__Bacteroidales|f__Bacteroidaceae|g__Bacteroides|s__Bacteroides xylanisolvens	0.000262978	0.00015017	0.000216887	0.000253321	0.000272494	0.000218452	0.0010515	0.000163193	0.000427582	0.000473359	0.000452214	0.000979581	0.000446382
d__Bacteria|p__Bacteroidetes|c__Bacteroidia|o__Bacteroidales|f__Bacteroidaceae|g__Bacteroides|s__Bacteroides zoogleoformans	6.31445e-05	0.000114296	5.7528e-05	0.000110627	0.000150589	0.000205146	0.000243918	0.000129351	0.000226846	0.000168706	0.000213149	0.000276681	0.000128092
d__Bacteria|p__Bacteroidetes|c__Bacteroidia|o__Bacteroidales|f__Barnesiellaceae	0.000131118	0.000185209	0.000117701	0.000190792	0.000216561	0.000303837	0.000467739	0.000219596	0.00026211	0.00029155	0.000300947	0.000425459	0.000240658
d__Bacteria|p__Bacteroidetes|c__Bacteroidia|o__Bacteroidales|f__Barnesiellaceae|g__Barnesiella	0.000131118	0.000185209	0.000117701	0.000190792	0.000216561	0.000303837	0.000467739	0.000219596	0.00026211	0.00029155	0.000300947	0.000425459	0.000240658
d__Bacteria|p__Bacteroidetes|c__Bacteroidia|o__Bacteroidales|f__Barnesiellaceae|g__Barnesiella|s__Barnesiella viscericola	0.000131118	0.000185209	0.000117701	0.000190792	0.000216561	0.000303837	0.000467739	0.000219596	0.00026211	0.00029155	0.000300947	0.000425459	0.000240658
d__Bacteria|p__Bacteroidetes|c__Bacteroidia|o__Bacteroidales|f__Muribaculaceae	0.00486807	0.00760109	0.00455001	0.00658393	0.0114538	0.0171236	0.0239442	0.0124718	0.0102165	0.0130013	0.0105871	0.0238326	0.00791223
d__Bacteria|p__Bacteroidetes|c__Bacteroidia|o__Bacteroidales|f__Muribaculaceae|g__Duncaniella	0.00107569	0.00171944	0.000876807	0.00131069	0.00215174	0.00328898	0.00487106	0.0023975	0.00205009	0.00289857	0.00237955	0.00298808	0.00153633
d__Bacteria|p__Bacteroidetes|c__Bacteroidia|o__Bacteroidales|f__Muribaculaceae|g__Muribaculum	0.00333403	0.00523842	0.00322355	0.00456779	0.00856108	0.0122755	0.0173009	0.00878984	0.00715327	0.00884204	0.00714129	0.0194113	0.00550254
d__Bacteria|p__Bacteroidetes|c__Bacteroidia|o__Bacteroidales|f__Muribaculaceae|g__Muribaculum|s__Muribaculum intestinale	0.000966854	0.00157511	0.00112014	0.00157844	0.00392725	0.00452651	0.0065182	0.00308938	0.00240579	0.00364492	0.00279897	0.0120157	0.00221871
d__Bacteria|p__Bacteroidetes|c__Bacteroidia|o__Bacteroidales|f__Muribaculaceae|g__Muribaculum|s__Muribaculum sp. H5	0.00124283	0.0020031	0.00113271	0.00158806	0.00237834	0.00394102	0.00587323	0.00304125	0.00282964	0.00268291	0.00245254	0.00415857	0.00194079
d__Bacteria|p__Bacteroidetes|c__Bacteroidia|o__Bacteroidales|f__Muribaculaceae|g__Muribaculum|s__Muribaculum sp. TLL-A4	0.000889966	0.00132566	0.000779604	0.00111028	0.00176069	0.00300954	0.0038488	0.00212677	0.00146246	0.00199171	0.00151426	0.0025038	0.00104259
d__Bacteria|p__Bacteroidetes|c__Bacteroidia|o__Bacteroidales|f__Muribaculaceae|s__Muribaculaceae bacterium DSM 108610	0.000232149	0.00037459	0.000225483	0.00033108	0.000387228	0.000647595	0.00100034	0.00048281	0.000308565	0.000458072	0.000409373	0.000613709	0.00035633
d__Bacteria|p__Bacteroidetes|c__Bacteroidia|o__Bacteroidales|f__Odoribacteraceae	0.000927853	0.00124391	0.000565362	0.00100206	0.000759635	0.00124418	0.00225008	0.00147926	0.00143432	0.00142008	0.00149733	0.0030211	0.00112644
d__Bacteria|p__Bacteroidetes|c__Bacteroidia|o__Bacteroidales|f__Odoribacteraceae|g__Butyricimonas	0.000140404	0.000231929	0.000112411	0.000161131	0.000151067	0.000276115	0.000369075	0.000260206	0.000328231	0.000266981	0.00028984	0.000481631	0.000184764
d__Bacteria|p__Bacteroidetes|c__Bacteroidia|o__Bacteroidales|f__Odoribacteraceae|g__Butyricimonas|s__Butyricimonas faecalis	0.000140404	0.000231929	0.000112411	0.000161131	0.000151067	0.000276115	0.000369075	0.000260206	0.000328231	0.000266981	0.00028984	0.000481631	0.000184764
d__Bacteria|p__Bacteroidetes|c__Bacteroidia|o__Bacteroidales|f__Odoribacteraceae|g__Odoribacter	0.000781135	0.0010028	0.000447661	0.000835317	0.000601398	0.000960304	0.00185634	0.00120402	0.00109727	0.00114818	0.00120167	0.00251936	0.000935462
d__Bacteria|p__Bacteroidetes|c__Bacteroidia|o__Bacteroidales|f__Odoribacteraceae|g__Odoribacter|s__Odoribacter splanchnicus	0.000781135	0.0010028	0.000447661	0.000835317	0.000601398	0.000960304	0.00185634	0.00120402	0.00109727	0.00114818	0.00120167	0.00251936	0.000935462
d__Bacteria|p__Bacteroidetes|c__Bacteroidia|o__Bacteroidales|f__Porphyromonadaceae	0.000151547	0.000278648	0.00022879	0.000305428	0.000245244	0.000410291	0.000586501	0.000315105	0.000243461	0.000272987	0.000268155	0.000387506	0.000276369
d__Bacteria|p__Bacteroidetes|c__Bacteroidia|o__Bacteroidales|f__Prevotellaceae	0.000416754	0.000700792	0.000486013	0.000759962	0.000760592	0.00122533	0.00155395	0.00102653	0.0007019	0.000867006	0.000817688	0.00155078	0.000871028
d__Bacteria|p__Bacteroidetes|c__Bacteroidia|o__Bacteroidales|f__Prevotellaceae|g__Prevotella	0.000303465	0.000513914	0.000347813	0.000525079	0.000511045	0.000838325	0.00109261	0.000680596	0.000447588	0.000602755	0.000541599	0.000959086	0.000622607
d__Bacteria|p__Bacteroidetes|c__Bacteroidia|o__Bacteroidales|f__Rikenellaceae	0.0156962	0.0240513	0.0140534	0.0248743	0.0226184	0.0296696	0.0738041	0.0245218	0.014903	0.0198249	0.0288312	0.0425611	0.027647
d__Bacteria|p__Bacteroidetes|c__Bacteroidia|o__Bacteroidales|f__Rikenellaceae|g__Alistipes	0.0156665	0.0239913	0.0140236	0.0248094	0.0225629	0.0295842	0.0736552	0.0244518	0.0148464	0.019761	0.0287651	0.0424454	0.0275818
d__Bacteria|p__Bacteroidetes|c__Bacteroidia|o__Bacteroidales|f__Rikenellaceae|g__Alistipes|s__Alistipes finegoldii	0.00160276	0.00237769	0.00140845	0.00256046	0.00228225	0.003116	0.00734039	0.00256897	0.0014862	0.00205395	0.00302058	0.00430166	0.00273031
d__Bacteria|p__Bacteroidetes|c__Bacteroidia|o__Bacteroidales|f__Rikenellaceae|g__Alistipes|s__Alistipes megaguti	0.0020912	0.00326119	0.00202208	0.0035056	0.00312029	0.00405301	0.0103825	0.00329995	0.00197176	0.00264579	0.0039541	0.0057678	0.00389323
d__Bacteria|p__Bacteroidetes|c__Bacteroidia|o__Bacteroidales|f__Rikenellaceae|g__Alistipes|s__Alistipes shahii	0.00245744	0.00370752	0.00213515	0.00376774	0.00339087	0.00459637	0.0111015	0.00377975	0.0021925	0.00291059	0.00427832	0.00662479	0.00416028
d__Bacteria|p__Bacteroidetes|c__Bacteroidia|o__Bacteroidales|f__Rikenellaceae|g__Alistipes|s__Alistipes sp. 3BBH6	0.000442012	0.000618199	0.000361038	0.000708656	0.00066498	0.000775118	0.0019952	0.000673828	0.000426904	0.000572726	0.00084572	0.00122097	0.00072508
d__Bacteria|p__Bacteroidetes|c__Bacteroidia|o__Bacteroidales|f__Rikenellaceae|g__Alistipes|s__Alistipes sp. 5CBH24	0.000326123	0.000436326	0.000257884	0.000448923	0.000413999	0.000556666	0.00133744	0.000536956	0.000342134	0.000401837	0.000656372	0.000875209	0.000561277
d__Bacteria|p__Bacteroidetes|c__Bacteroidia|o__Bacteroidales|f__Rikenellaceae|g__Alistipes|s__Alistipes sp. 5CPEGH6	0.00460212	0.00723568	0.00413805	0.00709618	0.0065561	0.0086516	0.0227849	0.0070248	0.00405033	0.00573545	0.00805999	0.0121406	0.00827244
d__Bacteria|p__Bacteroidetes|c__Bacteroidia|o__Bacteroidales|f__Rikenellaceae|g__Alistipes|s__Alistipes sp. 6CPBBH3	0.000301979	0.000473869	0.000259207	0.000441708	0.000393442	0.000656466	0.00127532	0.000464761	0.000399438	0.000441693	0.000726717	0.000871414	0.00057137
d__Bacteria|p__Bacteroidetes|c__Bacteroidia|o__Bacteroidales|f__Rikenellaceae|g__Alistipes|s__Alistipes sp. dk3624	0.000317208	0.000459686	0.00027706	0.000517864	0.00052204	0.000646486	0.00138769	0.000520411	0.000655445	0.000467899	0.000702387	0.00102475	0.00057137
d__Bacteria|p__Bacteroidetes|c__Bacteroidia|o__Bacteroidales|f__Tannerellaceae	0.00337117	0.00894261	0.0126033	0.0277514	0.0211574	0.0235042	0.0433791	0.0146227	0.128134	0.021329	0.0503957	0.072026	0.0144201
d__Bacteria|p__Bacteroidetes|c__Bacteroidia|o__Bacteroidales|f__Tannerellaceae|g__Parabacteroides	0.00325677	0.0087357	0.0124598	0.0275574	0.020939	0.0232569	0.0429726	0.0144632	0.12795	0.0211412	0.050181	0.0717231	0.0142314
d__Bacteria|p__Bacteroidetes|c__Bacteroidia|o__Bacteroidales|f__Tannerellaceae|g__Parabacteroides|s__Parabacteroides distasonis	0.00212017	0.00571646	0.00828668	0.0182671	0.0136997	0.0154026	0.0285723	0.00955391	0.0881681	0.0144579	0.0348634	0.0491085	0.00983361
d__Bacteria|p__Bacteroidetes|c__Bacteroidia|o__Bacteroidales|f__Tannerellaceae|g__Parabacteroides|s__Parabacteroides sp. CT06	0.000139289	0.000244443	0.000327976	0.000651739	0.000538772	0.000660902	0.00128994	0.000375268	0.00288932	0.000596203	0.0012662	0.00175232	0.000411448
d__Bacteria|p__Bacteroidetes|c__Cytophagia	0.000568301	0.00112711	0.000792829	0.000918688	0.000723303	0.00122311	0.0019413	0.000888911	0.0004581	0.000822782	0.000787541	0.000995522	0.00117612
d__Bacteria|p__Bacteroidetes|c__Cytophagia|o__Cytophagales	0.000568301	0.00112711	0.000792829	0.000918688	0.000723303	0.00122311	0.0019413	0.000888911	0.0004581	0.000822782	0.000787541	0.000995522	0.00117612
d__Bacteria|p__Bacteroidetes|c__Cytophagia|o__Cytophagales|f__Hymenobacteraceae	0.000326123	0.00064573	0.000454934	0.000501831	0.000422126	0.00065314	0.00116478	0.000512891	0.000247869	0.00046517	0.000445868	0.000603841	0.00063037
d__Bacteria|p__Bacteroidetes|c__Cytophagia|o__Cytophagales|f__Hymenobacteraceae|g__Hymenobacter	0.00026595	0.000488051	0.000375585	0.000402427	0.000341334	0.000495676	0.000929083	0.000384292	0.000192599	0.000359797	0.000359656	0.000486944	0.000468119
d__Bacteria|p__Bacteroidetes|c__Flavobacteriia	0.000898509	0.00196973	0.00146928	0.00212437	0.00150636	0.0023065	0.00233687	0.00157402	0.0008789	0.00140807	0.00130481	0.00157355	0.00236622
d__Bacteria|p__Bacteroidetes|c__Flavobacteriia|o__Flavobacteriales	0.000898509	0.00196973	0.00146928	0.00212437	0.00150636	0.0023065	0.00233687	0.00157402	0.0008789	0.00140807	0.00130481	0.00157355	0.00236622
d__Bacteria|p__Bacteroidetes|c__Flavobacteriia|o__Flavobacteriales|f__Flavobacteriaceae	0.000878823	0.0019205	0.00143357	0.00208028	0.0014772	0.0022433	0.002272	0.00152739	0.000853469	0.00136985	0.00127361	0.0015189	0.00230566
d__Bacteria|p__Bacteroidetes|c__Flavobacteriia|o__Flavobacteriales|f__Flavobacteriaceae|g__Chryseobacterium	0.00022472	0.000462189	0.000373602	0.00050584	0.000318865	0.000521181	0.000519811	0.000347442	0.00018853	0.000316665	0.000258106	0.000315774	0.000525567
d__Bacteria|p__Bacteroidetes|c__Sphingobacteriia	0.000204291	0.000467195	0.000271109	0.000367155	0.000315997	0.000547795	0.000659585	0.000340674	0.000219386	0.000334682	0.000286667	0.000351829	0.000517804
d__Bacteria|p__Bacteroidetes|c__Sphingobacteriia|o__Sphingobacteriales	0.000204291	0.000467195	0.000271109	0.000367155	0.000315997	0.000547795	0.000659585	0.000340674	0.000219386	0.000334682	0.000286667	0.000351829	0.000517804
d__Bacteria|p__Bacteroidetes|c__Sphingobacteriia|o__Sphingobacteriales|f__Sphingobacteriaceae	0.000204291	0.000467195	0.000271109	0.000367155	0.000315997	0.000547795	0.000659585	0.000340674	0.000219386	0.000334682	0.000286667	0.000351829	0.000517804
d__Bacteria|p__Cyanobacteria	0.000768877	0.00189881	0.00154532	0.00168346	0.000839949	0.00196164	0.00199154	0.0010882	0.000495399	0.00101169	0.000977947	0.000712009	0.00199203
d__Bacteria|p__Cyanobacteria|o__Nostocales	0.000249607	0.000665752	0.000451628	0.000603641	0.000272494	0.0007729	0.000552699	0.000411366	0.000164116	0.000361981	0.00037235	0.000154471	0.000764673
d__Bacteria|p__Cyanobacteria|o__Synechococcales	0.000356581	0.000827602	0.000749187	0.000671781	0.000358066	0.000678644	0.000945527	0.000378276	0.000200058	0.000365802	0.000364416	0.000322985	0.000700238
d__Bacteria|p__Deinococcus-Thermus	0.000414154	0.000987783	0.000657274	0.00071507	0.00034468	0.00107008	0.0016517	0.000555757	0.000205823	0.000460802	0.000448512	0.000402687	0.000999897
d__Bacteria|p__Deinococcus-Thermus|c__Deinococci	0.000414154	0.000987783	0.000657274	0.00071507	0.00034468	0.00107008	0.0016517	0.000555757	0.000205823	0.000460802	0.000448512	0.000402687	0.000999897
d__Bacteria|p__Deinococcus-Thermus|c__Deinococci|o__Deinococcales	0.000225463	0.00052476	0.000368312	0.000406435	0.000184053	0.000569972	0.000871529	0.000297808	0.000114949	0.000264251	0.000243826	0.000230758	0.000517027
d__Bacteria|p__Deinococcus-Thermus|c__Deinococci|o__Deinococcales|f__Deinococcaceae	0.000204663	0.000488886	0.00034054	0.000371163	0.000175926	0.000548903	0.000838641	0.000283519	0.000109523	0.00024951	0.000236421	0.000220131	0.000500725
d__Bacteria|p__Deinococcus-Thermus|c__Deinococci|o__Deinococcales|f__Deinococcaceae|g__Deinococcus	0.000204663	0.000488886	0.00034054	0.000371163	0.000175926	0.000548903	0.000838641	0.000283519	0.000109523	0.00024951	0.000236421	0.000220131	0.000500725
d__Bacteria|p__Firmicutes|c__Bacilli|o__Bacillales|f__Paenibacillaceae	0.00216326	0.00579655	0.00451496	0.00446999	0.00205565	0.00503993	0.00539818	0.00260356	0.00125494	0.00284507	0.00234993	0.00177812	0.00516406
d__Bacteria|p__Firmicutes|c__Bacilli|o__Bacillales|f__Paenibacillaceae|g__Paenibacillus	0.00169562	0.00467945	0.00357335	0.00354168	0.001656	0.00420604	0.00445905	0.00211022	0.00101758	0.0023051	0.00193632	0.00143123	0.00430856
d__Bacteria|p__Firmicutes|c__Bacilli|o__Bacillales|f__Staphylococcaceae	0.0163652	0.0415203	0.0378706	0.0387468	0.0221322	0.0559793	0.0716709	0.0270358	0.0146612	0.0196245	0.0351167	0.0284094	0.0513029
d__Bacteria|p__Firmicutes|c__Bacilli|o__Bacillales|f__Staphylococcaceae|g__Staphylococcus	0.0163258	0.0414126	0.0377893	0.0386314	0.0220739	0.0558817	0.0716106	0.0269809	0.014631	0.0195726	0.0350516	0.0283714	0.0511585
d__Bacteria|p__Firmicutes|c__Bacilli|o__Bacillales|f__Staphylococcaceae|g__Staphylococcus|s__Staphylococcus aureus	0.0161568	0.0409596	0.0373602	0.0381143	0.0192404	0.0554725	0.0712251	0.0261198	0.0145113	0.0193455	0.034757	0.0281581	0.050605
d__Bacteria|p__Firmicutes|c__Bacilli|o__Lactobacillales	0.514061	0.294855	0.388283	0.173626	0.543614	0.0270515	0.0805278	0.276205	0.0274972	0.166997	0.115747	0.0855276	0.111314
d__Bacteria|p__Firmicutes|c__Bacilli|o__Lactobacillales|f__Enterococcaceae	0.00406279	0.0192401	0.00829991	0.00520991	0.00234631	0.00473831	0.0195646	0.0104609	0.00152248	0.00481931	0.00241075	0.00124867	0.00488614
d__Bacteria|p__Firmicutes|c__Bacilli|o__Lactobacillales|f__Enterococcaceae|g__Enterococcus	0.00401451	0.0191233	0.00815642	0.00505439	0.00222919	0.00459859	0.0194696	0.0103511	0.00148755	0.00474779	0.00234887	0.00118757	0.00473786
d__Bacteria|p__Firmicutes|c__Bacilli|o__Lactobacillales|f__Enterococcaceae|g__Enterococcus|s__Enterococcus faecalis	0.00269479	0.00648816	0.00286714	0.00260616	0.00118654	0.00350744	0.00583851	0.00164772	0.000954855	0.00219427	0.0018993	0.00091544	0.00376514
d__Bacteria|p__Firmicutes|c__Bacilli|o__Lactobacillales|f__Enterococcaceae|g__Enterococcus|s__Enterococcus faecium	0.000229549	0.00104285	0.000526349	0.000747937	0.000461327	0.000599913	0.00131003	0.000803178	0.000179374	0.00033086	0.000267097	0.00012221	0.000583791
d__Bacteria|p__Firmicutes|c__Bacilli|o__Lactobacillales|f__Enterococcaceae|g__Enterococcus|s__Enterococcus hirae	0.000916338	0.0107955	0.00430204	0.0012642	0.000270581	7.87316e-05	0.0114715	0.00739029	0.000274995	0.00197752	4.12546e-05	1.51814e-05	4.42501e-05
d__Bacteria|p__Firmicutes|c__Bacilli|o__Lactobacillales|f__Lactobacillaceae	0.507609	0.269492	0.373918	0.161486	0.537896	0.0151043	0.0511425	0.260299	0.0244159	0.158759	0.111033	0.0821554	0.101167
d__Bacteria|p__Firmicutes|c__Bacilli|o__Lactobacillales|f__Lactobacillaceae|g__Lactobacillus	0.507537	0.269389	0.373803	0.161381	0.537798	0.0150544	0.0510804	0.260219	0.0243919	0.158701	0.110995	0.082122	0.101104
d__Bacteria|p__Firmicutes|c__Bacilli|o__Lactobacillales|f__Lactobacillaceae|g__Lactobacillus|s__Lactobacillus animalis	0.000197234	0.000579822	0.000548169	0.000408039	0.000158237	0.000501221	0.000908071	0.00128373	0.000233288	0.000525227	0.000601895	0.000209124	0.00100766
d__Bacteria|p__Firmicutes|c__Bacilli|o__Lactobacillales|f__Lactobacillaceae|g__Lactobacillus|s__Lactobacillus gasseri	0.0026985	0.00131482	0.0018204	0.000726293	0.00273928	2.1069e-05	0.000186365	0.00148904	0.000101046	0.000881202	0.000561698	0.000495673	0.000509264
d__Bacteria|p__Firmicutes|c__Bacilli|o__Lactobacillales|f__Lactobacillaceae|g__Lactobacillus|s__Lactobacillus johnsonii	0.39701	0.209613	0.271477	0.114542	0.401813	0.00316146	0.0240703	0.134285	0.0149962	0.112697	0.0734608	0.0606285	0.0655321
d__Bacteria|p__Firmicutes|c__Bacilli|o__Lactobacillales|f__Lactobacillaceae|g__Lactobacillus|s__Lactobacillus murinus	0.00375153	0.00984696	0.00979365	0.00702804	0.00310882	0.00873921	0.0155404	0.0220333	0.00410018	0.00907736	0.0112451	0.00359003	0.0178825
d__Bacteria|p__Firmicutes|c__Bacilli|o__Lactobacillales|f__Lactobacillaceae|g__Lactobacillus|s__Lactobacillus reuteri	0.0897488	0.0384852	0.0778685	0.0324315	0.113775	0.00101686	0.00778073	0.088103	0.00393844	0.0304948	0.0217243	0.0143669	0.0121587
d__Bacteria|p__Firmicutes|c__Bacilli|o__Lactobacillales|f__Streptococcaceae	0.0017439	0.00465276	0.00466043	0.00543998	0.00246391	0.00576071	0.00822928	0.00429339	0.00120306	0.00261358	0.00162374	0.00160354	0.00399182
d__Bacteria|p__Firmicutes|c__Bacilli|o__Lactobacillales|f__Streptococcaceae|g__Lactococcus	0.00101551	0.00254287	0.00301592	0.0036483	0.00133761	0.00304946	0.00506017	0.00294424	0.000554399	0.00142281	0.000674355	0.000357523	0.00198504
d__Bacteria|p__Firmicutes|c__Bacilli|o__Lactobacillales|f__Streptococcaceae|g__Lactococcus|s__Lactococcus lactis	0.000966854	0.00242691	0.00291542	0.00348877	0.00123961	0.00292638	0.00489481	0.00285324	0.00052456	0.0013491	0.000617233	0.000309701	0.00188878
d__Bacteria|p__Firmicutes|c__Bacilli|o__Lactobacillales|f__Streptococcaceae|g__Streptococcus	0.000707961	0.00205148	0.00156979	0.00171392	0.00109332	0.0026303	0.00303848	0.00128975	0.000636796	0.00116129	0.000928759	0.00123501	0.00197883
d__Bacteria|p__Firmicutes|c__Clostridia	0.0780585	0.221338	0.15166	0.17925	0.0881928	0.241394	0.325471	0.116528	0.0728121	0.114173	0.119814	0.0689275	0.252198
d__Bacteria|p__Firmicutes|c__Clostridia|o__Clostridiales	0.0774839	0.219883	0.150522	0.177634	0.087316	0.239617	0.323661	0.115624	0.0724184	0.113283	0.119087	0.0683377	0.250339
d__Bacteria|p__Firmicutes|c__Clostridia|o__Clostridiales|f__Christensenellaceae	0.000501442	0.00143579	0.000911852	0.000932316	0.000429775	0.001334	0.00172113	0.000681348	0.000340099	0.000648617	0.000602953	0.000367011	0.0014129
d__Bacteria|p__Firmicutes|c__Clostridia|o__Clostridiales|f__Christensenellaceae|g__Christensenella	0.000501442	0.00143579	0.000911852	0.000932316	0.000429775	0.001334	0.00172113	0.000681348	0.000340099	0.000648617	0.000602953	0.000367011	0.0014129
d__Bacteria|p__Firmicutes|c__Clostridia|o__Clostridiales|f__Christensenellaceae|g__Christensenella|s__Christensenella minuta	0.000142632	0.000475537	0.000302188	0.000276568	0.000135291	0.000310491	0.000351718	0.000181994	0.000100368	0.000195459	0.000158143	9.86793e-05	0.000419211
d__Bacteria|p__Firmicutes|c__Clostridia|o__Clostridiales|f__Christensenellaceae|g__Christensenella|s__Christensenella sp. Marseille-P3954	0.000358809	0.000959417	0.000609004	0.000655748	0.000293528	0.0010224	0.00136393	0.000497098	0.000239392	0.000453158	0.00044481	0.000267193	0.000990581
d__Bacteria|p__Firmicutes|c__Clostridia|o__Clostridiales|f__Clostridiaceae	0.00399036	0.010219	0.00932483	0.00941615	0.00530024	0.0111111	0.0121073	0.00522592	0.00310735	0.00583318	0.00706565	0.00422309	0.012713
d__Bacteria|p__Firmicutes|c__Clostridia|o__Clostridiales|f__Clostridiaceae|g__Clostridium	0.00219929	0.00475788	0.00521852	0.00490608	0.00294054	0.00451653	0.00415118	0.00256822	0.00157029	0.00261412	0.00425663	0.00249507	0.00620821
d__Bacteria|p__Firmicutes|c__Clostridia|o__Clostridiales|f__Clostridiaceae|g__Clostridium|s__Clostridium aceticum	1.96862e-05	7.67534e-05	4.89319e-05	6.41318e-05	2.67713e-05	7.09693e-05	5.38996e-05	4.21142e-05	1.18679e-05	2.89366e-05	2.48586e-05	1.93563e-05	8.53949e-05
d__Bacteria|p__Firmicutes|c__Clostridia|o__Clostridiales|f__Clostridiaceae|g__Clostridium|s__Clostridium acetobutylicum	1.44861e-05	3.3371e-05	4.0997e-05	4.00824e-05	1.96004e-05	3.43758e-05	1.09626e-05	1.42888e-05	1.69541e-05	2.0201e-05	3.9139e-05	2.08745e-05	5.51185e-05
d__Bacteria|p__Firmicutes|c__Clostridia|o__Clostridiales|f__Clostridiaceae|g__Clostridium|s__Clostridium argentinense	2.78579e-05	4.08795e-05	5.35606e-05	6.97433e-05	3.87228e-05	2.32868e-05	2.46659e-05	2.48173e-05	2.0684e-05	2.62067e-05	5.50062e-05	4.21285e-05	6.28817e-05
d__Bacteria|p__Firmicutes|c__Clostridia|o__Clostridiales|f__Clostridiaceae|g__Clostridium|s__Clostridium autoethanogenum	7.42877e-07	4.17138e-06	1.98373e-06	5.61153e-06	3.82447e-06	6.65337e-06	7.30842e-06	6.76836e-06	3.39082e-07	2.18389e-06	2.11562e-06	3.79536e-06	4.6579e-06
d__Bacteria|p__Firmicutes|c__Clostridia|o__Clostridiales|f__Clostridiaceae|g__Clostridium|s__Clostridium baratii	7.98592e-05	0.000130147	0.000210275	0.000123454	9.08312e-05	7.98405e-05	3.65421e-05	3.68499e-05	5.49313e-05	4.80457e-05	0.000167134	8.84318e-05	0.000161474
d__Bacteria|p__Firmicutes|c__Clostridia|o__Clostridiales|f__Clostridiaceae|g__Clostridium|s__Clostridium beijerinckii	7.02018e-05	0.000167689	0.00018118	0.000143495	8.70067e-05	9.5365e-05	0.000121502	7.06917e-05	4.27243e-05	6.66088e-05	0.000141747	7.97025e-05	0.000172342
d__Bacteria|p__Firmicutes|c__Clostridia|o__Clostridiales|f__Clostridiaceae|g__Clostridium|s__Clostridium bornimense	3.6401e-05	7.92562e-05	0.000107121	9.94043e-05	6.31038e-05	6.98604e-05	6.1208e-05	4.06101e-05	3.89944e-05	4.64078e-05	8.56827e-05	4.93396e-05	0.000108684
d__Bacteria|p__Firmicutes|c__Clostridia|o__Clostridiales|f__Clostridiaceae|g__Clostridium|s__Clostridium botulinum	0.000169004	0.000369584	0.000374263	0.000382386	0.000227078	0.00028166	0.000382778	0.000170713	0.000128512	0.0001627	0.000347491	0.000201533	0.00054187
d__Bacteria|p__Firmicutes|c__Clostridia|o__Clostridiales|f__Clostridiaceae|g__Clostridium|s__Clostridium butyricum	8.84023e-05	0.000161015	0.000224822	0.000181172	0.000124295	0.000145265	0.000118762	0.000112806	5.25577e-05	8.89937e-05	0.000177183	0.000100577	0.000219698
d__Bacteria|p__Firmicutes|c__Clostridia|o__Clostridiales|f__Clostridiaceae|g__Clostridium|s__Clostridium carboxidivorans	1.15146e-05	2.33597e-05	4.89319e-05	2.9661e-05	1.57759e-05	2.55046e-05	2.55795e-05	2.63214e-05	1.79713e-05	2.0201e-05	3.49078e-05	2.42903e-05	3.02764e-05
d__Bacteria|p__Firmicutes|c__Clostridia|o__Clostridiales|f__Clostridiaceae|g__Clostridium|s__Clostridium cellulovorans	2.15434e-05	4.08795e-05	4.56257e-05	7.0545e-05	3.77666e-05	4.99003e-05	4.84183e-05	2.85775e-05	2.00058e-05	2.83906e-05	4.28414e-05	3.49173e-05	7.68554e-05
d__Bacteria|p__Firmicutes|c__Clostridia|o__Clostridiales|f__Clostridiaceae|g__Clostridium|s__Clostridium chauvoei	6.46303e-05	9.34389e-05	0.000153408	8.81812e-05	7.69675e-05	5.87715e-05	1.73575e-05	3.23377e-05	3.62818e-05	3.05745e-05	0.000124293	6.83164e-05	0.000100145
d__Bacteria|p__Firmicutes|c__Clostridia|o__Clostridiales|f__Clostridiaceae|g__Clostridium|s__Clostridium cochlearium	1.44861e-05	2.66968e-05	3.8352e-05	4.56939e-05	2.96396e-05	2.21779e-05	5.84674e-05	2.93295e-05	1.52587e-05	1.74712e-05	3.86101e-05	2.31517e-05	3.95922e-05
d__Bacteria|p__Firmicutes|c__Clostridia|o__Clostridiales|f__Clostridiaceae|g__Clostridium|s__Clostridium diolis	1.48575e-06	8.34276e-07	6.61242e-07	1.6033e-06	1.91224e-06	5.54448e-06	9.13552e-07	1.50408e-06	1.01725e-06	1.09195e-06	4.23125e-06	3.79536e-07	5.43422e-06
d__Bacteria|p__Firmicutes|c__Clostridia|o__Clostridiales|f__Clostridiaceae|g__Clostridium|s__Clostridium drakei	1.37432e-05	3.9211e-05	4.43032e-05	3.68758e-05	2.15126e-05	2.99402e-05	1.8271e-05	2.18092e-05	7.4598e-06	2.23849e-05	3.17343e-05	1.13861e-05	3.33816e-05
d__Bacteria|p__Firmicutes|c__Clostridia|o__Clostridiales|f__Clostridiaceae|g__Clostridium|s__Clostridium estertheticum	2.67436e-05	4.75537e-05	5.7528e-05	5.53137e-05	2.67713e-05	5.98804e-05	2.19253e-05	3.7602e-05	1.79713e-05	3.60343e-05	5.87085e-05	3.83331e-05	6.52107e-05
d__Bacteria|p__Firmicutes|c__Clostridia|o__Clostridiales|f__Clostridiaceae|g__Clostridium|s__Clostridium formicaceticum	9.28596e-06	2.66968e-05	3.96745e-05	3.76774e-05	1.6254e-05	4.2138e-05	4.56776e-05	2.03051e-05	1.96668e-05	4.0948e-05	5.50062e-05	2.27721e-05	7.60791e-05
d__Bacteria|p__Firmicutes|c__Clostridia|o__Clostridiales|f__Clostridiaceae|g__Clostridium|s__Clostridium isatidis	7.57734e-05	8.25933e-05	0.000123652	0.000105016	9.13092e-05	5.10092e-05	2.28388e-05	4.36183e-05	2.44139e-05	3.54883e-05	0.000104194	5.16168e-05	9.70397e-05
d__Bacteria|p__Firmicutes|c__Clostridia|o__Clostridiales|f__Clostridiaceae|g__Clostridium|s__Clostridium kluyveri	5.79444e-05	0.00012097	0.000116379	0.000105016	6.69282e-05	0.000154137	0.000196414	0.000100021	4.57761e-05	8.3534e-05	9.30874e-05	5.08578e-05	0.000214264
d__Bacteria|p__Firmicutes|c__Clostridia|o__Clostridiales|f__Clostridiaceae|g__Clostridium|s__Clostridium ljungdahlii	1.11431e-06	8.34276e-07	1.32248e-06	2.40494e-06	9.56118e-07	6.65337e-06	9.13552e-07	7.5204e-07	1.01725e-06	1.09195e-06	1.58672e-06	1.51814e-06	2.32895e-06
d__Bacteria|p__Firmicutes|c__Clostridia|o__Clostridiales|f__Clostridiaceae|g__Clostridium|s__Clostridium novyi	3.6401e-05	6.84106e-05	0.00010117	0.000116239	6.64502e-05	7.76227e-05	3.56285e-05	5.7155e-05	3.62818e-05	5.13215e-05	8.4096e-05	6.64187e-05	0.000133527
d__Bacteria|p__Firmicutes|c__Clostridia|o__Clostridiales|f__Clostridiaceae|g__Clostridium|s__Clostridium pasteurianum	7.31733e-05	0.000147667	0.000177874	0.000220453	0.000126686	0.000179641	0.000148909	0.000117318	5.01841e-05	0.000138131	0.000136987	8.31183e-05	0.000208053
d__Bacteria|p__Firmicutes|c__Clostridia|o__Clostridiales|f__Clostridiaceae|g__Clostridium|s__Clostridium perfringens	0.000192034	0.000320362	0.000444355	0.000239693	0.000206999	0.000139721	0.000111453	0.000106038	0.000109863	9.77293e-05	0.000396679	0.000188629	0.000319843
d__Bacteria|p__Firmicutes|c__Clostridia|o__Clostridiales|f__Clostridiaceae|g__Clostridium|s__Clostridium saccharobutylicum	4.16011e-05	8.34276e-05	9.65413e-05	9.05862e-05	6.83624e-05	6.4316e-05	5.84674e-05	3.91061e-05	2.67875e-05	3.87641e-05	6.39976e-05	3.7574e-05	0.00010325
d__Bacteria|p__Firmicutes|c__Clostridia|o__Clostridiales|f__Clostridiaceae|g__Clostridium|s__Clostridium saccharoperbutylacetonicum	4.16011e-05	8.50962e-05	7.27366e-05	8.33713e-05	7.64894e-05	6.32071e-05	7.21706e-05	4.21142e-05	2.67875e-05	3.71262e-05	8.56827e-05	4.09898e-05	8.77239e-05
d__Bacteria|p__Firmicutes|c__Clostridia|o__Clostridiales|f__Clostridiaceae|g__Clostridium|s__Clostridium scatologenes	8.17164e-06	2.16912e-05	2.71109e-05	2.80577e-05	6.69282e-06	1.77423e-05	9.13552e-06	6.76836e-06	1.55978e-05	8.73558e-06	2.38008e-05	9.10885e-06	3.80396e-05
d__Bacteria|p__Firmicutes|c__Clostridia|o__Clostridiales|f__Clostridiaceae|g__Clostridium|s__Clostridium septicum	7.57734e-05	9.84446e-05	0.000155392	8.01648e-05	8.22261e-05	3.32669e-05	1.37033e-05	3.15857e-05	4.10289e-05	3.54883e-05	0.000132226	7.4389e-05	7.37501e-05
d__Bacteria|p__Firmicutes|c__Clostridia|o__Clostridiales|f__Clostridiaceae|g__Clostridium|s__Clostridium sp. AWRP	1.33718e-05	2.58626e-05	3.57071e-05	5.53137e-05	2.86835e-05	4.32469e-05	6.48622e-05	2.40653e-05	1.45805e-05	2.72987e-05	3.33211e-05	3.15015e-05	8.15133e-05
d__Bacteria|p__Firmicutes|c__Clostridia|o__Clostridiales|f__Clostridiaceae|g__Clostridium|s__Clostridium sp. BNL1100	4.71727e-05	0.000119301	9.65413e-05	0.000109024	4.97181e-05	0.000129741	0.000111453	6.16673e-05	2.9161e-05	7.09766e-05	6.1882e-05	4.02308e-05	0.000157592
d__Bacteria|p__Firmicutes|c__Clostridia|o__Clostridiales|f__Clostridiaceae|g__Clostridium|s__Clostridium sp. CT4	3.93725e-05	8.7599e-05	0.000148118	0.000226866	0.000102783	0.00014083	7.03435e-05	0.000130103	3.42473e-05	0.000132126	0.00010155	7.47685e-05	0.000252303
d__Bacteria|p__Firmicutes|c__Clostridia|o__Clostridiales|f__Clostridiaceae|g__Clostridium|s__Clostridium sp. DL-VIII	3.08294e-05	4.75537e-05	9.58801e-05	0.000103413	4.58936e-05	7.31871e-05	4.11099e-05	4.36183e-05	3.25519e-05	4.74997e-05	7.77491e-05	4.32671e-05	0.000117224
d__Bacteria|p__Firmicutes|c__Clostridia|o__Clostridiales|f__Clostridiaceae|g__Clostridium|s__Clostridium sp. JN-1	2.15434e-05	4.75537e-05	4.29807e-05	3.36692e-05	2.62932e-05	3.77025e-05	5.75538e-05	2.18092e-05	1.05115e-05	2.94826e-05	2.85609e-05	2.65675e-05	5.66712e-05
d__Bacteria|p__Firmicutes|c__Clostridia|o__Clostridiales|f__Clostridiaceae|g__Clostridium|s__Clostridium sp. JN-9	1.44861e-05	3.17025e-05	3.70295e-05	6.814e-05	3.15519e-05	6.4316e-05	3.92828e-05	3.91061e-05	1.89886e-05	4.25859e-05	3.86101e-05	2.77061e-05	9.5487e-05
d__Bacteria|p__Firmicutes|c__Clostridia|o__Clostridiales|f__Clostridiaceae|g__Clostridium|s__Clostridium sp. JN500901	1.67147e-05	5.00566e-05	4.49644e-05	4.48923e-05	3.87228e-05	4.65736e-05	3.01472e-05	3.08336e-05	1.76323e-05	3.33044e-05	3.96679e-05	2.39107e-05	7.76317e-05
d__Bacteria|p__Firmicutes|c__Clostridia|o__Clostridiales|f__Clostridiaceae|g__Clostridium|s__Clostridium sp. SY8519	0.000362152	0.00116131	0.000811344	0.000918688	0.00043599	0.00141052	0.00137398	0.000599376	0.000256007	0.000634421	0.000475486	0.00026985	0.00129956
d__Bacteria|p__Firmicutes|c__Clostridia|o__Clostridiales|f__Clostridiaceae|g__Clostridium|s__Clostridium sp. SYSU GA15002T	2.86008e-05	5.92336e-05	4.76094e-05	6.17269e-05	2.91616e-05	6.54249e-05	4.11099e-05	2.48173e-05	1.15288e-05	3.33044e-05	4.70726e-05	2.6188e-05	6.90922e-05
d__Bacteria|p__Firmicutes|c__Clostridia|o__Clostridiales|f__Clostridiaceae|g__Clostridium|s__Clostridium sporogenes	1.11431e-06	3.3371e-06	8.59614e-06	7.21483e-06	4.30253e-06	9.98006e-06	0	2.25612e-06	1.01725e-06	5.45974e-06	5.28906e-07	2.65675e-06	8.53949e-06
d__Bacteria|p__Firmicutes|c__Clostridia|o__Clostridiales|f__Clostridiaceae|g__Clostridium|s__Clostridium taeniosporum	3.15723e-05	3.42053e-05	6.87692e-05	4.16857e-05	4.82839e-05	2.32868e-05	2.46659e-05	2.25612e-05	2.37357e-05	2.40228e-05	6.1882e-05	4.28875e-05	4.8908e-05
d__Bacteria|p__Firmicutes|c__Clostridia|o__Clostridiales|f__Clostridiaceae|g__Clostridium|s__Clostridium tetani	2.08005e-05	4.33824e-05	4.95931e-05	4.97021e-05	2.34249e-05	3.43758e-05	3.74556e-05	1.65449e-05	1.22069e-05	2.23849e-05	5.76507e-05	3.03628e-05	6.52107e-05
d__Bacteria|p__Firmicutes|c__Clostridia|o__Clostridiales|f__Clostridiaceae|g__Clostridium|s__Clostridium tyrobutyricum	1.44861e-05	3.75424e-05	4.43032e-05	3.36692e-05	2.00785e-05	3.43758e-05	3.56285e-05	1.65449e-05	1.76323e-05	2.0747e-05	4.07257e-05	2.1254e-05	7.37501e-05
d__Bacteria|p__Firmicutes|c__Clostridia|o__Clostridiales|f__Clostridiaceae|g__Hungatella	0.00067156	0.00205816	0.00137406	0.0014582	0.000764894	0.00246618	0.00287312	0.000996453	0.000477427	0.00117439	0.00087481	0.000548808	0.00247102
d__Bacteria|p__Firmicutes|c__Clostridia|o__Clostridiales|f__Clostridiaceae|g__Hungatella|s__Hungatella hathewayi	0.00067156	0.00205816	0.00137406	0.0014582	0.000764894	0.00246618	0.00287312	0.000996453	0.000477427	0.00117439	0.00087481	0.000548808	0.00247102
d__Bacteria|p__Firmicutes|c__Clostridia|o__Clostridiales|f__Clostridiaceae|g__Mordavella	0.000843536	0.00263298	0.00209548	0.00230153	0.00123291	0.00332669	0.00438871	0.00124914	0.000850756	0.00162373	0.00151902	0.000851678	0.00304394
d__Bacteria|p__Firmicutes|c__Clostridia|o__Clostridiales|f__Clostridiaceae|g__Mordavella|s__Mordavella sp. Marseille-P3756	0.000843536	0.00263298	0.00209548	0.00230153	0.00123291	0.00332669	0.00438871	0.00124914	0.000850756	0.00162373	0.00151902	0.000851678	0.00304394
d__Bacteria|p__Firmicutes|c__Clostridia|o__Clostridiales|f__Eubacteriaceae	0.00128035	0.00392527	0.00248495	0.00309837	0.00156516	0.00442782	0.00465912	0.00191394	0.000867032	0.00211401	0.00161845	0.00117276	0.00398406
d__Bacteria|p__Firmicutes|c__Clostridia|o__Clostridiales|f__Eubacteriaceae|g__Eubacterium	0.00120012	0.00368249	0.0022912	0.00285547	0.00148437	0.00413175	0.00444169	0.00175676	0.000804641	0.00193548	0.00148728	0.00106763	0.00366577
d__Bacteria|p__Firmicutes|c__Clostridia|o__Clostridiales|f__Eubacteriaceae|g__Eubacterium|s__[Eubacterium] eligens	0.000199091	0.00051892	0.000440387	0.000735111	0.000359022	0.000874919	0.000572797	0.000378276	0.000168185	0.000477181	0.000282436	0.000229999	0.000883449
d__Bacteria|p__Firmicutes|c__Clostridia|o__Clostridiales|f__Hungateiclostridiaceae	0.000297522	0.000859304	0.000639421	0.000733508	0.000309782	0.000899314	0.000720793	0.000470025	0.000214978	0.000508302	0.00039615	0.000310081	0.000996015
d__Bacteria|p__Firmicutes|c__Clostridia|o__Clostridiales|f__Lachnospiraceae	0.0248637	0.0772798	0.0576927	0.0761397	0.0400833	0.091943	0.109696	0.0421413	0.020468	0.0459672	0.0382341	0.0255997	0.0997226
d__Bacteria|p__Firmicutes|c__Clostridia|o__Clostridiales|f__Lachnospiraceae|g__Anaerobutyricum	0.000421954	0.00143412	0.00124578	0.00138044	0.000787363	0.00152917	0.00166997	0.000639986	0.000413341	0.000740886	0.000882744	0.000522621	0.00212944
d__Bacteria|p__Firmicutes|c__Clostridia|o__Clostridiales|f__Lachnospiraceae|g__Anaerobutyricum|s__Anaerobutyricum hallii	0.000421954	0.00143412	0.00124578	0.00138044	0.000787363	0.00152917	0.00166997	0.000639986	0.000413341	0.000740886	0.000882744	0.000522621	0.00212944
d__Bacteria|p__Firmicutes|c__Clostridia|o__Clostridiales|f__Lachnospiraceae|g__Anaerostipes	0.000462812	0.00144163	0.00127752	0.00164338	0.000895404	0.00212686	0.0019011	0.000928017	0.000455048	0.00106192	0.000842547	0.000579171	0.00205181
d__Bacteria|p__Firmicutes|c__Clostridia|o__Clostridiales|f__Lachnospiraceae|g__Anaerostipes|s__Anaerostipes hadrus	0.000184605	0.000570645	0.000614955	0.000893837	0.000454156	0.000971393	0.000839555	0.00041663	0.000233967	0.000541606	0.000401439	0.000302869	0.00106045
d__Bacteria|p__Firmicutes|c__Clostridia|o__Clostridiales|f__Lachnospiraceae|g__Anaerostipes|s__Anaerostipes rhamnosivorans	0.000273379	0.000851796	0.000653307	0.000716673	0.000422126	0.00113329	0.00101039	0.000503115	0.000217691	0.000517583	0.000428414	0.000262639	0.000983594
d__Bacteria|p__Firmicutes|c__Clostridia|o__Clostridiales|f__Lachnospiraceae|g__Anaerotignum	0.000189062	0.000535605	0.000351119	0.000469765	0.00027584	0.000573299	0.000549959	0.000237645	0.000113253	0.000304107	0.000200984	0.000172309	0.000634251
d__Bacteria|p__Firmicutes|c__Clostridia|o__Clostridiales|f__Lachnospiraceae|g__Anaerotignum|s__Anaerotignum propionicum	0.000189062	0.000535605	0.000351119	0.000469765	0.00027584	0.000573299	0.000549959	0.000237645	0.000113253	0.000304107	0.000200984	0.000172309	0.000634251
d__Bacteria|p__Firmicutes|c__Clostridia|o__Clostridiales|f__Lachnospiraceae|g__Blautia	0.0032044	0.0103325	0.00872707	0.0103725	0.00524	0.0136128	0.0139993	0.00554629	0.00350712	0.00659318	0.00642726	0.00367504	0.0145823
d__Bacteria|p__Firmicutes|c__Clostridia|o__Clostridiales|f__Lachnospiraceae|g__Blautia|s__Blautia producta	0.000743991	0.00219164	0.00167559	0.00179329	0.000907356	0.00235086	0.00240721	0.00104308	0.000510318	0.00126993	0.000987996	0.000636861	0.00283744
d__Bacteria|p__Firmicutes|c__Clostridia|o__Clostridiales|f__Lachnospiraceae|g__Blautia|s__Blautia sp. N6H1-15	0.000474698	0.00152589	0.00155458	0.00192075	0.000907356	0.00225549	0.00186821	0.000900192	0.00064256	0.0011662	0.00120167	0.000725672	0.00271944
d__Bacteria|p__Firmicutes|c__Clostridia|o__Clostridiales|f__Lachnospiraceae|g__Blautia|s__Blautia sp. SC05B48	0.000474327	0.00143162	0.00137671	0.0017508	0.000941776	0.00200377	0.00180518	0.000879886	0.000551008	0.00110942	0.000984823	0.000607636	0.00240581
d__Bacteria|p__Firmicutes|c__Clostridia|o__Clostridiales|f__Lachnospiraceae|g__Blautia|s__[Ruminococcus] gnavus	0.000643703	0.00232346	0.00219202	0.00274244	0.00136629	0.00335774	0.00367979	0.00126719	0.000975539	0.00149815	0.00187074	0.000943525	0.00338707
d__Bacteria|p__Firmicutes|c__Clostridia|o__Clostridiales|f__Lachnospiraceae|g__Butyrivibrio	0.000534871	0.00172278	0.0013086	0.00168186	0.000843296	0.00188401	0.00159232	0.000841532	0.000358749	0.00113344	0.000665892	0.000493776	0.00259911
d__Bacteria|p__Firmicutes|c__Clostridia|o__Clostridiales|f__Lachnospiraceae|g__Butyrivibrio|s__Butyrivibrio fibrisolvens	0.000192405	0.000700792	0.000504528	0.000649335	0.000315041	0.000776227	0.000671461	0.000325633	0.000135633	0.000440055	0.000256519	0.000183695	0.00102707
d__Bacteria|p__Firmicutes|c__Clostridia|o__Clostridiales|f__Lachnospiraceae|g__Butyrivibrio|s__Butyrivibrio hungatei	0.000120346	0.000348727	0.000284995	0.000436898	0.000202697	0.000461301	0.000369075	0.000218092	8.54486e-05	0.0002577	0.000166076	0.000110824	0.000617172
d__Bacteria|p__Firmicutes|c__Clostridia|o__Clostridiales|f__Lachnospiraceae|g__Butyrivibrio|s__Butyrivibrio proteoclasticus	0.000115146	0.00035707	0.000320041	0.000392807	0.000217995	0.000477934	0.000348063	0.000214331	9.49429e-05	0.000292096	0.000195166	0.000141187	0.00060708
d__Bacteria|p__Firmicutes|c__Clostridia|o__Clostridiales|f__Lachnospiraceae|g__Herbinix	0.000167519	0.000538108	0.000366328	0.000440105	0.000230424	0.00052229	0.000495145	0.000227116	0.000108167	0.000291004	0.000224256	0.000145362	0.000687817
d__Bacteria|p__Firmicutes|c__Clostridia|o__Clostridiales|f__Lachnospiraceae|g__Herbinix|s__Herbinix luporum	0.000167519	0.000538108	0.000366328	0.000440105	0.000230424	0.00052229	0.000495145	0.000227116	0.000108167	0.000291004	0.000224256	0.000145362	0.000687817
d__Bacteria|p__Firmicutes|c__Clostridia|o__Clostridiales|f__Lachnospiraceae|g__Lachnoanaerobaculum	0.000147461	0.000398784	0.000363683	0.000558748	0.000329861	0.000475716	0.000384606	0.000227116	0.00015157	0.000287728	0.000217909	0.000182936	0.000746817
d__Bacteria|p__Firmicutes|c__Clostridia|o__Clostridiales|f__Lachnospiraceae|g__Lachnoanaerobaculum|s__Lachnoanaerobaculum umeaense	0.000147461	0.000398784	0.000363683	0.000558748	0.000329861	0.000475716	0.000384606	0.000227116	0.00015157	0.000287728	0.000217909	0.000182936	0.000746817
d__Bacteria|p__Firmicutes|c__Clostridia|o__Clostridiales|f__Lachnospiraceae|g__Lachnoclostridium	0.012627	0.038335	0.0252363	0.0350392	0.0188996	0.0421247	0.0589762	0.0208255	0.00868694	0.0207847	0.0162628	0.0115933	0.0444077
d__Bacteria|p__Firmicutes|c__Clostridia|o__Clostridiales|f__Lachnospiraceae|g__Lachnoclostridium|s__Lachnoclostridium phocaeense	0.00125175	0.00384685	0.00296236	0.00331962	0.00202123	0.00455423	0.00616191	0.00208315	0.00112406	0.00265835	0.00204898	0.00130333	0.00509342
d__Bacteria|p__Firmicutes|c__Clostridia|o__Clostridiales|f__Lachnospiraceae|g__Lachnoclostridium|s__Lachnoclostridium phytofermentans	0.000155261	0.000528931	0.000491964	0.000536302	0.000265323	0.000475716	0.000382778	0.000222604	0.000159368	0.000312843	0.000288783	0.000203052	0.000806594
d__Bacteria|p__Firmicutes|c__Clostridia|o__Clostridiales|f__Lachnospiraceae|g__Lachnoclostridium|s__Lachnoclostridium sp. YL32	0.00676018	0.019925	0.0108206	0.0168394	0.00960085	0.0208173	0.0318135	0.0108828	0.00337081	0.0090446	0.00638759	0.00505124	0.0211578
d__Bacteria|p__Firmicutes|c__Clostridia|o__Clostridiales|f__Lachnospiraceae|g__Lachnoclostridium|s__[Clostridium] bolteae	0.000715762	0.00226506	0.00145539	0.0018478	0.00084951	0.00249502	0.00324585	0.00116792	0.000496416	0.00120333	0.000974773	0.000611432	0.00236699
d__Bacteria|p__Firmicutes|c__Clostridia|o__Clostridiales|f__Lachnospiraceae|g__Lachnoclostridium|s__[Clostridium] hylemonae	0.000635531	0.00225505	0.00213779	0.00253401	0.00129124	0.002556	0.00352357	0.00103857	0.000804641	0.00148723	0.00156503	0.000949978	0.00320541
d__Bacteria|p__Firmicutes|c__Clostridia|o__Clostridiales|f__Lachnospiraceae|g__Lachnoclostridium|s__[Clostridium] saccharolyticum	0.00036401	0.00124724	0.000912514	0.00101248	0.000558851	0.00138723	0.0014023	0.000698645	0.000284151	0.00075126	0.000527319	0.000355625	0.00147423
d__Bacteria|p__Firmicutes|c__Clostridia|o__Clostridiales|f__Lachnospiraceae|g__Lachnoclostridium|s__[Clostridium] scindens	0.00189545	0.00562302	0.00433444	0.00618631	0.00288556	0.0065447	0.00892906	0.00310668	0.00170999	0.00338285	0.00311049	0.0020882	0.00661034
d__Bacteria|p__Firmicutes|c__Clostridia|o__Clostridiales|f__Lachnospiraceae|g__Lachnoclostridium|s__[Clostridium] sphenoides	0.000360295	0.00110625	0.000859614	0.00106459	0.000561719	0.00134287	0.00126801	0.000664051	0.0002733	0.000758903	0.000480775	0.000402687	0.00147112
d__Bacteria|p__Firmicutes|c__Clostridia|o__Clostridiales|f__Lachnospiraceae|g__Pseudobutyrivibrio	9.99169e-05	0.000294499	0.000286979	0.000401625	0.000194092	0.000470172	0.000348977	0.00018049	9.05349e-05	0.00024132	0.00018829	0.000115379	0.000470448
d__Bacteria|p__Firmicutes|c__Clostridia|o__Clostridiales|f__Lachnospiraceae|g__Pseudobutyrivibrio|s__Pseudobutyrivibrio xylanivorans	9.99169e-05	0.000294499	0.000286979	0.000401625	0.000194092	0.000470172	0.000348977	0.00018049	9.05349e-05	0.00024132	0.00018829	0.000115379	0.000470448
d__Bacteria|p__Firmicutes|c__Clostridia|o__Clostridiales|f__Lachnospiraceae|g__Roseburia	0.0017933	0.00577069	0.00407523	0.00508245	0.00271585	0.00705036	0.00762177	0.0030796	0.00132411	0.00335501	0.00241128	0.00169804	0.00692553
d__Bacteria|p__Firmicutes|c__Clostridia|o__Clostridiales|f__Lachnospiraceae|g__Roseburia|s__Roseburia hominis	0.000744734	0.00240272	0.00179593	0.00234562	0.00115403	0.00313818	0.00346876	0.00139804	0.000616112	0.00161062	0.00108214	0.000750342	0.00310372
d__Bacteria|p__Firmicutes|c__Clostridia|o__Clostridiales|f__Lachnospiraceae|g__Roseburia|s__Roseburia intestinalis	0.000990997	0.00308849	0.00215102	0.00257329	0.00146047	0.00359171	0.00380038	0.00154319	0.000665957	0.00163028	0.0012625	0.000889631	0.00364326
d__Bacteria|p__Firmicutes|c__Clostridia|o__Clostridiales|f__Lachnospiraceae|s__Lachnospiraceae bacterium	0.000278579	0.000986114	0.00156582	0.00216124	0.00101253	0.00197494	0.00122964	0.000779113	0.000771072	0.000999678	0.00141165	0.0007845	0.00267907
d__Bacteria|p__Firmicutes|c__Clostridia|o__Clostridiales|f__Lachnospiraceae|s__Lachnospiraceae bacterium Choco86	0.000481756	0.00162851	0.00149507	0.00201133	0.00108376	0.00204591	0.00248852	0.00076332	0.000677147	0.00101606	0.00124663	0.00075224	0.00234448
d__Bacteria|p__Firmicutes|c__Clostridia|o__Clostridiales|f__Lachnospiraceae|s__Lachnospiraceae bacterium GAM79	0.00120792	0.00365163	0.00255173	0.00324988	0.00166508	0.00435907	0.00479341	0.00199215	0.00065002	0.00230401	0.00121225	0.000923031	0.00496921
d__Bacteria|p__Firmicutes|c__Clostridia|o__Clostridiales|f__Lachnospiraceae|s__Lachnospiraceae bacterium KGMB03038	0.000667475	0.00211406	0.00177477	0.0022855	0.00129076	0.00257707	0.0031618	0.00105586	0.000742589	0.00142335	0.00144603	0.000834599	0.00279319
d__Bacteria|p__Firmicutes|c__Clostridia|o__Clostridiales|f__Lachnospiraceae|s__Lachnospiraceae bacterium KM106-2	0.000124432	0.000346225	0.000452289	0.000659756	0.000304045	0.000554448	0.000402877	0.000321121	0.000149874	0.000351607	0.00028984	0.000242523	0.000739054
d__Bacteria|p__Firmicutes|c__Clostridia|o__Clostridiales|f__Lachnospiraceae|s__Lachnospiraceae bacterium oral taxon 500	0.00016529	0.00048388	0.000347152	0.000339097	0.000170667	0.000469063	0.000513416	0.000220348	0.000116644	0.000228763	0.000179828	0.000128663	0.000469672
d__Bacteria|p__Firmicutes|c__Clostridia|o__Clostridiales|f__Oscillospiraceae	0.00779909	0.0203997	0.0123375	0.0130596	0.00796111	0.0202063	0.0357637	0.0108737	0.00344134	0.00882239	0.00756229	0.00497305	0.0195003
d__Bacteria|p__Firmicutes|c__Clostridia|o__Clostridiales|f__Oscillospiraceae|g__Dysosmobacter	0.000899624	0.00242023	0.00150433	0.00154077	0.000874848	0.00226437	0.00411281	0.00119048	0.000419783	0.00108485	0.00115407	0.000696827	0.00253623
d__Bacteria|p__Firmicutes|c__Clostridia|o__Clostridiales|f__Oscillospiraceae|g__Dysosmobacter|s__Dysosmobacter welbionis	0.000899624	0.00242023	0.00150433	0.00154077	0.000874848	0.00226437	0.00411281	0.00119048	0.000419783	0.00108485	0.00115407	0.000696827	0.00253623
d__Bacteria|p__Firmicutes|c__Clostridia|o__Clostridiales|f__Oscillospiraceae|g__Oscillibacter	0.00259895	0.00671092	0.00406928	0.00439143	0.00258869	0.00681527	0.0115226	0.00359851	0.00118679	0.00295044	0.00248797	0.00169539	0.00643257
d__Bacteria|p__Firmicutes|c__Clostridia|o__Clostridiales|f__Oscillospiraceae|g__Oscillibacter|s__Oscillibacter sp. PEA192	0.00036921	0.000981943	0.000573958	0.000622078	0.000377188	0.000902641	0.00163709	0.000488826	0.000171236	0.000408934	0.000349078	0.000224306	0.000942449
d__Bacteria|p__Firmicutes|c__Clostridia|o__Clostridiales|f__Oscillospiraceae|g__Oscillibacter|s__Oscillibacter valericigenes	0.00222083	0.00568225	0.00346954	0.0037469	0.00220337	0.00587715	0.00984809	0.00309013	0.00100572	0.00252458	0.00212726	0.00145514	0.00546372
d__Bacteria|p__Firmicutes|c__Clostridia|o__Clostridiales|f__Peptococcaceae	0.000696447	0.00195721	0.00131587	0.00163536	0.000759635	0.00234421	0.00239533	0.00100924	0.000457082	0.00108267	0.000837787	0.000667603	0.0022715
d__Bacteria|p__Firmicutes|c__Clostridia|o__Clostridiales|f__Peptostreptococcaceae	0.0018037	0.00710636	0.00567808	0.00610695	0.00147529	0.00604459	0.00623134	0.00377223	0.00250175	0.00303234	0.00485112	0.0028116	0.0072314
d__Bacteria|p__Firmicutes|c__Clostridia|o__Clostridiales|f__Peptostreptococcaceae|g__Clostridioides	0.00145381	0.00568059	0.00405209	0.00467441	0.00126064	0.00563874	0.00579558	0.00325708	0.00207688	0.00278064	0.00345217	0.0022533	0.00576959
d__Bacteria|p__Firmicutes|c__Clostridia|o__Clostridiales|f__Peptostreptococcaceae|g__Clostridioides|s__Clostridioides difficile	0.00145381	0.00568059	0.00405209	0.00467441	0.00126064	0.00563874	0.00579558	0.00325708	0.00207688	0.00278064	0.00345217	0.0022533	0.00576959
d__Bacteria|p__Firmicutes|c__Clostridia|o__Clostridiales|f__Peptostreptococcaceae|g__Paeniclostridium	8.17164e-05	0.000365413	0.000473449	0.00042327	3.92008e-05	5.43359e-05	2.6493e-05	0.000124839	0.000126138	4.64078e-05	0.000422067	0.000152573	0.000365645
d__Bacteria|p__Firmicutes|c__Clostridia|o__Clostridiales|f__Peptostreptococcaceae|g__Paeniclostridium|s__Paeniclostridium sordellii	8.17164e-05	0.000365413	0.000473449	0.00042327	3.92008e-05	5.43359e-05	2.6493e-05	0.000124839	0.000126138	4.64078e-05	0.000422067	0.000152573	0.000365645
d__Bacteria|p__Firmicutes|c__Clostridia|o__Clostridiales|f__Ruminococcaceae	0.0107591	0.0281602	0.0179395	0.0187842	0.00798884	0.0289	0.0450619	0.0134562	0.028606	0.0129663	0.0288989	0.00876689	0.0314634
d__Bacteria|p__Firmicutes|c__Clostridia|o__Clostridiales|f__Ruminococcaceae|g__Caproiciproducens	0.000206891	0.00059317	0.000396745	0.000422468	0.000131944	0.000627635	0.00075094	0.000330145	0.000150891	0.000278993	0.000231132	0.00018787	0.000576804
d__Bacteria|p__Firmicutes|c__Clostridia|o__Clostridiales|f__Ruminococcaceae|g__Caproiciproducens|s__Caproiciproducens sp. NJN-50	0.000206891	0.00059317	0.000396745	0.000422468	0.000131944	0.000627635	0.00075094	0.000330145	0.000150891	0.000278993	0.000231132	0.00018787	0.000576804
d__Bacteria|p__Firmicutes|c__Clostridia|o__Clostridiales|f__Ruminococcaceae|g__Ethanoligenens	0.000279693	0.00087015	0.000548831	0.000654144	0.000233771	0.000862721	0.000855085	0.000402341	0.000187851	0.000441147	0.000341673	0.000297935	0.000858607
d__Bacteria|p__Firmicutes|c__Clostridia|o__Clostridiales|f__Ruminococcaceae|g__Ethanoligenens|s__Ethanoligenens harbinense	0.000279693	0.00087015	0.000548831	0.000654144	0.000233771	0.000862721	0.000855085	0.000402341	0.000187851	0.000441147	0.000341673	0.000297935	0.000858607
d__Bacteria|p__Firmicutes|c__Clostridia|o__Clostridiales|f__Ruminococcaceae|g__Faecalibacterium	0.00242289	0.0063455	0.00371949	0.00401305	0.00196769	0.00677092	0.0098819	0.00294574	0.00122714	0.00281013	0.00266727	0.00177053	0.00630137
d__Bacteria|p__Firmicutes|c__Clostridia|o__Clostridiales|f__Ruminococcaceae|g__Faecalibacterium|s__Faecalibacterium prausnitzii	0.00242289	0.0063455	0.00371949	0.00401305	0.00196769	0.00677092	0.0098819	0.00294574	0.00122714	0.00281013	0.00266727	0.00177053	0.00630137
d__Bacteria|p__Firmicutes|c__Clostridia|o__Clostridiales|f__Ruminococcaceae|g__Flavonifractor	0.0059809	0.0147709	0.00861796	0.00951315	0.00426476	0.0153793	0.0270503	0.00717596	0.00269875	0.00658171	0.00687419	0.00446751	0.0175634
d__Bacteria|p__Firmicutes|c__Clostridia|o__Clostridiales|f__Ruminococcaceae|g__Flavonifractor|s__Flavonifractor plautii	0.0059809	0.0147709	0.00861796	0.00951315	0.00426476	0.0153793	0.0270503	0.00717596	0.00269875	0.00658171	0.00687419	0.00446751	0.0175634
d__Bacteria|p__Firmicutes|c__Clostridia|o__Clostridiales|f__Ruminococcaceae|g__Ruminococcus	0.000530042	0.00168357	0.00119619	0.00122893	0.000447463	0.00184298	0.00186639	0.000897935	0.000442163	0.000845167	0.000795474	0.000573858	0.00182279
d__Bacteria|p__Firmicutes|c__Clostridia|o__Clostridiales|f__Ruminococcaceae|g__Ruthenibacterium	0.000948653	0.00259376	0.0026086	0.00214521	0.000653028	0.00211577	0.00326869	0.00106639	0.0236249	0.00142554	0.0174893	0.00105093	0.00297407
d__Bacteria|p__Firmicutes|c__Clostridia|o__Clostridiales|f__Ruminococcaceae|g__Ruthenibacterium|s__Ruthenibacterium lactatiformans	0.000948653	0.00259376	0.0026086	0.00214521	0.000653028	0.00211577	0.00326869	0.00106639	0.0236249	0.00142554	0.0174893	0.00105093	0.00297407
d__Bacteria|p__Firmicutes|c__Clostridia|o__Clostridiales|g__Flintibacter	0.00459432	0.0109098	0.00656944	0.00727816	0.00343772	0.0104702	0.0165371	0.00574934	0.00202025	0.00523316	0.00497542	0.00344922	0.0117643
d__Bacteria|p__Firmicutes|c__Clostridia|o__Clostridiales|g__Flintibacter|s__Flintibacter sp. KGMB00164	0.00459432	0.0109098	0.00656944	0.00727816	0.00343772	0.0104702	0.0165371	0.00574934	0.00202025	0.00523316	0.00497542	0.00344922	0.0117643
d__Bacteria|p__Firmicutes|c__Clostridia|o__Clostridiales|g__Intestinimonas	0.00042344	0.00109374	0.000627519	0.000842532	0.00034468	0.00119983	0.0019212	0.000597872	0.000204466	0.000533416	0.000582325	0.000321467	0.0013244
d__Bacteria|p__Firmicutes|c__Clostridia|o__Clostridiales|g__Intestinimonas|s__Intestinimonas butyriciproducens	0.00042344	0.00109374	0.000627519	0.000842532	0.00034468	0.00119983	0.0019212	0.000597872	0.000204466	0.000533416	0.000582325	0.000321467	0.0013244
d__Bacteria|p__Firmicutes|c__Clostridia|o__Clostridiales|s__Clostridiales bacterium CCNA10	0.00651317	0.0160181	0.00931425	0.0104904	0.00504878	0.0157618	0.0245408	0.00801524	0.00298087	0.00725381	0.00722538	0.00475065	0.0169524
d__Bacteria|p__Firmicutes|c__Clostridia|o__Thermoanaerobacterales	0.000417868	0.0010053	0.000763073	0.00110307	0.000629125	0.00114771	0.00127349	0.000600128	0.000246513	0.000580916	0.000460148	0.000371186	0.00116836
d__Bacteria|p__Firmicutes|c__Clostridia|o__Thermoanaerobacterales|f__Thermoanaerobacteraceae	0.000237721	0.000523091	0.000405341	0.000515459	0.000317431	0.000489023	0.000573711	0.000252685	0.00011461	0.000254424	0.000233247	0.000157887	0.000496843
d__Bacteria|p__Firmicutes|c__Clostridia|o__Thermoanaerobacterales|f__Thermoanaerobacteraceae|g__Ammonifex	2.00577e-05	4.75537e-05	3.37233e-05	3.60741e-05	1.81662e-05	5.87715e-05	6.39487e-05	2.70734e-05	9.15521e-06	2.45688e-05	1.6925e-05	1.21451e-05	5.20133e-05
d__Bacteria|p__Firmicutes|c__Erysipelotrichia	0.0910247	0.051882	0.0162302	0.0733235	0.0180204	0.00415947	0.00689915	0.0468882	0.0550072	0.0051933	0.0417174	0.00544026	0.0365708
d__Bacteria|p__Firmicutes|c__Erysipelotrichia|o__Erysipelotrichales	0.0910247	0.051882	0.0162302	0.0733235	0.0180204	0.00415947	0.00689915	0.0468882	0.0550072	0.0051933	0.0417174	0.00544026	0.0365708
d__Bacteria|p__Firmicutes|c__Erysipelotrichia|o__Erysipelotrichales|f__Erysipelotrichaceae	0.0910247	0.051882	0.0162302	0.0733235	0.0180204	0.00415947	0.00689915	0.0468882	0.0550072	0.0051933	0.0417174	0.00544026	0.0365708
d__Bacteria|p__Firmicutes|c__Erysipelotrichia|o__Erysipelotrichales|f__Erysipelotrichaceae|g__Faecalibaculum	0.087665	0.0453721	0.0088051	0.0655379	0.0141161	0.00151364	0.00326778	0.0440372	0.00121934	0.00212111	0.00186545	0.0031862	0.0331651
d__Bacteria|p__Firmicutes|c__Erysipelotrichia|o__Erysipelotrichales|f__Erysipelotrichaceae|g__Faecalibaculum|s__Faecalibaculum rodentium	0.087665	0.0453721	0.0088051	0.0655379	0.0141161	0.00151364	0.00326778	0.0440372	0.00121934	0.00212111	0.00186545	0.0031862	0.0331651
d__Bacteria|p__Firmicutes|c__Erysipelotrichia|o__Erysipelotrichales|f__Erysipelotrichaceae|g__Faecalitalea	0.00162281	0.00281568	0.00357137	0.00337814	0.00186969	0.000383678	0.000937305	0.000832508	0.000527272	0.000900311	0.00100757	0.000912024	0.000633475
d__Bacteria|p__Firmicutes|c__Erysipelotrichia|o__Erysipelotrichales|f__Erysipelotrichaceae|g__Faecalitalea|s__Faecalitalea cylindroides	0.00162281	0.00281568	0.00357137	0.00337814	0.00186969	0.000383678	0.000937305	0.000832508	0.000527272	0.000900311	0.00100757	0.000912024	0.000633475
d__Bacteria|p__Firmicutes|c__Negativicutes	0.000781878	0.00214743	0.00160153	0.00172274	0.000808397	0.00207807	0.00228936	0.00103631	0.000492347	0.0010985	0.00090866	0.000711629	0.00216127
d__Bacteria|p__Firmicutes|c__Negativicutes|o__Acidaminococcales	0.000192405	0.000538942	0.000368312	0.000368758	0.00015011	0.000507874	0.000613907	0.000222604	0.000100029	0.000254424	0.000187233	0.000159784	0.000517804
d__Bacteria|p__Firmicutes|c__Negativicutes|o__Acidaminococcales|f__Acidaminococcaceae	0.000192405	0.000538942	0.000368312	0.000368758	0.00015011	0.000507874	0.000613907	0.000222604	0.000100029	0.000254424	0.000187233	0.000159784	0.000517804
d__Bacteria|p__Firmicutes|c__Negativicutes|o__Acidaminococcales|f__Acidaminococcaceae|g__Acidaminococcus	0.00016269	0.000462189	0.000304832	0.000278973	0.00011091	0.00042138	0.000535342	0.000185002	8.34141e-05	0.00019928	0.000158672	0.000125626	0.00040679
d__Bacteria|p__Firmicutes|c__Negativicutes|o__Selenomonadales	0.000317951	0.000874321	0.000662564	0.000804052	0.000399657	0.00103682	0.00106337	0.000492586	0.000220064	0.000532324	0.000437405	0.000320328	0.000988252
d__Bacteria|p__Firmicutes|c__Negativicutes|o__Selenomonadales|f__Selenomonadaceae	0.000252207	0.000697455	0.000541557	0.000609252	0.000287791	0.000767356	0.00083316	0.000382788	0.000169541	0.000390917	0.000350665	0.000250873	0.000749923
d__Bacteria|p__Firmicutes|c__Negativicutes|o__Selenomonadales|f__Selenomonadaceae|g__Selenomonas	0.000243292	0.000675764	0.000508495	0.000551534	0.000244288	0.000738525	0.00080758	0.000352707	0.000155978	0.000357067	0.00031893	0.000228101	0.000696357
d__Bacteria|p__Firmicutes|c__Tissierellia	0.000411182	0.000850962	0.000952849	0.000953159	0.000424038	0.000576626	0.000597463	0.000400085	0.000237696	0.000436233	0.000447454	0.000381054	0.000680054
d__Bacteria|p__Firmicutes|c__Tissierellia|o__Tissierellales	0.000408211	0.000837613	0.000946898	0.000937126	0.000414955	0.000568864	0.000589241	0.000388805	0.000234306	0.000423676	0.000442694	0.000373463	0.000666857
d__Bacteria|p__Firmicutes|c__Tissierellia|o__Tissierellales|f__Peptoniphilaceae	0.000342466	0.000679935	0.000792168	0.000737516	0.000323646	0.000394767	0.000438505	0.000279759	0.000174627	0.000309021	0.000315228	0.000288827	0.00046579
d__Bacteria|p__Fusobacteria	0.000210977	0.000482212	0.000582554	0.000763168	0.000405394	0.000706367	0.00059929	0.000394069	0.000209553	0.000440055	0.000409373	0.000354866	0.000903633
d__Bacteria|p__Fusobacteria|c__Fusobacteriia	0.000210977	0.000482212	0.000582554	0.000763168	0.000405394	0.000706367	0.00059929	0.000394069	0.000209553	0.000440055	0.000409373	0.000354866	0.000903633
d__Bacteria|p__Fusobacteria|c__Fusobacteriia|o__Fusobacteriales	0.000210977	0.000482212	0.000582554	0.000763168	0.000405394	0.000706367	0.00059929	0.000394069	0.000209553	0.000440055	0.000409373	0.000354866	0.000903633
d__Bacteria|p__Planctomycetes	0.000565701	0.00135236	0.00101567	0.00108703	0.000617174	0.00121202	0.00170926	0.000691125	0.000309921	0.000679191	0.00058973	0.000592835	0.00126695
d__Bacteria|p__Proteobacteria	0.0250788	0.0616505	0.0540195	0.05469	0.0275457	0.0730319	0.0749707	0.0352293	0.0238453	0.0311178	0.0334813	0.045706	0.0817307
d__Bacteria|p__Proteobacteria|c__Alphaproteobacteria	0.00548614	0.0129355	0.00987234	0.0110219	0.00534422	0.0119029	0.0164238	0.00659764	0.00306394	0.00630381	0.00564871	0.00581524	0.011977
d__Bacteria|p__Proteobacteria|c__Alphaproteobacteria|o__Rhizobiales	0.00204625	0.00487551	0.00377701	0.00417899	0.00199876	0.00430584	0.00596458	0.00243435	0.00117594	0.00236188	0.00214048	0.00224875	0.00448944
d__Bacteria|p__Proteobacteria|c__Alphaproteobacteria|o__Rhizobiales|f__Bradyrhizobiaceae	0.000384439	0.000942732	0.000711496	0.000840127	0.000420692	0.000807276	0.00119219	0.000476793	0.000227863	0.00045152	0.000436876	0.000452027	0.000914502
d__Bacteria|p__Proteobacteria|c__Alphaproteobacteria|o__Rhizobiales|f__Rhizobiaceae	0.000545643	0.00130564	0.00107121	0.00107421	0.000497181	0.00109337	0.00144798	0.000628705	0.000288559	0.000621864	0.000533666	0.000533627	0.00113265
d__Bacteria|p__Proteobacteria|c__Alphaproteobacteria|o__Rhodobacterales	0.00108571	0.00250366	0.00207696	0.00222217	0.00100775	0.00241628	0.00317003	0.00129802	0.000632049	0.00128631	0.00110224	0.00111963	0.00236078
d__Bacteria|p__Proteobacteria|c__Alphaproteobacteria|o__Rhodobacterales|f__Rhodobacteraceae	0.00104188	0.00238686	0.00196587	0.00211074	0.000964245	0.00227989	0.00305035	0.00124087	0.000597123	0.00122735	0.0010467	0.00105966	0.00224744
d__Bacteria|p__Proteobacteria|c__Alphaproteobacteria|o__Rhodospirillales	0.000727648	0.00177617	0.0011909	0.00135639	0.000735254	0.00186405	0.00260728	0.000929521	0.000405542	0.000880656	0.000774847	0.000739335	0.00174361
d__Bacteria|p__Proteobacteria|c__Alphaproteobacteria|o__Rhodospirillales|f__Acetobacteraceae	0.000255178	0.000607353	0.000433113	0.000456939	0.000284923	0.000696387	0.000827678	0.000336914	0.000163777	0.000313389	0.000303592	0.00025353	0.000622607
d__Bacteria|p__Proteobacteria|c__Alphaproteobacteria|o__Rhodospirillales|f__Rhodospirillaceae	0.000460955	0.00114296	0.000744558	0.000881011	0.00044316	0.00113107	0.00172479	0.000578319	0.000237357	0.000555255	0.000462264	0.000479353	0.0010915
d__Bacteria|p__Proteobacteria|c__Alphaproteobacteria|o__Sphingomonadales	0.000788192	0.00172195	0.00136216	0.00163376	0.000795012	0.00147594	0.00220257	0.000925009	0.00039503	0.0008408	0.000752633	0.000794368	0.00151925
d__Bacteria|p__Proteobacteria|c__Alphaproteobacteria|o__Sphingomonadales|f__Sphingomonadaceae	0.00060693	0.00135069	0.00103154	0.00126099	0.000610959	0.00111777	0.00164896	0.000712182	0.000295001	0.000643157	0.000596606	0.000603841	0.00118621
d__Bacteria|p__Proteobacteria|c__Betaproteobacteria	0.00430608	0.0100939	0.00804731	0.0105008	0.00578786	0.0180916	0.0121	0.00560796	0.0114026	0.00541442	0.00968268	0.0263124	0.0108219
d__Bacteria|p__Proteobacteria|c__Betaproteobacteria|o__Burkholderiales	0.00343915	0.00796066	0.00625667	0.00868345	0.00494313	0.0161777	0.00956033	0.00446035	0.010871	0.00432684	0.0087042	0.0253731	0.00867457
d__Bacteria|p__Proteobacteria|c__Betaproteobacteria|o__Burkholderiales|f__Alcaligenaceae	0.00044424	0.000936892	0.000742575	0.000944341	0.000454634	0.00105345	0.00154847	0.000579071	0.00024007	0.000516491	0.000449041	0.000456961	0.00105113
d__Bacteria|p__Proteobacteria|c__Betaproteobacteria|o__Burkholderiales|f__Burkholderiaceae	0.00174093	0.00405208	0.00296898	0.00373969	0.00175448	0.012372	0.00376384	0.00238246	0.00337726	0.00183993	0.00181362	0.00124829	0.00376592
d__Bacteria|p__Proteobacteria|c__Betaproteobacteria|o__Burkholderiales|f__Burkholderiaceae|g__Burkholderia	0.000779278	0.0018621	0.00124049	0.00164819	0.000794056	0.00207807	0.00159872	0.00108971	0.000471324	0.000749076	0.000783838	0.000530591	0.0016225
d__Bacteria|p__Proteobacteria|c__Betaproteobacteria|o__Burkholderiales|f__Burkholderiaceae|g__Burkholderia|s__Burkholderia dolosa	0.000419725	0.00114379	0.000566684	0.000982018	0.000486664	0.00146485	0.000782914	0.000697893	0.000308565	0.000405112	0.000482891	0.000181798	0.00103017
d__Bacteria|p__Proteobacteria|c__Betaproteobacteria|o__Burkholderiales|f__Comamonadaceae	0.000579815	0.00129813	0.000945576	0.00112631	0.000578451	0.00129408	0.00204362	0.00072647	0.000325519	0.000693387	0.000613531	0.000660012	0.00130421
d__Bacteria|p__Proteobacteria|c__Betaproteobacteria|o__Burkholderiales|s__Burkholderiales bacterium YL45	2.00577e-05	0.000115964	0.000527671	0.00163296	0.00145712	3.77025e-05	3.28879e-05	1.8049e-05	0.00655954	0.000547066	0.00515948	0.0222787	0.00118388
d__Bacteria|p__Proteobacteria|c__Betaproteobacteria|o__Burkholderiales|s__[Polyangium] brachysporum	7.05733e-06	1.5017e-05	1.71923e-05	1.20247e-05	9.56118e-06	1.55245e-05	1.64439e-05	9.77652e-06	6.10347e-06	1.36493e-05	1.05781e-05	8.72932e-06	1.24211e-05
d__Bacteria|p__Proteobacteria|c__Betaproteobacteria|o__Neisseriales	0.000344695	0.000976103	0.000720092	0.000717475	0.000295918	0.000827236	0.000981155	0.000500858	0.000226168	0.000494652	0.000430529	0.000376499	0.000896647
d__Bacteria|p__Proteobacteria|c__Betaproteobacteria|o__Neisseriales|f__Chromobacteriaceae	0.000157118	0.000398784	0.000322686	0.000319857	0.000139593	0.000369262	0.00057097	0.000219596	9.25694e-05	0.000208562	0.000191993	0.000157128	0.000394369
d__Bacteria|p__Proteobacteria|c__Betaproteobacteria|o__Neisseriales|f__Chromobacteriaceae|g__Aquaspirillum	9.28596e-06	4.8388e-05	3.50458e-05	1.20247e-05	1.14734e-05	3.2158e-05	3.01472e-05	1.65449e-05	8.81613e-06	1.31034e-05	1.42805e-05	9.10885e-06	4.42501e-05
d__Bacteria|p__Proteobacteria|c__Betaproteobacteria|o__Neisseriales|f__Chromobacteriaceae|g__Aquaspirillum|s__Aquaspirillum sp. LM1	9.28596e-06	4.8388e-05	3.50458e-05	1.20247e-05	1.14734e-05	3.2158e-05	3.01472e-05	1.65449e-05	8.81613e-06	1.31034e-05	1.42805e-05	9.10885e-06	4.42501e-05
d__Bacteria|p__Proteobacteria|c__Betaproteobacteria|o__Neisseriales|f__Chromobacteriaceae|g__Aquitalea	3.00865e-05	6.00679e-05	5.7528e-05	6.25285e-05	1.29076e-05	5.76626e-05	5.20725e-05	3.23377e-05	1.05115e-05	3.16665e-05	3.17343e-05	2.01154e-05	5.20133e-05
d__Bacteria|p__Proteobacteria|c__Betaproteobacteria|o__Neisseriales|f__Chromobacteriaceae|g__Aquitalea|s__Aquitalea magnusonii	6.31445e-06	1.08456e-05	7.9349e-06	1.92395e-05	3.82447e-06	1.88512e-05	1.18762e-05	9.77652e-06	2.03449e-06	7.64363e-06	1.05781e-05	4.55443e-06	2.40658e-05
d__Bacteria|p__Proteobacteria|c__Betaproteobacteria|o__Neisseriales|f__Chromobacteriaceae|g__Aquitalea|s__Aquitalea sp. THG-DN7.12	1.82005e-05	3.67081e-05	3.96745e-05	3.04626e-05	7.64894e-06	1.88512e-05	2.46659e-05	1.20326e-05	5.08623e-06	1.52873e-05	1.42805e-05	9.48839e-06	1.7079e-05
d__Bacteria|p__Proteobacteria|c__Betaproteobacteria|o__Neisseriales|f__Chromobacteriaceae|g__Aquitalea|s__Aquitalea sp. USM4	2.60007e-06	9.17704e-06	3.30621e-06	7.21483e-06	9.56118e-07	9.98006e-06	1.09626e-05	3.7602e-06	1.35633e-06	3.82182e-06	4.23125e-06	2.27721e-06	6.21054e-06
d__Bacteria|p__Proteobacteria|c__Betaproteobacteria|o__Neisseriales|f__Chromobacteriaceae|g__Chromobacterium	7.61449e-05	0.000196055	0.00016531	0.000171553	7.12308e-05	0.000176314	0.000300559	0.000100021	4.74715e-05	0.000108103	9.89054e-05	8.08411e-05	0.000197185
d__Bacteria|p__Proteobacteria|c__Betaproteobacteria|o__Neisseriales|f__Chromobacteriaceae|g__Chromobacterium|s__Chromobacterium rhizoryzae	1.30003e-05	5.42279e-05	3.96745e-05	3.84791e-05	1.33856e-05	4.10291e-05	7.49113e-05	3.08336e-05	1.59368e-05	3.16665e-05	2.75031e-05	2.80856e-05	5.35659e-05
d__Bacteria|p__Proteobacteria|c__Betaproteobacteria|o__Neisseriales|f__Chromobacteriaceae|g__Chromobacterium|s__Chromobacterium sp. 257-1	1.07717e-05	1.41827e-05	1.58698e-05	1.92395e-05	9.08312e-06	2.32868e-05	4.75047e-05	4.51224e-06	4.40806e-06	8.18961e-06	1.00492e-05	5.3135e-06	3.02764e-05
d__Bacteria|p__Proteobacteria|c__Betaproteobacteria|o__Neisseriales|f__Chromobacteriaceae|g__Chromobacterium|s__Chromobacterium sp. ATCC 53434	1.22575e-05	2.83654e-05	2.90946e-05	1.84379e-05	6.21476e-06	1.77423e-05	1.91846e-05	1.12806e-05	6.78164e-06	1.09195e-05	1.05781e-05	1.10065e-05	2.79474e-05
d__Bacteria|p__Proteobacteria|c__Betaproteobacteria|o__Neisseriales|f__Chromobacteriaceae|g__Chromobacterium|s__Chromobacterium sp. IIBBL 112-1	3.71438e-07	8.34276e-07	1.98373e-06	8.01648e-07	4.78059e-07	1.1089e-06	2.74066e-06	1.50408e-06	3.39082e-07	0	1.05781e-06	0	7.76317e-07
d__Bacteria|p__Proteobacteria|c__Betaproteobacteria|o__Neisseriales|f__Chromobacteriaceae|g__Chromobacterium|s__Chromobacterium sp. IIBBL 274-1	0	7.50848e-06	2.64497e-06	4.00824e-06	4.78059e-07	3.32669e-06	1.73575e-05	2.25612e-06	3.39082e-07	2.72987e-06	1.05781e-06	3.79536e-07	1.55263e-06
d__Bacteria|p__Proteobacteria|c__Betaproteobacteria|o__Neisseriales|f__Chromobacteriaceae|g__Chromobacterium|s__Chromobacterium vaccinii	8.54308e-06	2.4194e-05	2.1821e-05	1.52313e-05	1.05173e-05	2.21779e-05	2.92337e-05	1.57928e-05	3.7299e-06	1.63792e-05	9.5203e-06	1.10065e-05	1.86316e-05
d__Bacteria|p__Proteobacteria|c__Betaproteobacteria|o__Neisseriales|f__Chromobacteriaceae|g__Chromobacterium|s__Chromobacterium violaceum	5.20014e-06	2.25255e-05	2.04985e-05	2.00412e-05	1.05173e-05	1.77423e-05	2.46659e-05	9.02448e-06	3.05174e-06	9.82753e-06	9.5203e-06	4.17489e-06	1.00921e-05
d__Bacteria|p__Proteobacteria|c__Betaproteobacteria|o__Neisseriales|f__Chromobacteriaceae|g__Iodobacter	5.57157e-06	1.75198e-05	7.9349e-06	3.20659e-06	2.86835e-06	4.43558e-06	1.8271e-05	5.26428e-06	2.71266e-06	3.82182e-06	3.17343e-06	2.65675e-06	9.31581e-06
d__Bacteria|p__Proteobacteria|c__Betaproteobacteria|o__Neisseriales|f__Chromobacteriaceae|g__Iodobacter|s__Iodobacter sp. H11R3	5.57157e-06	1.75198e-05	7.9349e-06	3.20659e-06	2.86835e-06	4.43558e-06	1.8271e-05	5.26428e-06	2.71266e-06	3.82182e-06	3.17343e-06	2.65675e-06	9.31581e-06
d__Bacteria|p__Proteobacteria|c__Betaproteobacteria|o__Neisseriales|f__Chromobacteriaceae|g__Jeongeupia	5.94301e-06	9.17704e-06	1.25636e-05	1.20247e-05	1.33856e-05	2.43957e-05	3.19743e-05	1.12806e-05	6.78164e-06	8.73558e-06	8.9914e-06	9.48839e-06	1.08684e-05
d__Bacteria|p__Proteobacteria|c__Betaproteobacteria|o__Neisseriales|f__Chromobacteriaceae|g__Jeongeupia|s__Jeongeupia sp. USM3	5.94301e-06	9.17704e-06	1.25636e-05	1.20247e-05	1.33856e-05	2.43957e-05	3.19743e-05	1.12806e-05	6.78164e-06	8.73558e-06	8.9914e-06	9.48839e-06	1.08684e-05
d__Bacteria|p__Proteobacteria|c__Betaproteobacteria|o__Neisseriales|f__Chromobacteriaceae|g__Laribacter	1.04003e-05	1.75198e-05	1.45473e-05	1.84379e-05	9.56118e-06	3.32669e-05	4.01963e-05	1.72969e-05	6.44256e-06	1.80171e-05	1.1107e-05	1.17656e-05	3.10527e-05
d__Bacteria|p__Proteobacteria|c__Betaproteobacteria|o__Neisseriales|f__Chromobacteriaceae|g__Laribacter|s__Laribacter hongkongensis	1.04003e-05	1.75198e-05	1.45473e-05	1.84379e-05	9.56118e-06	3.32669e-05	4.01963e-05	1.72969e-05	6.44256e-06	1.80171e-05	1.1107e-05	1.17656e-05	3.10527e-05
d__Bacteria|p__Proteobacteria|c__Betaproteobacteria|o__Neisseriales|f__Chromobacteriaceae|g__Microvirgula	4.08582e-06	1.16799e-05	3.30621e-06	1.20247e-05	5.25865e-06	4.43558e-06	1.46168e-05	7.5204e-06	1.35633e-06	4.36779e-06	5.28906e-06	4.55443e-06	8.53949e-06
d__Bacteria|p__Proteobacteria|c__Betaproteobacteria|o__Neisseriales|f__Chromobacteriaceae|g__Microvirgula|s__Microvirgula aerodenitrificans	4.08582e-06	1.16799e-05	3.30621e-06	1.20247e-05	5.25865e-06	4.43558e-06	1.46168e-05	7.5204e-06	1.35633e-06	4.36779e-06	5.28906e-06	4.55443e-06	8.53949e-06
d__Bacteria|p__Proteobacteria|c__Betaproteobacteria|o__Neisseriales|f__Chromobacteriaceae|g__Pseudogulbenkiania	5.57157e-06	9.17704e-06	8.59614e-06	1.12231e-05	4.30253e-06	8.87117e-06	3.10608e-05	6.76836e-06	2.37357e-06	7.09766e-06	6.34687e-06	5.69303e-06	1.31974e-05
d__Bacteria|p__Proteobacteria|c__Betaproteobacteria|o__Neisseriales|f__Chromobacteriaceae|g__Pseudogulbenkiania|s__Pseudogulbenkiania sp. NH8B	5.57157e-06	9.17704e-06	8.59614e-06	1.12231e-05	4.30253e-06	8.87117e-06	3.10608e-05	6.76836e-06	2.37357e-06	7.09766e-06	6.34687e-06	5.69303e-06	1.31974e-05
d__Bacteria|p__Proteobacteria|c__Betaproteobacteria|o__Neisseriales|f__Chromobacteriaceae|g__Vogesella	5.57157e-06	1.41827e-05	7.9349e-06	1.20247e-05	5.25865e-06	1.1089e-05	2.19253e-05	1.27847e-05	3.7299e-06	9.28155e-06	5.81796e-06	5.3135e-06	1.08684e-05
d__Bacteria|p__Proteobacteria|c__Betaproteobacteria|o__Neisseriales|f__Chromobacteriaceae|g__Vogesella|s__Vogesella sp. LIG4	5.57157e-06	1.41827e-05	7.9349e-06	1.20247e-05	5.25865e-06	1.1089e-05	2.19253e-05	1.27847e-05	3.7299e-06	9.28155e-06	5.81796e-06	5.3135e-06	1.08684e-05
d__Bacteria|p__Proteobacteria|c__Betaproteobacteria|o__Neisseriales|f__Neisseriaceae	0.000185348	0.000568142	0.000391455	0.000391204	0.000155847	0.000453538	0.000398309	0.000279007	0.00013292	0.000281722	0.000235892	0.000215956	0.000498396
d__Bacteria|p__Proteobacteria|c__Betaproteobacteria|o__Neisseriales|f__Neisseriaceae|g__Chitinolyticbacter	1.7829e-05	2.75311e-05	2.51272e-05	1.20247e-05	1.72101e-05	1.66334e-05	1.73575e-05	8.27244e-06	6.10347e-06	8.73558e-06	6.34687e-06	1.02475e-05	1.86316e-05
d__Bacteria|p__Proteobacteria|c__Betaproteobacteria|o__Neisseriales|f__Neisseriaceae|g__Chitinolyticbacter|s__Chitinolyticbacter meiyuanensis	1.7829e-05	2.75311e-05	2.51272e-05	1.20247e-05	1.72101e-05	1.66334e-05	1.73575e-05	8.27244e-06	6.10347e-06	8.73558e-06	6.34687e-06	1.02475e-05	1.86316e-05
d__Bacteria|p__Proteobacteria|c__Betaproteobacteria|o__Neisseriales|f__Neisseriaceae|g__Crenobacter	1.15146e-05	2.16912e-05	2.1821e-05	4.64956e-05	1.29076e-05	9.98006e-06	1.37033e-05	1.12806e-05	3.39082e-06	7.09766e-06	4.76015e-06	1.44224e-05	1.63027e-05
d__Bacteria|p__Proteobacteria|c__Betaproteobacteria|o__Neisseriales|f__Neisseriaceae|g__Crenobacter|s__Crenobacter cavernae	1.15146e-05	2.16912e-05	2.1821e-05	4.64956e-05	1.29076e-05	9.98006e-06	1.37033e-05	1.12806e-05	3.39082e-06	7.09766e-06	4.76015e-06	1.44224e-05	1.63027e-05
d__Bacteria|p__Proteobacteria|c__Betaproteobacteria|o__Neisseriales|f__Neisseriaceae|g__Eikenella	6.68589e-06	1.41827e-05	1.45473e-05	1.68346e-05	1.19515e-05	2.43957e-05	2.46659e-05	1.20326e-05	3.7299e-06	8.73558e-06	5.81796e-06	1.29042e-05	2.63948e-05
d__Bacteria|p__Proteobacteria|c__Betaproteobacteria|o__Neisseriales|f__Neisseriaceae|g__Eikenella|s__Eikenella corrodens	3.71438e-06	7.50848e-06	6.61242e-06	7.21483e-06	5.73671e-06	9.98006e-06	1.64439e-05	7.5204e-06	2.71266e-06	6.55168e-06	3.70234e-06	7.59071e-06	1.63027e-05
d__Bacteria|p__Proteobacteria|c__Betaproteobacteria|o__Neisseriales|f__Neisseriaceae|g__Eikenella|s__Eikenella exigua	7.42877e-07	3.3371e-06	4.62869e-06	4.00824e-06	1.91224e-06	6.65337e-06	6.39487e-06	2.25612e-06	3.39082e-07	1.09195e-06	1.05781e-06	3.03628e-06	6.98686e-06
d__Bacteria|p__Proteobacteria|c__Betaproteobacteria|o__Neisseriales|f__Neisseriaceae|g__Kingella	4.08582e-06	3.17025e-05	1.45473e-05	1.3628e-05	2.39029e-06	3.32669e-05	1.09626e-05	6.76836e-06	9.49429e-06	9.82753e-06	1.32226e-05	9.10885e-06	2.56185e-05
d__Bacteria|p__Proteobacteria|c__Betaproteobacteria|o__Neisseriales|f__Neisseriaceae|g__Kingella|s__Kingella kingae	4.08582e-06	3.17025e-05	1.45473e-05	1.3628e-05	2.39029e-06	3.32669e-05	1.09626e-05	6.76836e-06	9.49429e-06	9.82753e-06	1.32226e-05	9.10885e-06	2.56185e-05
d__Bacteria|p__Proteobacteria|c__Betaproteobacteria|o__Neisseriales|f__Neisseriaceae|g__Neisseria	0.000119603	0.000382933	0.00027177	0.000253321	9.56118e-05	0.000294966	0.000246659	0.00019553	9.08739e-05	0.000200372	0.000160787	0.000135115	0.000323724
d__Bacteria|p__Proteobacteria|c__Betaproteobacteria|o__Neisseriales|f__Neisseriaceae|g__Neisseria|s__Neisseria animalis	4.08582e-06	1.08456e-05	6.61242e-06	4.80989e-06	3.82447e-06	1.66334e-05	9.13552e-06	1.05286e-05	3.7299e-06	1.14654e-05	5.81796e-06	3.79536e-06	1.39737e-05
d__Bacteria|p__Proteobacteria|c__Betaproteobacteria|o__Neisseriales|f__Neisseriaceae|g__Neisseria|s__Neisseria animaloris	5.20014e-06	1.08456e-05	8.59614e-06	7.21483e-06	8.127e-06	9.98006e-06	4.56776e-06	2.25612e-06	3.05174e-06	8.73558e-06	8.9914e-06	3.79536e-06	1.31974e-05
d__Bacteria|p__Proteobacteria|c__Betaproteobacteria|o__Neisseriales|f__Neisseriaceae|g__Neisseria|s__Neisseria brasiliensis	2.60007e-06	4.17138e-06	1.98373e-06	5.61153e-06	9.56118e-07	1.1089e-06	5.48131e-06	2.25612e-06	1.01725e-06	4.36779e-06	3.17343e-06	3.79536e-06	4.6579e-06
d__Bacteria|p__Proteobacteria|c__Betaproteobacteria|o__Neisseriales|f__Neisseriaceae|g__Neisseria|s__Neisseria canis	2.97151e-06	4.17138e-06	4.62869e-06	7.21483e-06	4.78059e-06	6.65337e-06	8.22197e-06	6.76836e-06	2.71266e-06	6.00571e-06	3.70234e-06	5.3135e-06	7.76317e-06
d__Bacteria|p__Proteobacteria|c__Betaproteobacteria|o__Neisseriales|f__Neisseriaceae|g__Neisseria|s__Neisseria chenwenguii	1.56004e-05	2.66968e-05	2.77722e-05	3.84791e-05	1.19515e-05	1.99601e-05	2.10117e-05	8.27244e-06	6.44256e-06	1.69252e-05	1.16359e-05	1.0627e-05	2.56185e-05
d__Bacteria|p__Proteobacteria|c__Betaproteobacteria|o__Neisseriales|f__Neisseriaceae|g__Neisseria|s__Neisseria cinerea	5.94301e-06	9.17704e-06	1.32248e-06	7.21483e-06	4.78059e-07	3.32669e-06	7.30842e-06	4.51224e-06	1.01725e-06	3.82182e-06	1.58672e-06	3.79536e-07	3.10527e-06
d__Bacteria|p__Proteobacteria|c__Betaproteobacteria|o__Neisseriales|f__Neisseriaceae|g__Neisseria|s__Neisseria elongata	2.97151e-06	2.83654e-05	1.98373e-05	1.92395e-05	6.69282e-06	4.32469e-05	1.91846e-05	2.18092e-05	1.01725e-05	1.52873e-05	1.42805e-05	1.59405e-05	3.80396e-05
d__Bacteria|p__Proteobacteria|c__Betaproteobacteria|o__Neisseriales|f__Neisseriaceae|g__Neisseria|s__Neisseria flavescens	7.42877e-07	5.00566e-06	1.98373e-06	8.01648e-07	4.78059e-07	1.1089e-06	9.13552e-07	0	0	0	5.28906e-07	1.89768e-06	7.76317e-07
d__Bacteria|p__Proteobacteria|c__Betaproteobacteria|o__Neisseriales|f__Neisseriaceae|g__Neisseria|s__Neisseria gonorrhoeae	4.8287e-06	1.00113e-05	3.30621e-06	1.84379e-05	2.86835e-06	1.1089e-05	1.18762e-05	6.76836e-06	3.7299e-06	6.55168e-06	5.28906e-06	3.79536e-06	1.24211e-05
d__Bacteria|p__Proteobacteria|c__Betaproteobacteria|o__Neisseriales|f__Neisseriaceae|g__Neisseria|s__Neisseria lactamica	7.42877e-07	4.17138e-06	2.64497e-06	8.01648e-07	4.78059e-07	3.32669e-06	9.13552e-07	2.25612e-06	1.35633e-06	1.63792e-06	5.28906e-07	2.27721e-06	1.55263e-06
d__Bacteria|p__Proteobacteria|c__Betaproteobacteria|o__Neisseriales|f__Neisseriaceae|g__Neisseria|s__Neisseria meningitidis	2.97151e-06	3.3371e-06	7.27366e-06	4.80989e-06	4.78059e-07	5.54448e-06	9.13552e-06	6.76836e-06	1.01725e-06	4.36779e-06	4.23125e-06	3.41582e-06	1.08684e-05
d__Bacteria|p__Proteobacteria|c__Betaproteobacteria|o__Neisseriales|f__Neisseriaceae|g__Neisseria|s__Neisseria mucosa	3.71438e-06	1.08456e-05	2.64497e-06	3.20659e-06	3.82447e-06	4.43558e-06	8.22197e-06	3.00816e-06	2.03449e-06	3.27584e-06	3.70234e-06	1.51814e-06	2.32895e-06
d__Bacteria|p__Proteobacteria|c__Betaproteobacteria|o__Neisseriales|f__Neisseriaceae|g__Neisseria|s__Neisseria polysaccharea	3.71438e-07	2.50283e-06	4.62869e-06	8.01648e-07	4.78059e-07	2.21779e-06	3.65421e-06	2.25612e-06	3.39082e-07	5.45974e-07	5.28906e-07	3.79536e-07	7.76317e-07
d__Bacteria|p__Proteobacteria|c__Betaproteobacteria|o__Neisseriales|f__Neisseriaceae|g__Neisseria|s__Neisseria sp. 10022	1.37432e-05	4.42166e-05	3.8352e-05	2.80577e-05	4.78059e-06	3.10491e-05	1.64439e-05	1.65449e-05	1.32242e-05	2.34769e-05	1.6925e-05	1.29042e-05	4.26975e-05
d__Bacteria|p__Proteobacteria|c__Betaproteobacteria|o__Neisseriales|f__Neisseriaceae|g__Neisseria|s__Neisseria sp. KEM232	9.28596e-06	6.25707e-05	2.71109e-05	1.52313e-05	8.60506e-06	2.32868e-05	2.10117e-05	1.8049e-05	5.76439e-06	1.91091e-05	1.74539e-05	1.17656e-05	3.80396e-05
d__Bacteria|p__Proteobacteria|c__Betaproteobacteria|o__Neisseriales|f__Neisseriaceae|g__Neisseria|s__Neisseria sp. oral taxon 014	2.60007e-06	7.50848e-06	3.30621e-06	3.20659e-06	1.43418e-06	6.65337e-06	2.74066e-06	6.01632e-06	3.39082e-07	3.82182e-06	3.17343e-06	3.79536e-06	7.76317e-06
d__Bacteria|p__Proteobacteria|c__Betaproteobacteria|o__Neisseriales|f__Neisseriaceae|g__Neisseria|s__Neisseria subflava	8.17164e-06	3.25368e-05	1.6531e-05	9.61977e-06	4.78059e-06	1.21979e-05	1.46168e-05	1.12806e-05	3.39082e-06	1.03735e-05	9.5203e-06	7.59071e-06	1.94079e-05
d__Bacteria|p__Proteobacteria|c__Betaproteobacteria|o__Neisseriales|f__Neisseriaceae|g__Neisseria|s__Neisseria weaveri	2.97151e-06	1.25141e-05	2.64497e-06	7.21483e-06	2.86835e-06	1.55245e-05	1.73575e-05	1.57928e-05	6.78164e-07	6.55168e-06	2.11562e-06	2.65675e-06	1.55263e-06
d__Bacteria|p__Proteobacteria|c__Betaproteobacteria|o__Neisseriales|f__Neisseriaceae|g__Neisseria|s__Neisseria zalophi	2.97151e-06	2.33597e-05	1.6531e-05	8.01648e-06	1.43418e-06	1.77423e-05	3.65421e-06	8.27244e-06	5.76439e-06	8.18961e-06	1.16359e-05	7.21118e-06	1.7079e-05
d__Bacteria|p__Proteobacteria|c__Betaproteobacteria|o__Neisseriales|f__Neisseriaceae|g__Neisseria|s__Neisseria zoodegmatis	2.97151e-06	3.3371e-06	7.27366e-06	1.04214e-05	3.34641e-06	3.32669e-06	9.13552e-06	6.76836e-06	2.03449e-06	3.82182e-06	3.17343e-06	3.03628e-06	1.00921e-05
d__Bacteria|p__Proteobacteria|c__Betaproteobacteria|o__Neisseriales|f__Neisseriaceae|g__Simonsiella	1.85719e-06	2.50283e-06	1.32248e-06	3.20659e-06	4.78059e-07	3.32669e-06	1.8271e-06	1.50408e-06	0	5.45974e-07	1.05781e-06	1.89768e-06	3.10527e-06
d__Bacteria|p__Proteobacteria|c__Betaproteobacteria|o__Neisseriales|f__Neisseriaceae|g__Simonsiella|s__Simonsiella muelleri	1.85719e-06	2.50283e-06	1.32248e-06	3.20659e-06	4.78059e-07	3.32669e-06	1.8271e-06	1.50408e-06	0	5.45974e-07	1.05781e-06	1.89768e-06	3.10527e-06
d__Bacteria|p__Proteobacteria|c__Betaproteobacteria|o__Neisseriales|f__Neisseriaceae|g__Snodgrassella	1.85719e-06	1.25141e-05	4.62869e-06	1.6033e-06	4.78059e-07	4.43558e-06	4.56776e-06	1.50408e-06	2.37357e-06	1.63792e-06	3.70234e-06	3.41582e-06	1.00921e-05
d__Bacteria|p__Proteobacteria|c__Betaproteobacteria|o__Neisseriales|f__Neisseriaceae|g__Snodgrassella|s__Snodgrassella alvi	1.85719e-06	1.25141e-05	4.62869e-06	1.6033e-06	4.78059e-07	4.43558e-06	4.56776e-06	1.50408e-06	2.37357e-06	1.63792e-06	3.70234e-06	3.41582e-06	1.00921e-05
d__Bacteria|p__Proteobacteria|c__Betaproteobacteria|o__Neisseriales|f__Neisseriaceae|g__Vitreoscilla	1.5229e-05	4.8388e-05	2.44659e-05	2.80577e-05	1.09954e-05	4.54647e-05	6.02945e-05	2.93295e-05	1.11897e-05	3.22124e-05	2.38008e-05	1.51814e-05	4.50264e-05
d__Bacteria|p__Proteobacteria|c__Betaproteobacteria|o__Neisseriales|f__Neisseriaceae|g__Vitreoscilla|s__Vitreoscilla filiformis	1.33718e-05	3.42053e-05	1.6531e-05	2.08428e-05	8.60506e-06	4.2138e-05	5.66402e-05	2.33132e-05	8.81613e-06	1.96551e-05	1.6925e-05	1.25247e-05	3.95922e-05
d__Bacteria|p__Proteobacteria|c__Betaproteobacteria|o__Neisseriales|f__Neisseriaceae|g__Vitreoscilla|s__Vitreoscilla sp. C1	1.85719e-06	1.41827e-05	7.9349e-06	7.21483e-06	2.39029e-06	3.32669e-06	3.65421e-06	6.01632e-06	2.37357e-06	1.25574e-05	6.87577e-06	2.65675e-06	5.43422e-06
d__Bacteria|p__Proteobacteria|c__Betaproteobacteria|o__Neisseriales|f__Neisseriaceae|s__Neisseriaceae bacterium DSM 100970	1.11431e-06	3.3371e-06	6.61242e-07	3.20659e-06	1.91224e-06	2.21779e-06	6.39487e-06	2.25612e-06	6.78164e-07	5.45974e-07	2.11562e-06	1.13861e-06	6.21054e-06
d__Bacteria|p__Proteobacteria|c__Betaproteobacteria|o__Nitrosomonadales	0.000201691	0.000470532	0.000492625	0.000452931	0.000239507	0.000436905	0.000557267	0.000244413	0.000140041	0.00024405	0.000233247	0.000240246	0.000510041
d__Bacteria|p__Proteobacteria|c__Betaproteobacteria|o__Nitrosomonadales|f__Gallionellaceae	2.34006e-05	5.50622e-05	3.50458e-05	5.85203e-05	2.4381e-05	9.98006e-05	9.95772e-05	3.98581e-05	2.17012e-05	4.31319e-05	3.33211e-05	3.30196e-05	6.98686e-05
d__Bacteria|p__Proteobacteria|c__Betaproteobacteria|o__Nitrosomonadales|f__Gallionellaceae|g__Ferriphaselus	2.22863e-06	1.08456e-05	3.96745e-06	4.00824e-06	4.78059e-07	2.21779e-05	1.37033e-05	6.76836e-06	2.37357e-06	3.82182e-06	5.81796e-06	2.65675e-06	1.00921e-05
d__Bacteria|p__Proteobacteria|c__Betaproteobacteria|o__Nitrosomonadales|f__Gallionellaceae|g__Ferriphaselus|s__Ferriphaselus amnicola	2.22863e-06	1.08456e-05	3.96745e-06	4.00824e-06	4.78059e-07	2.21779e-05	1.37033e-05	6.76836e-06	2.37357e-06	3.82182e-06	5.81796e-06	2.65675e-06	1.00921e-05
d__Bacteria|p__Proteobacteria|c__Betaproteobacteria|o__Nitrosomonadales|f__Gallionellaceae|g__Gallionella	4.45726e-06	1.00113e-05	1.05799e-05	1.52313e-05	5.25865e-06	1.33067e-05	2.55795e-05	3.7602e-06	6.44256e-06	1.09195e-05	3.70234e-06	7.21118e-06	1.63027e-05
d__Bacteria|p__Proteobacteria|c__Betaproteobacteria|o__Nitrosomonadales|f__Gallionellaceae|g__Gallionella|s__Gallionella capsiferriformans	4.45726e-06	1.00113e-05	1.05799e-05	1.52313e-05	5.25865e-06	1.33067e-05	2.55795e-05	3.7602e-06	6.44256e-06	1.09195e-05	3.70234e-06	7.21118e-06	1.63027e-05
d__Bacteria|p__Proteobacteria|c__Betaproteobacteria|o__Nitrosomonadales|f__Gallionellaceae|g__Sideroxydans	5.57157e-06	1.25141e-05	4.62869e-06	1.6033e-05	9.56118e-06	2.32868e-05	2.28388e-05	1.05286e-05	4.40806e-06	1.03735e-05	7.93359e-06	8.72932e-06	1.94079e-05
d__Bacteria|p__Proteobacteria|c__Betaproteobacteria|o__Nitrosomonadales|f__Gallionellaceae|g__Sideroxydans|s__Sideroxydans lithotrophicus	5.57157e-06	1.25141e-05	4.62869e-06	1.6033e-05	9.56118e-06	2.32868e-05	2.28388e-05	1.05286e-05	4.40806e-06	1.03735e-05	7.93359e-06	8.72932e-06	1.94079e-05
d__Bacteria|p__Proteobacteria|c__Betaproteobacteria|o__Nitrosomonadales|f__Gallionellaceae|g__Sulfuricella	4.45726e-06	5.00566e-06	6.61242e-06	1.3628e-05	4.30253e-06	1.77423e-05	2.00982e-05	9.02448e-06	3.7299e-06	6.55168e-06	4.76015e-06	7.21118e-06	6.98686e-06
d__Bacteria|p__Proteobacteria|c__Betaproteobacteria|o__Nitrosomonadales|f__Gallionellaceae|g__Sulfuricella|s__Sulfuricella denitrificans	4.45726e-06	5.00566e-06	6.61242e-06	1.3628e-05	4.30253e-06	1.77423e-05	2.00982e-05	9.02448e-06	3.7299e-06	6.55168e-06	4.76015e-06	7.21118e-06	6.98686e-06
d__Bacteria|p__Proteobacteria|c__Betaproteobacteria|o__Nitrosomonadales|f__Gallionellaceae|g__Sulfuriferula	6.68589e-06	1.66855e-05	9.25739e-06	9.61977e-06	4.78059e-06	2.21779e-05	1.73575e-05	9.02448e-06	4.74715e-06	1.14654e-05	1.1107e-05	7.21118e-06	1.7079e-05
d__Bacteria|p__Proteobacteria|c__Betaproteobacteria|o__Nitrosomonadales|f__Gallionellaceae|g__Sulfuriferula|s__Sulfuriferula sp. AH1	6.68589e-06	1.66855e-05	9.25739e-06	9.61977e-06	4.78059e-06	2.21779e-05	1.73575e-05	9.02448e-06	4.74715e-06	1.14654e-05	1.1107e-05	7.21118e-06	1.7079e-05
d__Bacteria|p__Proteobacteria|c__Betaproteobacteria|o__Nitrosomonadales|f__Methylophilaceae	4.19725e-05	0.00011513	0.000130926	0.000124255	4.68498e-05	9.5365e-05	0.000105059	5.94111e-05	4.37416e-05	6.66088e-05	6.66421e-05	5.99666e-05	0.000111013
d__Bacteria|p__Proteobacteria|c__Betaproteobacteria|o__Nitrosomonadales|f__Methylophilaceae|g__Candidatus Methylopumilus	8.54308e-06	1.00113e-05	1.12411e-05	1.52313e-05	1.76882e-05	7.76227e-06	2.55795e-05	6.76836e-06	1.05115e-05	6.00571e-06	1.6925e-05	8.72932e-06	1.24211e-05
d__Bacteria|p__Proteobacteria|c__Betaproteobacteria|o__Nitrosomonadales|f__Methylophilaceae|g__Candidatus Methylopumilus|s__Candidatus Methylopumilus planktonicus	3.71438e-06	3.3371e-06	3.96745e-06	9.61977e-06	1.19515e-05	6.65337e-06	6.39487e-06	2.25612e-06	4.06898e-06	2.72987e-06	7.40468e-06	2.27721e-06	1.00921e-05
d__Bacteria|p__Proteobacteria|c__Betaproteobacteria|o__Nitrosomonadales|f__Methylophilaceae|g__Candidatus Methylopumilus|s__Candidatus Methylopumilus rimovensis	7.42877e-07	1.66855e-06	0	0	0	0	0	0	1.01725e-06	5.45974e-07	4.23125e-06	7.59071e-07	7.76317e-07
d__Bacteria|p__Proteobacteria|c__Betaproteobacteria|o__Nitrosomonadales|f__Methylophilaceae|g__Candidatus Methylopumilus|s__Candidatus Methylopumilus turicensis	3.71438e-07	2.50283e-06	0	0	1.43418e-06	0	7.30842e-06	3.00816e-06	3.39082e-06	1.09195e-06	5.28906e-07	2.65675e-06	7.76317e-07
d__Bacteria|p__Proteobacteria|c__Betaproteobacteria|o__Nitrosomonadales|f__Methylophilaceae|g__Candidatus Methylopumilus|s__Candidatus Methylopumilus universalis	3.71438e-06	2.50283e-06	7.27366e-06	4.00824e-06	1.43418e-06	0	4.56776e-06	7.5204e-07	1.35633e-06	5.45974e-07	3.70234e-06	7.59071e-07	7.76317e-07
d__Bacteria|p__Proteobacteria|c__Betaproteobacteria|o__Nitrosomonadales|f__Methylophilaceae|g__Methylobacillus	3.34294e-06	1.83541e-05	2.04985e-05	1.3628e-05	7.64894e-06	1.99601e-05	1.64439e-05	1.42888e-05	6.10347e-06	1.03735e-05	5.28906e-06	1.25247e-05	1.94079e-05
d__Bacteria|p__Proteobacteria|c__Betaproteobacteria|o__Nitrosomonadales|f__Methylophilaceae|g__Methylobacillus|s__Methylobacillus flagellatus	3.34294e-06	1.83541e-05	2.04985e-05	1.3628e-05	7.64894e-06	1.99601e-05	1.64439e-05	1.42888e-05	6.10347e-06	1.03735e-05	5.28906e-06	1.25247e-05	1.94079e-05
d__Bacteria|p__Proteobacteria|c__Betaproteobacteria|o__Nitrosomonadales|f__Methylophilaceae|g__Methylophilus	5.57157e-06	2.75311e-05	1.98373e-05	2.24461e-05	4.78059e-06	2.77224e-05	1.37033e-05	7.5204e-06	9.15521e-06	1.91091e-05	1.32226e-05	1.29042e-05	3.4158e-05
d__Bacteria|p__Proteobacteria|c__Betaproteobacteria|o__Nitrosomonadales|f__Methylophilaceae|g__Methylophilus|s__Methylophilus medardicus	4.45726e-06	2.50283e-05	1.98373e-05	2.08428e-05	3.82447e-06	2.55046e-05	1.18762e-05	7.5204e-06	8.13797e-06	1.74712e-05	1.21648e-05	1.25247e-05	3.33816e-05
d__Bacteria|p__Proteobacteria|c__Betaproteobacteria|o__Nitrosomonadales|f__Methylophilaceae|g__Methylophilus|s__Methylophilus sp. TWE2	1.11431e-06	2.50283e-06	0	1.6033e-06	9.56118e-07	2.21779e-06	1.8271e-06	0	1.01725e-06	1.63792e-06	1.05781e-06	3.79536e-07	7.76317e-07
d__Bacteria|p__Proteobacteria|c__Betaproteobacteria|o__Nitrosomonadales|f__Methylophilaceae|g__Methylotenera	1.93148e-05	2.75311e-05	4.49644e-05	2.9661e-05	7.17088e-06	4.43558e-06	1.18762e-05	9.77652e-06	6.78164e-06	9.28155e-06	1.16359e-05	9.10885e-06	5.43422e-06
d__Bacteria|p__Proteobacteria|c__Betaproteobacteria|o__Nitrosomonadales|f__Methylophilaceae|g__Methylotenera|s__Methylotenera mobilis	1.7829e-05	2.50283e-05	4.49644e-05	2.7256e-05	5.73671e-06	1.1089e-06	9.13552e-06	9.02448e-06	6.44256e-06	6.55168e-06	1.00492e-05	7.21118e-06	4.6579e-06
d__Bacteria|p__Proteobacteria|c__Betaproteobacteria|o__Nitrosomonadales|f__Methylophilaceae|g__Methylotenera|s__Methylotenera versatilis	1.48575e-06	2.50283e-06	0	2.40494e-06	1.43418e-06	3.32669e-06	2.74066e-06	7.5204e-07	3.39082e-07	2.72987e-06	1.58672e-06	1.89768e-06	7.76317e-07
d__Bacteria|p__Proteobacteria|c__Betaproteobacteria|o__Nitrosomonadales|f__Methylophilaceae|g__Methylovorus	5.20014e-06	2.83654e-05	3.24009e-05	4.00824e-05	7.17088e-06	2.66135e-05	3.01472e-05	1.9553e-05	9.83338e-06	1.80171e-05	1.63961e-05	1.13861e-05	3.33816e-05
d__Bacteria|p__Proteobacteria|c__Betaproteobacteria|o__Nitrosomonadales|f__Methylophilaceae|g__Methylovorus|s__Methylovorus glucosotrophus	3.71438e-07	5.00566e-06	8.59614e-06	4.80989e-06	4.78059e-07	6.65337e-06	7.30842e-06	6.76836e-06	1.69541e-06	5.45974e-06	3.17343e-06	1.89768e-06	6.21054e-06
d__Bacteria|p__Proteobacteria|c__Betaproteobacteria|o__Nitrosomonadales|f__Methylophilaceae|g__Methylovorus|s__Methylovorus sp. MP688	2.97151e-06	1.66855e-05	1.12411e-05	2.40494e-05	1.91224e-06	9.98006e-06	5.48131e-06	9.02448e-06	6.44256e-06	9.28155e-06	7.40468e-06	6.45211e-06	1.7079e-05
d__Bacteria|p__Proteobacteria|c__Betaproteobacteria|o__Nitrosomonadales|f__Methylophilaceae|s__Methylomonas clara	0	3.3371e-06	1.98373e-06	1.6033e-06	1.91224e-06	6.65337e-06	4.56776e-06	7.5204e-07	6.78164e-07	2.72987e-06	3.17343e-06	3.41582e-06	5.43422e-06
d__Bacteria|p__Proteobacteria|c__Betaproteobacteria|o__Nitrosomonadales|f__Nitrosomonadaceae	6.6116e-05	0.000166021	0.000167955	0.000114636	8.07919e-05	0.000106454	0.000159872	6.54275e-05	3.35691e-05	6.66088e-05	5.0775e-05	4.97192e-05	0.000181658
d__Bacteria|p__Proteobacteria|c__Betaproteobacteria|o__Nitrosomonadales|f__Nitrosomonadaceae|g__Nitrosomonas	4.94013e-05	0.000125976	0.000137538	8.81812e-05	6.83624e-05	7.76227e-05	0.000122416	4.73785e-05	2.54311e-05	3.93101e-05	3.43789e-05	3.7574e-05	0.000136632
d__Bacteria|p__Proteobacteria|c__Betaproteobacteria|o__Nitrosomonadales|f__Nitrosomonadaceae|g__Nitrosomonas|s__Nitrosomonas communis	1.30003e-05	2.58626e-05	2.84334e-05	1.76362e-05	2.24688e-05	5.54448e-06	1.18762e-05	6.76836e-06	4.74715e-06	7.09766e-06	4.76015e-06	9.10885e-06	1.00921e-05
d__Bacteria|p__Proteobacteria|c__Betaproteobacteria|o__Nitrosomonadales|f__Nitrosomonadaceae|g__Nitrosomonas|s__Nitrosomonas europaea	1.30003e-05	3.42053e-05	4.23195e-05	2.80577e-05	1.09954e-05	1.1089e-05	1.18762e-05	6.76836e-06	5.42531e-06	7.09766e-06	7.40468e-06	1.02475e-05	2.63948e-05
d__Bacteria|p__Proteobacteria|c__Betaproteobacteria|o__Nitrosomonadales|f__Nitrosomonadaceae|g__Nitrosomonas|s__Nitrosomonas eutropha	1.33718e-05	2.33597e-05	2.97559e-05	1.3628e-05	1.43418e-05	3.65936e-05	5.84674e-05	9.77652e-06	4.40806e-06	8.18961e-06	8.46249e-06	2.65675e-06	5.20133e-05
d__Bacteria|p__Proteobacteria|c__Betaproteobacteria|o__Nitrosomonadales|f__Nitrosomonadaceae|g__Nitrosomonas|s__Nitrosomonas sp. AL212	4.8287e-06	1.41827e-05	1.12411e-05	8.01648e-07	3.34641e-06	1.1089e-06	2.74066e-06	7.5204e-07	0	1.09195e-06	5.28906e-07	3.79536e-07	5.43422e-06
d__Bacteria|p__Proteobacteria|c__Betaproteobacteria|o__Nitrosomonadales|f__Nitrosomonadaceae|g__Nitrosomonas|s__Nitrosomonas sp. Is79A3	1.48575e-06	4.17138e-06	5.28993e-06	8.81812e-06	8.60506e-06	5.54448e-06	4.56776e-06	6.76836e-06	3.39082e-06	4.91376e-06	7.93359e-06	5.69303e-06	1.55263e-05
d__Bacteria|p__Proteobacteria|c__Betaproteobacteria|o__Nitrosomonadales|f__Nitrosomonadaceae|g__Nitrosomonas|s__Nitrosomonas ureae	2.97151e-06	2.16912e-05	1.98373e-05	1.6033e-05	6.21476e-06	1.55245e-05	2.00982e-05	1.12806e-05	5.42531e-06	9.82753e-06	4.23125e-06	8.34978e-06	2.32895e-05
d__Bacteria|p__Proteobacteria|c__Betaproteobacteria|o__Nitrosomonadales|f__Nitrosomonadaceae|g__Nitrosospira	1.67147e-05	3.9211e-05	3.04171e-05	2.56527e-05	1.24295e-05	2.88313e-05	3.56285e-05	1.8049e-05	8.13797e-06	2.67527e-05	1.63961e-05	1.13861e-05	4.50264e-05
d__Bacteria|p__Proteobacteria|c__Betaproteobacteria|o__Nitrosomonadales|f__Nitrosomonadaceae|g__Nitrosospira|s__Nitrosospira briensis	5.57157e-06	2.50283e-06	3.96745e-06	8.81812e-06	2.39029e-06	4.43558e-06	5.48131e-06	1.50408e-06	6.78164e-07	3.82182e-06	1.58672e-06	4.55443e-06	6.21054e-06
d__Bacteria|p__Proteobacteria|c__Betaproteobacteria|o__Nitrosomonadales|f__Nitrosomonadaceae|g__Nitrosospira|s__Nitrosospira lacus	8.17164e-06	2.4194e-05	1.25636e-05	1.3628e-05	6.69282e-06	8.87117e-06	2.00982e-05	6.76836e-06	1.69541e-06	1.09195e-05	3.70234e-06	4.17489e-06	2.01843e-05
d__Bacteria|p__Proteobacteria|c__Betaproteobacteria|o__Nitrosomonadales|f__Nitrosomonadaceae|g__Nitrosospira|s__Nitrosospira multiformis	2.97151e-06	1.25141e-05	1.38861e-05	3.20659e-06	3.34641e-06	1.55245e-05	1.00491e-05	9.77652e-06	5.76439e-06	1.20114e-05	1.1107e-05	2.65675e-06	1.86316e-05
d__Bacteria|p__Proteobacteria|c__Betaproteobacteria|o__Nitrosomonadales|f__Sterolibacteriaceae	4.97727e-05	9.59417e-05	0.000113734	0.000115437	5.59329e-05	9.20384e-05	0.000124243	6.24193e-05	3.01783e-05	4.64078e-05	5.55351e-05	6.75573e-05	0.00011179
d__Bacteria|p__Proteobacteria|c__Betaproteobacteria|o__Nitrosomonadales|f__Sterolibacteriaceae|g__Denitratisoma	1.11431e-05	1.83541e-05	2.71109e-05	2.56527e-05	1.72101e-05	2.32868e-05	2.28388e-05	1.20326e-05	6.78164e-06	1.14654e-05	9.5203e-06	1.59405e-05	3.33816e-05
d__Bacteria|p__Proteobacteria|c__Betaproteobacteria|o__Nitrosomonadales|f__Sterolibacteriaceae|g__Denitratisoma|s__Denitratisoma sp. DHT3	1.11431e-05	1.83541e-05	2.71109e-05	2.56527e-05	1.72101e-05	2.32868e-05	2.28388e-05	1.20326e-05	6.78164e-06	1.14654e-05	9.5203e-06	1.59405e-05	3.33816e-05
d__Bacteria|p__Proteobacteria|c__Betaproteobacteria|o__Nitrosomonadales|f__Sterolibacteriaceae|g__Methyloversatilis	1.56004e-05	3.00339e-05	4.29807e-05	4.24873e-05	9.56118e-06	1.55245e-05	2.00982e-05	1.12806e-05	9.83338e-06	1.09195e-05	1.53383e-05	1.66996e-05	3.33816e-05
d__Bacteria|p__Proteobacteria|c__Betaproteobacteria|o__Nitrosomonadales|f__Sterolibacteriaceae|g__Methyloversatilis|s__Methyloversatilis sp. RAC08	1.56004e-05	3.00339e-05	4.29807e-05	4.24873e-05	9.56118e-06	1.55245e-05	2.00982e-05	1.12806e-05	9.83338e-06	1.09195e-05	1.53383e-05	1.66996e-05	3.33816e-05
d__Bacteria|p__Proteobacteria|c__Betaproteobacteria|o__Nitrosomonadales|f__Sterolibacteriaceae|g__Sterolibacterium	4.45726e-06	1.00113e-05	8.59614e-06	8.81812e-06	7.64894e-06	1.44156e-05	1.55304e-05	1.42888e-05	2.71266e-06	3.82182e-06	5.81796e-06	4.93396e-06	7.76317e-06
d__Bacteria|p__Proteobacteria|c__Betaproteobacteria|o__Nitrosomonadales|f__Sterolibacteriaceae|g__Sterolibacterium|s__Sterolibacterium denitrificans	4.45726e-06	1.00113e-05	8.59614e-06	8.81812e-06	7.64894e-06	1.44156e-05	1.55304e-05	1.42888e-05	2.71266e-06	3.82182e-06	5.81796e-06	4.93396e-06	7.76317e-06
d__Bacteria|p__Proteobacteria|c__Betaproteobacteria|o__Nitrosomonadales|f__Sterolibacteriaceae|g__Sulfuritalea	5.20014e-06	5.83993e-06	7.27366e-06	1.6033e-05	7.17088e-06	7.76227e-06	1.8271e-05	9.02448e-06	4.40806e-06	7.64363e-06	1.1107e-05	1.02475e-05	1.475e-05
d__Bacteria|p__Proteobacteria|c__Betaproteobacteria|o__Nitrosomonadales|f__Sterolibacteriaceae|g__Sulfuritalea|s__Sulfuritalea hydrogenivorans	5.20014e-06	5.83993e-06	7.27366e-06	1.6033e-05	7.17088e-06	7.76227e-06	1.8271e-05	9.02448e-06	4.40806e-06	7.64363e-06	1.1107e-05	1.02475e-05	1.475e-05
d__Bacteria|p__Proteobacteria|c__Betaproteobacteria|o__Nitrosomonadales|f__Sterolibacteriaceae|s__Sterolibacteriaceae bacterium J5B	5.94301e-06	5.83993e-06	9.25739e-06	6.41318e-06	3.82447e-06	1.66334e-05	2.46659e-05	5.26428e-06	2.37357e-06	1.63792e-06	1.58672e-06	5.69303e-06	3.10527e-06
d__Bacteria|p__Proteobacteria|c__Betaproteobacteria|o__Nitrosomonadales|f__Sterolibacteriaceae|s__Sterolibacteriaceae bacterium M52	5.57157e-06	2.25255e-05	1.32248e-05	5.61153e-06	5.25865e-06	8.87117e-06	1.55304e-05	4.51224e-06	2.37357e-06	5.45974e-06	8.46249e-06	7.97025e-06	9.31581e-06
d__Bacteria|p__Proteobacteria|c__Betaproteobacteria|o__Nitrosomonadales|f__Thiobacillaceae	1.7829e-05	3.3371e-05	3.50458e-05	3.52725e-05	3.01177e-05	3.54847e-05	5.48131e-05	1.50408e-05	7.4598e-06	1.74712e-05	2.16851e-05	2.27721e-05	2.32895e-05
d__Bacteria|p__Proteobacteria|c__Betaproteobacteria|o__Nitrosomonadales|f__Thiobacillaceae|g__Sulfuritortus	1.30003e-05	2.33597e-05	2.64497e-05	2.32478e-05	1.33856e-05	2.66135e-05	4.20234e-05	1.20326e-05	5.08623e-06	1.03735e-05	1.48094e-05	1.5561e-05	2.01843e-05
d__Bacteria|p__Proteobacteria|c__Betaproteobacteria|o__Nitrosomonadales|f__Thiobacillaceae|g__Sulfuritortus|s__Sulfuritortus calidifontis	1.30003e-05	2.33597e-05	2.64497e-05	2.32478e-05	1.33856e-05	2.66135e-05	4.20234e-05	1.20326e-05	5.08623e-06	1.03735e-05	1.48094e-05	1.5561e-05	2.01843e-05
d__Bacteria|p__Proteobacteria|c__Betaproteobacteria|o__Nitrosomonadales|f__Thiobacillaceae|g__Thiobacillus	4.8287e-06	1.00113e-05	8.59614e-06	1.20247e-05	1.67321e-05	8.87117e-06	1.18762e-05	3.00816e-06	1.69541e-06	5.45974e-06	5.81796e-06	6.45211e-06	3.10527e-06
d__Bacteria|p__Proteobacteria|c__Betaproteobacteria|o__Nitrosomonadales|f__Thiobacillaceae|g__Thiobacillus|s__Thiobacillus denitrificans	4.8287e-06	1.00113e-05	8.59614e-06	1.20247e-05	1.67321e-05	8.87117e-06	1.18762e-05	3.00816e-06	1.69541e-06	5.45974e-06	5.81796e-06	6.45211e-06	3.10527e-06
d__Bacteria|p__Proteobacteria|c__Betaproteobacteria|o__Rhodocyclales	0.000190548	0.000422978	0.000333266	0.00035994	0.000187399	0.000360391	0.000679683	0.000233884	9.59602e-05	0.000209654	0.000180886	0.000185213	0.000444054
d__Bacteria|p__Proteobacteria|c__Betaproteobacteria|o__Rhodocyclales|f__Azonexaceae	1.22575e-05	2.16912e-05	1.78535e-05	2.00412e-05	8.127e-06	2.32868e-05	3.83692e-05	1.27847e-05	4.40806e-06	1.14654e-05	7.93359e-06	5.69303e-06	1.86316e-05
d__Bacteria|p__Proteobacteria|c__Betaproteobacteria|o__Rhodocyclales|f__Azonexaceae|g__Dechloromonas	1.22575e-05	2.16912e-05	1.78535e-05	2.00412e-05	8.127e-06	2.32868e-05	3.83692e-05	1.27847e-05	4.40806e-06	1.14654e-05	7.93359e-06	5.69303e-06	1.86316e-05
d__Bacteria|p__Proteobacteria|c__Betaproteobacteria|o__Rhodocyclales|f__Azonexaceae|g__Dechloromonas|s__Dechloromonas aromatica	9.6574e-06	1.41827e-05	1.25636e-05	1.28264e-05	5.73671e-06	1.66334e-05	3.01472e-05	1.12806e-05	3.39082e-06	9.28155e-06	5.81796e-06	3.79536e-06	1.63027e-05
d__Bacteria|p__Proteobacteria|c__Betaproteobacteria|o__Rhodocyclales|f__Azonexaceae|g__Dechloromonas|s__Dechloromonas sp. HYN0024	2.22863e-06	7.50848e-06	5.28993e-06	7.21483e-06	2.39029e-06	6.65337e-06	8.22197e-06	1.50408e-06	1.01725e-06	2.18389e-06	2.11562e-06	1.89768e-06	2.32895e-06
d__Bacteria|p__Proteobacteria|c__Betaproteobacteria|o__Rhodocyclales|f__Rhodocyclaceae	6.79732e-05	0.000159347	0.000121007	0.000127462	5.83232e-05	0.00011089	0.000211944	7.97162e-05	3.18737e-05	7.04306e-05	7.14023e-05	6.52801e-05	0.000161474
d__Bacteria|p__Proteobacteria|c__Betaproteobacteria|o__Rhodocyclales|f__Rhodocyclaceae|g__Aromatoleum	7.05733e-06	3.3371e-05	1.9176e-05	1.76362e-05	1.19515e-05	3.2158e-05	4.11099e-05	2.40653e-05	1.22069e-05	2.0747e-05	2.00984e-05	1.70791e-05	2.63948e-05
d__Bacteria|p__Proteobacteria|c__Betaproteobacteria|o__Rhodocyclales|f__Rhodocyclaceae|g__Aromatoleum|s__Aromatoleum aromaticum	7.05733e-06	3.3371e-05	1.9176e-05	1.76362e-05	1.19515e-05	3.2158e-05	4.11099e-05	2.40653e-05	1.22069e-05	2.0747e-05	2.00984e-05	1.70791e-05	2.63948e-05
d__Bacteria|p__Proteobacteria|c__Betaproteobacteria|o__Rhodocyclales|f__Rhodocyclaceae|g__Azospira	4.34583e-05	7.59191e-05	6.34792e-05	7.29499e-05	2.39029e-05	4.43558e-05	0.000116935	3.7602e-05	1.28851e-05	3.22124e-05	3.01476e-05	2.6947e-05	7.76317e-05
d__Bacteria|p__Proteobacteria|c__Betaproteobacteria|o__Rhodocyclales|f__Rhodocyclaceae|g__Azospira|s__Azospira oryzae	5.57157e-06	1.08456e-05	7.27366e-06	1.04214e-05	4.78059e-06	5.54448e-06	7.30842e-06	3.00816e-06	2.03449e-06	4.91376e-06	1.58672e-06	6.83164e-06	1.08684e-05
d__Bacteria|p__Proteobacteria|c__Betaproteobacteria|o__Rhodocyclales|f__Rhodocyclaceae|g__Azospira|s__Azospira sp. I09	1.63433e-05	2.33597e-05	2.24822e-05	2.80577e-05	5.73671e-06	1.1089e-05	4.11099e-05	1.27847e-05	3.05174e-06	9.82753e-06	7.93359e-06	6.45211e-06	3.4158e-05
d__Bacteria|p__Proteobacteria|c__Betaproteobacteria|o__Rhodocyclales|f__Rhodocyclaceae|g__Oryzomicrobium	1.67147e-05	4.67195e-05	3.63683e-05	3.52725e-05	2.15126e-05	3.10491e-05	5.11589e-05	1.65449e-05	5.76439e-06	1.41953e-05	1.95695e-05	2.08745e-05	5.58948e-05
d__Bacteria|p__Proteobacteria|c__Betaproteobacteria|o__Rhodocyclales|f__Rhodocyclaceae|g__Oryzomicrobium|s__Oryzomicrobium terrae	1.67147e-05	4.67195e-05	3.63683e-05	3.52725e-05	2.15126e-05	3.10491e-05	5.11589e-05	1.65449e-05	5.76439e-06	1.41953e-05	1.95695e-05	2.08745e-05	5.58948e-05
d__Bacteria|p__Proteobacteria|c__Betaproteobacteria|o__Rhodocyclales|f__Rhodocyclaceae|s__Rhodocyclaceae bacterium	7.42877e-07	8.34276e-07	1.32248e-06	8.01648e-07	9.56118e-07	1.1089e-06	1.8271e-06	0	0	5.45974e-07	5.28906e-07	3.79536e-07	0
d__Bacteria|p__Proteobacteria|c__Betaproteobacteria|o__Rhodocyclales|f__Zoogloeaceae	0.000105488	0.000233597	0.000189115	0.000203618	0.000116168	0.000212908	0.000401049	0.000132359	5.66267e-05	0.000119568	9.41452e-05	0.000108927	0.000240658
d__Bacteria|p__Proteobacteria|c__Betaproteobacteria|o__Rhodocyclales|f__Zoogloeaceae|g__Azoarcus	6.64875e-05	0.000143495	0.00012233	0.000133073	6.97966e-05	0.000141939	0.000235697	8.64846e-05	3.56036e-05	7.26145e-05	6.45265e-05	6.49006e-05	0.000156816
d__Bacteria|p__Proteobacteria|c__Betaproteobacteria|o__Rhodocyclales|f__Zoogloeaceae|g__Azoarcus|s__Azoarcus communis	1.04003e-05	2.4194e-05	2.51272e-05	2.80577e-05	2.10346e-05	3.10491e-05	2.74066e-05	1.8049e-05	6.44256e-06	1.85631e-05	1.95695e-05	1.32837e-05	3.57106e-05
d__Bacteria|p__Proteobacteria|c__Betaproteobacteria|o__Rhodocyclales|f__Zoogloeaceae|g__Azoarcus|s__Azoarcus olearius	7.42877e-07	2.50283e-06	6.61242e-07	1.6033e-06	2.86835e-06	6.65337e-06	9.13552e-06	5.26428e-06	1.35633e-06	5.45974e-07	1.05781e-06	2.65675e-06	5.43422e-06
d__Bacteria|p__Proteobacteria|c__Betaproteobacteria|o__Rhodocyclales|f__Zoogloeaceae|g__Azoarcus|s__Azoarcus sp. BH72	1.48575e-06	7.50848e-06	3.30621e-06	4.00824e-06	1.43418e-06	2.21779e-06	9.13552e-07	1.50408e-06	6.78164e-07	1.09195e-06	1.05781e-06	3.79536e-07	1.55263e-06
d__Bacteria|p__Proteobacteria|c__Betaproteobacteria|o__Rhodocyclales|f__Zoogloeaceae|g__Azoarcus|s__Azoarcus sp. CIB	4.08582e-06	1.5017e-05	1.45473e-05	1.52313e-05	6.21476e-06	1.99601e-05	2.6493e-05	7.5204e-06	2.37357e-06	8.18961e-06	7.40468e-06	4.55443e-06	1.00921e-05
d__Bacteria|p__Proteobacteria|c__Betaproteobacteria|o__Rhodocyclales|f__Zoogloeaceae|g__Azoarcus|s__Azoarcus sp. DD4	1.30003e-05	2.00226e-05	1.9176e-05	2.24461e-05	8.127e-06	1.77423e-05	3.92828e-05	1.50408e-05	5.76439e-06	6.55168e-06	5.81796e-06	7.59071e-06	2.79474e-05
d__Bacteria|p__Proteobacteria|c__Betaproteobacteria|o__Rhodocyclales|f__Zoogloeaceae|g__Azoarcus|s__Azoarcus sp. DN11	8.54308e-06	1.91883e-05	1.6531e-05	1.76362e-05	9.56118e-06	2.1069e-05	3.92828e-05	1.12806e-05	4.40806e-06	1.41953e-05	1.00492e-05	8.34978e-06	2.48422e-05
d__Bacteria|p__Proteobacteria|c__Betaproteobacteria|o__Rhodocyclales|f__Zoogloeaceae|g__Azoarcus|s__Azoarcus sp. KH32C	7.8002e-06	2.58626e-05	1.71923e-05	2.08428e-05	1.14734e-05	1.77423e-05	2.83201e-05	6.76836e-06	5.08623e-06	5.45974e-06	6.34687e-06	9.86793e-06	1.475e-05
d__Bacteria|p__Proteobacteria|c__Betaproteobacteria|o__Rhodocyclales|f__Zoogloeaceae|g__Azoarcus|s__Azoarcus sp. SY39	8.91452e-06	9.17704e-06	1.05799e-05	5.61153e-06	3.82447e-06	1.21979e-05	1.27897e-05	8.27244e-06	1.69541e-06	4.91376e-06	5.28906e-06	4.17489e-06	1.39737e-05
d__Bacteria|p__Proteobacteria|c__Betaproteobacteria|o__Rhodocyclales|f__Zoogloeaceae|g__Thauera	3.41723e-05	8.17591e-05	5.88505e-05	6.17269e-05	4.15911e-05	6.76426e-05	0.000153477	4.13622e-05	2.00058e-05	3.93101e-05	2.64453e-05	4.17489e-05	7.76317e-05
d__Bacteria|p__Proteobacteria|c__Betaproteobacteria|o__Rhodocyclales|f__Zoogloeaceae|g__Thauera|s__Thauera aromatica	3.71438e-06	1.00113e-05	5.95118e-06	4.80989e-06	4.30253e-06	5.54448e-06	1.73575e-05	7.5204e-07	1.35633e-06	2.72987e-06	1.58672e-06	2.27721e-06	3.10527e-06
d__Bacteria|p__Proteobacteria|c__Betaproteobacteria|o__Rhodocyclales|f__Zoogloeaceae|g__Thauera|s__Thauera chlorobenzoica	7.42877e-06	1.16799e-05	1.58698e-05	1.3628e-05	1.43418e-05	6.65337e-06	1.55304e-05	7.5204e-06	3.7299e-06	8.73558e-06	1.58672e-06	5.69303e-06	1.39737e-05
d__Bacteria|p__Proteobacteria|c__Betaproteobacteria|o__Rhodocyclales|f__Zoogloeaceae|g__Thauera|s__Thauera humireducens	5.20014e-06	9.17704e-06	4.62869e-06	1.3628e-05	4.78059e-06	1.1089e-05	2.55795e-05	6.76836e-06	2.03449e-06	4.36779e-06	1.05781e-06	3.79536e-06	1.24211e-05
d__Bacteria|p__Proteobacteria|c__Betaproteobacteria|o__Rhodocyclales|f__Zoogloeaceae|g__Thauera|s__Thauera hydrothermalis	0	2.50283e-06	6.61242e-07	0	4.78059e-07	0	0	0	1.01725e-06	0	5.28906e-07	0	0
d__Bacteria|p__Proteobacteria|c__Betaproteobacteria|o__Rhodocyclales|f__Zoogloeaceae|g__Thauera|s__Thauera sp. K11	4.8287e-06	2.08569e-05	1.12411e-05	8.01648e-06	4.78059e-06	1.1089e-05	3.10608e-05	9.77652e-06	3.7299e-06	8.18961e-06	8.9914e-06	6.07257e-06	1.00921e-05
d__Bacteria|p__Proteobacteria|c__Betaproteobacteria|o__Rhodocyclales|f__Zoogloeaceae|g__Thauera|s__Thauera sp. MZ1T	1.00288e-05	2.16912e-05	1.78535e-05	1.84379e-05	1.24295e-05	2.66135e-05	5.02454e-05	1.42888e-05	7.12072e-06	1.36493e-05	1.00492e-05	2.04949e-05	3.49343e-05
d__Bacteria|p__Proteobacteria|c__Betaproteobacteria|o__Rhodocyclales|f__Zoogloeaceae|s__Zoogloeaceae bacteirum Par-f-2	3.71438e-07	8.34276e-07	6.61242e-07	0	4.78059e-07	3.32669e-06	0	3.00816e-06	0	5.45974e-07	5.28906e-07	0	2.32895e-06
d__Bacteria|p__Proteobacteria|c__Betaproteobacteria|s__Betaproteobacteria bacterium GR16-43	1.15146e-05	2.75311e-05	1.71923e-05	2.24461e-05	1.29076e-05	1.77423e-05	2.55795e-05	5.26428e-06	4.06898e-06	8.18961e-06	5.81796e-06	1.13861e-05	1.55263e-05
d__Bacteria|p__Proteobacteria|c__Betaproteobacteria|s__beta proteobacterium CB	3.71438e-07	8.34276e-07	2.64497e-06	1.6033e-06	0	4.43558e-06	9.13552e-07	1.50408e-06	0	1.09195e-06	0	7.59071e-07	1.24211e-05
d__Bacteria|p__Proteobacteria|c__Deltaproteobacteria	0.00263424	0.00682772	0.00450702	0.00578389	0.00276748	0.008564	0.0105762	0.00445734	0.00180086	0.00362363	0.00298832	0.00290193	0.00708312
d__Bacteria|p__Proteobacteria|c__Deltaproteobacteria|f__Candidatus Desulfofervidaceae	1.11431e-06	8.34276e-07	3.30621e-06	1.6033e-06	4.78059e-07	3.32669e-06	7.30842e-06	2.25612e-06	6.78164e-07	1.09195e-06	4.23125e-06	1.51814e-06	6.21054e-06
d__Bacteria|p__Proteobacteria|c__Deltaproteobacteria|f__Candidatus Desulfofervidaceae|g__Candidatus Desulfofervidus	1.11431e-06	8.34276e-07	3.30621e-06	1.6033e-06	4.78059e-07	3.32669e-06	7.30842e-06	2.25612e-06	6.78164e-07	1.09195e-06	4.23125e-06	1.51814e-06	6.21054e-06
d__Bacteria|p__Proteobacteria|c__Deltaproteobacteria|f__Candidatus Desulfofervidaceae|g__Candidatus Desulfofervidus|s__Candidatus Desulfofervidus auxilii	1.11431e-06	8.34276e-07	3.30621e-06	1.6033e-06	4.78059e-07	3.32669e-06	7.30842e-06	2.25612e-06	6.78164e-07	1.09195e-06	4.23125e-06	1.51814e-06	6.21054e-06
d__Bacteria|p__Proteobacteria|c__Deltaproteobacteria|o__Bradymonadales	4.08582e-05	0.000102616	8.1994e-05	9.05862e-05	3.05958e-05	6.87515e-05	0.000106886	3.38418e-05	2.03449e-05	4.204e-05	2.75031e-05	3.71945e-05	5.51185e-05
d__Bacteria|p__Proteobacteria|c__Deltaproteobacteria|o__Bradymonadales|f__Bradymonadaceae	1.30003e-05	2.75311e-05	3.10784e-05	3.20659e-05	7.17088e-06	1.77423e-05	3.65421e-05	9.02448e-06	5.08623e-06	1.74712e-05	1.05781e-05	9.48839e-06	1.39737e-05
d__Bacteria|p__Proteobacteria|c__Deltaproteobacteria|o__Bradymonadales|f__Bradymonadaceae|g__Bradymonas	1.30003e-05	2.75311e-05	3.10784e-05	3.20659e-05	7.17088e-06	1.77423e-05	3.65421e-05	9.02448e-06	5.08623e-06	1.74712e-05	1.05781e-05	9.48839e-06	1.39737e-05
d__Bacteria|p__Proteobacteria|c__Deltaproteobacteria|o__Bradymonadales|f__Bradymonadaceae|g__Bradymonas|s__Bradymonas sediminis	1.30003e-05	2.75311e-05	3.10784e-05	3.20659e-05	7.17088e-06	1.77423e-05	3.65421e-05	9.02448e-06	5.08623e-06	1.74712e-05	1.05781e-05	9.48839e-06	1.39737e-05
d__Bacteria|p__Proteobacteria|c__Deltaproteobacteria|o__Bradymonadales|s__Bradymonadales bacterium V1718	1.11431e-05	3.17025e-05	2.71109e-05	2.80577e-05	8.60506e-06	7.76227e-06	1.27897e-05	9.77652e-06	6.44256e-06	1.25574e-05	5.28906e-06	7.21118e-06	1.16448e-05
d__Bacteria|p__Proteobacteria|c__Deltaproteobacteria|o__Desulfarculales	3.26866e-05	9.6776e-05	4.69482e-05	6.41318e-05	4.15911e-05	8.09494e-05	0.000142514	5.33948e-05	2.00058e-05	4.36779e-05	3.22633e-05	4.09898e-05	0.00011179
d__Bacteria|p__Proteobacteria|c__Deltaproteobacteria|o__Desulfarculales|f__Desulfarculaceae	3.26866e-05	9.6776e-05	4.69482e-05	6.41318e-05	4.15911e-05	8.09494e-05	0.000142514	5.33948e-05	2.00058e-05	4.36779e-05	3.22633e-05	4.09898e-05	0.00011179
d__Bacteria|p__Proteobacteria|c__Deltaproteobacteria|o__Desulfarculales|f__Desulfarculaceae|g__Desulfarculus	3.26866e-05	9.6776e-05	4.69482e-05	6.41318e-05	4.15911e-05	8.09494e-05	0.000142514	5.33948e-05	2.00058e-05	4.36779e-05	3.22633e-05	4.09898e-05	0.00011179
d__Bacteria|p__Proteobacteria|c__Deltaproteobacteria|o__Desulfarculales|f__Desulfarculaceae|g__Desulfarculus|s__Desulfarculus baarsii	3.26866e-05	9.6776e-05	4.69482e-05	6.41318e-05	4.15911e-05	8.09494e-05	0.000142514	5.33948e-05	2.00058e-05	4.36779e-05	3.22633e-05	4.09898e-05	0.00011179
d__Bacteria|p__Proteobacteria|c__Deltaproteobacteria|o__Desulfobacterales	0.000273007	0.00065157	0.000484029	0.000520269	0.000264845	0.000810603	0.00108621	0.000356467	0.000155978	0.000352153	0.00031893	0.000266434	0.000697909
d__Bacteria|p__Proteobacteria|c__Deltaproteobacteria|o__Desulfobacterales|f__Desulfobacteraceae	0.000213948	0.000509743	0.000381537	0.000392807	0.000204609	0.000630962	0.000845036	0.000279759	0.000114949	0.000265343	0.000242239	0.000200774	0.000520909
d__Bacteria|p__Proteobacteria|c__Deltaproteobacteria|o__Desulfobacterales|f__Desulfobacteraceae|g__Desulfatibacillum	3.34294e-05	8.00905e-05	7.33978e-05	5.61153e-05	2.24688e-05	9.64739e-05	0.000106886	3.98581e-05	1.52587e-05	3.16665e-05	2.8032e-05	2.58084e-05	5.51185e-05
d__Bacteria|p__Proteobacteria|c__Deltaproteobacteria|o__Desulfobacterales|f__Desulfobacteraceae|g__Desulfatibacillum|s__Desulfatibacillum aliphaticivorans	3.34294e-05	8.00905e-05	7.33978e-05	5.61153e-05	2.24688e-05	9.64739e-05	0.000106886	3.98581e-05	1.52587e-05	3.16665e-05	2.8032e-05	2.58084e-05	5.51185e-05
d__Bacteria|p__Proteobacteria|c__Deltaproteobacteria|o__Desulfobacterales|f__Desulfobacteraceae|g__Desulfobacter	2.19149e-05	5.67308e-05	3.96745e-05	4.80989e-05	1.33856e-05	6.98604e-05	5.20725e-05	2.55694e-05	1.35633e-05	3.27584e-05	2.75031e-05	1.93563e-05	6.44343e-05
d__Bacteria|p__Proteobacteria|c__Deltaproteobacteria|o__Desulfobacterales|f__Desulfobacteraceae|g__Desulfobacterium	1.26289e-05	2.91997e-05	2.24822e-05	1.84379e-05	1.52979e-05	3.77025e-05	3.4715e-05	1.27847e-05	1.08506e-05	1.52873e-05	1.63961e-05	1.51814e-05	3.49343e-05
d__Bacteria|p__Proteobacteria|c__Deltaproteobacteria|o__Desulfobacterales|f__Desulfobacteraceae|g__Desulfobacterium|s__Desulfobacterium autotrophicum	1.26289e-05	2.91997e-05	2.24822e-05	1.84379e-05	1.52979e-05	3.77025e-05	3.4715e-05	1.27847e-05	1.08506e-05	1.52873e-05	1.63961e-05	1.51814e-05	3.49343e-05
d__Bacteria|p__Proteobacteria|c__Deltaproteobacteria|o__Desulfobacterales|f__Desulfobacteraceae|g__Desulfobacter|s__Desulfobacter hydrogenophilus	1.56004e-05	4.00453e-05	2.97559e-05	3.36692e-05	7.64894e-06	3.88114e-05	3.10608e-05	1.65449e-05	4.74715e-06	1.69252e-05	1.48094e-05	6.83164e-06	4.19211e-05
d__Bacteria|p__Proteobacteria|c__Deltaproteobacteria|o__Desulfobacterales|f__Desulfobacteraceae|g__Desulfobacter|s__Desulfobacter postgatei	5.57157e-06	1.58512e-05	9.91863e-06	1.04214e-05	4.30253e-06	1.99601e-05	1.37033e-05	9.02448e-06	7.4598e-06	1.14654e-05	1.1107e-05	1.17656e-05	2.09606e-05
d__Bacteria|p__Proteobacteria|c__Deltaproteobacteria|o__Desulfobacterales|f__Desulfobacteraceae|g__Desulfobacula	3.71438e-06	2.00226e-05	1.78535e-05	3.04626e-05	1.76882e-05	3.10491e-05	2.00982e-05	7.5204e-06	8.13797e-06	2.23849e-05	1.74539e-05	9.10885e-06	4.19211e-05
d__Bacteria|p__Proteobacteria|c__Deltaproteobacteria|o__Desulfobacterales|f__Desulfobacteraceae|g__Desulfobacula|s__Desulfobacula toluolica	3.71438e-06	2.00226e-05	1.78535e-05	3.04626e-05	1.76882e-05	3.10491e-05	2.00982e-05	7.5204e-06	8.13797e-06	2.23849e-05	1.74539e-05	9.10885e-06	4.19211e-05
d__Bacteria|p__Proteobacteria|c__Deltaproteobacteria|o__Desulfobacterales|f__Desulfobacteraceae|g__Desulfococcus	4.75441e-05	0.000100947	7.80265e-05	5.93219e-05	4.78059e-05	0.000129741	0.000211031	5.11387e-05	2.03449e-05	5.62353e-05	5.65929e-05	4.17489e-05	0.000120329
d__Bacteria|p__Proteobacteria|c__Deltaproteobacteria|o__Desulfobacterales|f__Desulfobacteraceae|g__Desulfococcus|s__Desulfococcus multivorans	2.00577e-05	5.50622e-05	2.90946e-05	2.56527e-05	2.4381e-05	5.43359e-05	7.58248e-05	1.9553e-05	8.47705e-06	2.51148e-05	2.59164e-05	1.5561e-05	5.20133e-05
d__Bacteria|p__Proteobacteria|c__Deltaproteobacteria|o__Desulfobacterales|f__Desulfobacteraceae|g__Desulfococcus|s__Desulfococcus oleovorans	2.67436e-05	4.33824e-05	4.62869e-05	3.36692e-05	2.15126e-05	7.20782e-05	0.000122416	3.08336e-05	1.15288e-05	3.11205e-05	2.64453e-05	2.54289e-05	6.52107e-05
d__Bacteria|p__Proteobacteria|c__Deltaproteobacteria|o__Desulfobacterales|f__Desulfobacteraceae|g__Desulfosarcina	9.02595e-05	0.000205232	0.000140183	0.000168346	8.17481e-05	0.000248393	0.000390087	0.000133863	4.44197e-05	9.93672e-05	9.30874e-05	8.53955e-05	0.000196408
d__Bacteria|p__Proteobacteria|c__Deltaproteobacteria|o__Desulfobacterales|f__Desulfobacteraceae|g__Desulfosarcina|s__Desulfosarcina alkanivorans	2.97151e-05	6.09022e-05	3.76908e-05	4.48923e-05	1.86443e-05	7.20782e-05	0.000158958	5.26428e-05	1.52587e-05	2.0201e-05	2.48586e-05	2.6188e-05	6.90922e-05
d__Bacteria|p__Proteobacteria|c__Deltaproteobacteria|o__Desulfobacterales|f__Desulfobacteraceae|g__Desulfosarcina|s__Desulfosarcina ovata	3.12008e-05	6.75764e-05	6.0173e-05	6.97433e-05	3.29861e-05	8.31672e-05	0.000125157	3.68499e-05	1.52587e-05	4.31319e-05	3.22633e-05	3.26401e-05	6.52107e-05
d__Bacteria|p__Proteobacteria|c__Deltaproteobacteria|o__Desulfobacterales|f__Desulfobacteraceae|g__Desulfosarcina|s__Desulfosarcina widdelii	2.52578e-05	7.00792e-05	3.8352e-05	4.89005e-05	2.58152e-05	8.5385e-05	9.22688e-05	3.98581e-05	1.2546e-05	3.22124e-05	3.12054e-05	2.50493e-05	5.90001e-05
d__Bacteria|p__Proteobacteria|c__Deltaproteobacteria|o__Desulfobacterales|f__Desulfobulbaceae	5.86873e-05	0.000140993	0.000101831	0.000127462	5.92793e-05	0.000178532	0.000240264	7.67081e-05	4.06898e-05	8.62638e-05	7.61624e-05	6.41415e-05	0.000174671
d__Bacteria|p__Proteobacteria|c__Deltaproteobacteria|o__Desulfobacterales|f__Desulfobulbaceae|g__Desulfobulbus	2.7115e-05	5.50622e-05	4.49644e-05	6.814e-05	2.62932e-05	8.42761e-05	0.000106886	3.60979e-05	2.03449e-05	3.76722e-05	2.8032e-05	2.99833e-05	8.22896e-05
d__Bacteria|p__Proteobacteria|c__Deltaproteobacteria|o__Desulfobacterales|f__Desulfobulbaceae|g__Desulfobulbus|s__Desulfobulbus oralis	2.7115e-05	5.50622e-05	4.49644e-05	6.814e-05	2.62932e-05	8.42761e-05	0.000106886	3.60979e-05	2.03449e-05	3.76722e-05	2.8032e-05	2.99833e-05	8.22896e-05
d__Bacteria|p__Proteobacteria|c__Deltaproteobacteria|o__Desulfobacterales|f__Desulfobulbaceae|g__Desulfocapsa	3.71438e-06	1.66855e-05	5.95118e-06	8.01648e-06	4.78059e-06	1.77423e-05	1.64439e-05	5.26428e-06	2.03449e-06	7.09766e-06	8.9914e-06	4.93396e-06	2.25132e-05
d__Bacteria|p__Proteobacteria|c__Deltaproteobacteria|o__Desulfobacterales|f__Desulfobulbaceae|g__Desulfocapsa|s__Desulfocapsa sulfexigens	3.71438e-06	1.66855e-05	5.95118e-06	8.01648e-06	4.78059e-06	1.77423e-05	1.64439e-05	5.26428e-06	2.03449e-06	7.09766e-06	8.9914e-06	4.93396e-06	2.25132e-05
d__Bacteria|p__Proteobacteria|c__Deltaproteobacteria|o__Desulfobacterales|f__Desulfobulbaceae|g__Desulfotalea	6.31445e-06	1.5017e-05	1.32248e-05	1.52313e-05	8.60506e-06	1.44156e-05	2.74066e-05	7.5204e-06	3.39082e-06	8.73558e-06	1.05781e-05	6.83164e-06	1.78553e-05
d__Bacteria|p__Proteobacteria|c__Deltaproteobacteria|o__Desulfobacterales|f__Desulfobulbaceae|g__Desulfotalea|s__Desulfotalea psychrophila	6.31445e-06	1.5017e-05	1.32248e-05	1.52313e-05	8.60506e-06	1.44156e-05	2.74066e-05	7.5204e-06	3.39082e-06	8.73558e-06	1.05781e-05	6.83164e-06	1.78553e-05
d__Bacteria|p__Proteobacteria|c__Deltaproteobacteria|o__Desulfobacterales|f__Desulfobulbaceae|g__Desulfurivibrio	2.15434e-05	5.42279e-05	3.76908e-05	3.60741e-05	1.96004e-05	6.20982e-05	8.86146e-05	2.78255e-05	1.49196e-05	3.22124e-05	2.85609e-05	2.23926e-05	5.12369e-05
d__Bacteria|p__Proteobacteria|c__Deltaproteobacteria|o__Desulfobacterales|f__Desulfobulbaceae|g__Desulfurivibrio|s__Desulfurivibrio alkaliphilus	2.15434e-05	5.42279e-05	3.76908e-05	3.60741e-05	1.96004e-05	6.20982e-05	8.86146e-05	2.78255e-05	1.49196e-05	3.22124e-05	2.85609e-05	2.23926e-05	5.12369e-05
d__Bacteria|p__Proteobacteria|c__Deltaproteobacteria|o__Desulfovibrionales	0.00123392	0.00349729	0.00212457	0.00314887	0.00135386	0.00497562	0.00518989	0.00261108	0.000997579	0.00197369	0.00143862	0.00142667	0.00358426
d__Bacteria|p__Proteobacteria|c__Deltaproteobacteria|o__Desulfovibrionales|f__Desulfohalobiaceae	8.17164e-06	4.17138e-05	1.38861e-05	2.24461e-05	1.05173e-05	3.32669e-05	4.65912e-05	1.65449e-05	7.79888e-06	9.28155e-06	9.5203e-06	1.13861e-05	2.63948e-05
d__Bacteria|p__Proteobacteria|c__Deltaproteobacteria|o__Desulfovibrionales|f__Desulfohalobiaceae|g__Desulfohalobium	8.17164e-06	4.17138e-05	1.38861e-05	2.24461e-05	1.05173e-05	3.32669e-05	4.65912e-05	1.65449e-05	7.79888e-06	9.28155e-06	9.5203e-06	1.13861e-05	2.63948e-05
d__Bacteria|p__Proteobacteria|c__Deltaproteobacteria|o__Desulfovibrionales|f__Desulfohalobiaceae|g__Desulfohalobium|s__Desulfohalobium retbaense	8.17164e-06	4.17138e-05	1.38861e-05	2.24461e-05	1.05173e-05	3.32669e-05	4.65912e-05	1.65449e-05	7.79888e-06	9.28155e-06	9.5203e-06	1.13861e-05	2.63948e-05
d__Bacteria|p__Proteobacteria|c__Deltaproteobacteria|o__Desulfovibrionales|f__Desulfomicrobiaceae	4.71727e-05	0.000155175	8.1994e-05	0.000132272	6.35818e-05	0.000199601	0.000231129	8.57325e-05	3.35691e-05	8.13501e-05	5.87085e-05	5.80689e-05	0.000164579
d__Bacteria|p__Proteobacteria|c__Deltaproteobacteria|o__Desulfovibrionales|f__Desulfomicrobiaceae|g__Desulfomicrobium	4.71727e-05	0.000155175	8.1994e-05	0.000132272	6.35818e-05	0.000199601	0.000231129	8.57325e-05	3.35691e-05	8.13501e-05	5.87085e-05	5.80689e-05	0.000164579
d__Bacteria|p__Proteobacteria|c__Deltaproteobacteria|o__Desulfovibrionales|f__Desulfomicrobiaceae|g__Desulfomicrobium|s__Desulfomicrobium baculatum	2.34006e-05	7.50848e-05	3.96745e-05	6.01236e-05	2.82055e-05	8.31672e-05	0.000117848	4.28663e-05	1.42414e-05	3.22124e-05	3.01476e-05	2.42903e-05	8.77239e-05
d__Bacteria|p__Proteobacteria|c__Deltaproteobacteria|o__Desulfovibrionales|f__Desulfomicrobiaceae|g__Desulfomicrobium|s__Desulfomicrobium orale	2.37721e-05	7.34163e-05	4.0997e-05	6.97433e-05	3.34641e-05	0.000111998	0.000107799	4.06101e-05	1.83104e-05	4.74997e-05	2.75031e-05	3.22605e-05	7.60791e-05
d__Bacteria|p__Proteobacteria|c__Deltaproteobacteria|o__Desulfovibrionales|f__Desulfovibrionaceae	0.00116892	0.0032712	0.00200224	0.00295968	0.00126686	0.00468952	0.00486741	0.00247421	0.000948412	0.00186778	0.00135876	0.00134621	0.00336223
d__Bacteria|p__Proteobacteria|c__Deltaproteobacteria|o__Desulfovibrionales|f__Desulfovibrionaceae|g__Desulfocurvibacter	3.23151e-05	7.92562e-05	5.15769e-05	6.97433e-05	2.91616e-05	7.98405e-05	0.00012333	5.03867e-05	1.59368e-05	3.65802e-05	3.70234e-05	3.11219e-05	9.08291e-05
d__Bacteria|p__Proteobacteria|c__Deltaproteobacteria|o__Desulfovibrionales|f__Desulfovibrionaceae|g__Desulfocurvibacter|s__Desulfocurvibacter africanus	3.23151e-05	7.92562e-05	5.15769e-05	6.97433e-05	2.91616e-05	7.98405e-05	0.00012333	5.03867e-05	1.59368e-05	3.65802e-05	3.70234e-05	3.11219e-05	9.08291e-05
d__Bacteria|p__Proteobacteria|c__Deltaproteobacteria|o__Desulfovibrionales|f__Desulfovibrionaceae|g__Desulfovibrio	0.000964625	0.00276062	0.00169344	0.00254924	0.00106894	0.00402086	0.00410368	0.00212526	0.000829055	0.00158769	0.00116941	0.00114772	0.00288324
d__Bacteria|p__Proteobacteria|c__Deltaproteobacteria|o__Desulfovibrionales|f__Desulfovibrionaceae|g__Desulfovibrio|s__Candidatus Desulfovibrio trichonymphae	3.26866e-05	9.01018e-05	5.55443e-05	8.73796e-05	2.4381e-05	0.000133067	0.000116935	7.82121e-05	2.64484e-05	5.84192e-05	5.28906e-05	3.94717e-05	8.61712e-05
d__Bacteria|p__Proteobacteria|c__Deltaproteobacteria|o__Desulfovibrionales|f__Desulfovibrionaceae|g__Desulfovibrio|s__Desulfovibrio alaskensis	3.71438e-05	0.000105119	6.94304e-05	0.000102611	4.20692e-05	0.000189621	0.000178143	0.000100773	4.23852e-05	6.66088e-05	3.22633e-05	4.51647e-05	0.000131198
d__Bacteria|p__Proteobacteria|c__Deltaproteobacteria|o__Desulfovibrionales|f__Desulfovibrionaceae|g__Desulfovibrio|s__Desulfovibrio carbinolicus	2.22863e-05	4.42166e-05	2.64497e-05	2.64544e-05	1.76882e-05	6.09893e-05	6.85164e-05	2.33132e-05	1.11897e-05	2.67527e-05	1.85117e-05	1.40428e-05	4.03685e-05
d__Bacteria|p__Proteobacteria|c__Deltaproteobacteria|o__Desulfovibrionales|f__Desulfovibrionaceae|g__Desulfovibrio|s__Desulfovibrio carbinoliphilus	3.56581e-05	9.92789e-05	5.35606e-05	7.69582e-05	2.72494e-05	9.86917e-05	0.000143428	6.76836e-05	2.23794e-05	4.74997e-05	3.86101e-05	3.11219e-05	9.31581e-05
d__Bacteria|p__Proteobacteria|c__Deltaproteobacteria|o__Desulfovibrionales|f__Desulfovibrionaceae|g__Desulfovibrio|s__Desulfovibrio desulfuricans	0.000118117	0.000289494	0.000208952	0.000268552	0.000122861	0.000408074	0.000456776	0.000227116	8.13797e-05	0.000164338	0.000131169	0.00013929	0.000326053
d__Bacteria|p__Proteobacteria|c__Deltaproteobacteria|o__Desulfovibrionales|f__Desulfovibrionaceae|g__Desulfovibrio|s__Desulfovibrio fairfieldensis	0.000163433	0.000468863	0.000322025	0.000484997	0.000176404	0.00071302	0.00075094	0.000406853	0.000161403	0.00029701	0.000236421	0.000218233	0.000525567
d__Bacteria|p__Proteobacteria|c__Deltaproteobacteria|o__Desulfovibrionales|f__Desulfovibrionaceae|g__Desulfovibrio|s__Desulfovibrio ferrophilus	2.26577e-05	4.50509e-05	2.44659e-05	2.9661e-05	1.29076e-05	6.20982e-05	6.76029e-05	3.23377e-05	9.83338e-06	2.67527e-05	1.53383e-05	1.48019e-05	3.88159e-05
d__Bacteria|p__Proteobacteria|c__Deltaproteobacteria|o__Desulfovibrionales|f__Desulfovibrionaceae|g__Desulfovibrio|s__Desulfovibrio gigas	4.12297e-05	0.000125141	6.14955e-05	0.000105817	4.39814e-05	0.000202928	0.000185451	9.09968e-05	3.323e-05	5.95111e-05	2.90898e-05	3.87126e-05	0.000112566
d__Bacteria|p__Proteobacteria|c__Deltaproteobacteria|o__Desulfovibrionales|f__Desulfovibrionaceae|g__Desulfovibrio|s__Desulfovibrio hydrothermalis	8.54308e-06	3.25368e-05	2.51272e-05	3.04626e-05	8.60506e-06	2.43957e-05	1.64439e-05	2.18092e-05	6.78164e-06	1.58332e-05	8.9914e-06	1.82177e-05	4.58027e-05
d__Bacteria|p__Proteobacteria|c__Deltaproteobacteria|o__Desulfovibrionales|f__Desulfovibrionaceae|g__Desulfovibrio|s__Desulfovibrio magneticus	2.34006e-05	6.00679e-05	4.62869e-05	9.45944e-05	2.91616e-05	7.65138e-05	0.000103231	3.7602e-05	1.76323e-05	3.60343e-05	3.12054e-05	3.15015e-05	9.00528e-05
d__Bacteria|p__Proteobacteria|c__Deltaproteobacteria|o__Desulfovibrionales|f__Desulfovibrionaceae|g__Desulfovibrio|s__Desulfovibrio piger	0.000132603	0.000402121	0.00020763	0.00033108	0.000139115	0.000563319	0.000562748	0.000286527	0.000112236	0.000225487	0.000219496	0.000141567	0.000381172
d__Bacteria|p__Proteobacteria|c__Deltaproteobacteria|o__Desulfovibrionales|f__Desulfovibrionaceae|g__Desulfovibrio|s__Desulfovibrio salexigens	1.11431e-05	3.3371e-05	1.58698e-05	3.28675e-05	1.00392e-05	4.65736e-05	5.48131e-05	2.25612e-05	1.08506e-05	1.63792e-05	1.79828e-05	1.82177e-05	2.87237e-05
d__Bacteria|p__Proteobacteria|c__Deltaproteobacteria|o__Desulfovibrionales|f__Desulfovibrionaceae|g__Desulfovibrio|s__Desulfovibrio sp. G11	4.45726e-06	1.5017e-05	9.25739e-06	8.01648e-06	3.34641e-06	2.1069e-05	1.27897e-05	1.12806e-05	2.71266e-06	7.09766e-06	3.70234e-06	4.93396e-06	9.31581e-06
d__Bacteria|p__Proteobacteria|c__Deltaproteobacteria|o__Desulfovibrionales|f__Desulfovibrionaceae|g__Desulfovibrio|s__Desulfovibrio sp. IOR2	5.16299e-05	0.000128479	9.25739e-05	0.000112231	5.40206e-05	0.000119761	0.000174489	8.34764e-05	3.08565e-05	5.84192e-05	6.1882e-05	5.50327e-05	0.000100921
d__Bacteria|p__Proteobacteria|c__Deltaproteobacteria|o__Desulfovibrionales|f__Desulfovibrionaceae|g__Desulfovibrio|s__Desulfovibrio vulgaris	0.000137061	0.00045468	0.000240031	0.000403229	0.000210346	0.000716347	0.000644968	0.000352707	0.000149196	0.000229855	8.46249e-05	0.000181418	0.000419988
d__Bacteria|p__Proteobacteria|c__Deltaproteobacteria|o__Desulfovibrionales|f__Desulfovibrionaceae|g__Lawsonia	6.31445e-06	3.83767e-05	1.45473e-05	4.16857e-05	1.76882e-05	7.87316e-05	5.93809e-05	2.78255e-05	1.08506e-05	2.40228e-05	3.17343e-06	1.66996e-05	3.49343e-05
d__Bacteria|p__Proteobacteria|c__Deltaproteobacteria|o__Desulfovibrionales|f__Desulfovibrionaceae|g__Lawsonia|s__Lawsonia intracellularis	6.31445e-06	3.83767e-05	1.45473e-05	4.16857e-05	1.76882e-05	7.87316e-05	5.93809e-05	2.78255e-05	1.08506e-05	2.40228e-05	3.17343e-06	1.66996e-05	3.49343e-05
d__Bacteria|p__Proteobacteria|c__Deltaproteobacteria|o__Desulfovibrionales|f__Desulfovibrionaceae|g__Pseudodesulfovibrio	0.00011886	0.000274477	0.000168617	0.000191594	0.000108997	0.000333778	0.000391	0.000169961	7.019e-05	0.0001627	0.000101021	0.000103613	0.000256185
d__Bacteria|p__Proteobacteria|c__Deltaproteobacteria|o__Desulfovibrionales|f__Desulfovibrionaceae|g__Pseudodesulfovibrio|s__Pseudodesulfovibrio aespoeensis	2.60007e-05	7.42506e-05	3.63683e-05	4.80989e-05	2.4381e-05	9.5365e-05	6.48622e-05	4.81305e-05	1.93277e-05	4.25859e-05	2.64453e-05	2.6188e-05	6.13291e-05
d__Bacteria|p__Proteobacteria|c__Deltaproteobacteria|o__Desulfovibrionales|f__Desulfovibrionaceae|g__Pseudodesulfovibrio|s__Pseudodesulfovibrio indicus	3.45438e-05	6.25707e-05	4.03358e-05	4.80989e-05	2.86835e-05	7.87316e-05	0.000131552	3.60979e-05	1.62759e-05	3.87641e-05	2.90898e-05	2.54289e-05	6.44343e-05
d__Bacteria|p__Proteobacteria|c__Deltaproteobacteria|o__Desulfovibrionales|f__Desulfovibrionaceae|g__Pseudodesulfovibrio|s__Pseudodesulfovibrio piezophilus	5.94301e-06	1.33484e-05	1.19024e-05	1.20247e-05	7.64894e-06	2.43957e-05	2.10117e-05	1.12806e-05	6.44256e-06	1.09195e-05	8.46249e-06	9.48839e-06	2.17369e-05
d__Bacteria|p__Proteobacteria|c__Deltaproteobacteria|o__Desulfovibrionales|f__Desulfovibrionaceae|g__Pseudodesulfovibrio|s__Pseudodesulfovibrio profundus	1.04003e-05	2.75311e-05	1.85148e-05	2.16445e-05	1.29076e-05	3.43758e-05	3.56285e-05	1.8049e-05	8.13797e-06	2.0747e-05	5.81796e-06	1.10065e-05	2.56185e-05
d__Bacteria|p__Proteobacteria|c__Deltaproteobacteria|o__Desulfovibrionales|f__Desulfovibrionaceae|g__Pseudodesulfovibrio|s__Pseudodesulfovibrio sp. SRB007	3.9001e-05	8.7599e-05	5.42218e-05	5.61153e-05	3.01177e-05	8.87117e-05	0.000112367	4.58744e-05	1.59368e-05	4.25859e-05	2.96187e-05	2.88447e-05	7.06449e-05
d__Bacteria|p__Proteobacteria|c__Deltaproteobacteria|o__Desulfurellales	5.57157e-06	9.17704e-06	6.61242e-06	1.68346e-05	7.64894e-06	1.33067e-05	1.00491e-05	5.26428e-06	2.37357e-06	5.45974e-06	6.87577e-06	6.07257e-06	2.32895e-05
d__Bacteria|p__Proteobacteria|c__Deltaproteobacteria|o__Desulfurellales|f__Desulfurellaceae	5.57157e-06	9.17704e-06	6.61242e-06	1.68346e-05	7.64894e-06	1.33067e-05	1.00491e-05	5.26428e-06	2.37357e-06	5.45974e-06	6.87577e-06	6.07257e-06	2.32895e-05
d__Bacteria|p__Proteobacteria|c__Deltaproteobacteria|o__Desulfurellales|f__Desulfurellaceae|g__Desulfurella	3.34294e-06	4.17138e-06	2.64497e-06	1.52313e-05	4.30253e-06	6.65337e-06	5.48131e-06	3.7602e-06	1.69541e-06	3.27584e-06	5.81796e-06	4.93396e-06	1.475e-05
d__Bacteria|p__Proteobacteria|c__Deltaproteobacteria|o__Desulfurellales|f__Desulfurellaceae|g__Desulfurella|s__Desulfurella acetivorans	3.34294e-06	4.17138e-06	2.64497e-06	1.52313e-05	4.30253e-06	6.65337e-06	5.48131e-06	3.7602e-06	1.69541e-06	3.27584e-06	5.81796e-06	4.93396e-06	1.475e-05
d__Bacteria|p__Proteobacteria|c__Deltaproteobacteria|o__Desulfurellales|f__Desulfurellaceae|g__Hippea	2.22863e-06	4.17138e-06	3.96745e-06	1.6033e-06	3.34641e-06	6.65337e-06	4.56776e-06	1.50408e-06	6.78164e-07	2.18389e-06	1.05781e-06	1.13861e-06	8.53949e-06
d__Bacteria|p__Proteobacteria|c__Deltaproteobacteria|o__Desulfurellales|f__Desulfurellaceae|g__Hippea|s__Hippea maritima	2.22863e-06	4.17138e-06	3.96745e-06	1.6033e-06	3.34641e-06	6.65337e-06	4.56776e-06	1.50408e-06	6.78164e-07	2.18389e-06	1.05781e-06	1.13861e-06	8.53949e-06
d__Bacteria|p__Proteobacteria|c__Deltaproteobacteria|o__Desulfuromonadales	0.000387782	0.00100864	0.000654629	0.000659756	0.000364759	0.00101797	0.0014224	0.000541469	0.000250582	0.00049083	0.000457503	0.00039244	0.00103017
d__Bacteria|p__Proteobacteria|c__Deltaproteobacteria|o__Desulfuromonadales|f__Desulfuromonadaceae	8.87738e-05	0.000258626	0.000158698	0.000161933	8.22261e-05	0.000267244	0.000356285	0.000148904	6.84945e-05	0.000133764	9.62608e-05	0.000104752	0.000267829
d__Bacteria|p__Proteobacteria|c__Deltaproteobacteria|o__Desulfuromonadales|f__Desulfuromonadaceae|g__Desulfuromonas	3.6401e-05	0.000112627	6.54629e-05	6.814e-05	3.34641e-05	9.86917e-05	0.000165353	5.79071e-05	2.61093e-05	4.85917e-05	4.01968e-05	4.66829e-05	0.000112566
d__Bacteria|p__Proteobacteria|c__Deltaproteobacteria|o__Desulfuromonadales|f__Desulfuromonadaceae|g__Desulfuromonas|s__Desulfuromonas soudanensis	2.08005e-05	5.50622e-05	3.8352e-05	4.00824e-05	2.34249e-05	5.87715e-05	0.00011054	3.60979e-05	1.42414e-05	2.23849e-05	1.85117e-05	2.58084e-05	5.90001e-05
d__Bacteria|p__Proteobacteria|c__Deltaproteobacteria|o__Desulfuromonadales|f__Desulfuromonadaceae|g__Desulfuromonas|s__Desulfuromonas sp. DDH964	1.56004e-05	5.7565e-05	2.71109e-05	2.7256e-05	1.00392e-05	3.88114e-05	5.48131e-05	2.18092e-05	1.18679e-05	2.62067e-05	2.16851e-05	2.08745e-05	5.35659e-05
d__Bacteria|p__Proteobacteria|c__Deltaproteobacteria|o__Desulfuromonadales|f__Desulfuromonadaceae|g__Pelobacter	5.16299e-05	0.000143495	9.32351e-05	9.13878e-05	4.82839e-05	0.000163008	0.000187278	9.02448e-05	4.06898e-05	8.3534e-05	5.6064e-05	5.73099e-05	0.000150606
d__Bacteria|p__Proteobacteria|c__Deltaproteobacteria|o__Desulfuromonadales|f__Desulfuromonadaceae|g__Pelobacter|s__Pelobacter acetylenicus	1.1886e-05	4.75537e-05	1.25636e-05	1.92395e-05	6.69282e-06	3.32669e-05	4.65912e-05	2.18092e-05	1.15288e-05	2.1293e-05	1.00492e-05	1.10065e-05	3.26053e-05
d__Bacteria|p__Proteobacteria|c__Deltaproteobacteria|o__Desulfuromonadales|f__Desulfuromonadaceae|g__Pelobacter|s__Pelobacter carbinolicus	1.04003e-05	2.83654e-05	2.44659e-05	2.56527e-05	1.09954e-05	4.43558e-05	2.6493e-05	2.55694e-05	1.08506e-05	3.00286e-05	1.53383e-05	1.70791e-05	5.27896e-05
d__Bacteria|p__Proteobacteria|c__Deltaproteobacteria|o__Desulfuromonadales|f__Desulfuromonadaceae|g__Pelobacter|s__Pelobacter propionicus	1.5229e-05	4.25481e-05	1.98373e-05	1.3628e-05	1.14734e-05	4.99003e-05	7.7652e-05	2.33132e-05	6.44256e-06	1.63792e-05	1.63961e-05	1.0627e-05	3.26053e-05
d__Bacteria|p__Proteobacteria|c__Deltaproteobacteria|o__Desulfuromonadales|f__Desulfuromonadaceae|g__Pelobacter|s__Pelobacter sp. SFB93	1.30003e-05	2.08569e-05	3.30621e-05	2.88593e-05	1.57759e-05	3.54847e-05	3.65421e-05	1.8801e-05	1.15288e-05	1.47413e-05	1.42805e-05	1.74586e-05	3.26053e-05
d__Bacteria|p__Proteobacteria|c__Deltaproteobacteria|o__Desulfuromonadales|f__Geobacteraceae	0.000293436	0.000730826	0.00048998	0.000480187	0.00027823	0.000729653	0.00102318	0.000382788	0.000175644	0.000348331	0.000348549	0.000280097	0.000742159
d__Bacteria|p__Proteobacteria|c__Deltaproteobacteria|o__Desulfuromonadales|f__Geobacteraceae|g__Geoalkalibacter	1.93148e-05	4.42166e-05	3.04171e-05	2.16445e-05	1.19515e-05	3.32669e-05	4.65912e-05	1.42888e-05	9.15521e-06	1.25574e-05	1.53383e-05	1.5561e-05	3.95922e-05
d__Bacteria|p__Proteobacteria|c__Deltaproteobacteria|o__Desulfuromonadales|f__Geobacteraceae|g__Geoalkalibacter|s__Geoalkalibacter subterraneus	1.93148e-05	4.42166e-05	3.04171e-05	2.16445e-05	1.19515e-05	3.32669e-05	4.65912e-05	1.42888e-05	9.15521e-06	1.25574e-05	1.53383e-05	1.5561e-05	3.95922e-05
d__Bacteria|p__Proteobacteria|c__Deltaproteobacteria|o__Desulfuromonadales|f__Geobacteraceae|g__Geobacter	0.000274121	0.000684941	0.000458902	0.000458542	0.000266279	0.000696387	0.000976587	0.000368499	0.00016615	0.000335774	0.000331095	0.000263777	0.000701791
d__Bacteria|p__Proteobacteria|c__Deltaproteobacteria|o__Desulfuromonadales|f__Geobacteraceae|g__Geobacter|s__Geobacter anodireducens	2.04291e-05	4.50509e-05	1.25636e-05	1.44297e-05	1.86443e-05	4.32469e-05	6.30351e-05	2.33132e-05	8.81613e-06	1.58332e-05	1.26937e-05	1.48019e-05	3.26053e-05
d__Bacteria|p__Proteobacteria|c__Deltaproteobacteria|o__Desulfuromonadales|f__Geobacteraceae|g__Geobacter|s__Geobacter bemidjiensis	1.59718e-05	4.33824e-05	2.51272e-05	1.68346e-05	1.38637e-05	2.77224e-05	7.21706e-05	1.50408e-05	8.13797e-06	1.91091e-05	1.26937e-05	8.72932e-06	5.20133e-05
d__Bacteria|p__Proteobacteria|c__Deltaproteobacteria|o__Desulfuromonadales|f__Geobacteraceae|g__Geobacter|s__Geobacter daltonii	1.26289e-05	2.33597e-05	2.1821e-05	2.7256e-05	1.09954e-05	3.54847e-05	4.2937e-05	1.72969e-05	1.08506e-05	2.18389e-05	1.90406e-05	1.48019e-05	4.8908e-05
d__Bacteria|p__Proteobacteria|c__Deltaproteobacteria|o__Desulfuromonadales|f__Geobacteraceae|g__Geobacter|s__Geobacter lovleyi	1.56004e-05	3.17025e-05	2.38047e-05	2.48511e-05	2.34249e-05	3.54847e-05	6.76029e-05	2.25612e-05	7.79888e-06	1.96551e-05	1.05781e-05	1.48019e-05	3.02764e-05
d__Bacteria|p__Proteobacteria|c__Deltaproteobacteria|o__Desulfuromonadales|f__Geobacteraceae|g__Geobacter|s__Geobacter metallireducens	2.78579e-05	5.58965e-05	4.16582e-05	3.60741e-05	3.01177e-05	6.54249e-05	0.000101404	2.78255e-05	1.76323e-05	3.49423e-05	3.12054e-05	2.73266e-05	6.83159e-05
d__Bacteria|p__Proteobacteria|c__Deltaproteobacteria|o__Desulfuromonadales|f__Geobacteraceae|g__Geobacter|s__Geobacter pickeringii	2.00577e-05	4.50509e-05	3.24009e-05	2.56527e-05	2.15126e-05	3.88114e-05	6.57758e-05	2.40653e-05	7.79888e-06	2.18389e-05	1.21648e-05	1.74586e-05	3.72632e-05
d__Bacteria|p__Proteobacteria|c__Deltaproteobacteria|o__Desulfuromonadales|f__Geobacteraceae|g__Geobacter|s__Geobacter sp. DSM 9736	1.41147e-05	4.8388e-05	2.90946e-05	3.60741e-05	1.19515e-05	1.99601e-05	3.19743e-05	1.57928e-05	8.47705e-06	1.74712e-05	1.32226e-05	1.29042e-05	2.17369e-05
d__Bacteria|p__Proteobacteria|c__Deltaproteobacteria|o__Desulfuromonadales|f__Geobacteraceae|g__Geobacter|s__Geobacter sp. FeAm09	3.19437e-05	7.59191e-05	5.35606e-05	5.13054e-05	2.62932e-05	7.20782e-05	0.000101404	4.81305e-05	2.33967e-05	3.60343e-05	2.53875e-05	2.42903e-05	6.67633e-05
d__Bacteria|p__Proteobacteria|c__Deltaproteobacteria|o__Desulfuromonadales|f__Geobacteraceae|g__Geobacter|s__Geobacter sp. M18	2.41435e-05	5.25594e-05	5.28993e-05	4.89005e-05	2.24688e-05	7.09693e-05	6.943e-05	3.23377e-05	1.2546e-05	2.45688e-05	2.8032e-05	2.16335e-05	5.12369e-05
d__Bacteria|p__Proteobacteria|c__Deltaproteobacteria|o__Desulfuromonadales|f__Geobacteraceae|g__Geobacter|s__Geobacter sp. M21	1.5229e-05	4.17138e-05	2.90946e-05	3.60741e-05	2.29468e-05	4.32469e-05	7.39977e-05	1.50408e-05	1.18679e-05	2.51148e-05	2.38008e-05	2.84652e-05	5.20133e-05
d__Bacteria|p__Proteobacteria|c__Deltaproteobacteria|o__Desulfuromonadales|f__Geobacteraceae|g__Geobacter|s__Geobacter sulfurreducens	2.82293e-05	8.84333e-05	4.43032e-05	5.77186e-05	1.76882e-05	8.20583e-05	0.000102318	5.33948e-05	1.28851e-05	3.22124e-05	8.62116e-05	2.08745e-05	9.16054e-05
d__Bacteria|p__Proteobacteria|c__Deltaproteobacteria|o__Desulfuromonadales|f__Geobacteraceae|g__Geobacter|s__Geobacter uraniireducens	1.59718e-05	5.58965e-05	3.17396e-05	2.32478e-05	1.48198e-05	6.4316e-05	5.48131e-05	2.85775e-05	1.15288e-05	2.29309e-05	1.63961e-05	2.6947e-05	5.82238e-05
d__Bacteria|p__Proteobacteria|c__Deltaproteobacteria|o__Myxococcales	0.000535986	0.00112794	0.000876145	0.000965184	0.000558373	0.00113994	0.00194495	0.000633217	0.000272961	0.000526319	0.000550062	0.000593973	0.00113498
d__Bacteria|p__Proteobacteria|c__Deltaproteobacteria|o__Myxococcales|f__Anaeromyxobacteraceae	5.49729e-05	0.000128479	0.000117701	0.000118644	6.11915e-05	0.000144156	0.000224734	6.91877e-05	3.11955e-05	5.95111e-05	6.82288e-05	6.60392e-05	0.000138961
d__Bacteria|p__Proteobacteria|c__Deltaproteobacteria|o__Myxococcales|f__Anaeromyxobacteraceae|g__Anaeromyxobacter	5.49729e-05	0.000128479	0.000117701	0.000118644	6.11915e-05	0.000144156	0.000224734	6.91877e-05	3.11955e-05	5.95111e-05	6.82288e-05	6.60392e-05	0.000138961
d__Bacteria|p__Proteobacteria|c__Deltaproteobacteria|o__Myxococcales|f__Anaeromyxobacteraceae|g__Anaeromyxobacter|s__Anaeromyxobacter dehalogenans	1.59718e-05	3.25368e-05	3.17396e-05	4.0884e-05	2.10346e-05	2.88313e-05	6.02945e-05	2.18092e-05	1.32242e-05	1.52873e-05	1.48094e-05	2.1254e-05	4.26975e-05
d__Bacteria|p__Proteobacteria|c__Deltaproteobacteria|o__Myxococcales|f__Anaeromyxobacteraceae|g__Anaeromyxobacter|s__Anaeromyxobacter sp. Fw109-5	1.85719e-05	3.75424e-05	2.90946e-05	3.12643e-05	1.52979e-05	3.65936e-05	5.66402e-05	2.10571e-05	6.10347e-06	1.31034e-05	2.69742e-05	1.66996e-05	3.10527e-05
d__Bacteria|p__Proteobacteria|c__Deltaproteobacteria|o__Myxococcales|f__Anaeromyxobacteraceae|g__Anaeromyxobacter|s__Anaeromyxobacter sp. K	8.17164e-06	1.83541e-05	1.58698e-05	1.28264e-05	8.60506e-06	1.77423e-05	3.65421e-05	6.76836e-06	3.7299e-06	2.72987e-06	1.1107e-05	6.83164e-06	3.10527e-05
d__Bacteria|p__Proteobacteria|c__Deltaproteobacteria|o__Myxococcales|f__Archangiaceae	0.000117003	0.000219415	0.000156053	0.000184379	9.56118e-05	0.000237304	0.000421148	0.000130103	5.15404e-05	0.000104827	0.000108955	0.000101716	0.000246869
d__Bacteria|p__Proteobacteria|c__Deltaproteobacteria|o__Myxococcales|f__Archangiaceae|g__Archangium	3.12008e-05	5.25594e-05	3.04171e-05	4.24873e-05	2.53371e-05	6.65337e-05	8.95281e-05	3.38418e-05	1.49196e-05	2.78447e-05	2.69742e-05	2.31517e-05	6.83159e-05
d__Bacteria|p__Proteobacteria|c__Deltaproteobacteria|o__Myxococcales|f__Archangiaceae|g__Archangium|s__Archangium gephyra	3.12008e-05	5.25594e-05	3.04171e-05	4.24873e-05	2.53371e-05	6.65337e-05	8.95281e-05	3.38418e-05	1.49196e-05	2.78447e-05	2.69742e-05	2.31517e-05	6.83159e-05
d__Bacteria|p__Proteobacteria|c__Deltaproteobacteria|o__Myxococcales|f__Archangiaceae|g__Cystobacter	3.00865e-05	5.92336e-05	4.76094e-05	5.05038e-05	2.4381e-05	5.76626e-05	9.22688e-05	2.85775e-05	1.32242e-05	2.23849e-05	2.90898e-05	2.54289e-05	5.43422e-05
d__Bacteria|p__Proteobacteria|c__Deltaproteobacteria|o__Myxococcales|f__Archangiaceae|g__Cystobacter|s__Cystobacter fuscus	3.00865e-05	5.92336e-05	4.76094e-05	5.05038e-05	2.4381e-05	5.76626e-05	9.22688e-05	2.85775e-05	1.32242e-05	2.23849e-05	2.90898e-05	2.54289e-05	5.43422e-05
d__Bacteria|p__Proteobacteria|c__Deltaproteobacteria|o__Myxococcales|f__Archangiaceae|g__Melittangium	2.1172e-05	5.25594e-05	2.57884e-05	3.68758e-05	1.91224e-05	5.21181e-05	8.7701e-05	2.78255e-05	9.49429e-06	1.80171e-05	2.27429e-05	2.27721e-05	4.8908e-05
d__Bacteria|p__Proteobacteria|c__Deltaproteobacteria|o__Myxococcales|f__Archangiaceae|g__Melittangium|s__Melittangium boletus	2.1172e-05	5.25594e-05	2.57884e-05	3.68758e-05	1.91224e-05	5.21181e-05	8.7701e-05	2.78255e-05	9.49429e-06	1.80171e-05	2.27429e-05	2.27721e-05	4.8908e-05
d__Bacteria|p__Proteobacteria|c__Deltaproteobacteria|o__Myxococcales|f__Archangiaceae|g__Stigmatella	2.60007e-05	4.08795e-05	3.96745e-05	3.76774e-05	1.72101e-05	4.65736e-05	0.000116935	3.08336e-05	8.81613e-06	2.34769e-05	1.79828e-05	1.93563e-05	6.05528e-05
d__Bacteria|p__Proteobacteria|c__Deltaproteobacteria|o__Myxococcales|f__Archangiaceae|g__Stigmatella|s__Stigmatella aurantiaca	2.60007e-05	4.08795e-05	3.96745e-05	3.76774e-05	1.72101e-05	4.65736e-05	0.000116935	3.08336e-05	8.81613e-06	2.34769e-05	1.79828e-05	1.93563e-05	6.05528e-05
d__Bacteria|p__Proteobacteria|c__Deltaproteobacteria|o__Myxococcales|f__Kofleriaceae	2.48864e-05	3.9211e-05	2.84334e-05	4.40906e-05	2.34249e-05	4.99003e-05	9.04417e-05	2.70734e-05	1.35633e-05	2.23849e-05	1.85117e-05	2.88447e-05	3.95922e-05
d__Bacteria|p__Proteobacteria|c__Deltaproteobacteria|o__Myxococcales|f__Kofleriaceae|g__Haliangium	2.48864e-05	3.9211e-05	2.84334e-05	4.40906e-05	2.34249e-05	4.99003e-05	9.04417e-05	2.70734e-05	1.35633e-05	2.23849e-05	1.85117e-05	2.88447e-05	3.95922e-05
d__Bacteria|p__Proteobacteria|c__Deltaproteobacteria|o__Myxococcales|f__Kofleriaceae|g__Haliangium|s__Haliangium ochraceum	2.48864e-05	3.9211e-05	2.84334e-05	4.40906e-05	2.34249e-05	4.99003e-05	9.04417e-05	2.70734e-05	1.35633e-05	2.23849e-05	1.85117e-05	2.88447e-05	3.95922e-05
d__Bacteria|p__Proteobacteria|c__Deltaproteobacteria|o__Myxococcales|f__Labilitrichaceae	1.22575e-05	3.00339e-05	2.31435e-05	2.88593e-05	1.67321e-05	2.99402e-05	3.92828e-05	1.8801e-05	6.44256e-06	1.47413e-05	1.26937e-05	1.70791e-05	2.40658e-05
d__Bacteria|p__Proteobacteria|c__Deltaproteobacteria|o__Myxococcales|f__Labilitrichaceae|g__Labilithrix	1.22575e-05	3.00339e-05	2.31435e-05	2.88593e-05	1.67321e-05	2.99402e-05	3.92828e-05	1.8801e-05	6.44256e-06	1.47413e-05	1.26937e-05	1.70791e-05	2.40658e-05
d__Bacteria|p__Proteobacteria|c__Deltaproteobacteria|o__Myxococcales|f__Labilitrichaceae|g__Labilithrix|s__Labilithrix luteola	1.22575e-05	3.00339e-05	2.31435e-05	2.88593e-05	1.67321e-05	2.99402e-05	3.92828e-05	1.8801e-05	6.44256e-06	1.47413e-05	1.26937e-05	1.70791e-05	2.40658e-05
d__Bacteria|p__Proteobacteria|c__Deltaproteobacteria|o__Myxococcales|f__Myxococcaceae	0.000132975	0.0002653	0.000216887	0.000214842	0.000124773	0.000298293	0.000469566	0.000142888	5.90003e-05	0.000132672	0.000119533	0.000135494	0.000280251
d__Bacteria|p__Proteobacteria|c__Deltaproteobacteria|o__Myxococcales|f__Myxococcaceae|g__Corallococcus	4.08582e-05	8.84333e-05	5.68668e-05	6.41318e-05	3.63325e-05	0.000108672	0.00015439	4.06101e-05	1.89886e-05	3.49423e-05	4.33703e-05	3.52968e-05	9.7816e-05
d__Bacteria|p__Proteobacteria|c__Deltaproteobacteria|o__Myxococcales|f__Myxococcaceae|g__Corallococcus|s__Corallococcus coralloides	4.08582e-05	8.84333e-05	5.68668e-05	6.41318e-05	3.63325e-05	0.000108672	0.00015439	4.06101e-05	1.89886e-05	3.49423e-05	4.33703e-05	3.52968e-05	9.7816e-05
d__Bacteria|p__Proteobacteria|c__Deltaproteobacteria|o__Myxococcales|f__Myxococcaceae|g__Myxococcus	8.06021e-05	0.000161015	0.000138861	0.00013147	7.3143e-05	0.000181859	0.00029051	9.4757e-05	3.62818e-05	8.95397e-05	7.19312e-05	9.14681e-05	0.000171566
d__Bacteria|p__Proteobacteria|c__Deltaproteobacteria|o__Myxococcales|f__Myxococcaceae|g__Myxococcus|s__Myxococcus hansupus	1.5229e-05	1.91883e-05	2.97559e-05	2.56527e-05	1.43418e-05	2.66135e-05	5.38996e-05	1.9553e-05	5.08623e-06	1.14654e-05	7.93359e-06	1.25247e-05	2.79474e-05
d__Bacteria|p__Proteobacteria|c__Deltaproteobacteria|o__Myxococcales|f__Myxococcaceae|g__Myxococcus|s__Myxococcus macrosporus	1.5229e-05	5.00566e-05	2.71109e-05	2.80577e-05	1.76882e-05	3.2158e-05	5.75538e-05	1.8049e-05	6.78164e-06	1.52873e-05	1.42805e-05	2.01154e-05	3.4158e-05
d__Bacteria|p__Proteobacteria|c__Deltaproteobacteria|o__Myxococcales|f__Myxococcaceae|g__Myxococcus|s__Myxococcus stipitatus	1.37432e-05	3.08682e-05	3.04171e-05	2.7256e-05	1.52979e-05	2.55046e-05	4.38505e-05	2.10571e-05	7.12072e-06	1.69252e-05	1.37515e-05	1.66996e-05	2.40658e-05
d__Bacteria|p__Proteobacteria|c__Deltaproteobacteria|o__Myxococcales|f__Myxococcaceae|g__Myxococcus|s__Myxococcus xanthus	2.63721e-05	4.75537e-05	3.43846e-05	4.00824e-05	2.15126e-05	6.4316e-05	0.000102318	2.48173e-05	1.28851e-05	3.43963e-05	2.43297e-05	3.03628e-05	6.13291e-05
d__Bacteria|p__Proteobacteria|c__Deltaproteobacteria|o__Myxococcales|f__Polyangiaceae	9.50882e-05	0.000241106	0.000177213	0.00019961	0.000143896	0.000219561	0.000367248	0.000142888	6.84945e-05	0.000110287	0.000130111	0.000137392	0.000222027
d__Bacteria|p__Proteobacteria|c__Deltaproteobacteria|o__Myxococcales|f__Polyangiaceae|g__Chondromyces	1.07717e-05	3.17025e-05	1.6531e-05	2.88593e-05	1.57759e-05	3.10491e-05	4.93318e-05	2.03051e-05	8.47705e-06	1.52873e-05	2.69742e-05	1.93563e-05	3.88159e-05
d__Bacteria|p__Proteobacteria|c__Deltaproteobacteria|o__Myxococcales|f__Polyangiaceae|g__Chondromyces|s__Chondromyces crocatus	1.07717e-05	3.17025e-05	1.6531e-05	2.88593e-05	1.57759e-05	3.10491e-05	4.93318e-05	2.03051e-05	8.47705e-06	1.52873e-05	2.69742e-05	1.93563e-05	3.88159e-05
d__Bacteria|p__Proteobacteria|c__Deltaproteobacteria|o__Myxococcales|f__Polyangiaceae|g__Pajaroellobacter	2.22863e-06	5.83993e-06	3.30621e-06	0	6.21476e-06	1.21979e-05	7.30842e-06	3.7602e-06	2.03449e-06	8.73558e-06	3.70234e-06	1.51814e-06	1.16448e-05
d__Bacteria|p__Proteobacteria|c__Deltaproteobacteria|o__Myxococcales|f__Polyangiaceae|g__Pajaroellobacter|s__Pajaroellobacter abortibovis	2.22863e-06	5.83993e-06	3.30621e-06	0	6.21476e-06	1.21979e-05	7.30842e-06	3.7602e-06	2.03449e-06	8.73558e-06	3.70234e-06	1.51814e-06	1.16448e-05
d__Bacteria|p__Proteobacteria|c__Deltaproteobacteria|o__Myxococcales|f__Polyangiaceae|g__Sorangium	8.20879e-05	0.000201895	0.000157376	0.000168346	0.000121427	0.000175206	0.000310608	0.00011807	5.69658e-05	8.57179e-05	9.78476e-05	0.000116138	0.000168461
d__Bacteria|p__Proteobacteria|c__Deltaproteobacteria|o__Myxococcales|f__Polyangiaceae|g__Sorangium|s__Sorangium cellulosum	8.20879e-05	0.000201895	0.000157376	0.000168346	0.000121427	0.000175206	0.000310608	0.00011807	5.69658e-05	8.57179e-05	9.78476e-05	0.000116138	0.000168461
d__Bacteria|p__Proteobacteria|c__Deltaproteobacteria|o__Myxococcales|f__Sandaracinaceae	1.07717e-05	2.50283e-05	1.58698e-05	2.48511e-05	1.43418e-05	3.32669e-05	7.67384e-05	1.9553e-05	6.78164e-06	1.47413e-05	1.32226e-05	1.5561e-05	3.57106e-05
d__Bacteria|p__Proteobacteria|c__Deltaproteobacteria|o__Myxococcales|f__Sandaracinaceae|g__Sandaracinus	1.07717e-05	2.50283e-05	1.58698e-05	2.48511e-05	1.43418e-05	3.32669e-05	7.67384e-05	1.9553e-05	6.78164e-06	1.47413e-05	1.32226e-05	1.5561e-05	3.57106e-05
d__Bacteria|p__Proteobacteria|c__Deltaproteobacteria|o__Myxococcales|f__Sandaracinaceae|g__Sandaracinus|s__Sandaracinus amylolyticus	1.07717e-05	2.50283e-05	1.58698e-05	2.48511e-05	1.43418e-05	3.32669e-05	7.67384e-05	1.9553e-05	6.78164e-06	1.47413e-05	1.32226e-05	1.5561e-05	3.57106e-05
d__Bacteria|p__Proteobacteria|c__Deltaproteobacteria|o__Myxococcales|f__Vulgatibacteraceae	1.56004e-05	2.08569e-05	2.64497e-05	3.20659e-05	2.62932e-05	1.66334e-05	4.93318e-05	1.65449e-05	7.4598e-06	1.63792e-05	1.85117e-05	3.07424e-05	3.02764e-05
d__Bacteria|p__Proteobacteria|c__Deltaproteobacteria|o__Myxococcales|f__Vulgatibacteraceae|g__Vulgatibacter	1.56004e-05	2.08569e-05	2.64497e-05	3.20659e-05	2.62932e-05	1.66334e-05	4.93318e-05	1.65449e-05	7.4598e-06	1.63792e-05	1.85117e-05	3.07424e-05	3.02764e-05
d__Bacteria|p__Proteobacteria|c__Deltaproteobacteria|o__Myxococcales|f__Vulgatibacteraceae|g__Vulgatibacter|s__Vulgatibacter incomptus	1.56004e-05	2.08569e-05	2.64497e-05	3.20659e-05	2.62932e-05	1.66334e-05	4.93318e-05	1.65449e-05	7.4598e-06	1.63792e-05	1.85117e-05	3.07424e-05	3.02764e-05
d__Bacteria|p__Proteobacteria|c__Deltaproteobacteria|o__Myxococcales|g__Minicystis	3.52866e-05	8.00905e-05	5.62056e-05	5.53137e-05	2.29468e-05	4.2138e-05	8.67875e-05	2.48173e-05	1.28851e-05	2.45688e-05	2.96187e-05	3.11219e-05	5.35659e-05
d__Bacteria|p__Proteobacteria|c__Deltaproteobacteria|o__Myxococcales|g__Minicystis|s__Minicystis rosea	3.52866e-05	8.00905e-05	5.62056e-05	5.53137e-05	2.29468e-05	4.2138e-05	8.67875e-05	2.48173e-05	1.28851e-05	2.45688e-05	2.96187e-05	3.11219e-05	5.35659e-05
d__Bacteria|p__Proteobacteria|c__Deltaproteobacteria|o__Syntrophobacterales	4.53155e-05	0.000130147	7.67041e-05	0.000103413	4.49375e-05	0.000141939	0.000212858	8.79886e-05	3.22128e-05	7.26145e-05	6.98156e-05	5.3135e-05	0.00014129
d__Bacteria|p__Proteobacteria|c__Deltaproteobacteria|o__Syntrophobacterales|f__Syntrophaceae	2.08005e-05	5.42279e-05	3.63683e-05	4.3289e-05	1.91224e-05	8.98206e-05	0.00012607	5.11387e-05	1.32242e-05	3.54883e-05	3.59656e-05	2.50493e-05	6.67633e-05
d__Bacteria|p__Proteobacteria|c__Deltaproteobacteria|o__Syntrophobacterales|f__Syntrophaceae|g__Desulfobacca	9.28596e-06	1.58512e-05	1.45473e-05	1.76362e-05	4.78059e-06	2.1069e-05	4.38505e-05	1.72969e-05	5.42531e-06	1.36493e-05	1.53383e-05	7.21118e-06	3.02764e-05
d__Bacteria|p__Proteobacteria|c__Deltaproteobacteria|o__Syntrophobacterales|f__Syntrophaceae|g__Desulfobacca|s__Desulfobacca acetoxidans	9.28596e-06	1.58512e-05	1.45473e-05	1.76362e-05	4.78059e-06	2.1069e-05	4.38505e-05	1.72969e-05	5.42531e-06	1.36493e-05	1.53383e-05	7.21118e-06	3.02764e-05
d__Bacteria|p__Proteobacteria|c__Deltaproteobacteria|o__Syntrophobacterales|f__Syntrophaceae|g__Desulfomonile	2.22863e-06	1.5017e-05	8.59614e-06	1.12231e-05	4.78059e-06	2.1069e-05	2.74066e-05	1.20326e-05	3.05174e-06	9.82753e-06	7.93359e-06	4.17489e-06	1.475e-05
d__Bacteria|p__Proteobacteria|c__Deltaproteobacteria|o__Syntrophobacterales|f__Syntrophaceae|g__Desulfomonile|s__Desulfomonile tiedjei	2.22863e-06	1.5017e-05	8.59614e-06	1.12231e-05	4.78059e-06	2.1069e-05	2.74066e-05	1.20326e-05	3.05174e-06	9.82753e-06	7.93359e-06	4.17489e-06	1.475e-05
d__Bacteria|p__Proteobacteria|c__Deltaproteobacteria|o__Syntrophobacterales|f__Syntrophaceae|g__Syntrophus	9.28596e-06	2.33597e-05	1.32248e-05	1.44297e-05	9.56118e-06	4.76825e-05	5.48131e-05	2.18092e-05	4.74715e-06	1.20114e-05	1.26937e-05	1.36633e-05	2.17369e-05
d__Bacteria|p__Proteobacteria|c__Deltaproteobacteria|o__Syntrophobacterales|f__Syntrophaceae|g__Syntrophus|s__Syntrophus aciditrophicus	9.28596e-06	2.33597e-05	1.32248e-05	1.44297e-05	9.56118e-06	4.76825e-05	5.48131e-05	2.18092e-05	4.74715e-06	1.20114e-05	1.26937e-05	1.36633e-05	2.17369e-05
d__Bacteria|p__Proteobacteria|c__Deltaproteobacteria|o__Syntrophobacterales|f__Syntrophobacteraceae	2.41435e-05	7.59191e-05	4.03358e-05	6.01236e-05	2.58152e-05	5.21181e-05	8.67875e-05	3.68499e-05	1.89886e-05	3.71262e-05	3.385e-05	2.80856e-05	7.45265e-05
d__Bacteria|p__Proteobacteria|c__Deltaproteobacteria|o__Syntrophobacterales|f__Syntrophobacteraceae|g__Desulfoglaeba	8.54308e-06	4.17138e-05	2.04985e-05	2.64544e-05	1.19515e-05	1.99601e-05	3.83692e-05	1.35367e-05	4.74715e-06	2.0201e-05	1.32226e-05	1.59405e-05	2.79474e-05
d__Bacteria|p__Proteobacteria|c__Deltaproteobacteria|o__Syntrophobacterales|f__Syntrophobacteraceae|g__Desulfoglaeba|s__Desulfoglaeba alkanexedens	8.54308e-06	4.17138e-05	2.04985e-05	2.64544e-05	1.19515e-05	1.99601e-05	3.83692e-05	1.35367e-05	4.74715e-06	2.0201e-05	1.32226e-05	1.59405e-05	2.79474e-05
d__Bacteria|p__Proteobacteria|c__Deltaproteobacteria|o__Syntrophobacterales|f__Syntrophobacteraceae|g__Syntrophobacter	1.56004e-05	3.42053e-05	1.98373e-05	3.36692e-05	1.38637e-05	3.2158e-05	4.84183e-05	2.33132e-05	1.42414e-05	1.69252e-05	2.06273e-05	1.17656e-05	4.6579e-05
d__Bacteria|p__Proteobacteria|c__Deltaproteobacteria|o__Syntrophobacterales|f__Syntrophobacteraceae|g__Syntrophobacter|s__Syntrophobacter fumaroxidans	1.56004e-05	3.42053e-05	1.98373e-05	3.36692e-05	1.38637e-05	3.2158e-05	4.84183e-05	2.33132e-05	1.42414e-05	1.69252e-05	2.06273e-05	1.17656e-05	4.6579e-05
d__Bacteria|p__Proteobacteria|c__Epsilonproteobacteria	0.000360295	0.00083511	0.000733317	0.00114876	0.000510567	0.000961413	0.000812148	0.000588095	0.000254651	0.000575456	0.000496643	0.000489601	0.00120329
d__Bacteria|p__Proteobacteria|c__Epsilonproteobacteria|g__Nitratiruptor	4.8287e-06	8.34276e-06	5.95118e-06	1.44297e-05	7.64894e-06	4.43558e-06	5.48131e-06	1.20326e-05	2.71266e-06	9.28155e-06	4.76015e-06	3.79536e-06	2.17369e-05
d__Bacteria|p__Proteobacteria|c__Epsilonproteobacteria|g__Nitratiruptor|s__Nitratiruptor sp. SB155-2	4.8287e-06	8.34276e-06	5.95118e-06	1.44297e-05	7.64894e-06	4.43558e-06	5.48131e-06	1.20326e-05	2.71266e-06	9.28155e-06	4.76015e-06	3.79536e-06	2.17369e-05
d__Bacteria|p__Proteobacteria|c__Epsilonproteobacteria|g__Sulfurovum	7.05733e-06	9.17704e-06	1.25636e-05	2.16445e-05	1.14734e-05	1.99601e-05	2.6493e-05	9.77652e-06	4.06898e-06	1.25574e-05	5.81796e-06	7.21118e-06	3.49343e-05
d__Bacteria|p__Proteobacteria|c__Epsilonproteobacteria|g__Sulfurovum|s__Sulfurovum lithotrophicum	5.20014e-06	6.67421e-06	7.27366e-06	1.12231e-05	7.17088e-06	8.87117e-06	1.55304e-05	2.25612e-06	1.69541e-06	5.45974e-06	2.11562e-06	4.17489e-06	1.86316e-05
d__Bacteria|p__Proteobacteria|c__Epsilonproteobacteria|g__Sulfurovum|s__Sulfurovum sp. NBC37-1	1.11431e-06	2.50283e-06	3.96745e-06	8.81812e-06	3.82447e-06	9.98006e-06	1.09626e-05	7.5204e-06	2.37357e-06	6.55168e-06	3.70234e-06	2.65675e-06	1.55263e-05
d__Bacteria|p__Proteobacteria|c__Epsilonproteobacteria|o__Campylobacterales	0.000325009	0.000761694	0.000642066	0.00101649	0.000468976	0.000898206	0.000744545	0.000533948	0.000233627	0.000519221	0.000460677	0.00044975	0.00109849
d__Bacteria|p__Proteobacteria|c__Epsilonproteobacteria|o__Campylobacterales|f__Campylobacteraceae	0.000195748	0.000393778	0.000396745	0.000652541	0.000319821	0.000484587	0.000425715	0.000304576	0.000145127	0.000310113	0.000286138	0.000289586	0.000669186
d__Bacteria|p__Proteobacteria|c__Epsilonproteobacteria|o__Campylobacterales|f__Campylobacteraceae|g__Aliiarcobacter	3.71438e-07	2.50283e-06	3.30621e-06	0	9.56118e-07	4.43558e-06	1.8271e-06	1.50408e-06	6.78164e-07	1.63792e-06	2.64453e-06	1.51814e-06	2.32895e-06
d__Bacteria|p__Proteobacteria|c__Epsilonproteobacteria|o__Campylobacterales|f__Campylobacteraceae|g__Aliiarcobacter|s__[Arcobacter] porcinus	3.71438e-07	2.50283e-06	3.30621e-06	0	9.56118e-07	4.43558e-06	1.8271e-06	1.50408e-06	6.78164e-07	1.63792e-06	2.64453e-06	1.51814e-06	2.32895e-06
d__Bacteria|p__Proteobacteria|c__Epsilonproteobacteria|o__Campylobacterales|f__Campylobacteraceae|g__Arcobacter	5.53443e-05	9.92789e-05	0.000114395	0.000227668	0.000103261	0.000157463	0.000100491	0.000111302	4.5437e-05	0.000108649	0.00010631	0.000101336	0.000234448
d__Bacteria|p__Proteobacteria|c__Epsilonproteobacteria|o__Campylobacterales|f__Campylobacteraceae|g__Arcobacter|s__Arcobacter anaerophilus	2.60007e-06	7.50848e-06	9.25739e-06	3.20659e-06	4.30253e-06	4.43558e-06	6.39487e-06	2.25612e-06	1.69541e-06	3.27584e-06	2.64453e-06	2.65675e-06	1.39737e-05
d__Bacteria|p__Proteobacteria|c__Epsilonproteobacteria|o__Campylobacterales|f__Campylobacteraceae|g__Arcobacter|s__Arcobacter bivalviorum	4.8287e-06	7.50848e-06	1.12411e-05	2.88593e-05	9.08312e-06	2.55046e-05	1.00491e-05	6.76836e-06	9.15521e-06	1.47413e-05	1.53383e-05	1.13861e-05	3.4158e-05
d__Bacteria|p__Proteobacteria|c__Epsilonproteobacteria|o__Campylobacterales|f__Campylobacteraceae|g__Arcobacter|s__Arcobacter butzleri	1.00288e-05	1.75198e-05	2.31435e-05	6.57351e-05	2.29468e-05	4.76825e-05	8.22197e-06	2.78255e-05	1.2546e-05	4.0948e-05	2.38008e-05	2.04949e-05	6.05528e-05
d__Bacteria|p__Proteobacteria|c__Epsilonproteobacteria|o__Campylobacterales|f__Campylobacteraceae|g__Arcobacter|s__Arcobacter canalis	3.71438e-07	1.66855e-06	6.61242e-07	8.01648e-07	4.78059e-07	0	9.13552e-07	7.5204e-07	6.78164e-07	5.45974e-07	2.11562e-06	3.79536e-06	7.76317e-07
d__Bacteria|p__Proteobacteria|c__Epsilonproteobacteria|o__Campylobacterales|f__Campylobacteraceae|g__Arcobacter|s__Arcobacter cibarius	7.42877e-07	8.34276e-07	6.61242e-07	4.80989e-06	2.39029e-06	2.21779e-06	2.74066e-06	2.25612e-06	1.69541e-06	5.45974e-07	2.64453e-06	2.65675e-06	4.6579e-06
d__Bacteria|p__Proteobacteria|c__Epsilonproteobacteria|o__Campylobacterales|f__Campylobacteraceae|g__Arcobacter|s__Arcobacter cryaerophilus	1.85719e-06	4.17138e-06	5.28993e-06	9.61977e-06	7.64894e-06	7.76227e-06	1.37033e-05	4.51224e-06	1.69541e-06	5.45974e-07	8.46249e-06	3.79536e-06	3.10527e-06
d__Bacteria|p__Proteobacteria|c__Epsilonproteobacteria|o__Campylobacterales|f__Campylobacteraceae|g__Arcobacter|s__Arcobacter ellisii	4.45726e-06	2.50283e-06	3.30621e-06	6.41318e-06	7.64894e-06	0	2.74066e-06	2.25612e-06	6.78164e-07	1.09195e-06	4.76015e-06	1.13861e-06	0
d__Bacteria|p__Proteobacteria|c__Epsilonproteobacteria|o__Campylobacterales|f__Campylobacteraceae|g__Arcobacter|s__Arcobacter halophilus	1.85719e-06	3.3371e-06	3.30621e-06	2.40494e-06	1.91224e-06	1.1089e-06	4.56776e-06	2.25612e-06	1.01725e-06	5.45974e-07	2.64453e-06	1.13861e-06	3.88159e-06
d__Bacteria|p__Proteobacteria|c__Epsilonproteobacteria|o__Campylobacterales|f__Campylobacteraceae|g__Arcobacter|s__Arcobacter marinus	1.85719e-06	5.83993e-06	3.30621e-06	8.01648e-07	4.78059e-07	1.1089e-06	1.8271e-06	2.25612e-06	1.01725e-06	2.72987e-06	2.11562e-06	1.51814e-06	2.32895e-06
d__Bacteria|p__Proteobacteria|c__Epsilonproteobacteria|o__Campylobacterales|f__Campylobacteraceae|g__Arcobacter|s__Arcobacter molluscorum	9.28596e-06	9.17704e-06	1.45473e-05	1.04214e-05	1.52979e-05	7.76227e-06	7.30842e-06	1.12806e-05	2.03449e-06	4.36779e-06	5.81796e-06	9.10885e-06	1.55263e-05
d__Bacteria|p__Proteobacteria|c__Epsilonproteobacteria|o__Campylobacterales|f__Campylobacteraceae|g__Arcobacter|s__Arcobacter mytili	3.71438e-07	1.66855e-06	2.64497e-06	5.61153e-06	4.78059e-07	1.1089e-06	1.00491e-05	3.7602e-06	1.01725e-06	1.09195e-06	5.28906e-06	3.41582e-06	7.76317e-06
d__Bacteria|p__Proteobacteria|c__Epsilonproteobacteria|o__Campylobacterales|f__Campylobacteraceae|g__Arcobacter|s__Arcobacter nitrofigilis	2.60007e-06	5.00566e-06	6.61242e-06	2.24461e-05	9.56118e-06	1.1089e-05	1.8271e-06	9.02448e-06	6.78164e-07	1.31034e-05	4.76015e-06	7.21118e-06	1.86316e-05
d__Bacteria|p__Proteobacteria|c__Epsilonproteobacteria|o__Campylobacterales|f__Campylobacteraceae|g__Arcobacter|s__Arcobacter pacificus	1.11431e-06	6.67421e-06	1.32248e-06	8.01648e-07	9.56118e-07	1.1089e-06	9.13552e-07	5.26428e-06	0	0	1.58672e-06	1.13861e-06	1.55263e-06
d__Bacteria|p__Proteobacteria|c__Epsilonproteobacteria|o__Campylobacterales|f__Campylobacteraceae|g__Arcobacter|s__Arcobacter peruensis	1.11431e-06	1.66855e-06	6.61242e-07	8.01648e-07	1.43418e-06	2.21779e-06	9.13552e-07	7.5204e-07	1.01725e-06	0	2.11562e-06	7.59071e-07	2.32895e-06
d__Bacteria|p__Proteobacteria|c__Epsilonproteobacteria|o__Campylobacterales|f__Campylobacteraceae|g__Arcobacter|s__Arcobacter skirrowii	1.85719e-06	0	1.98373e-06	8.01648e-07	0	4.43558e-06	0	1.50408e-06	6.78164e-07	0	2.11562e-06	3.03628e-06	4.6579e-06
d__Bacteria|p__Proteobacteria|c__Epsilonproteobacteria|o__Campylobacterales|f__Campylobacteraceae|g__Arcobacter|s__Arcobacter suis	1.48575e-06	1.66855e-06	6.61242e-06	6.41318e-06	4.78059e-07	3.32669e-06	2.74066e-06	1.50408e-06	1.35633e-06	1.63792e-06	1.58672e-06	2.27721e-06	6.21054e-06
d__Bacteria|p__Proteobacteria|c__Epsilonproteobacteria|o__Campylobacterales|f__Campylobacteraceae|g__Arcobacter|s__Arcobacter thereius	7.42877e-07	5.00566e-06	4.62869e-06	2.24461e-05	5.73671e-06	5.54448e-06	4.56776e-06	9.77652e-06	1.69541e-06	7.09766e-06	5.28906e-06	7.59071e-06	2.25132e-05
d__Bacteria|p__Proteobacteria|c__Epsilonproteobacteria|o__Campylobacterales|f__Campylobacteraceae|g__Arcobacter|s__Arcobacter trophiarum	2.60007e-06	3.3371e-06	3.30621e-06	9.61977e-06	1.43418e-06	2.21779e-06	9.13552e-07	1.50408e-06	2.37357e-06	4.36779e-06	2.64453e-06	3.03628e-06	6.21054e-06
d__Bacteria|p__Proteobacteria|c__Epsilonproteobacteria|o__Campylobacterales|f__Campylobacteraceae|g__Campylobacter	0.000111803	0.000234432	0.000214242	0.000341502	0.000176882	0.000223997	0.000256708	0.000127847	7.76498e-05	0.000145775	0.000140689	0.000132458	0.000322172
d__Bacteria|p__Proteobacteria|c__Epsilonproteobacteria|o__Campylobacterales|f__Campylobacteraceae|g__Campylobacter|s__Campylobacter avium	1.85719e-06	6.67421e-06	2.64497e-06	1.44297e-05	1.43418e-06	2.21779e-06	4.56776e-06	6.01632e-06	1.01725e-06	3.82182e-06	3.17343e-06	2.27721e-06	1.63027e-05
d__Bacteria|p__Proteobacteria|c__Epsilonproteobacteria|o__Campylobacterales|f__Campylobacteraceae|g__Campylobacter|s__Campylobacter coli	5.20014e-06	1.16799e-05	1.19024e-05	1.6033e-05	6.21476e-06	1.1089e-05	2.55795e-05	6.01632e-06	7.12072e-06	1.09195e-05	1.00492e-05	7.97025e-06	2.63948e-05
d__Bacteria|p__Proteobacteria|c__Epsilonproteobacteria|o__Campylobacterales|f__Campylobacteraceae|g__Campylobacter|s__Campylobacter concisus	2.60007e-06	3.3371e-06	5.28993e-06	8.81812e-06	7.17088e-06	1.33067e-05	1.55304e-05	9.02448e-06	3.39082e-06	9.28155e-06	5.28906e-06	4.55443e-06	9.31581e-06
d__Bacteria|p__Proteobacteria|c__Epsilonproteobacteria|o__Campylobacterales|f__Campylobacteraceae|g__Campylobacter|s__Campylobacter cuniculorum	3.71438e-07	8.34276e-07	3.96745e-06	3.20659e-06	1.43418e-06	2.21779e-06	3.65421e-06	1.50408e-06	2.03449e-06	1.63792e-06	2.11562e-06	3.79536e-06	4.6579e-06
d__Bacteria|p__Proteobacteria|c__Epsilonproteobacteria|o__Campylobacterales|f__Campylobacteraceae|g__Campylobacter|s__Campylobacter curvus	1.85719e-06	8.34276e-06	1.32248e-06	5.61153e-06	2.86835e-06	8.87117e-06	1.55304e-05	6.76836e-06	1.35633e-06	4.36779e-06	2.11562e-06	1.89768e-06	1.31974e-05
d__Bacteria|p__Proteobacteria|c__Epsilonproteobacteria|o__Campylobacterales|f__Campylobacteraceae|g__Campylobacter|s__Campylobacter fetus	3.71438e-06	7.50848e-06	3.30621e-06	1.20247e-05	5.25865e-06	4.43558e-06	4.56776e-06	0	1.35633e-06	5.45974e-07	4.23125e-06	3.03628e-06	6.98686e-06
d__Bacteria|p__Proteobacteria|c__Epsilonproteobacteria|o__Campylobacterales|f__Campylobacteraceae|g__Campylobacter|s__Campylobacter gracilis	2.97151e-06	6.67421e-06	5.95118e-06	1.04214e-05	3.34641e-06	1.1089e-06	8.22197e-06	3.00816e-06	4.40806e-06	4.36779e-06	5.28906e-06	6.45211e-06	3.88159e-06
d__Bacteria|p__Proteobacteria|c__Epsilonproteobacteria|o__Campylobacterales|f__Campylobacteraceae|g__Campylobacter|s__Campylobacter helveticus	3.71438e-06	9.17704e-06	9.25739e-06	2.00412e-05	2.58152e-05	1.55245e-05	6.39487e-06	6.01632e-06	3.05174e-06	6.55168e-06	5.81796e-06	3.79536e-06	1.78553e-05
d__Bacteria|p__Proteobacteria|c__Epsilonproteobacteria|o__Campylobacterales|f__Campylobacteraceae|g__Campylobacter|s__Campylobacter hepaticus	1.48575e-06	1.66855e-06	6.61242e-07	8.01648e-07	9.56118e-07	4.43558e-06	1.8271e-06	7.5204e-07	3.39082e-07	5.45974e-07	1.05781e-06	1.89768e-06	7.76317e-07
d__Bacteria|p__Proteobacteria|c__Epsilonproteobacteria|o__Campylobacterales|f__Campylobacteraceae|g__Campylobacter|s__Campylobacter hominis	7.42877e-07	2.50283e-06	6.61242e-07	3.20659e-06	2.39029e-06	1.1089e-06	3.65421e-06	2.25612e-06	0	5.45974e-07	4.76015e-06	2.27721e-06	3.88159e-06
d__Bacteria|p__Proteobacteria|c__Epsilonproteobacteria|o__Campylobacterales|f__Campylobacteraceae|g__Campylobacter|s__Campylobacter hyointestinalis	2.41435e-05	4.17138e-05	4.49644e-05	4.00824e-05	1.09954e-05	9.98006e-06	2.10117e-05	1.27847e-05	7.4598e-06	1.20114e-05	1.79828e-05	1.66996e-05	1.39737e-05
d__Bacteria|p__Proteobacteria|c__Epsilonproteobacteria|o__Campylobacterales|f__Campylobacteraceae|g__Campylobacter|s__Campylobacter iguaniorum	4.8287e-06	1.08456e-05	6.61242e-06	1.44297e-05	2.00785e-05	5.54448e-06	6.39487e-06	4.51224e-06	3.39082e-07	4.91376e-06	2.11562e-06	6.07257e-06	1.39737e-05
d__Bacteria|p__Proteobacteria|c__Epsilonproteobacteria|o__Campylobacterales|f__Campylobacteraceae|g__Campylobacter|s__Campylobacter insulaenigrae	1.85719e-06	3.3371e-06	1.98373e-06	3.20659e-06	1.43418e-06	2.21779e-06	3.65421e-06	7.5204e-07	2.37357e-06	1.09195e-06	4.23125e-06	4.93396e-06	8.53949e-06
d__Bacteria|p__Proteobacteria|c__Epsilonproteobacteria|o__Campylobacterales|f__Campylobacteraceae|g__Campylobacter|s__Campylobacter jejuni	1.26289e-05	3.08682e-05	2.64497e-05	2.16445e-05	6.69282e-06	1.33067e-05	1.91846e-05	7.5204e-06	7.79888e-06	1.31034e-05	1.00492e-05	1.10065e-05	3.10527e-05
d__Bacteria|p__Proteobacteria|c__Epsilonproteobacteria|o__Campylobacterales|f__Campylobacteraceae|g__Campylobacter|s__Campylobacter lanienae	0	1.66855e-06	0	0	4.78059e-07	0	0	0	3.39082e-07	1.09195e-06	3.17343e-06	7.59071e-07	0
d__Bacteria|p__Proteobacteria|c__Epsilonproteobacteria|o__Campylobacterales|f__Campylobacteraceae|g__Campylobacter|s__Campylobacter lari	2.97151e-06	6.67421e-06	7.9349e-06	1.04214e-05	7.17088e-06	8.87117e-06	1.09626e-05	6.01632e-06	2.37357e-06	7.64363e-06	3.17343e-06	3.79536e-06	7.76317e-06
d__Bacteria|p__Proteobacteria|c__Epsilonproteobacteria|o__Campylobacterales|f__Campylobacteraceae|g__Campylobacter|s__Campylobacter peloridis	1.48575e-06	3.3371e-06	3.96745e-06	1.20247e-05	1.67321e-05	1.1089e-06	4.56776e-06	1.50408e-06	1.35633e-06	1.09195e-06	1.05781e-06	1.89768e-06	1.55263e-06
d__Bacteria|p__Proteobacteria|c__Epsilonproteobacteria|o__Campylobacterales|f__Campylobacteraceae|g__Campylobacter|s__Campylobacter pinnipediorum	2.97151e-06	4.17138e-06	8.59614e-06	8.81812e-06	5.25865e-06	8.87117e-06	9.13552e-06	8.27244e-06	3.05174e-06	2.18389e-06	6.87577e-06	8.34978e-06	1.16448e-05
d__Bacteria|p__Proteobacteria|c__Epsilonproteobacteria|o__Campylobacterales|f__Campylobacteraceae|g__Campylobacter|s__Campylobacter showae	5.57157e-06	1.41827e-05	9.25739e-06	1.3628e-05	2.86835e-06	8.87117e-06	1.91846e-05	3.7602e-06	3.05174e-06	6.00571e-06	4.23125e-06	2.27721e-06	1.16448e-05
d__Bacteria|p__Proteobacteria|c__Epsilonproteobacteria|o__Campylobacterales|f__Campylobacteraceae|g__Campylobacter|s__Campylobacter sp. NCTC 13003	1.48575e-06	4.17138e-06	1.98373e-06	2.40494e-06	9.56118e-07	8.87117e-06	9.13552e-07	2.25612e-06	6.78164e-07	2.72987e-06	5.28906e-07	2.27721e-06	7.76317e-06
d__Bacteria|p__Proteobacteria|c__Epsilonproteobacteria|o__Campylobacterales|f__Campylobacteraceae|g__Campylobacter|s__Campylobacter sp. RM12175	0	0	0	0	0	0	0	7.5204e-07	0	0	0	0	0
d__Bacteria|p__Proteobacteria|c__Epsilonproteobacteria|o__Campylobacterales|f__Campylobacteraceae|g__Campylobacter|s__Campylobacter sp. RM16704	1.85719e-06	5.83993e-06	3.30621e-06	8.81812e-06	4.78059e-07	6.65337e-06	5.48131e-06	5.26428e-06	1.01725e-06	3.27584e-06	5.28906e-07	2.65675e-06	4.6579e-06
d__Bacteria|p__Proteobacteria|c__Epsilonproteobacteria|o__Campylobacterales|f__Campylobacteraceae|g__Campylobacter|s__Campylobacter sp. RM6137	3.71438e-07	2.50283e-06	6.61242e-07	1.6033e-06	4.78059e-07	2.21779e-06	1.8271e-06	0	2.03449e-06	2.72987e-06	1.05781e-06	2.27721e-06	3.88159e-06
d__Bacteria|p__Proteobacteria|c__Epsilonproteobacteria|o__Campylobacterales|f__Campylobacteraceae|g__Campylobacter|s__Campylobacter sp. RM8964	0	8.34276e-07	0	0	0	0	0	0	0	0	5.28906e-07	0	1.55263e-06
d__Bacteria|p__Proteobacteria|c__Epsilonproteobacteria|o__Campylobacterales|f__Campylobacteraceae|g__Campylobacter|s__Campylobacter sputorum	3.71438e-06	6.67421e-06	1.12411e-05	4.97021e-05	1.96004e-05	3.43758e-05	3.65421e-06	1.35367e-05	6.78164e-06	2.0201e-05	9.5203e-06	1.0627e-05	3.72632e-05
d__Bacteria|p__Proteobacteria|c__Epsilonproteobacteria|o__Campylobacterales|f__Campylobacteraceae|g__Campylobacter|s__Campylobacter subantarcticus	1.1886e-05	1.41827e-05	1.9176e-05	2.00412e-05	4.78059e-06	4.43558e-06	6.39487e-06	3.7602e-06	3.39082e-06	4.91376e-06	9.5203e-06	2.65675e-06	9.31581e-06
d__Bacteria|p__Proteobacteria|c__Epsilonproteobacteria|o__Campylobacterales|f__Campylobacteraceae|g__Campylobacter|s__Campylobacter upsaliensis	2.22863e-06	5.00566e-06	1.32248e-06	4.00824e-06	2.86835e-06	2.21779e-06	1.00491e-05	7.5204e-07	1.35633e-06	3.27584e-06	2.11562e-06	4.17489e-06	9.31581e-06
d__Bacteria|p__Proteobacteria|c__Epsilonproteobacteria|o__Campylobacterales|f__Campylobacteraceae|g__Campylobacter|s__Campylobacter ureolyticus	1.11431e-06	3.3371e-06	3.30621e-06	4.00824e-06	7.64894e-06	3.32669e-06	4.56776e-06	2.25612e-06	1.35633e-06	1.09195e-06	1.05781e-06	4.93396e-06	6.21054e-06
d__Bacteria|p__Proteobacteria|c__Epsilonproteobacteria|o__Campylobacterales|f__Campylobacteraceae|g__Campylobacter|s__Campylobacter volucris	3.71438e-07	1.66855e-06	0	1.6033e-06	0	3.32669e-06	2.74066e-06	2.25612e-06	1.35633e-06	0	2.64453e-06	7.59071e-07	3.88159e-06
d__Bacteria|p__Proteobacteria|c__Epsilonproteobacteria|o__Campylobacterales|f__Campylobacteraceae|g__Sulfurospirillum	1.82005e-05	3.9211e-05	5.02544e-05	5.4512e-05	2.96396e-05	8.31672e-05	4.38505e-05	4.73785e-05	1.55978e-05	3.93101e-05	2.59164e-05	3.41582e-05	8.61712e-05
d__Bacteria|p__Proteobacteria|c__Epsilonproteobacteria|o__Campylobacterales|f__Campylobacteraceae|g__Sulfurospirillum|s__Sulfurospirillum barnesii	1.48575e-06	5.83993e-06	1.32248e-06	3.20659e-06	2.39029e-06	7.76227e-06	4.56776e-06	5.26428e-06	1.35633e-06	2.72987e-06	2.64453e-06	2.65675e-06	3.88159e-06
d__Bacteria|p__Proteobacteria|c__Epsilonproteobacteria|o__Campylobacterales|f__Campylobacteraceae|g__Sulfurospirillum|s__Sulfurospirillum cavolei	2.22863e-06	0	2.64497e-06	4.00824e-06	1.91224e-06	4.43558e-06	8.22197e-06	1.50408e-06	1.01725e-06	2.18389e-06	1.58672e-06	2.27721e-06	3.88159e-06
d__Bacteria|p__Proteobacteria|c__Epsilonproteobacteria|o__Campylobacterales|f__Campylobacteraceae|g__Sulfurospirillum|s__Sulfurospirillum deleyianum	3.34294e-06	7.50848e-06	1.9176e-05	2.24461e-05	7.64894e-06	2.43957e-05	1.09626e-05	1.72969e-05	7.4598e-06	1.74712e-05	6.87577e-06	1.02475e-05	2.71711e-05
d__Bacteria|p__Proteobacteria|c__Epsilonproteobacteria|o__Campylobacterales|f__Campylobacteraceae|g__Sulfurospirillum|s__Sulfurospirillum halorespirans	2.22863e-06	4.17138e-06	3.30621e-06	7.21483e-06	1.43418e-06	7.76227e-06	3.65421e-06	2.25612e-06	6.78164e-07	2.72987e-06	2.11562e-06	4.17489e-06	6.98686e-06
d__Bacteria|p__Proteobacteria|c__Epsilonproteobacteria|o__Campylobacterales|f__Campylobacteraceae|g__Sulfurospirillum|s__Sulfurospirillum multivorans	7.42877e-07	1.66855e-06	1.98373e-06	0	4.30253e-06	6.65337e-06	1.8271e-06	0	6.78164e-07	2.18389e-06	1.05781e-06	1.13861e-06	5.43422e-06
d__Bacteria|p__Proteobacteria|c__Epsilonproteobacteria|o__Campylobacterales|f__Campylobacteraceae|g__Sulfurospirillum|s__Sulfurospirillum sp. JPD-1	3.71438e-07	2.50283e-06	0	0	9.56118e-07	1.1089e-06	1.8271e-06	0	6.78164e-07	5.45974e-07	2.64453e-06	1.89768e-06	7.76317e-07
d__Bacteria|p__Proteobacteria|c__Epsilonproteobacteria|o__Campylobacterales|f__Campylobacteraceae|g__Sulfurospirillum|s__Sulfurospirillum sp. SL2-2	0	0	0	0	0	0	0	0	0	0	5.28906e-07	0	0
d__Bacteria|p__Proteobacteria|c__Epsilonproteobacteria|o__Campylobacterales|f__Campylobacteraceae|g__Sulfurospirillum|s__Sulfurospirillum sp. UCH001	1.11431e-06	8.34276e-07	2.64497e-06	8.01648e-07	9.56118e-07	7.76227e-06	1.8271e-06	0	6.78164e-07	2.18389e-06	2.64453e-06	3.41582e-06	3.10527e-06
d__Bacteria|p__Proteobacteria|c__Epsilonproteobacteria|o__Campylobacterales|f__Campylobacteraceae|s__Arcobacter sp. L	1.11431e-06	0	3.96745e-06	1.6033e-06	1.43418e-06	5.54448e-06	2.74066e-06	3.7602e-06	6.78164e-07	2.18389e-06	3.70234e-06	5.69303e-06	4.6579e-06
d__Bacteria|p__Proteobacteria|c__Epsilonproteobacteria|o__Campylobacterales|f__Campylobacteraceae|s__Arcobacter sp. LPB0137	1.11431e-06	0	6.61242e-07	2.40494e-06	4.78059e-07	1.1089e-06	1.8271e-06	3.7602e-06	6.78164e-07	1.09195e-06	5.28906e-07	7.59071e-07	1.55263e-06
d__Bacteria|p__Proteobacteria|c__Epsilonproteobacteria|o__Campylobacterales|f__Helicobacteraceae	0.000116632	0.000327036	0.000224161	0.000339899	0.000133378	0.000382569	0.00029051	0.000210571	7.96842e-05	0.000197097	0.000161316	0.000146501	0.000389711
d__Bacteria|p__Proteobacteria|c__Epsilonproteobacteria|o__Campylobacterales|f__Helicobacteraceae|g__Helicobacter	0.000103631	0.000283654	0.000181842	0.000266147	0.000100392	0.000302729	0.000229302	0.000157176	5.90003e-05	0.000149051	0.000125351	0.00010589	0.000309751
d__Bacteria|p__Proteobacteria|c__Epsilonproteobacteria|o__Campylobacterales|f__Helicobacteraceae|g__Helicobacter|s__Helicobacter acinonychis	0	1.66855e-06	4.62869e-06	1.20247e-05	7.17088e-06	4.43558e-06	0	5.26428e-06	1.01725e-06	9.82753e-06	1.05781e-06	2.27721e-06	6.98686e-06
d__Bacteria|p__Proteobacteria|c__Epsilonproteobacteria|o__Campylobacterales|f__Helicobacteraceae|g__Helicobacter|s__Helicobacter apodemus	3.71438e-07	6.67421e-06	1.98373e-06	2.40494e-06	1.43418e-06	2.1069e-05	1.00491e-05	3.00816e-06	1.69541e-06	1.63792e-06	2.64453e-06	2.27721e-06	4.6579e-06
d__Bacteria|p__Proteobacteria|c__Epsilonproteobacteria|o__Campylobacterales|f__Helicobacteraceae|g__Helicobacter|s__Helicobacter bilis	1.85719e-06	4.17138e-06	7.9349e-06	6.41318e-06	9.56118e-07	1.21979e-05	8.22197e-06	2.25612e-06	1.35633e-06	4.36779e-06	5.28906e-06	2.65675e-06	6.98686e-06
d__Bacteria|p__Proteobacteria|c__Epsilonproteobacteria|o__Campylobacterales|f__Helicobacteraceae|g__Helicobacter|s__Helicobacter bizzozeronii	7.42877e-07	1.66855e-06	1.32248e-06	6.41318e-06	3.34641e-06	1.1089e-05	6.39487e-06	3.00816e-06	0	3.82182e-06	5.28906e-07	3.79536e-06	3.88159e-06
d__Bacteria|p__Proteobacteria|c__Epsilonproteobacteria|o__Campylobacterales|f__Helicobacteraceae|g__Helicobacter|s__Helicobacter canadensis	4.8287e-06	5.83993e-06	2.64497e-06	7.21483e-06	4.30253e-06	1.66334e-05	1.55304e-05	5.26428e-06	6.78164e-07	2.72987e-06	2.11562e-06	3.79536e-06	1.00921e-05
d__Bacteria|p__Proteobacteria|c__Epsilonproteobacteria|o__Campylobacterales|f__Helicobacteraceae|g__Helicobacter|s__Helicobacter canis	2.22863e-06	1.16799e-05	3.96745e-06	5.61153e-06	3.34641e-06	6.65337e-06	8.22197e-06	5.26428e-06	2.03449e-06	3.82182e-06	1.05781e-06	2.65675e-06	9.31581e-06
d__Bacteria|p__Proteobacteria|c__Epsilonproteobacteria|o__Campylobacterales|f__Helicobacteraceae|g__Helicobacter|s__Helicobacter cetorum	3.71438e-06	1.16799e-05	7.27366e-06	1.6033e-06	4.30253e-06	3.32669e-06	1.8271e-06	2.25612e-06	3.39082e-07	3.27584e-06	5.28906e-06	1.13861e-06	1.16448e-05
d__Bacteria|p__Proteobacteria|c__Epsilonproteobacteria|o__Campylobacterales|f__Helicobacteraceae|g__Helicobacter|s__Helicobacter cholecystus	1.11431e-06	8.34276e-07	6.61242e-07	5.61153e-06	9.56118e-07	0	1.8271e-06	1.50408e-06	6.78164e-07	2.72987e-06	1.58672e-06	1.51814e-06	1.55263e-06
d__Bacteria|p__Proteobacteria|c__Epsilonproteobacteria|o__Campylobacterales|f__Helicobacteraceae|g__Helicobacter|s__Helicobacter cinaedi	1.63433e-05	5.00566e-05	2.38047e-05	4.00824e-05	1.76882e-05	5.43359e-05	3.92828e-05	2.70734e-05	1.08506e-05	2.89366e-05	2.59164e-05	1.0627e-05	5.04606e-05
d__Bacteria|p__Proteobacteria|c__Epsilonproteobacteria|o__Campylobacterales|f__Helicobacteraceae|g__Helicobacter|s__Helicobacter felis	3.71438e-07	1.66855e-06	3.30621e-06	8.01648e-07	4.78059e-07	5.54448e-06	9.13552e-07	2.25612e-06	6.78164e-07	1.09195e-06	5.28906e-07	7.59071e-07	2.32895e-06
d__Bacteria|p__Proteobacteria|c__Epsilonproteobacteria|o__Campylobacterales|f__Helicobacteraceae|g__Helicobacter|s__Helicobacter heilmannii	2.22863e-06	5.83993e-06	1.32248e-06	1.04214e-05	1.43418e-06	3.32669e-06	9.13552e-07	1.50408e-06	1.01725e-06	3.27584e-06	1.05781e-06	1.13861e-06	8.53949e-06
d__Bacteria|p__Proteobacteria|c__Epsilonproteobacteria|o__Campylobacterales|f__Helicobacteraceae|g__Helicobacter|s__Helicobacter hepaticus	6.31445e-06	2.08569e-05	7.9349e-06	3.84791e-05	7.17088e-06	1.77423e-05	1.64439e-05	1.50408e-05	3.05174e-06	1.09195e-05	6.34687e-06	9.48839e-06	3.33816e-05
d__Bacteria|p__Proteobacteria|c__Epsilonproteobacteria|o__Campylobacterales|f__Helicobacteraceae|g__Helicobacter|s__Helicobacter himalayensis	9.6574e-06	2.50283e-05	1.58698e-05	2.40494e-05	1.29076e-05	3.54847e-05	1.73575e-05	1.42888e-05	2.03449e-06	1.47413e-05	4.23125e-06	9.48839e-06	4.11448e-05
d__Bacteria|p__Proteobacteria|c__Epsilonproteobacteria|o__Campylobacterales|f__Helicobacteraceae|g__Helicobacter|s__Helicobacter mustelae	3.71438e-07	4.17138e-06	9.25739e-06	8.81812e-06	2.86835e-06	1.1089e-06	3.65421e-06	1.50408e-06	1.35633e-06	2.18389e-06	5.28906e-06	3.79536e-06	9.31581e-06
d__Bacteria|p__Proteobacteria|c__Epsilonproteobacteria|o__Campylobacterales|f__Helicobacteraceae|g__Helicobacter|s__Helicobacter pullorum	1.59718e-05	2.00226e-05	2.57884e-05	2.7256e-05	3.82447e-06	6.65337e-06	1.00491e-05	1.05286e-05	4.06898e-06	1.52873e-05	1.74539e-05	9.10885e-06	1.39737e-05
d__Bacteria|p__Proteobacteria|c__Epsilonproteobacteria|o__Campylobacterales|f__Helicobacteraceae|g__Helicobacter|s__Helicobacter pylori	1.7829e-05	6.59078e-05	3.90133e-05	4.16857e-05	1.91224e-05	5.43359e-05	4.47641e-05	3.23377e-05	1.45805e-05	2.23849e-05	2.43297e-05	2.27721e-05	3.64869e-05
d__Bacteria|p__Proteobacteria|c__Epsilonproteobacteria|o__Campylobacterales|f__Helicobacteraceae|g__Helicobacter|s__Helicobacter saguini	3.71438e-06	1.75198e-05	1.12411e-05	1.04214e-05	1.43418e-06	2.55046e-05	1.00491e-05	1.50408e-05	6.78164e-06	1.03735e-05	7.40468e-06	9.48839e-06	2.71711e-05
d__Bacteria|p__Proteobacteria|c__Epsilonproteobacteria|o__Campylobacterales|f__Helicobacteraceae|g__Helicobacter|s__Helicobacter sp. MIT 01-6242	5.57157e-06	5.83993e-06	2.64497e-06	7.21483e-06	9.56118e-07	3.32669e-06	4.56776e-06	3.00816e-06	2.03449e-06	1.63792e-06	4.76015e-06	3.79536e-06	1.55263e-06
d__Bacteria|p__Proteobacteria|c__Epsilonproteobacteria|o__Campylobacterales|f__Helicobacteraceae|g__Helicobacter|s__Helicobacter suis	1.11431e-06	3.3371e-06	1.32248e-06	8.01648e-07	1.43418e-06	1.1089e-06	2.74066e-06	7.5204e-07	1.01725e-06	2.18389e-06	0	7.59071e-07	2.32895e-06
d__Bacteria|p__Proteobacteria|c__Epsilonproteobacteria|o__Campylobacterales|f__Helicobacteraceae|g__Helicobacter|s__Helicobacter typhlonius	2.22863e-06	5.83993e-06	2.64497e-06	4.80989e-06	1.43418e-06	6.65337e-06	8.22197e-06	3.7602e-06	1.35633e-06	1.63792e-06	2.11562e-06	2.65675e-06	7.76317e-06
d__Bacteria|p__Proteobacteria|c__Epsilonproteobacteria|o__Campylobacterales|f__Helicobacteraceae|g__Sulfuricurvum	1.48575e-06	0	1.98373e-06	1.6033e-06	4.78059e-07	2.21779e-06	2.74066e-06	3.00816e-06	1.35633e-06	1.63792e-06	2.11562e-06	1.51814e-06	7.76317e-07
d__Bacteria|p__Proteobacteria|c__Epsilonproteobacteria|o__Campylobacterales|f__Helicobacteraceae|g__Sulfuricurvum|s__Sulfuricurvum kujiense	1.48575e-06	0	1.98373e-06	1.6033e-06	4.78059e-07	2.21779e-06	2.74066e-06	3.00816e-06	1.35633e-06	1.63792e-06	2.11562e-06	1.51814e-06	7.76317e-07
d__Bacteria|p__Proteobacteria|c__Epsilonproteobacteria|o__Campylobacterales|f__Helicobacteraceae|g__Sulfurimonas	1.04003e-05	3.42053e-05	3.63683e-05	6.97433e-05	2.67713e-05	6.4316e-05	4.20234e-05	4.51224e-05	1.69541e-05	4.25859e-05	3.12054e-05	3.22605e-05	6.90922e-05
d__Bacteria|p__Proteobacteria|c__Epsilonproteobacteria|o__Campylobacterales|f__Helicobacteraceae|g__Sulfurimonas|s__Sulfurimonas autotrophica	1.11431e-06	4.17138e-06	1.98373e-06	3.20659e-06	1.91224e-06	4.43558e-06	8.22197e-06	6.01632e-06	1.69541e-06	3.27584e-06	4.76015e-06	2.27721e-06	4.6579e-06
d__Bacteria|p__Proteobacteria|c__Epsilonproteobacteria|o__Campylobacterales|f__Helicobacteraceae|g__Sulfurimonas|s__Sulfurimonas denitrificans	1.11431e-06	2.50283e-06	8.59614e-06	1.76362e-05	8.127e-06	1.44156e-05	4.56776e-06	1.27847e-05	2.37357e-06	1.09195e-05	1.58672e-06	6.07257e-06	1.86316e-05
d__Bacteria|p__Proteobacteria|c__Epsilonproteobacteria|o__Campylobacterales|f__Helicobacteraceae|g__Sulfurimonas|s__Sulfurimonas gotlandica	0	0	1.12411e-05	2.24461e-05	1.05173e-05	1.33067e-05	4.56776e-06	1.05286e-05	3.05174e-06	1.31034e-05	5.28906e-06	5.3135e-06	2.09606e-05
d__Bacteria|p__Proteobacteria|c__Epsilonproteobacteria|o__Campylobacterales|f__Helicobacteraceae|g__Sulfurimonas|s__Sulfurimonas sp. 1-1N	1.11431e-06	1.66855e-06	1.32248e-06	1.6033e-06	9.56118e-07	1.1089e-06	2.74066e-06	0	1.01725e-06	1.09195e-06	1.58672e-06	1.89768e-06	3.10527e-06
d__Bacteria|p__Proteobacteria|c__Epsilonproteobacteria|o__Campylobacterales|f__Helicobacteraceae|g__Sulfurimonas|s__Sulfurimonas sp. GYSZ_1	7.42877e-07	4.17138e-06	5.28993e-06	3.20659e-06	1.43418e-06	5.54448e-06	6.39487e-06	1.50408e-06	1.35633e-06	2.72987e-06	2.64453e-06	2.27721e-06	3.88159e-06
d__Bacteria|p__Proteobacteria|c__Epsilonproteobacteria|o__Campylobacterales|f__Helicobacteraceae|g__Sulfurimonas|s__Sulfurimonas sp. NW10	5.57157e-06	2.16912e-05	7.9349e-06	2.00412e-05	2.86835e-06	2.43957e-05	1.55304e-05	1.42888e-05	7.12072e-06	1.14654e-05	1.53383e-05	1.36633e-05	1.78553e-05
d__Bacteria|p__Proteobacteria|c__Epsilonproteobacteria|o__Campylobacterales|f__Helicobacteraceae|g__Wolinella	1.11431e-06	9.17704e-06	3.30621e-06	1.6033e-06	5.73671e-06	1.33067e-05	1.64439e-05	5.26428e-06	2.03449e-06	3.82182e-06	2.64453e-06	5.3135e-06	9.31581e-06
d__Bacteria|p__Proteobacteria|c__Epsilonproteobacteria|o__Campylobacterales|f__Helicobacteraceae|g__Wolinella|s__Wolinella succinogenes	1.11431e-06	9.17704e-06	3.30621e-06	1.6033e-06	5.73671e-06	1.33067e-05	1.64439e-05	5.26428e-06	2.03449e-06	3.82182e-06	2.64453e-06	5.3135e-06	9.31581e-06
d__Bacteria|p__Proteobacteria|c__Epsilonproteobacteria|o__Campylobacterales|g__Nitratifractor	1.00288e-05	3.50396e-05	1.6531e-05	1.68346e-05	1.33856e-05	1.55245e-05	1.64439e-05	1.12806e-05	6.10347e-06	6.55168e-06	9.5203e-06	9.48839e-06	2.48422e-05
d__Bacteria|p__Proteobacteria|c__Epsilonproteobacteria|o__Campylobacterales|g__Nitratifractor|s__Nitratifractor salsuginis	1.00288e-05	3.50396e-05	1.6531e-05	1.68346e-05	1.33856e-05	1.55245e-05	1.64439e-05	1.12806e-05	6.10347e-06	6.55168e-06	9.5203e-06	9.48839e-06	2.48422e-05
d__Bacteria|p__Proteobacteria|c__Epsilonproteobacteria|o__Nautiliales	8.91452e-06	1.91883e-05	2.51272e-05	5.05038e-05	1.86443e-05	3.77025e-05	2.74066e-05	2.55694e-05	1.18679e-05	2.56608e-05	2.00984e-05	1.93563e-05	4.34738e-05
d__Bacteria|p__Proteobacteria|c__Epsilonproteobacteria|o__Nautiliales|f__Nautiliaceae	8.91452e-06	1.91883e-05	2.51272e-05	5.05038e-05	1.86443e-05	3.77025e-05	2.74066e-05	2.55694e-05	1.18679e-05	2.56608e-05	2.00984e-05	1.93563e-05	4.34738e-05
d__Bacteria|p__Proteobacteria|c__Epsilonproteobacteria|o__Nautiliales|f__Nautiliaceae|g__Caminibacter	3.71438e-06	3.3371e-06	4.62869e-06	7.21483e-06	3.82447e-06	3.32669e-06	2.74066e-06	5.26428e-06	2.03449e-06	3.82182e-06	4.76015e-06	2.27721e-06	6.98686e-06
d__Bacteria|p__Proteobacteria|c__Epsilonproteobacteria|o__Nautiliales|f__Nautiliaceae|g__Caminibacter|s__Caminibacter mediatlanticus	3.71438e-06	3.3371e-06	4.62869e-06	7.21483e-06	3.82447e-06	3.32669e-06	2.74066e-06	5.26428e-06	2.03449e-06	3.82182e-06	4.76015e-06	2.27721e-06	6.98686e-06
d__Bacteria|p__Proteobacteria|c__Epsilonproteobacteria|o__Nautiliales|f__Nautiliaceae|g__Cetia	2.60007e-06	4.17138e-06	9.91863e-06	1.84379e-05	6.69282e-06	1.33067e-05	2.74066e-06	9.02448e-06	3.39082e-06	8.73558e-06	2.11562e-06	7.21118e-06	9.31581e-06
d__Bacteria|p__Proteobacteria|c__Epsilonproteobacteria|o__Nautiliales|f__Nautiliaceae|g__Cetia|s__Cetia pacifica	2.60007e-06	4.17138e-06	9.91863e-06	1.84379e-05	6.69282e-06	1.33067e-05	2.74066e-06	9.02448e-06	3.39082e-06	8.73558e-06	2.11562e-06	7.21118e-06	9.31581e-06
d__Bacteria|p__Proteobacteria|c__Epsilonproteobacteria|o__Nautiliales|f__Nautiliaceae|g__Nautilia	2.60007e-06	1.16799e-05	1.05799e-05	2.48511e-05	7.64894e-06	2.1069e-05	2.19253e-05	1.12806e-05	5.76439e-06	1.31034e-05	1.16359e-05	9.10885e-06	2.48422e-05
d__Bacteria|p__Proteobacteria|c__Epsilonproteobacteria|o__Nautiliales|f__Nautiliaceae|g__Nautilia|s__Nautilia profundicola	1.85719e-06	6.67421e-06	5.95118e-06	3.20659e-06	1.91224e-06	7.76227e-06	7.30842e-06	5.26428e-06	2.71266e-06	8.18961e-06	6.87577e-06	3.41582e-06	1.08684e-05
d__Bacteria|p__Proteobacteria|c__Epsilonproteobacteria|o__Nautiliales|f__Nautiliaceae|g__Nautilia|s__Nautilia sp. PV-1	7.42877e-07	4.17138e-06	3.96745e-06	2.16445e-05	5.25865e-06	1.33067e-05	1.37033e-05	6.01632e-06	3.05174e-06	4.36779e-06	4.76015e-06	5.69303e-06	1.08684e-05
d__Bacteria|p__Proteobacteria|c__Gammaproteobacteria	0.01018	0.0259819	0.0269846	0.0221752	0.0110384	0.0282391	0.0285156	0.0153153	0.00599565	0.0128118	0.0124118	0.00809701	0.0457476
d__Bacteria|p__Proteobacteria|c__Gammaproteobacteria|g__Candidatus Nardonella	0	8.34276e-07	6.61242e-07	0	4.78059e-07	1.1089e-06	4.56776e-06	0	1.69541e-06	5.45974e-07	1.05781e-06	3.79536e-07	0
d__Bacteria|p__Proteobacteria|c__Gammaproteobacteria|g__Candidatus Nardonella|s__Candidatus Nardonella dryophthoridicola	0	0	0	0	0	0	0	0	0	0	5.28906e-07	0	0
d__Bacteria|p__Proteobacteria|c__Gammaproteobacteria|g__Candidatus Nardonella|s__endosymbiont of Pachyrhynchus infernalis	0	8.34276e-07	6.61242e-07	0	0	0	9.13552e-07	0	0	0	0	0	0
d__Bacteria|p__Proteobacteria|c__Gammaproteobacteria|g__Candidatus Nardonella|s__endosymbiont of Sipalinus gigas	0	0	0	0	0	1.1089e-06	0	0	1.69541e-06	5.45974e-07	5.28906e-07	3.79536e-07	0
d__Bacteria|p__Proteobacteria|c__Gammaproteobacteria|g__Candidatus Ruthia	1.33718e-05	1.41827e-05	2.1821e-05	1.52313e-05	8.60506e-06	1.1089e-06	6.39487e-06	1.12806e-05	1.69541e-06	7.09766e-06	7.40468e-06	6.45211e-06	2.32895e-06
d__Bacteria|p__Proteobacteria|c__Gammaproteobacteria|g__Candidatus Ruthia|s__Candidatus Ruthia magnifica	1.33718e-05	1.41827e-05	2.1821e-05	1.52313e-05	8.60506e-06	1.1089e-06	6.39487e-06	1.12806e-05	1.69541e-06	7.09766e-06	7.40468e-06	6.45211e-06	2.32895e-06
d__Bacteria|p__Proteobacteria|c__Gammaproteobacteria|g__Candidatus Thioglobus	5.20014e-06	1.25141e-05	3.30621e-06	1.28264e-05	1.14734e-05	1.33067e-05	1.46168e-05	5.26428e-06	2.71266e-06	3.82182e-06	3.17343e-06	6.83164e-06	1.16448e-05
d__Bacteria|p__Proteobacteria|c__Gammaproteobacteria|g__Candidatus Thioglobus|s__Candidatus Thioglobus autotrophicus	2.60007e-06	3.3371e-06	0	4.00824e-06	6.69282e-06	2.21779e-06	7.30842e-06	7.5204e-07	6.78164e-07	1.63792e-06	1.05781e-06	2.65675e-06	7.76317e-07
d__Bacteria|p__Proteobacteria|c__Gammaproteobacteria|g__Candidatus Thioglobus|s__Candidatus Thioglobus singularis	2.60007e-06	9.17704e-06	3.30621e-06	8.01648e-06	4.30253e-06	9.98006e-06	7.30842e-06	3.7602e-06	1.69541e-06	1.63792e-06	1.05781e-06	3.41582e-06	8.53949e-06
d__Bacteria|p__Proteobacteria|c__Gammaproteobacteria|g__Candidatus Thioglobus|s__Candidatus Thioglobus sp. NP1	0	0	0	8.01648e-07	4.78059e-07	1.1089e-06	0	7.5204e-07	3.39082e-07	5.45974e-07	1.05781e-06	7.59071e-07	2.32895e-06
d__Bacteria|p__Proteobacteria|c__Gammaproteobacteria|g__Gallaecimonas	2.97151e-06	2.50283e-06	3.30621e-06	5.61153e-06	9.56118e-07	1.21979e-05	1.73575e-05	2.25612e-06	1.69541e-06	4.91376e-06	4.23125e-06	6.83164e-06	9.31581e-06
d__Bacteria|p__Proteobacteria|c__Gammaproteobacteria|g__Gallaecimonas|s__Gallaecimonas mangrovi	2.97151e-06	2.50283e-06	3.30621e-06	5.61153e-06	9.56118e-07	1.21979e-05	1.73575e-05	2.25612e-06	1.69541e-06	4.91376e-06	4.23125e-06	6.83164e-06	9.31581e-06
d__Bacteria|p__Proteobacteria|c__Gammaproteobacteria|g__Pseudohongiella	3.71438e-06	9.17704e-06	7.9349e-06	6.41318e-06	5.25865e-06	2.55046e-05	2.46659e-05	8.27244e-06	5.08623e-06	4.91376e-06	4.76015e-06	6.83164e-06	1.08684e-05
d__Bacteria|p__Proteobacteria|c__Gammaproteobacteria|g__Pseudohongiella|s__Pseudohongiella spirulinae	3.71438e-06	9.17704e-06	7.9349e-06	6.41318e-06	5.25865e-06	2.55046e-05	2.46659e-05	8.27244e-06	5.08623e-06	4.91376e-06	4.76015e-06	6.83164e-06	1.08684e-05
d__Bacteria|p__Proteobacteria|c__Gammaproteobacteria|g__Sedimenticola	8.17164e-06	2.4194e-05	1.32248e-05	1.28264e-05	1.14734e-05	4.10291e-05	4.75047e-05	2.55694e-05	3.05174e-06	1.31034e-05	6.34687e-06	7.59071e-06	1.63027e-05
d__Bacteria|p__Proteobacteria|c__Gammaproteobacteria|g__Sedimenticola|s__Sedimenticola thiotaurini	8.17164e-06	2.4194e-05	1.32248e-05	1.28264e-05	1.14734e-05	4.10291e-05	4.75047e-05	2.55694e-05	3.05174e-06	1.31034e-05	6.34687e-06	7.59071e-06	1.63027e-05
d__Bacteria|p__Proteobacteria|c__Gammaproteobacteria|g__Thiolapillus	1.00288e-05	1.91883e-05	1.05799e-05	2.7256e-05	2.72494e-05	2.32868e-05	2.83201e-05	1.12806e-05	5.76439e-06	9.82753e-06	1.00492e-05	6.07257e-06	2.25132e-05
d__Bacteria|p__Proteobacteria|c__Gammaproteobacteria|g__Thiolapillus|s__Thiolapillus brandeum	1.00288e-05	1.91883e-05	1.05799e-05	2.7256e-05	2.72494e-05	2.32868e-05	2.83201e-05	1.12806e-05	5.76439e-06	9.82753e-06	1.00492e-05	6.07257e-06	2.25132e-05
d__Bacteria|p__Proteobacteria|c__Gammaproteobacteria|o__Acidiferrobacterales	2.97151e-05	4.58852e-05	3.96745e-05	5.53137e-05	2.39029e-05	5.98804e-05	7.30842e-05	3.53459e-05	1.28851e-05	3.43963e-05	2.59164e-05	2.6188e-05	3.57106e-05
d__Bacteria|p__Proteobacteria|c__Gammaproteobacteria|o__Acidiferrobacterales|f__Acidiferrobacteraceae	2.97151e-05	4.58852e-05	3.96745e-05	5.53137e-05	2.39029e-05	5.98804e-05	7.30842e-05	3.53459e-05	1.28851e-05	3.43963e-05	2.59164e-05	2.6188e-05	3.57106e-05
d__Bacteria|p__Proteobacteria|c__Gammaproteobacteria|o__Acidiferrobacterales|f__Acidiferrobacteraceae|g__Acidiferrobacter	5.20014e-06	5.83993e-06	5.28993e-06	1.3628e-05	1.91224e-06	1.1089e-05	1.64439e-05	8.27244e-06	2.71266e-06	8.73558e-06	3.70234e-06	5.3135e-06	1.31974e-05
d__Bacteria|p__Proteobacteria|c__Gammaproteobacteria|o__Acidiferrobacterales|f__Acidiferrobacteraceae|g__Acidiferrobacter|s__Acidiferrobacter sp. SPIII_3	5.20014e-06	5.83993e-06	5.28993e-06	1.3628e-05	1.91224e-06	1.1089e-05	1.64439e-05	8.27244e-06	2.71266e-06	8.73558e-06	3.70234e-06	5.3135e-06	1.31974e-05
d__Bacteria|p__Proteobacteria|c__Gammaproteobacteria|o__Acidiferrobacterales|f__Acidiferrobacteraceae|g__Sulfuricaulis	1.70862e-05	3.08682e-05	2.24822e-05	2.88593e-05	1.24295e-05	2.66135e-05	3.38014e-05	1.8049e-05	6.44256e-06	1.74712e-05	1.00492e-05	1.21451e-05	1.55263e-05
d__Bacteria|p__Proteobacteria|c__Gammaproteobacteria|o__Acidiferrobacterales|f__Acidiferrobacteraceae|g__Sulfuricaulis|s__Sulfuricaulis limicola	1.70862e-05	3.08682e-05	2.24822e-05	2.88593e-05	1.24295e-05	2.66135e-05	3.38014e-05	1.8049e-05	6.44256e-06	1.74712e-05	1.00492e-05	1.21451e-05	1.55263e-05
d__Bacteria|p__Proteobacteria|c__Gammaproteobacteria|o__Acidiferrobacterales|f__Acidiferrobacteraceae|g__Sulfurifustis	7.42877e-06	9.17704e-06	1.19024e-05	1.28264e-05	9.56118e-06	2.21779e-05	2.28388e-05	9.02448e-06	3.7299e-06	8.18961e-06	1.21648e-05	8.72932e-06	6.98686e-06
d__Bacteria|p__Proteobacteria|c__Gammaproteobacteria|o__Acidiferrobacterales|f__Acidiferrobacteraceae|g__Sulfurifustis|s__Sulfurifustis variabilis	7.42877e-06	9.17704e-06	1.19024e-05	1.28264e-05	9.56118e-06	2.21779e-05	2.28388e-05	9.02448e-06	3.7299e-06	8.18961e-06	1.21648e-05	8.72932e-06	6.98686e-06
d__Bacteria|p__Proteobacteria|c__Gammaproteobacteria|o__Aeromonadales	0.000270779	0.000652404	0.000478078	0.000521071	0.00025863	0.000548903	0.000821284	0.000311344	0.000139702	0.000317211	0.000246999	0.000242523	0.000572146
d__Bacteria|p__Proteobacteria|c__Gammaproteobacteria|o__Aeromonadales|f__Aeromonadaceae	0.000270779	0.000652404	0.000478078	0.000521071	0.00025863	0.000548903	0.000821284	0.000311344	0.000139702	0.000317211	0.000246999	0.000242523	0.000572146
d__Bacteria|p__Proteobacteria|c__Gammaproteobacteria|o__Aeromonadales|f__Aeromonadaceae|g__Aeromonas	0.000226577	0.000561468	0.000391455	0.000430485	0.000208912	0.000460192	0.000667807	0.000256446	0.000112575	0.000247326	0.000203629	0.000196979	0.000437843
d__Bacteria|p__Proteobacteria|c__Gammaproteobacteria|o__Aeromonadales|f__Aeromonadaceae|g__Aeromonas|s__Aeromonas caviae	6.68589e-06	3.58739e-05	1.85148e-05	5.61153e-06	9.56118e-06	5.54448e-06	1.64439e-05	2.25612e-06	2.03449e-06	4.91376e-06	3.17343e-06	5.69303e-06	1.55263e-05
d__Bacteria|p__Proteobacteria|c__Gammaproteobacteria|o__Aeromonadales|f__Aeromonadaceae|g__Aeromonas|s__Aeromonas dhakensis	1.85719e-06	9.17704e-06	1.32248e-06	1.6033e-06	1.43418e-06	8.87117e-06	1.8271e-06	4.51224e-06	1.35633e-06	2.18389e-06	0	1.51814e-06	0
d__Bacteria|p__Proteobacteria|c__Gammaproteobacteria|o__Aeromonadales|f__Aeromonadaceae|g__Aeromonas|s__Aeromonas encheleia	8.54308e-06	1.75198e-05	7.9349e-06	2.24461e-05	1.00392e-05	1.77423e-05	3.38014e-05	1.20326e-05	5.76439e-06	1.74712e-05	1.63961e-05	1.21451e-05	2.56185e-05
d__Bacteria|p__Proteobacteria|c__Gammaproteobacteria|o__Aeromonadales|f__Aeromonadaceae|g__Aeromonas|s__Aeromonas hydrophila	5.27442e-05	0.000146833	9.91863e-05	9.53961e-05	4.11131e-05	0.000119761	0.000140687	5.33948e-05	2.33967e-05	5.29595e-05	4.28414e-05	3.03628e-05	8.38423e-05
d__Bacteria|p__Proteobacteria|c__Gammaproteobacteria|o__Aeromonadales|f__Aeromonadaceae|g__Aeromonas|s__Aeromonas media	0	7.50848e-06	6.61242e-07	8.01648e-07	1.43418e-06	6.65337e-06	7.30842e-06	3.00816e-06	0	1.63792e-06	5.28906e-07	1.13861e-06	2.32895e-06
d__Bacteria|p__Proteobacteria|c__Gammaproteobacteria|o__Aeromonadales|f__Aeromonadaceae|g__Aeromonas|s__Aeromonas rivipollensis	1.1886e-05	1.83541e-05	1.32248e-05	1.6033e-05	6.69282e-06	4.43558e-06	1.09626e-05	6.01632e-06	3.05174e-06	6.00571e-06	5.81796e-06	7.59071e-06	1.16448e-05
d__Bacteria|p__Proteobacteria|c__Gammaproteobacteria|o__Aeromonadales|f__Aeromonadaceae|g__Aeromonas|s__Aeromonas salmonicida	1.44861e-05	2.50283e-05	1.52086e-05	1.68346e-05	1.19515e-05	3.2158e-05	5.20725e-05	1.05286e-05	7.12072e-06	8.18961e-06	1.21648e-05	1.29042e-05	3.57106e-05
d__Bacteria|p__Proteobacteria|c__Gammaproteobacteria|o__Aeromonadales|f__Aeromonadaceae|g__Aeromonas|s__Aeromonas schubertii	1.1886e-05	2.50283e-05	1.45473e-05	2.64544e-05	2.24688e-05	3.65936e-05	4.93318e-05	1.57928e-05	6.44256e-06	1.91091e-05	1.42805e-05	1.10065e-05	3.49343e-05
d__Bacteria|p__Proteobacteria|c__Gammaproteobacteria|o__Aeromonadales|f__Aeromonadaceae|g__Aeromonas|s__Aeromonas sp. ASNIH1	0	8.34276e-07	0	1.6033e-06	1.43418e-06	0	0	0	0	5.45974e-07	5.28906e-07	0	0
d__Bacteria|p__Proteobacteria|c__Gammaproteobacteria|o__Aeromonadales|f__Aeromonadaceae|g__Aeromonas|s__Aeromonas sp. ASNIH2	2.22863e-06	7.50848e-06	0	3.20659e-06	9.56118e-07	1.33067e-05	8.22197e-06	6.76836e-06	6.78164e-07	1.63792e-06	5.28906e-07	3.41582e-06	3.10527e-06
d__Bacteria|p__Proteobacteria|c__Gammaproteobacteria|o__Aeromonadales|f__Aeromonadaceae|g__Aeromonas|s__Aeromonas sp. ASNIH3	3.71438e-06	6.67421e-06	8.59614e-06	7.21483e-06	2.39029e-06	3.32669e-06	4.56776e-06	3.00816e-06	2.03449e-06	4.91376e-06	5.28906e-06	1.51814e-06	9.31581e-06
d__Bacteria|p__Proteobacteria|c__Gammaproteobacteria|o__Aeromonadales|f__Aeromonadaceae|g__Aeromonas|s__Aeromonas sp. ASNIH4	1.11431e-06	4.17138e-06	1.98373e-06	1.6033e-06	4.78059e-07	6.65337e-06	1.8271e-06	3.7602e-06	6.78164e-07	1.09195e-06	1.05781e-06	2.27721e-06	3.88159e-06
d__Bacteria|p__Proteobacteria|c__Gammaproteobacteria|o__Aeromonadales|f__Aeromonadaceae|g__Aeromonas|s__Aeromonas sp. ASNIH5	3.71438e-07	0	1.32248e-06	8.01648e-07	9.56118e-07	1.1089e-06	0	0	0	1.09195e-06	5.28906e-07	3.79536e-07	0
d__Bacteria|p__Proteobacteria|c__Gammaproteobacteria|o__Aeromonadales|f__Aeromonadaceae|g__Aeromonas|s__Aeromonas sp. ASNIH7	3.71438e-07	2.50283e-06	1.32248e-06	8.01648e-07	0	0	4.56776e-06	7.5204e-07	0	1.63792e-06	1.05781e-06	3.79536e-07	1.55263e-06
d__Bacteria|p__Proteobacteria|c__Gammaproteobacteria|o__Aeromonadales|f__Aeromonadaceae|g__Aeromonas|s__Aeromonas sp. CA23	3.71438e-06	6.67421e-06	3.30621e-06	8.81812e-06	2.86835e-06	1.66334e-05	2.37524e-05	6.76836e-06	2.03449e-06	2.72987e-06	5.28906e-06	2.65675e-06	7.76317e-06
d__Bacteria|p__Proteobacteria|c__Gammaproteobacteria|o__Aeromonadales|f__Aeromonadaceae|g__Aeromonas|s__Aeromonas sp. CU5	2.22863e-06	3.3371e-06	2.64497e-06	4.00824e-06	1.91224e-06	9.98006e-06	1.8271e-05	1.50408e-06	1.35633e-06	3.82182e-06	1.05781e-06	7.59071e-07	6.98686e-06
d__Bacteria|p__Proteobacteria|c__Gammaproteobacteria|o__Aeromonadales|f__Aeromonadaceae|g__Aeromonas|s__Aeromonas veronii	2.52578e-05	7.42506e-05	5.62056e-05	7.29499e-05	2.77274e-05	5.87715e-05	8.49604e-05	4.21142e-05	1.86495e-05	3.54883e-05	2.48586e-05	2.99833e-05	4.58027e-05
d__Bacteria|p__Proteobacteria|c__Gammaproteobacteria|o__Aeromonadales|f__Aeromonadaceae|g__Oceanimonas	1.00288e-05	3.08682e-05	2.11597e-05	2.16445e-05	1.43418e-05	2.43957e-05	6.21216e-05	1.8049e-05	8.13797e-06	2.34769e-05	1.26937e-05	1.29042e-05	3.72632e-05
d__Bacteria|p__Proteobacteria|c__Gammaproteobacteria|o__Aeromonadales|f__Aeromonadaceae|g__Oceanimonas|s__Oceanimonas sp. GK1	1.00288e-05	3.08682e-05	2.11597e-05	2.16445e-05	1.43418e-05	2.43957e-05	6.21216e-05	1.8049e-05	8.13797e-06	2.34769e-05	1.26937e-05	1.29042e-05	3.72632e-05
d__Bacteria|p__Proteobacteria|c__Gammaproteobacteria|o__Aeromonadales|f__Aeromonadaceae|g__Oceanisphaera	5.94301e-06	7.50848e-06	8.59614e-06	1.12231e-05	5.25865e-06	1.1089e-05	1.27897e-05	7.5204e-06	5.42531e-06	8.18961e-06	7.40468e-06	4.55443e-06	2.25132e-05
d__Bacteria|p__Proteobacteria|c__Gammaproteobacteria|o__Aeromonadales|f__Aeromonadaceae|g__Oceanisphaera|s__Oceanisphaera avium	2.22863e-06	2.50283e-06	1.98373e-06	0	1.43418e-06	6.65337e-06	5.48131e-06	3.7602e-06	1.01725e-06	2.72987e-06	2.64453e-06	1.89768e-06	0
d__Bacteria|p__Proteobacteria|c__Gammaproteobacteria|o__Aeromonadales|f__Aeromonadaceae|g__Oceanisphaera|s__Oceanisphaera profunda	3.71438e-06	5.00566e-06	6.61242e-06	1.12231e-05	3.82447e-06	4.43558e-06	7.30842e-06	3.7602e-06	4.40806e-06	5.45974e-06	4.76015e-06	2.65675e-06	2.25132e-05
d__Bacteria|p__Proteobacteria|c__Gammaproteobacteria|o__Aeromonadales|f__Aeromonadaceae|g__Tolumonas	8.17164e-06	1.00113e-05	2.57884e-05	1.6033e-05	5.73671e-06	8.87117e-06	4.56776e-06	3.00816e-06	3.39082e-06	9.82753e-06	6.34687e-06	6.07257e-06	1.08684e-05
d__Bacteria|p__Proteobacteria|c__Gammaproteobacteria|o__Aeromonadales|f__Aeromonadaceae|g__Tolumonas|s__Tolumonas auensis	8.17164e-06	1.00113e-05	2.57884e-05	1.6033e-05	5.73671e-06	8.87117e-06	4.56776e-06	3.00816e-06	3.39082e-06	9.82753e-06	6.34687e-06	6.07257e-06	1.08684e-05
d__Bacteria|p__Proteobacteria|c__Gammaproteobacteria|o__Aeromonadales|f__Aeromonadaceae|g__Zobellella	1.70862e-05	3.75424e-05	2.71109e-05	3.52725e-05	2.15126e-05	3.2158e-05	7.03435e-05	2.25612e-05	6.44256e-06	2.0201e-05	1.05781e-05	1.51814e-05	4.96843e-05
d__Bacteria|p__Proteobacteria|c__Gammaproteobacteria|o__Aeromonadales|f__Aeromonadaceae|g__Zobellella|s__Zobellella denitrificans	1.70862e-05	3.75424e-05	2.71109e-05	3.52725e-05	2.15126e-05	3.2158e-05	7.03435e-05	2.25612e-05	6.44256e-06	2.0201e-05	1.05781e-05	1.51814e-05	4.96843e-05
d__Bacteria|p__Proteobacteria|c__Gammaproteobacteria|o__Alteromonadales	0.000407096	0.00102866	0.000821924	0.000886622	0.000466585	0.00103793	0.00101861	0.000552749	0.00027703	0.000567813	0.000505105	0.000414832	0.0010884
d__Bacteria|p__Proteobacteria|c__Gammaproteobacteria|o__Alteromonadales|f__Alteromonadaceae	0.000185719	0.000498063	0.000352442	0.000354328	0.00016493	0.00047239	0.000474134	0.000248173	0.000121052	0.000239682	0.00023219	0.000181038	0.000447159
d__Bacteria|p__Proteobacteria|c__Gammaproteobacteria|o__Alteromonadales|f__Alteromonadaceae|g__Agarivorans	3.71438e-06	1.16799e-05	6.61242e-07	1.6033e-06	2.86835e-06	4.43558e-06	8.22197e-06	5.26428e-06	6.78164e-07	4.36779e-06	1.05781e-06	3.03628e-06	9.31581e-06
d__Bacteria|p__Proteobacteria|c__Gammaproteobacteria|o__Alteromonadales|f__Alteromonadaceae|g__Agarivorans|s__Agarivorans gilvus	3.71438e-06	1.16799e-05	6.61242e-07	1.6033e-06	2.86835e-06	4.43558e-06	8.22197e-06	5.26428e-06	6.78164e-07	4.36779e-06	1.05781e-06	3.03628e-06	9.31581e-06
d__Bacteria|p__Proteobacteria|c__Gammaproteobacteria|o__Alteromonadales|f__Alteromonadaceae|g__Alteromonas	3.78867e-05	9.59417e-05	6.34792e-05	6.65367e-05	3.68105e-05	6.65337e-05	8.95281e-05	3.91061e-05	1.96668e-05	4.53158e-05	3.80812e-05	3.60559e-05	9.08291e-05
d__Bacteria|p__Proteobacteria|c__Gammaproteobacteria|o__Alteromonadales|f__Alteromonadaceae|g__Alteromonas|s__Alteromonas australica	1.11431e-06	8.34276e-07	1.32248e-06	4.00824e-06	3.82447e-06	0	2.74066e-06	3.7602e-06	1.01725e-06	0	2.11562e-06	1.51814e-06	5.43422e-06
d__Bacteria|p__Proteobacteria|c__Gammaproteobacteria|o__Alteromonadales|f__Alteromonadaceae|g__Alteromonas|s__Alteromonas macleodii	6.68589e-06	1.58512e-05	8.59614e-06	9.61977e-06	5.25865e-06	1.21979e-05	8.22197e-06	6.01632e-06	2.71266e-06	7.64363e-06	6.87577e-06	6.07257e-06	3.10527e-06
d__Bacteria|p__Proteobacteria|c__Gammaproteobacteria|o__Alteromonadales|f__Alteromonadaceae|g__Alteromonas|s__Alteromonas mediterranea	5.57157e-06	2.4194e-05	9.25739e-06	1.28264e-05	1.91224e-06	1.88512e-05	2.92337e-05	3.7602e-06	2.37357e-06	7.09766e-06	3.70234e-06	4.55443e-06	1.7079e-05
d__Bacteria|p__Proteobacteria|c__Gammaproteobacteria|o__Alteromonadales|f__Alteromonadaceae|g__Alteromonas|s__Alteromonas naphthalenivorans	0	8.34276e-07	1.32248e-06	0	0	1.1089e-06	0	7.5204e-07	0	1.63792e-06	0	0	7.76317e-07
d__Bacteria|p__Proteobacteria|c__Gammaproteobacteria|o__Alteromonadales|f__Alteromonadaceae|g__Alteromonas|s__Alteromonas sp. 76-1	3.71438e-07	0	6.61242e-07	0	4.78059e-07	3.32669e-06	1.00491e-05	1.50408e-06	3.39082e-07	1.09195e-06	1.05781e-06	3.79536e-07	2.32895e-06
d__Bacteria|p__Proteobacteria|c__Gammaproteobacteria|o__Alteromonadales|f__Alteromonadaceae|g__Alteromonas|s__Alteromonas sp. BL110	2.60007e-06	1.00113e-05	5.28993e-06	1.6033e-06	2.39029e-06	3.32669e-06	3.65421e-06	1.50408e-06	6.78164e-07	1.09195e-06	0	7.59071e-07	9.31581e-06
d__Bacteria|p__Proteobacteria|c__Gammaproteobacteria|o__Alteromonadales|f__Alteromonadaceae|g__Alteromonas|s__Alteromonas sp. I4	3.71438e-06	1.33484e-05	7.9349e-06	1.6033e-05	5.25865e-06	8.87117e-06	1.37033e-05	9.77652e-06	4.74715e-06	7.09766e-06	7.93359e-06	1.0627e-05	2.09606e-05
d__Bacteria|p__Proteobacteria|c__Gammaproteobacteria|o__Alteromonadales|f__Alteromonadaceae|g__Alteromonas|s__Alteromonas sp. MB-3u-76	3.71438e-07	8.34276e-07	0	0	0	0	0	0	3.39082e-07	5.45974e-07	0	0	0
d__Bacteria|p__Proteobacteria|c__Gammaproteobacteria|o__Alteromonadales|f__Alteromonadaceae|g__Alteromonas|s__Alteromonas sp. RKMC-009	4.08582e-06	1.16799e-05	1.25636e-05	1.12231e-05	8.127e-06	9.98006e-06	1.00491e-05	4.51224e-06	5.42531e-06	9.82753e-06	1.00492e-05	5.69303e-06	1.475e-05
d__Bacteria|p__Proteobacteria|c__Gammaproteobacteria|o__Alteromonadales|f__Alteromonadaceae|g__Alteromonas|s__Alteromonas sp. RW2A1	3.71438e-07	0	0	0	4.78059e-07	0	9.13552e-07	0	0	5.45974e-07	0	0	0
d__Bacteria|p__Proteobacteria|c__Gammaproteobacteria|o__Alteromonadales|f__Alteromonadaceae|g__Alteromonas|s__Alteromonas stellipolaris	0	2.50283e-06	2.64497e-06	8.01648e-07	4.78059e-07	0	9.13552e-07	7.5204e-07	0	5.45974e-07	3.17343e-06	1.13861e-06	0
d__Bacteria|p__Proteobacteria|c__Gammaproteobacteria|o__Alteromonadales|f__Alteromonadaceae|g__Catenovulum	1.85719e-06	8.34276e-07	1.98373e-06	5.61153e-06	2.86835e-06	7.76227e-06	3.65421e-06	2.25612e-06	2.03449e-06	1.63792e-06	4.23125e-06	2.65675e-06	6.21054e-06
d__Bacteria|p__Proteobacteria|c__Gammaproteobacteria|o__Alteromonadales|f__Alteromonadaceae|g__Catenovulum|s__Catenovulum sediminis	1.85719e-06	8.34276e-07	6.61242e-07	2.40494e-06	9.56118e-07	1.1089e-06	2.74066e-06	7.5204e-07	1.35633e-06	1.09195e-06	1.58672e-06	7.59071e-07	1.55263e-06
d__Bacteria|p__Proteobacteria|c__Gammaproteobacteria|o__Alteromonadales|f__Alteromonadaceae|g__Catenovulum|s__Catenovulum sp. CCB-QB4	0	0	1.32248e-06	3.20659e-06	1.91224e-06	6.65337e-06	9.13552e-07	1.50408e-06	6.78164e-07	5.45974e-07	2.64453e-06	1.89768e-06	4.6579e-06
d__Bacteria|p__Proteobacteria|c__Gammaproteobacteria|o__Alteromonadales|f__Alteromonadaceae|g__Glaciecola	7.05733e-06	1.33484e-05	9.91863e-06	1.20247e-05	9.08312e-06	1.21979e-05	1.8271e-05	1.8801e-05	7.12072e-06	6.00571e-06	1.63961e-05	1.17656e-05	1.7079e-05
d__Bacteria|p__Proteobacteria|c__Gammaproteobacteria|o__Alteromonadales|f__Alteromonadaceae|g__Glaciecola|s__Glaciecola nitratireducens	7.42877e-07	4.17138e-06	1.98373e-06	8.01648e-07	4.78059e-07	1.1089e-06	2.74066e-06	0	0	1.09195e-06	4.23125e-06	3.79536e-07	2.32895e-06
d__Bacteria|p__Proteobacteria|c__Gammaproteobacteria|o__Alteromonadales|f__Alteromonadaceae|g__Glaciecola|s__Glaciecola sp. 4H-3-7+YE-5	7.42877e-07	8.34276e-07	1.98373e-06	8.01648e-07	2.86835e-06	1.1089e-06	5.48131e-06	1.50408e-06	1.35633e-06	1.09195e-06	3.70234e-06	2.27721e-06	2.32895e-06
d__Bacteria|p__Proteobacteria|c__Gammaproteobacteria|o__Alteromonadales|f__Alteromonadaceae|g__Glaciecola|s__Glaciecola sp. THG-3.7	5.57157e-06	8.34276e-06	5.95118e-06	1.04214e-05	5.73671e-06	9.98006e-06	1.00491e-05	1.72969e-05	5.76439e-06	3.82182e-06	8.46249e-06	9.10885e-06	1.24211e-05
d__Bacteria|p__Proteobacteria|c__Gammaproteobacteria|o__Alteromonadales|f__Alteromonadaceae|g__Hydrocarboniclastica	5.20014e-06	1.16799e-05	8.59614e-06	4.00824e-06	2.86835e-06	2.43957e-05	1.91846e-05	9.77652e-06	2.71266e-06	7.64363e-06	7.40468e-06	6.45211e-06	1.24211e-05
d__Bacteria|p__Proteobacteria|c__Gammaproteobacteria|o__Alteromonadales|f__Alteromonadaceae|g__Hydrocarboniclastica|s__Hydrocarboniclastica marina	5.20014e-06	1.16799e-05	8.59614e-06	4.00824e-06	2.86835e-06	2.43957e-05	1.91846e-05	9.77652e-06	2.71266e-06	7.64363e-06	7.40468e-06	6.45211e-06	1.24211e-05
d__Bacteria|p__Proteobacteria|c__Gammaproteobacteria|o__Alteromonadales|f__Alteromonadaceae|g__Lacimicrobium	1.41147e-05	2.33597e-05	3.57071e-05	1.92395e-05	3.82447e-06	7.76227e-06	9.13552e-06	9.02448e-06	1.18679e-05	1.58332e-05	1.58672e-05	7.97025e-06	1.08684e-05
d__Bacteria|p__Proteobacteria|c__Gammaproteobacteria|o__Alteromonadales|f__Alteromonadaceae|g__Lacimicrobium|s__Lacimicrobium alkaliphilum	1.41147e-05	2.33597e-05	3.57071e-05	1.92395e-05	3.82447e-06	7.76227e-06	9.13552e-06	9.02448e-06	1.18679e-05	1.58332e-05	1.58672e-05	7.97025e-06	1.08684e-05
d__Bacteria|p__Proteobacteria|c__Gammaproteobacteria|o__Alteromonadales|f__Alteromonadaceae|g__Marinobacter	7.57734e-05	0.0002361	0.000143489	0.000148305	6.78843e-05	0.000248393	0.000268584	0.000115062	5.05232e-05	0.000110287	0.000103137	7.47685e-05	0.000217369
d__Bacteria|p__Proteobacteria|c__Gammaproteobacteria|o__Alteromonadales|f__Alteromonadaceae|g__Marinobacter|s__Marinobacter fonticola	5.57157e-06	1.91883e-05	7.27366e-06	8.01648e-06	3.34641e-06	1.21979e-05	1.8271e-05	1.20326e-05	2.03449e-06	6.00571e-06	7.40468e-06	5.3135e-06	1.31974e-05
d__Bacteria|p__Proteobacteria|c__Gammaproteobacteria|o__Alteromonadales|f__Alteromonadaceae|g__Marinobacter|s__Marinobacter hydrocarbonoclasticus	1.48575e-05	3.50396e-05	2.1821e-05	2.48511e-05	1.05173e-05	1.99601e-05	3.83692e-05	1.50408e-05	7.79888e-06	1.31034e-05	1.26937e-05	9.48839e-06	2.17369e-05
d__Bacteria|p__Proteobacteria|c__Gammaproteobacteria|o__Alteromonadales|f__Alteromonadaceae|g__Marinobacter|s__Marinobacter psychrophilus	1.11431e-06	2.50283e-06	1.32248e-06	4.80989e-06	9.56118e-07	2.21779e-06	4.56776e-06	7.5204e-07	2.03449e-06	3.82182e-06	3.17343e-06	3.79536e-07	3.10527e-06
d__Bacteria|p__Proteobacteria|c__Gammaproteobacteria|o__Alteromonadales|f__Alteromonadaceae|g__Marinobacter|s__Marinobacter salarius	1.04003e-05	4.42166e-05	3.37233e-05	3.04626e-05	1.33856e-05	4.2138e-05	2.19253e-05	1.72969e-05	8.47705e-06	1.69252e-05	1.26937e-05	1.82177e-05	3.57106e-05
d__Bacteria|p__Proteobacteria|c__Gammaproteobacteria|o__Alteromonadales|f__Alteromonadaceae|g__Marinobacter|s__Marinobacter salinus	3.34294e-06	7.50848e-06	7.27366e-06	1.20247e-05	7.17088e-06	1.44156e-05	1.09626e-05	3.7602e-06	1.69541e-06	5.45974e-06	5.28906e-06	3.79536e-06	7.76317e-06
d__Bacteria|p__Proteobacteria|c__Gammaproteobacteria|o__Alteromonadales|f__Alteromonadaceae|g__Marinobacter|s__Marinobacter similis	5.57157e-06	2.08569e-05	5.95118e-06	7.21483e-06	2.86835e-06	4.2138e-05	2.83201e-05	1.20326e-05	2.71266e-06	5.45974e-06	3.17343e-06	3.79536e-06	2.25132e-05
d__Bacteria|p__Proteobacteria|c__Gammaproteobacteria|o__Alteromonadales|f__Alteromonadaceae|g__Marinobacter|s__Marinobacter sp. Arc7-DN-1	7.05733e-06	1.66855e-05	7.9349e-06	8.81812e-06	6.21476e-06	1.99601e-05	2.46659e-05	1.05286e-05	3.05174e-06	5.45974e-06	9.5203e-06	4.93396e-06	1.475e-05
d__Bacteria|p__Proteobacteria|c__Gammaproteobacteria|o__Alteromonadales|f__Alteromonadaceae|g__Marinobacter|s__Marinobacter sp. BSs20148	0	3.3371e-06	6.61242e-07	1.6033e-06	4.78059e-07	8.87117e-06	5.48131e-06	1.50408e-06	3.39082e-07	2.18389e-06	1.05781e-06	2.27721e-06	1.55263e-06
d__Bacteria|p__Proteobacteria|c__Gammaproteobacteria|o__Alteromonadales|f__Alteromonadaceae|g__Marinobacter|s__Marinobacter sp. CP1	2.60007e-06	1.00113e-05	3.96745e-06	2.40494e-06	3.34641e-06	9.98006e-06	1.55304e-05	9.77652e-06	2.03449e-06	3.82182e-06	1.05781e-06	1.89768e-06	9.31581e-06
d__Bacteria|p__Proteobacteria|c__Gammaproteobacteria|o__Alteromonadales|f__Alteromonadaceae|g__Marinobacter|s__Marinobacter sp. JH2	7.42877e-07	8.34276e-07	2.64497e-06	1.6033e-06	1.43418e-06	6.65337e-06	8.22197e-06	3.7602e-06	3.39082e-07	3.27584e-06	2.64453e-06	3.03628e-06	5.43422e-06
d__Bacteria|p__Proteobacteria|c__Gammaproteobacteria|o__Alteromonadales|f__Alteromonadaceae|g__Marinobacter|s__Marinobacter sp. LQ44	2.22863e-06	5.83993e-06	5.28993e-06	6.41318e-06	2.86835e-06	8.87117e-06	1.09626e-05	3.00816e-06	3.39082e-06	3.82182e-06	4.23125e-06	2.65675e-06	2.32895e-06
d__Bacteria|p__Proteobacteria|c__Gammaproteobacteria|o__Alteromonadales|f__Alteromonadaceae|g__Marinobacter|s__Marinobacter sp. LV10R510-11A	3.71438e-06	7.50848e-06	1.98373e-06	3.20659e-06	5.25865e-06	7.76227e-06	1.09626e-05	7.5204e-06	3.7299e-06	8.73558e-06	5.81796e-06	3.79536e-06	1.475e-05
d__Bacteria|p__Proteobacteria|c__Gammaproteobacteria|o__Alteromonadales|f__Alteromonadaceae|g__Marinobacter|s__Marinobacter sp. NP-4(2019)	3.34294e-06	1.83541e-05	1.25636e-05	7.21483e-06	1.43418e-06	2.21779e-05	1.8271e-05	6.76836e-06	5.76439e-06	1.03735e-05	5.81796e-06	1.51814e-06	2.71711e-05
d__Bacteria|p__Proteobacteria|c__Gammaproteobacteria|o__Alteromonadales|f__Alteromonadaceae|g__Marinobacter|s__Marinobacter sp. es.042	3.71438e-07	1.66855e-06	1.98373e-06	1.6033e-06	1.91224e-06	7.76227e-06	8.22197e-06	0	6.78164e-07	3.27584e-06	2.64453e-06	1.13861e-06	2.32895e-06
d__Bacteria|p__Proteobacteria|c__Gammaproteobacteria|o__Alteromonadales|f__Alteromonadaceae|g__Paraglaciecola	5.57157e-06	1.58512e-05	2.11597e-05	2.08428e-05	1.19515e-05	2.1069e-05	1.46168e-05	1.12806e-05	8.81613e-06	9.82753e-06	1.58672e-05	1.13861e-05	2.01843e-05
d__Bacteria|p__Proteobacteria|c__Gammaproteobacteria|o__Alteromonadales|f__Alteromonadaceae|g__Paraglaciecola|s__Paraglaciecola psychrophila	1.11431e-06	5.00566e-06	9.91863e-06	9.61977e-06	5.73671e-06	5.54448e-06	3.65421e-06	2.25612e-06	3.7299e-06	2.18389e-06	8.9914e-06	5.3135e-06	6.21054e-06
d__Bacteria|p__Proteobacteria|c__Gammaproteobacteria|o__Alteromonadales|f__Alteromonadaceae|g__Paraglaciecola|s__Paraglaciecola sp. L1A13	2.22863e-06	8.34276e-06	5.95118e-06	8.81812e-06	2.86835e-06	1.21979e-05	6.39487e-06	4.51224e-06	4.06898e-06	6.55168e-06	4.23125e-06	4.17489e-06	1.00921e-05
d__Bacteria|p__Proteobacteria|c__Gammaproteobacteria|o__Alteromonadales|f__Alteromonadaceae|g__Paraglaciecola|s__Paraglaciecola sp. L3A3	2.22863e-06	2.50283e-06	5.28993e-06	2.40494e-06	3.34641e-06	2.21779e-06	4.56776e-06	4.51224e-06	1.01725e-06	5.45974e-07	2.64453e-06	1.51814e-06	3.88159e-06
d__Bacteria|p__Proteobacteria|c__Gammaproteobacteria|o__Alteromonadales|f__Alteromonadaceae|g__Salinimonas	2.26577e-05	3.83767e-05	4.49644e-05	4.3289e-05	1.91224e-05	3.43758e-05	3.01472e-05	1.72969e-05	7.12072e-06	1.58332e-05	1.1107e-05	1.40428e-05	2.25132e-05
d__Bacteria|p__Proteobacteria|c__Gammaproteobacteria|o__Alteromonadales|f__Alteromonadaceae|g__Salinimonas|s__Salinimonas lutimaris	4.8287e-06	3.3371e-06	5.95118e-06	1.12231e-05	5.25865e-06	8.87117e-06	9.13552e-06	6.76836e-06	1.35633e-06	4.36779e-06	1.05781e-06	7.59071e-07	1.24211e-05
d__Bacteria|p__Proteobacteria|c__Gammaproteobacteria|o__Alteromonadales|f__Alteromonadaceae|g__Salinimonas|s__Salinimonas sediminis	1.85719e-06	4.17138e-06	3.96745e-06	4.00824e-06	5.73671e-06	1.66334e-05	1.18762e-05	6.01632e-06	1.35633e-06	3.82182e-06	1.58672e-06	4.17489e-06	2.32895e-06
d__Bacteria|p__Proteobacteria|c__Gammaproteobacteria|o__Alteromonadales|f__Alteromonadaceae|g__Salinimonas|s__Salinimonas sp. KX18D6	1.59718e-05	3.08682e-05	3.50458e-05	2.80577e-05	8.127e-06	8.87117e-06	9.13552e-06	4.51224e-06	4.40806e-06	7.64363e-06	8.46249e-06	9.10885e-06	7.76317e-06
d__Bacteria|p__Proteobacteria|c__Gammaproteobacteria|o__Alteromonadales|f__Alteromonadaceae|g__Saliniradius	5.94301e-06	1.66855e-05	6.61242e-06	8.01648e-06	5.25865e-06	7.76227e-06	4.56776e-06	5.26428e-06	1.01725e-06	1.63792e-06	7.40468e-06	3.03628e-06	6.21054e-06
d__Bacteria|p__Proteobacteria|c__Gammaproteobacteria|o__Alteromonadales|f__Alteromonadaceae|g__Saliniradius|s__Saliniradius amylolyticus	5.94301e-06	1.66855e-05	6.61242e-06	8.01648e-06	5.25865e-06	7.76227e-06	4.56776e-06	5.26428e-06	1.01725e-06	1.63792e-06	7.40468e-06	3.03628e-06	6.21054e-06
d__Bacteria|p__Proteobacteria|c__Gammaproteobacteria|o__Alteromonadales|f__Colwelliaceae	1.37432e-05	3.3371e-05	3.30621e-05	6.01236e-05	4.68498e-05	5.98804e-05	5.38996e-05	3.38418e-05	1.83104e-05	2.67527e-05	2.75031e-05	3.03628e-05	6.28817e-05
d__Bacteria|p__Proteobacteria|c__Gammaproteobacteria|o__Alteromonadales|f__Colwelliaceae|g__Colwellia	1.15146e-05	2.25255e-05	2.51272e-05	5.21071e-05	4.15911e-05	4.32469e-05	4.20234e-05	2.40653e-05	1.49196e-05	2.0201e-05	1.85117e-05	2.27721e-05	4.6579e-05
d__Bacteria|p__Proteobacteria|c__Gammaproteobacteria|o__Alteromonadales|f__Colwelliaceae|g__Colwellia|s__Colwellia beringensis	1.11431e-06	2.50283e-06	5.28993e-06	2.40494e-06	5.73671e-06	8.87117e-06	1.8271e-06	3.00816e-06	6.78164e-07	1.63792e-06	2.11562e-06	3.79536e-07	6.98686e-06
d__Bacteria|p__Proteobacteria|c__Gammaproteobacteria|o__Alteromonadales|f__Colwelliaceae|g__Colwellia|s__Colwellia psychrerythraea	2.22863e-06	4.17138e-06	2.64497e-06	3.20659e-06	1.43418e-06	2.21779e-06	4.56776e-06	3.00816e-06	4.06898e-06	3.27584e-06	6.87577e-06	3.03628e-06	2.32895e-06
d__Bacteria|p__Proteobacteria|c__Gammaproteobacteria|o__Alteromonadales|f__Colwelliaceae|g__Colwellia|s__Colwellia sp. Arc7-635	2.22863e-06	5.00566e-06	6.61242e-07	5.61153e-06	1.91224e-06	2.21779e-06	7.30842e-06	2.25612e-06	4.40806e-06	5.45974e-07	4.23125e-06	4.55443e-06	6.21054e-06
d__Bacteria|p__Proteobacteria|c__Gammaproteobacteria|o__Alteromonadales|f__Colwelliaceae|g__Colwellia|s__Colwellia sp. Arc7-D	2.22863e-06	3.3371e-06	3.30621e-06	1.44297e-05	6.69282e-06	6.65337e-06	1.18762e-05	4.51224e-06	2.03449e-06	4.91376e-06	5.28906e-07	4.55443e-06	6.98686e-06
d__Bacteria|p__Proteobacteria|c__Gammaproteobacteria|o__Alteromonadales|f__Colwelliaceae|g__Colwellia|s__Colwellia sp. MT41	1.85719e-06	3.3371e-06	6.61242e-06	8.81812e-06	4.30253e-06	1.44156e-05	6.39487e-06	6.76836e-06	1.01725e-06	6.55168e-06	5.28906e-07	4.55443e-06	1.31974e-05
d__Bacteria|p__Proteobacteria|c__Gammaproteobacteria|o__Alteromonadales|f__Colwelliaceae|g__Colwellia|s__Colwellia sp. PAMC 20917	7.42877e-07	1.66855e-06	4.62869e-06	6.41318e-06	7.64894e-06	3.32669e-06	3.65421e-06	2.25612e-06	1.35633e-06	1.63792e-06	2.11562e-06	3.03628e-06	4.6579e-06
d__Bacteria|p__Proteobacteria|c__Gammaproteobacteria|o__Alteromonadales|f__Colwelliaceae|g__Colwellia|s__Colwellia sp. PAMC 21821	0	1.66855e-06	6.61242e-07	4.80989e-06	0	4.43558e-06	1.8271e-06	7.5204e-07	6.78164e-07	0	0	1.51814e-06	5.43422e-06
d__Bacteria|p__Proteobacteria|c__Gammaproteobacteria|o__Alteromonadales|f__Colwelliaceae|g__Litorilituus	3.71438e-07	8.34276e-07	1.32248e-06	2.40494e-06	4.78059e-07	4.43558e-06	1.8271e-06	1.50408e-06	1.01725e-06	2.18389e-06	1.05781e-06	1.13861e-06	4.6579e-06
d__Bacteria|p__Proteobacteria|c__Gammaproteobacteria|o__Alteromonadales|f__Colwelliaceae|g__Litorilituus|s__Litorilituus sediminis	3.71438e-07	8.34276e-07	1.32248e-06	2.40494e-06	4.78059e-07	4.43558e-06	1.8271e-06	1.50408e-06	1.01725e-06	2.18389e-06	1.05781e-06	1.13861e-06	4.6579e-06
d__Bacteria|p__Proteobacteria|c__Gammaproteobacteria|o__Alteromonadales|f__Colwelliaceae|g__Thalassotalea	1.85719e-06	1.00113e-05	6.61242e-06	5.61153e-06	4.78059e-06	1.1089e-05	1.00491e-05	7.5204e-06	2.37357e-06	4.36779e-06	7.93359e-06	6.07257e-06	1.16448e-05
d__Bacteria|p__Proteobacteria|c__Gammaproteobacteria|o__Alteromonadales|f__Colwelliaceae|g__Thalassotalea|s__Thalassotalea crassostreae	3.71438e-07	0	2.64497e-06	8.01648e-07	0	1.1089e-06	0	7.5204e-07	0	0	5.28906e-07	1.51814e-06	3.88159e-06
d__Bacteria|p__Proteobacteria|c__Gammaproteobacteria|o__Alteromonadales|f__Colwelliaceae|g__Thalassotalea|s__Thalassotalea sp. HSM 43	7.42877e-07	5.83993e-06	1.98373e-06	2.40494e-06	3.82447e-06	5.54448e-06	7.30842e-06	3.7602e-06	2.03449e-06	1.09195e-06	2.64453e-06	2.65675e-06	3.88159e-06
d__Bacteria|p__Proteobacteria|c__Gammaproteobacteria|o__Alteromonadales|f__Colwelliaceae|g__Thalassotalea|s__Thalassotalea sp. PS06	7.42877e-07	4.17138e-06	1.98373e-06	2.40494e-06	9.56118e-07	4.43558e-06	2.74066e-06	3.00816e-06	3.39082e-07	3.27584e-06	4.76015e-06	1.89768e-06	3.88159e-06
d__Bacteria|p__Proteobacteria|c__Gammaproteobacteria|o__Alteromonadales|f__Ferrimonadaceae	8.54308e-06	3.08682e-05	2.24822e-05	1.52313e-05	4.78059e-06	4.10291e-05	4.20234e-05	1.9553e-05	8.81613e-06	2.0747e-05	1.16359e-05	1.02475e-05	4.03685e-05
d__Bacteria|p__Proteobacteria|c__Gammaproteobacteria|o__Alteromonadales|f__Ferrimonadaceae|g__Ferrimonas	8.54308e-06	3.08682e-05	2.24822e-05	1.52313e-05	4.78059e-06	4.10291e-05	4.20234e-05	1.9553e-05	8.81613e-06	2.0747e-05	1.16359e-05	1.02475e-05	4.03685e-05
d__Bacteria|p__Proteobacteria|c__Gammaproteobacteria|o__Alteromonadales|f__Ferrimonadaceae|g__Ferrimonas|s__Ferrimonas balearica	8.54308e-06	3.08682e-05	2.24822e-05	1.52313e-05	4.78059e-06	4.10291e-05	4.20234e-05	1.9553e-05	8.81613e-06	2.0747e-05	1.16359e-05	1.02475e-05	4.03685e-05
d__Bacteria|p__Proteobacteria|c__Gammaproteobacteria|o__Alteromonadales|f__Idiomarinaceae	1.1886e-05	3.67081e-05	2.44659e-05	2.56527e-05	1.48198e-05	2.55046e-05	2.10117e-05	1.42888e-05	8.13797e-06	1.96551e-05	1.48094e-05	1.0627e-05	3.33816e-05
d__Bacteria|p__Proteobacteria|c__Gammaproteobacteria|o__Alteromonadales|f__Idiomarinaceae|g__Idiomarina	1.07717e-05	3.3371e-05	2.24822e-05	2.16445e-05	1.05173e-05	2.55046e-05	1.55304e-05	1.27847e-05	7.79888e-06	1.69252e-05	1.26937e-05	8.72932e-06	2.95001e-05
d__Bacteria|p__Proteobacteria|c__Gammaproteobacteria|o__Alteromonadales|f__Idiomarinaceae|g__Idiomarina|s__Idiomarina andamanensis	5.57157e-06	1.41827e-05	1.25636e-05	0	2.86835e-06	2.21779e-06	1.8271e-06	7.5204e-07	1.69541e-06	1.63792e-06	1.58672e-06	1.51814e-06	1.86316e-05
d__Bacteria|p__Proteobacteria|c__Gammaproteobacteria|o__Alteromonadales|f__Idiomarinaceae|g__Idiomarina|s__Idiomarina loihiensis	1.48575e-06	5.83993e-06	6.61242e-07	1.6033e-06	4.78059e-07	6.65337e-06	3.65421e-06	3.00816e-06	3.39082e-07	1.63792e-06	1.05781e-06	3.79536e-07	3.10527e-06
d__Bacteria|p__Proteobacteria|c__Gammaproteobacteria|o__Alteromonadales|f__Idiomarinaceae|g__Idiomarina|s__Idiomarina piscisalsi	0	2.50283e-06	1.32248e-06	1.6033e-06	0	1.1089e-06	1.8271e-06	0	6.78164e-07	5.45974e-07	1.05781e-06	0	7.76317e-07
d__Bacteria|p__Proteobacteria|c__Gammaproteobacteria|o__Alteromonadales|f__Idiomarinaceae|g__Idiomarina|s__Idiomarina sp. OT37-5b	2.97151e-06	8.34276e-06	7.27366e-06	1.6033e-05	6.69282e-06	1.44156e-05	4.56776e-06	7.5204e-06	5.08623e-06	1.03735e-05	6.34687e-06	4.55443e-06	6.98686e-06
d__Bacteria|p__Proteobacteria|c__Gammaproteobacteria|o__Alteromonadales|f__Idiomarinaceae|g__Idiomarina|s__Idiomarina sp. X4	0	2.50283e-06	0	1.6033e-06	4.78059e-07	0	1.8271e-06	0	0	2.18389e-06	5.28906e-07	3.79536e-07	0
d__Bacteria|p__Proteobacteria|c__Gammaproteobacteria|o__Alteromonadales|f__Idiomarinaceae|s__Idiomarinaceae bacterium HL-53	1.11431e-06	3.3371e-06	1.98373e-06	4.00824e-06	4.30253e-06	0	5.48131e-06	1.50408e-06	3.39082e-07	2.72987e-06	2.11562e-06	1.89768e-06	3.88159e-06
d__Bacteria|p__Proteobacteria|c__Gammaproteobacteria|o__Alteromonadales|f__Moritellaceae	7.42877e-06	2.75311e-05	1.52086e-05	8.01648e-06	6.69282e-06	2.21779e-05	1.91846e-05	4.51224e-06	5.42531e-06	6.55168e-06	7.40468e-06	4.93396e-06	2.32895e-05
d__Bacteria|p__Proteobacteria|c__Gammaproteobacteria|o__Alteromonadales|f__Moritellaceae|g__Moritella	7.42877e-06	2.75311e-05	1.52086e-05	8.01648e-06	6.69282e-06	2.21779e-05	1.91846e-05	4.51224e-06	5.42531e-06	6.55168e-06	7.40468e-06	4.93396e-06	2.32895e-05
d__Bacteria|p__Proteobacteria|c__Gammaproteobacteria|o__Alteromonadales|f__Moritellaceae|g__Moritella|s__Moritella marina	4.08582e-06	1.66855e-05	7.9349e-06	4.00824e-06	1.91224e-06	6.65337e-06	1.00491e-05	7.5204e-07	0	5.45974e-07	2.11562e-06	7.59071e-07	1.63027e-05
d__Bacteria|p__Proteobacteria|c__Gammaproteobacteria|o__Alteromonadales|f__Moritellaceae|g__Moritella|s__Moritella viscosa	2.22863e-06	2.50283e-06	2.64497e-06	8.01648e-07	3.34641e-06	2.21779e-06	2.74066e-06	1.50408e-06	3.05174e-06	3.82182e-06	1.05781e-06	1.51814e-06	3.10527e-06
d__Bacteria|p__Proteobacteria|c__Gammaproteobacteria|o__Alteromonadales|f__Moritellaceae|g__Moritella|s__Moritella yayanosii	1.11431e-06	8.34276e-06	4.62869e-06	3.20659e-06	1.43418e-06	1.33067e-05	6.39487e-06	2.25612e-06	2.37357e-06	2.18389e-06	3.70234e-06	2.65675e-06	3.10527e-06
d__Bacteria|p__Proteobacteria|c__Gammaproteobacteria|o__Alteromonadales|f__Pseudoalteromonadaceae	4.38297e-05	0.000100947	9.78638e-05	0.00013147	7.02746e-05	0.000131959	0.000116935	7.29479e-05	4.37416e-05	8.84477e-05	6.55843e-05	6.49006e-05	0.000181658
d__Bacteria|p__Proteobacteria|c__Gammaproteobacteria|o__Alteromonadales|f__Pseudoalteromonadaceae|g__Pseudoalteromonas	4.38297e-05	0.000100947	9.78638e-05	0.00013147	7.02746e-05	0.000131959	0.000116935	7.29479e-05	4.37416e-05	8.84477e-05	6.55843e-05	6.49006e-05	0.000181658
d__Bacteria|p__Proteobacteria|c__Gammaproteobacteria|o__Alteromonadales|f__Pseudoalteromonadaceae|g__Pseudoalteromonas|s__Pseudoalteromonas agarivorans	3.71438e-07	1.66855e-06	0	8.01648e-07	0	1.1089e-06	0	0	0	0	1.58672e-06	7.59071e-07	0
d__Bacteria|p__Proteobacteria|c__Gammaproteobacteria|o__Alteromonadales|f__Pseudoalteromonadaceae|g__Pseudoalteromonas|s__Pseudoalteromonas aliena	1.11431e-06	1.66855e-06	6.61242e-07	1.6033e-06	0	3.32669e-06	0	3.7602e-06	3.39082e-07	1.63792e-06	1.05781e-06	2.65675e-06	3.10527e-06
d__Bacteria|p__Proteobacteria|c__Gammaproteobacteria|o__Alteromonadales|f__Pseudoalteromonadaceae|g__Pseudoalteromonas|s__Pseudoalteromonas arctica	3.71438e-07	0	0	8.01648e-07	4.78059e-07	1.1089e-06	0	0	1.01725e-06	0	0	1.51814e-06	3.10527e-06
d__Bacteria|p__Proteobacteria|c__Gammaproteobacteria|o__Alteromonadales|f__Pseudoalteromonadaceae|g__Pseudoalteromonas|s__Pseudoalteromonas atlantica	1.85719e-06	5.00566e-06	3.96745e-06	3.20659e-06	3.82447e-06	6.65337e-06	1.8271e-06	1.50408e-06	6.78164e-07	2.18389e-06	2.11562e-06	1.51814e-06	1.55263e-06
d__Bacteria|p__Proteobacteria|c__Gammaproteobacteria|o__Alteromonadales|f__Pseudoalteromonadaceae|g__Pseudoalteromonas|s__Pseudoalteromonas carrageenovora	1.11431e-06	1.66855e-06	1.32248e-06	3.20659e-06	9.56118e-07	1.1089e-06	4.56776e-06	1.50408e-06	3.39082e-07	2.18389e-06	2.11562e-06	7.59071e-07	3.88159e-06
d__Bacteria|p__Proteobacteria|c__Gammaproteobacteria|o__Alteromonadales|f__Pseudoalteromonadaceae|g__Pseudoalteromonas|s__Pseudoalteromonas donghaensis	0	0	0	0	0	2.21779e-06	0	7.5204e-07	1.01725e-06	0	1.05781e-06	0	7.76317e-07
d__Bacteria|p__Proteobacteria|c__Gammaproteobacteria|o__Alteromonadales|f__Pseudoalteromonadaceae|g__Pseudoalteromonas|s__Pseudoalteromonas espejiana	7.42877e-07	8.34276e-07	1.32248e-06	5.61153e-06	9.56118e-07	4.43558e-06	0	3.7602e-06	1.35633e-06	4.91376e-06	1.05781e-06	1.13861e-06	7.76317e-06
d__Bacteria|p__Proteobacteria|c__Gammaproteobacteria|o__Alteromonadales|f__Pseudoalteromonadaceae|g__Pseudoalteromonas|s__Pseudoalteromonas haloplanktis	3.71438e-07	8.34276e-07	6.61242e-07	0	4.78059e-07	2.21779e-06	9.13552e-07	2.25612e-06	3.39082e-07	0	5.28906e-07	1.13861e-06	3.88159e-06
d__Bacteria|p__Proteobacteria|c__Gammaproteobacteria|o__Alteromonadales|f__Pseudoalteromonadaceae|g__Pseudoalteromonas|s__Pseudoalteromonas issachenkonii	0	0	6.61242e-07	0	0	0	0	7.5204e-07	0	0	0	0	0
d__Bacteria|p__Proteobacteria|c__Gammaproteobacteria|o__Alteromonadales|f__Pseudoalteromonadaceae|g__Pseudoalteromonas|s__Pseudoalteromonas luteoviolacea	1.00288e-05	1.91883e-05	2.44659e-05	3.36692e-05	1.96004e-05	2.99402e-05	1.37033e-05	1.12806e-05	7.4598e-06	2.0747e-05	8.9914e-06	1.10065e-05	4.81317e-05
d__Bacteria|p__Proteobacteria|c__Gammaproteobacteria|o__Alteromonadales|f__Pseudoalteromonadaceae|g__Pseudoalteromonas|s__Pseudoalteromonas marina	0	0	6.61242e-07	0	0	0	0	0	3.39082e-07	0	5.28906e-07	0	0
d__Bacteria|p__Proteobacteria|c__Gammaproteobacteria|o__Alteromonadales|f__Pseudoalteromonadaceae|g__Pseudoalteromonas|s__Pseudoalteromonas nigrifaciens	3.71438e-07	8.34276e-07	6.61242e-07	0	4.78059e-07	0	9.13552e-07	7.5204e-07	6.78164e-07	1.63792e-06	0	0	0
d__Bacteria|p__Proteobacteria|c__Gammaproteobacteria|o__Alteromonadales|f__Pseudoalteromonadaceae|g__Pseudoalteromonas|s__Pseudoalteromonas phenolica	1.85719e-06	2.50283e-06	3.30621e-06	2.40494e-06	4.78059e-07	0	1.37033e-05	2.25612e-06	6.78164e-07	1.09195e-06	2.11562e-06	7.59071e-07	2.32895e-06
d__Bacteria|p__Proteobacteria|c__Gammaproteobacteria|o__Alteromonadales|f__Pseudoalteromonadaceae|g__Pseudoalteromonas|s__Pseudoalteromonas piratica	7.42877e-07	2.50283e-06	3.30621e-06	3.20659e-06	1.91224e-06	0	1.8271e-06	7.5204e-07	6.78164e-07	1.63792e-06	5.28906e-07	1.13861e-06	3.88159e-06
d__Bacteria|p__Proteobacteria|c__Gammaproteobacteria|o__Alteromonadales|f__Pseudoalteromonadaceae|g__Pseudoalteromonas|s__Pseudoalteromonas piscicida	7.42877e-07	8.34276e-07	2.64497e-06	1.6033e-06	1.43418e-06	6.65337e-06	1.27897e-05	1.50408e-06	3.39082e-07	3.82182e-06	1.05781e-06	7.59071e-07	9.31581e-06
d__Bacteria|p__Proteobacteria|c__Gammaproteobacteria|o__Alteromonadales|f__Pseudoalteromonadaceae|g__Pseudoalteromonas|s__Pseudoalteromonas rubra	2.22863e-06	3.3371e-06	7.9349e-06	3.20659e-06	1.91224e-06	6.65337e-06	3.65421e-06	3.7602e-06	2.37357e-06	2.18389e-06	3.70234e-06	1.89768e-06	3.10527e-06
d__Bacteria|p__Proteobacteria|c__Gammaproteobacteria|o__Alteromonadales|f__Pseudoalteromonadaceae|g__Pseudoalteromonas|s__Pseudoalteromonas ruthenica	0	4.17138e-06	0	8.01648e-07	4.78059e-07	3.32669e-06	3.65421e-06	2.25612e-06	3.39082e-07	1.63792e-06	5.28906e-07	7.59071e-07	3.10527e-06
d__Bacteria|p__Proteobacteria|c__Gammaproteobacteria|o__Alteromonadales|f__Pseudoalteromonadaceae|g__Pseudoalteromonas|s__Pseudoalteromonas sp. 13-15	0	8.34276e-07	0	0	0	0	0	0	0	5.45974e-07	0	0	0
d__Bacteria|p__Proteobacteria|c__Gammaproteobacteria|o__Alteromonadales|f__Pseudoalteromonadaceae|g__Pseudoalteromonas|s__Pseudoalteromonas sp. 16-SW-7	1.11431e-06	1.66855e-06	1.32248e-06	1.6033e-06	4.78059e-07	5.54448e-06	3.65421e-06	7.5204e-07	1.35633e-06	0	3.17343e-06	7.59071e-07	5.43422e-06
d__Bacteria|p__Proteobacteria|c__Gammaproteobacteria|o__Alteromonadales|f__Pseudoalteromonadaceae|g__Pseudoalteromonas|s__Pseudoalteromonas sp. 1_2015MBL_MicDiv	7.42877e-07	3.3371e-06	2.64497e-06	1.6033e-06	9.56118e-07	1.1089e-06	2.74066e-06	7.5204e-07	3.39082e-07	1.63792e-06	2.11562e-06	0	4.6579e-06
d__Bacteria|p__Proteobacteria|c__Gammaproteobacteria|o__Alteromonadales|f__Pseudoalteromonadaceae|g__Pseudoalteromonas|s__Pseudoalteromonas sp. A25	1.48575e-06	8.34276e-07	6.61242e-07	4.00824e-06	4.78059e-07	0	4.56776e-06	0	0	5.45974e-07	1.05781e-06	1.89768e-06	3.88159e-06
d__Bacteria|p__Proteobacteria|c__Gammaproteobacteria|o__Alteromonadales|f__Pseudoalteromonadaceae|g__Pseudoalteromonas|s__Pseudoalteromonas sp. Bsw20308	3.71438e-07	1.66855e-06	0	0	4.78059e-07	2.21779e-06	0	0	3.39082e-07	1.09195e-06	5.28906e-07	0	7.76317e-07
d__Bacteria|p__Proteobacteria|c__Gammaproteobacteria|o__Alteromonadales|f__Pseudoalteromonadaceae|g__Pseudoalteromonas|s__Pseudoalteromonas sp. DL-6	0	8.34276e-07	0	0	0	0	1.8271e-06	0	0	5.45974e-07	1.58672e-06	0	0
d__Bacteria|p__Proteobacteria|c__Gammaproteobacteria|o__Alteromonadales|f__Pseudoalteromonadaceae|g__Pseudoalteromonas|s__Pseudoalteromonas sp. NC201	3.71438e-07	0	1.32248e-06	1.6033e-06	9.56118e-07	1.1089e-06	9.13552e-07	0	3.39082e-07	5.45974e-07	5.28906e-07	1.13861e-06	0
d__Bacteria|p__Proteobacteria|c__Gammaproteobacteria|o__Alteromonadales|f__Pseudoalteromonadaceae|g__Pseudoalteromonas|s__Pseudoalteromonas sp. R3	3.71438e-06	8.34276e-06	9.91863e-06	1.44297e-05	6.69282e-06	8.87117e-06	6.39487e-06	5.26428e-06	2.37357e-06	8.18961e-06	4.23125e-06	8.72932e-06	2.09606e-05
d__Bacteria|p__Proteobacteria|c__Gammaproteobacteria|o__Alteromonadales|f__Pseudoalteromonadaceae|g__Pseudoalteromonas|s__Pseudoalteromonas sp. SM9913	0	0	0	0	0	0	0	0	3.39082e-07	0	0	7.59071e-07	0
d__Bacteria|p__Proteobacteria|c__Gammaproteobacteria|o__Alteromonadales|f__Pseudoalteromonadaceae|g__Pseudoalteromonas|s__Pseudoalteromonas sp. THAF3	0	8.34276e-07	6.61242e-07	0	0	0	0	0	0	0	0	0	0
d__Bacteria|p__Proteobacteria|c__Gammaproteobacteria|o__Alteromonadales|f__Pseudoalteromonadaceae|g__Pseudoalteromonas|s__Pseudoalteromonas sp. Xi13	0	0	0	0	0	0	0	0	3.39082e-07	0	0	0	0
d__Bacteria|p__Proteobacteria|c__Gammaproteobacteria|o__Alteromonadales|f__Pseudoalteromonadaceae|g__Pseudoalteromonas|s__Pseudoalteromonas spongiae	1.11431e-06	1.25141e-05	3.96745e-06	0	9.56118e-07	7.76227e-06	7.30842e-06	2.25612e-06	3.39082e-07	2.72987e-06	3.17343e-06	1.51814e-06	3.88159e-06
d__Bacteria|p__Proteobacteria|c__Gammaproteobacteria|o__Alteromonadales|f__Pseudoalteromonadaceae|g__Pseudoalteromonas|s__Pseudoalteromonas tetraodonis	0	0	0	0	0	0	0	0	0	0	5.28906e-07	0	0
d__Bacteria|p__Proteobacteria|c__Gammaproteobacteria|o__Alteromonadales|f__Pseudoalteromonadaceae|g__Pseudoalteromonas|s__Pseudoalteromonas translucida	0	8.34276e-07	6.61242e-07	0	0	1.1089e-06	9.13552e-07	7.5204e-07	3.39082e-07	0	0	3.79536e-07	0
d__Bacteria|p__Proteobacteria|c__Gammaproteobacteria|o__Alteromonadales|f__Pseudoalteromonadaceae|g__Pseudoalteromonas|s__Pseudoalteromonas tunicata	5.94301e-06	6.67421e-06	7.9349e-06	1.44297e-05	8.60506e-06	1.33067e-05	5.48131e-06	1.05286e-05	8.47705e-06	1.47413e-05	7.40468e-06	1.13861e-05	1.16448e-05
d__Bacteria|p__Proteobacteria|c__Gammaproteobacteria|o__Alteromonadales|f__Psychromonadaceae	1.48575e-06	6.67421e-06	3.96745e-06	5.61153e-06	2.39029e-06	9.98006e-06	9.13552e-06	6.01632e-06	4.06898e-06	5.45974e-06	7.40468e-06	4.17489e-06	5.43422e-06
d__Bacteria|p__Proteobacteria|c__Gammaproteobacteria|o__Alteromonadales|f__Psychromonadaceae|g__Psychromonas	1.48575e-06	6.67421e-06	3.96745e-06	5.61153e-06	2.39029e-06	9.98006e-06	9.13552e-06	6.01632e-06	4.06898e-06	5.45974e-06	7.40468e-06	4.17489e-06	5.43422e-06
d__Bacteria|p__Proteobacteria|c__Gammaproteobacteria|o__Alteromonadales|f__Psychromonadaceae|g__Psychromonas|s__Psychromonas ingrahamii	1.48575e-06	3.3371e-06	2.64497e-06	4.00824e-06	4.78059e-07	6.65337e-06	7.30842e-06	3.7602e-06	2.03449e-06	3.27584e-06	5.28906e-06	2.27721e-06	1.55263e-06
d__Bacteria|p__Proteobacteria|c__Gammaproteobacteria|o__Alteromonadales|f__Psychromonadaceae|g__Psychromonas|s__Psychromonas sp. CNPT3	0	3.3371e-06	1.32248e-06	1.6033e-06	1.91224e-06	3.32669e-06	1.8271e-06	2.25612e-06	2.03449e-06	2.18389e-06	2.11562e-06	1.51814e-06	3.88159e-06
d__Bacteria|p__Proteobacteria|c__Gammaproteobacteria|o__Alteromonadales|f__Shewanellaceae	0.000132232	0.000292831	0.000261852	0.000266949	0.000143418	0.000259482	0.000257622	0.000144392	6.47646e-05	0.000150689	0.000129582	9.98179e-05	0.000277922
d__Bacteria|p__Proteobacteria|c__Gammaproteobacteria|o__Alteromonadales|f__Shewanellaceae|g__Parashewanella	7.42877e-07	6.67421e-06	4.62869e-06	3.20659e-06	1.43418e-06	5.54448e-06	1.18762e-05	4.51224e-06	3.39082e-07	3.27584e-06	2.64453e-06	3.79536e-07	4.6579e-06
d__Bacteria|p__Proteobacteria|c__Gammaproteobacteria|o__Alteromonadales|f__Shewanellaceae|g__Parashewanella|s__Parashewanella sp. MEBiC05444	0	3.3371e-06	2.64497e-06	8.01648e-07	0	4.43558e-06	8.22197e-06	2.25612e-06	3.39082e-07	2.72987e-06	1.05781e-06	3.79536e-07	3.10527e-06
d__Bacteria|p__Proteobacteria|c__Gammaproteobacteria|o__Alteromonadales|f__Shewanellaceae|g__Parashewanella|s__Parashewanella spongiae	7.42877e-07	3.3371e-06	1.98373e-06	2.40494e-06	1.43418e-06	1.1089e-06	3.65421e-06	2.25612e-06	0	5.45974e-07	1.58672e-06	0	1.55263e-06
d__Bacteria|p__Proteobacteria|c__Gammaproteobacteria|o__Alteromonadales|f__Shewanellaceae|g__Shewanella	0.000131489	0.000286157	0.000257223	0.00026294	0.000141983	0.000253937	0.000245746	0.000139879	6.44256e-05	0.000147413	0.000126408	9.94383e-05	0.000273264
d__Bacteria|p__Proteobacteria|c__Gammaproteobacteria|o__Alteromonadales|f__Shewanellaceae|g__Shewanella|s__Shewanella algae	1.07717e-05	2.4194e-05	2.04985e-05	1.12231e-05	1.00392e-05	9.98006e-06	2.10117e-05	1.27847e-05	3.7299e-06	1.03735e-05	7.40468e-06	7.59071e-06	2.01843e-05
d__Bacteria|p__Proteobacteria|c__Gammaproteobacteria|o__Alteromonadales|f__Shewanellaceae|g__Shewanella|s__Shewanella amazonensis	3.71438e-06	5.83993e-06	1.98373e-06	1.3628e-05	4.30253e-06	1.1089e-05	1.91846e-05	5.26428e-06	1.69541e-06	6.00571e-06	6.87577e-06	1.51814e-06	1.24211e-05
d__Bacteria|p__Proteobacteria|c__Gammaproteobacteria|o__Alteromonadales|f__Shewanellaceae|g__Shewanella|s__Shewanella baltica	6.68589e-06	1.25141e-05	9.91863e-06	3.20659e-06	3.82447e-06	5.54448e-06	7.30842e-06	3.00816e-06	2.71266e-06	2.72987e-06	3.70234e-06	1.89768e-06	2.32895e-05
d__Bacteria|p__Proteobacteria|c__Gammaproteobacteria|o__Alteromonadales|f__Shewanellaceae|g__Shewanella|s__Shewanella benthica	0	0	1.98373e-06	0	4.78059e-07	2.21779e-06	2.74066e-06	7.5204e-07	0	0	5.28906e-07	7.59071e-07	7.76317e-07
d__Bacteria|p__Proteobacteria|c__Gammaproteobacteria|o__Alteromonadales|f__Shewanellaceae|g__Shewanella|s__Shewanella bicestrii	3.71438e-07	0	1.32248e-06	0	4.78059e-07	3.32669e-06	9.13552e-07	1.50408e-06	6.78164e-07	2.18389e-06	5.28906e-07	7.59071e-07	7.76317e-07
d__Bacteria|p__Proteobacteria|c__Gammaproteobacteria|o__Alteromonadales|f__Shewanellaceae|g__Shewanella|s__Shewanella decolorationis	3.71438e-07	2.50283e-06	1.32248e-06	8.01648e-07	0	5.54448e-06	2.74066e-06	0	3.39082e-07	1.09195e-06	5.28906e-07	3.79536e-07	3.88159e-06
d__Bacteria|p__Proteobacteria|c__Gammaproteobacteria|o__Alteromonadales|f__Shewanellaceae|g__Shewanella|s__Shewanella denitrificans	3.71438e-07	0	1.32248e-06	8.01648e-07	5.25865e-06	1.1089e-06	0	3.7602e-06	6.78164e-07	0	5.28906e-07	1.13861e-06	7.76317e-07
d__Bacteria|p__Proteobacteria|c__Gammaproteobacteria|o__Alteromonadales|f__Shewanellaceae|g__Shewanella|s__Shewanella donghaensis	7.42877e-07	4.17138e-06	6.61242e-07	1.6033e-06	1.91224e-06	5.54448e-06	2.74066e-06	2.25612e-06	3.39082e-07	1.09195e-06	1.05781e-06	3.79536e-07	7.76317e-07
d__Bacteria|p__Proteobacteria|c__Gammaproteobacteria|o__Alteromonadales|f__Shewanellaceae|g__Shewanella|s__Shewanella frigidimarina	7.42877e-07	1.66855e-06	1.32248e-06	1.6033e-06	4.78059e-07	5.54448e-06	1.8271e-06	7.5204e-07	6.78164e-07	5.45974e-07	5.28906e-07	3.79536e-07	5.43422e-06
d__Bacteria|p__Proteobacteria|c__Gammaproteobacteria|o__Alteromonadales|f__Shewanellaceae|g__Shewanella|s__Shewanella halifaxensis	1.48575e-06	3.3371e-06	6.61242e-07	1.6033e-06	1.91224e-06	1.1089e-06	5.48131e-06	7.5204e-07	1.69541e-06	1.09195e-06	2.64453e-06	7.59071e-07	2.32895e-06
d__Bacteria|p__Proteobacteria|c__Gammaproteobacteria|o__Alteromonadales|f__Shewanellaceae|g__Shewanella|s__Shewanella japonica	4.45726e-06	3.3371e-06	3.30621e-06	9.61977e-06	1.19515e-05	4.43558e-06	4.56776e-06	3.00816e-06	6.78164e-07	5.45974e-07	1.58672e-06	1.89768e-06	3.10527e-06
d__Bacteria|p__Proteobacteria|c__Gammaproteobacteria|o__Alteromonadales|f__Shewanellaceae|g__Shewanella|s__Shewanella livingstonensis	0	0	0	8.01648e-07	4.78059e-07	0	9.13552e-07	0	6.78164e-07	0	1.05781e-06	1.13861e-06	8.53949e-06
d__Bacteria|p__Proteobacteria|c__Gammaproteobacteria|o__Alteromonadales|f__Shewanellaceae|g__Shewanella|s__Shewanella loihica	1.93148e-05	3.17025e-05	3.50458e-05	2.64544e-05	1.14734e-05	1.77423e-05	2.55795e-05	1.20326e-05	3.7299e-06	1.03735e-05	8.9914e-06	1.25247e-05	1.16448e-05
d__Bacteria|p__Proteobacteria|c__Gammaproteobacteria|o__Alteromonadales|f__Shewanellaceae|g__Shewanella|s__Shewanella marisflavi	3.34294e-06	1.00113e-05	7.9349e-06	1.92395e-05	8.60506e-06	2.77224e-05	1.91846e-05	1.20326e-05	3.05174e-06	1.74712e-05	5.28906e-06	4.93396e-06	3.10527e-05
d__Bacteria|p__Proteobacteria|c__Gammaproteobacteria|o__Alteromonadales|f__Shewanellaceae|g__Shewanella|s__Shewanella maritima	1.11431e-06	8.34276e-07	0	8.81812e-06	1.52979e-05	1.1089e-06	4.56776e-06	2.25612e-06	1.69541e-06	1.63792e-06	0	3.79536e-07	0
d__Bacteria|p__Proteobacteria|c__Gammaproteobacteria|o__Alteromonadales|f__Shewanellaceae|g__Shewanella|s__Shewanella oneidensis	1.11431e-06	5.83993e-06	2.64497e-06	4.80989e-06	2.39029e-06	1.1089e-05	8.22197e-06	6.76836e-06	2.37357e-06	4.36779e-06	5.28906e-07	2.65675e-06	5.43422e-06
d__Bacteria|p__Proteobacteria|c__Gammaproteobacteria|o__Alteromonadales|f__Shewanellaceae|g__Shewanella|s__Shewanella pealeana	2.22863e-06	8.34276e-07	4.62869e-06	1.20247e-05	3.82447e-06	6.65337e-06	4.56776e-06	4.51224e-06	1.01725e-06	4.36779e-06	1.58672e-06	2.65675e-06	9.31581e-06
d__Bacteria|p__Proteobacteria|c__Gammaproteobacteria|o__Alteromonadales|f__Shewanellaceae|g__Shewanella|s__Shewanella piezotolerans	7.05733e-06	1.58512e-05	6.61242e-06	9.61977e-06	1.67321e-05	1.1089e-06	5.48131e-06	3.00816e-06	3.39082e-07	5.45974e-07	1.58672e-06	2.27721e-06	1.7079e-05
d__Bacteria|p__Proteobacteria|c__Gammaproteobacteria|o__Alteromonadales|f__Shewanellaceae|g__Shewanella|s__Shewanella psychrophila	1.85719e-06	4.17138e-06	1.98373e-06	1.6033e-06	4.78059e-07	3.32669e-06	4.56776e-06	7.5204e-07	0	2.18389e-06	1.05781e-06	1.51814e-06	6.98686e-06
d__Bacteria|p__Proteobacteria|c__Gammaproteobacteria|o__Alteromonadales|f__Shewanellaceae|g__Shewanella|s__Shewanella putrefaciens	1.48575e-06	5.00566e-06	4.62869e-06	1.6033e-06	2.39029e-06	2.21779e-06	4.56776e-06	0	1.01725e-06	5.45974e-07	4.23125e-06	3.79536e-07	7.76317e-06
d__Bacteria|p__Proteobacteria|c__Gammaproteobacteria|o__Alteromonadales|f__Shewanellaceae|g__Shewanella|s__Shewanella sediminis	1.48575e-06	3.3371e-06	2.64497e-06	5.61153e-06	5.73671e-06	4.43558e-06	7.30842e-06	5.26428e-06	1.35633e-06	4.36779e-06	7.93359e-06	3.79536e-06	6.98686e-06
d__Bacteria|p__Proteobacteria|c__Gammaproteobacteria|o__Alteromonadales|f__Shewanellaceae|g__Shewanella|s__Shewanella sp. ANA-3	1.85719e-06	1.00113e-05	2.64497e-06	8.01648e-07	0	9.98006e-06	7.30842e-06	6.76836e-06	0	1.63792e-06	1.58672e-06	1.51814e-06	7.76317e-07
d__Bacteria|p__Proteobacteria|c__Gammaproteobacteria|o__Alteromonadales|f__Shewanellaceae|g__Shewanella|s__Shewanella sp. FDAARGOS_354	3.71438e-07	0	1.98373e-06	1.6033e-06	1.43418e-06	3.32669e-06	4.56776e-06	1.50408e-06	3.39082e-07	5.45974e-07	1.58672e-06	3.79536e-07	2.32895e-06
d__Bacteria|p__Proteobacteria|c__Gammaproteobacteria|o__Alteromonadales|f__Shewanellaceae|g__Shewanella|s__Shewanella sp. M2	1.11431e-06	0	5.28993e-06	8.01648e-07	9.56118e-07	1.1089e-06	5.48131e-06	7.5204e-07	3.39082e-07	5.45974e-07	5.28906e-07	1.51814e-06	3.88159e-06
d__Bacteria|p__Proteobacteria|c__Gammaproteobacteria|o__Alteromonadales|f__Shewanellaceae|g__Shewanella|s__Shewanella sp. MEBiC00475	2.60007e-06	8.34276e-07	1.98373e-06	3.20659e-06	0	2.21779e-06	0	2.25612e-06	0	1.63792e-06	1.05781e-06	1.13861e-06	2.32895e-06
d__Bacteria|p__Proteobacteria|c__Gammaproteobacteria|o__Alteromonadales|f__Shewanellaceae|g__Shewanella|s__Shewanella sp. MR-4	0	0	0	0	0	0	0	1.50408e-06	0	5.45974e-07	5.28906e-07	0	0
d__Bacteria|p__Proteobacteria|c__Gammaproteobacteria|o__Alteromonadales|f__Shewanellaceae|g__Shewanella|s__Shewanella sp. MR-7	0	0	1.32248e-06	0	4.78059e-07	0	0	7.5204e-07	1.01725e-06	1.09195e-06	5.28906e-07	0	1.55263e-06
d__Bacteria|p__Proteobacteria|c__Gammaproteobacteria|o__Alteromonadales|f__Shewanellaceae|g__Shewanella|s__Shewanella sp. Pdp11	3.71438e-07	5.83993e-06	2.64497e-06	1.6033e-06	2.39029e-06	2.21779e-06	2.74066e-06	1.50408e-06	3.05174e-06	3.27584e-06	7.40468e-06	1.89768e-06	1.16448e-05
d__Bacteria|p__Proteobacteria|c__Gammaproteobacteria|o__Alteromonadales|f__Shewanellaceae|g__Shewanella|s__Shewanella sp. SM1901	0	0	0	0	4.78059e-07	0	0	0	0	1.63792e-06	0	0	1.55263e-06
d__Bacteria|p__Proteobacteria|c__Gammaproteobacteria|o__Alteromonadales|f__Shewanellaceae|g__Shewanella|s__Shewanella sp. SNU WT4	3.71438e-07	1.66855e-06	1.32248e-06	3.20659e-06	1.91224e-06	3.32669e-06	3.65421e-06	2.25612e-06	1.01725e-06	2.18389e-06	5.28906e-07	7.59071e-07	0
d__Bacteria|p__Proteobacteria|c__Gammaproteobacteria|o__Alteromonadales|f__Shewanellaceae|g__Shewanella|s__Shewanella sp. TH2012	4.8287e-06	8.34276e-06	6.61242e-06	9.61977e-06	1.43418e-06	9.98006e-06	1.00491e-05	7.5204e-07	2.71266e-06	4.36779e-06	5.28906e-06	3.79536e-07	4.6579e-06
d__Bacteria|p__Proteobacteria|c__Gammaproteobacteria|o__Alteromonadales|f__Shewanellaceae|g__Shewanella|s__Shewanella sp. W3-18-1	0	0	0	0	0	0	0	0	0	0	0	0	0
d__Bacteria|p__Proteobacteria|c__Gammaproteobacteria|o__Alteromonadales|f__Shewanellaceae|g__Shewanella|s__Shewanella sp. WE21	3.71438e-07	5.83993e-06	5.95118e-06	9.61977e-06	1.91224e-06	4.43558e-06	9.13552e-07	3.7602e-06	2.71266e-06	4.91376e-06	5.81796e-06	4.17489e-06	1.16448e-05
d__Bacteria|p__Proteobacteria|c__Gammaproteobacteria|o__Alteromonadales|f__Shewanellaceae|g__Shewanella|s__Shewanella sp. YLB-06	0	4.17138e-06	6.61242e-07	8.01648e-07	1.43418e-06	8.87117e-06	1.8271e-06	1.50408e-06	3.39082e-07	2.72987e-06	0	1.51814e-06	7.76317e-07
d__Bacteria|p__Proteobacteria|c__Gammaproteobacteria|o__Alteromonadales|f__Shewanellaceae|g__Shewanella|s__Shewanella violacea	2.22863e-06	4.17138e-06	1.32248e-06	3.20659e-06	1.43418e-06	8.87117e-06	2.74066e-06	4.51224e-06	1.35633e-06	1.09195e-06	1.05781e-06	3.79536e-07	1.55263e-06
d__Bacteria|p__Proteobacteria|c__Gammaproteobacteria|o__Alteromonadales|f__Shewanellaceae|g__Shewanella|s__Shewanella woodyi	3.34294e-06	2.08569e-05	1.38861e-05	9.61977e-06	3.82447e-06	3.43758e-05	8.22197e-06	8.27244e-06	5.76439e-06	1.03735e-05	1.00492e-05	7.97025e-06	1.86316e-05
d__Bacteria|p__Proteobacteria|c__Gammaproteobacteria|o__Cardiobacteriales	2.1172e-05	5.25594e-05	4.03358e-05	4.0884e-05	1.14734e-05	2.88313e-05	2.37524e-05	2.33132e-05	1.11897e-05	2.40228e-05	2.2214e-05	1.74586e-05	3.88159e-05
d__Bacteria|p__Proteobacteria|c__Gammaproteobacteria|o__Cardiobacteriales|f__Cardiobacteriaceae	2.1172e-05	5.25594e-05	4.03358e-05	4.0884e-05	1.14734e-05	2.88313e-05	2.37524e-05	2.33132e-05	1.11897e-05	2.40228e-05	2.2214e-05	1.74586e-05	3.88159e-05
d__Bacteria|p__Proteobacteria|c__Gammaproteobacteria|o__Cardiobacteriales|f__Cardiobacteriaceae|g__Cardiobacterium	2.00577e-05	4.67195e-05	3.8352e-05	3.92807e-05	1.09954e-05	2.77224e-05	1.73575e-05	1.9553e-05	8.13797e-06	1.85631e-05	2.16851e-05	1.632e-05	3.1829e-05
d__Bacteria|p__Proteobacteria|c__Gammaproteobacteria|o__Cardiobacteriales|f__Cardiobacteriaceae|g__Cardiobacterium|s__Cardiobacterium hominis	2.00577e-05	4.67195e-05	3.8352e-05	3.92807e-05	1.09954e-05	2.77224e-05	1.73575e-05	1.9553e-05	8.13797e-06	1.85631e-05	2.16851e-05	1.632e-05	3.1829e-05
d__Bacteria|p__Proteobacteria|c__Gammaproteobacteria|o__Cardiobacteriales|f__Cardiobacteriaceae|g__Dichelobacter	1.11431e-06	5.83993e-06	1.98373e-06	1.6033e-06	4.78059e-07	1.1089e-06	6.39487e-06	3.7602e-06	3.05174e-06	5.45974e-06	5.28906e-07	1.13861e-06	6.98686e-06
d__Bacteria|p__Proteobacteria|c__Gammaproteobacteria|o__Cardiobacteriales|f__Cardiobacteriaceae|g__Dichelobacter|s__Dichelobacter nodosus	1.11431e-06	5.83993e-06	1.98373e-06	1.6033e-06	4.78059e-07	1.1089e-06	6.39487e-06	3.7602e-06	3.05174e-06	5.45974e-06	5.28906e-07	1.13861e-06	6.98686e-06
d__Bacteria|p__Proteobacteria|c__Gammaproteobacteria|o__Cellvibrionales	0.000110689	0.000317859	0.000205646	0.000171553	0.000104695	0.000326015	0.000333447	0.000168457	8.20578e-05	0.000171982	0.0001354	0.000141187	0.000304316
d__Bacteria|p__Proteobacteria|c__Gammaproteobacteria|o__Cellvibrionales|f__Cellvibrionaceae	4.01153e-05	0.00013849	7.67041e-05	7.53549e-05	3.44202e-05	0.000118652	0.000102318	6.54275e-05	3.83163e-05	7.80742e-05	6.08242e-05	5.3135e-05	0.000110237
d__Bacteria|p__Proteobacteria|c__Gammaproteobacteria|o__Cellvibrionales|f__Cellvibrionaceae|g__Agarilytica	1.48575e-06	4.17138e-06	3.30621e-06	4.80989e-06	9.56118e-07	5.54448e-06	6.39487e-06	3.7602e-06	1.69541e-06	2.18389e-06	2.11562e-06	1.51814e-06	3.88159e-06
d__Bacteria|p__Proteobacteria|c__Gammaproteobacteria|o__Cellvibrionales|f__Cellvibrionaceae|g__Agarilytica|s__Agarilytica rhodophyticola	1.48575e-06	4.17138e-06	3.30621e-06	4.80989e-06	9.56118e-07	5.54448e-06	6.39487e-06	3.7602e-06	1.69541e-06	2.18389e-06	2.11562e-06	1.51814e-06	3.88159e-06
d__Bacteria|p__Proteobacteria|c__Gammaproteobacteria|o__Cellvibrionales|f__Cellvibrionaceae|g__Cellvibrio	2.22863e-05	9.92789e-05	3.76908e-05	4.00824e-05	2.05565e-05	9.09295e-05	5.57267e-05	4.81305e-05	2.44139e-05	4.85917e-05	3.86101e-05	3.64354e-05	7.68554e-05
d__Bacteria|p__Proteobacteria|c__Gammaproteobacteria|o__Cellvibrionales|f__Cellvibrionaceae|g__Cellvibrio|s__Cellvibrio japonicus	7.42877e-06	2.50283e-05	1.25636e-05	1.28264e-05	3.34641e-06	2.66135e-05	1.55304e-05	1.65449e-05	6.44256e-06	1.41953e-05	1.26937e-05	7.21118e-06	1.7079e-05
d__Bacteria|p__Proteobacteria|c__Gammaproteobacteria|o__Cellvibrionales|f__Cellvibrionaceae|g__Cellvibrio|s__Cellvibrio sp. KY-GH-1	2.22863e-06	2.50283e-06	1.32248e-06	2.40494e-06	5.73671e-06	5.54448e-06	5.48131e-06	3.00816e-06	1.01725e-06	3.27584e-06	1.58672e-06	1.89768e-06	8.53949e-06
d__Bacteria|p__Proteobacteria|c__Gammaproteobacteria|o__Cellvibrionales|f__Cellvibrionaceae|g__Cellvibrio|s__Cellvibrio sp. KY-YJ-3	4.45726e-06	3.58739e-05	8.59614e-06	1.3628e-05	2.39029e-06	2.21779e-05	4.56776e-06	1.12806e-05	7.79888e-06	1.20114e-05	1.00492e-05	1.32837e-05	2.32895e-05
d__Bacteria|p__Proteobacteria|c__Gammaproteobacteria|o__Cellvibrionales|f__Cellvibrionaceae|g__Cellvibrio|s__Cellvibrio sp. PSBB006	1.11431e-06	8.34276e-06	1.98373e-06	2.40494e-06	2.86835e-06	8.87117e-06	2.00982e-05	3.7602e-06	2.71266e-06	5.45974e-06	3.17343e-06	3.79536e-06	9.31581e-06
d__Bacteria|p__Proteobacteria|c__Gammaproteobacteria|o__Cellvibrionales|f__Cellvibrionaceae|g__Cellvibrio|s__Cellvibrio sp. PSBB023	6.68589e-06	2.33597e-05	1.32248e-05	6.41318e-06	5.25865e-06	2.32868e-05	5.48131e-06	1.12806e-05	6.44256e-06	1.14654e-05	1.1107e-05	1.02475e-05	1.86316e-05
d__Bacteria|p__Proteobacteria|c__Gammaproteobacteria|o__Cellvibrionales|f__Cellvibrionaceae|g__Saccharophagus	1.85719e-06	1.66855e-06	2.64497e-06	0	1.91224e-06	4.43558e-06	7.30842e-06	7.5204e-07	1.35633e-06	2.72987e-06	5.28906e-07	2.27721e-06	1.55263e-06
d__Bacteria|p__Proteobacteria|c__Gammaproteobacteria|o__Cellvibrionales|f__Cellvibrionaceae|g__Saccharophagus|s__Saccharophagus degradans	1.85719e-06	1.66855e-06	2.64497e-06	0	1.91224e-06	4.43558e-06	7.30842e-06	7.5204e-07	1.35633e-06	2.72987e-06	5.28906e-07	2.27721e-06	1.55263e-06
d__Bacteria|p__Proteobacteria|c__Gammaproteobacteria|o__Cellvibrionales|f__Cellvibrionaceae|g__Simiduia	1.33718e-05	2.91997e-05	3.10784e-05	2.7256e-05	3.82447e-06	1.55245e-05	2.92337e-05	7.5204e-06	7.4598e-06	2.0201e-05	1.79828e-05	1.0627e-05	2.48422e-05
d__Bacteria|p__Proteobacteria|c__Gammaproteobacteria|o__Cellvibrionales|f__Cellvibrionaceae|g__Simiduia|s__Simiduia agarivorans	1.33718e-05	2.91997e-05	3.10784e-05	2.7256e-05	3.82447e-06	1.55245e-05	2.92337e-05	7.5204e-06	7.4598e-06	2.0201e-05	1.79828e-05	1.0627e-05	2.48422e-05
d__Bacteria|p__Proteobacteria|c__Gammaproteobacteria|o__Cellvibrionales|f__Cellvibrionaceae|g__Teredinibacter	1.11431e-06	3.3371e-06	1.98373e-06	3.20659e-06	7.17088e-06	2.21779e-06	3.65421e-06	5.26428e-06	2.37357e-06	3.82182e-06	1.58672e-06	1.89768e-06	3.10527e-06
d__Bacteria|p__Proteobacteria|c__Gammaproteobacteria|o__Cellvibrionales|f__Cellvibrionaceae|g__Teredinibacter|s__Teredinibacter turnerae	1.11431e-06	3.3371e-06	1.98373e-06	3.20659e-06	7.17088e-06	2.21779e-06	3.65421e-06	5.26428e-06	2.37357e-06	3.82182e-06	1.58672e-06	1.89768e-06	3.10527e-06
d__Bacteria|p__Proteobacteria|c__Gammaproteobacteria|o__Cellvibrionales|f__Halieaceae	2.97151e-05	7.75877e-05	4.82707e-05	3.28675e-05	3.20299e-05	6.32071e-05	9.86637e-05	3.60979e-05	9.49429e-06	3.65802e-05	2.43297e-05	2.99833e-05	7.60791e-05
d__Bacteria|p__Proteobacteria|c__Gammaproteobacteria|o__Cellvibrionales|f__Halieaceae|g__Congregibacter	9.28596e-06	1.91883e-05	1.19024e-05	6.41318e-06	9.08312e-06	1.1089e-05	2.83201e-05	9.02448e-06	1.01725e-06	4.91376e-06	1.05781e-06	5.3135e-06	1.94079e-05
d__Bacteria|p__Proteobacteria|c__Gammaproteobacteria|o__Cellvibrionales|f__Halieaceae|g__Congregibacter|s__Congregibacter litoralis	9.28596e-06	1.91883e-05	1.19024e-05	6.41318e-06	9.08312e-06	1.1089e-05	2.83201e-05	9.02448e-06	1.01725e-06	4.91376e-06	1.05781e-06	5.3135e-06	1.94079e-05
d__Bacteria|p__Proteobacteria|c__Gammaproteobacteria|o__Cellvibrionales|f__Halieaceae|g__Halioglobus	2.04291e-05	5.83993e-05	3.63683e-05	2.64544e-05	2.29468e-05	5.21181e-05	7.03435e-05	2.70734e-05	8.47705e-06	3.16665e-05	2.32719e-05	2.46698e-05	5.66712e-05
d__Bacteria|p__Proteobacteria|c__Gammaproteobacteria|o__Cellvibrionales|f__Halieaceae|g__Halioglobus|s__Halioglobus japonicus	3.71438e-06	1.66855e-05	9.25739e-06	8.01648e-06	6.69282e-06	2.66135e-05	2.55795e-05	9.77652e-06	2.37357e-06	9.82753e-06	7.40468e-06	7.59071e-06	2.17369e-05
d__Bacteria|p__Proteobacteria|c__Gammaproteobacteria|o__Cellvibrionales|f__Halieaceae|g__Halioglobus|s__Halioglobus pacificus	8.91452e-06	2.16912e-05	1.38861e-05	1.52313e-05	1.00392e-05	1.44156e-05	3.01472e-05	1.05286e-05	4.06898e-06	1.25574e-05	9.5203e-06	1.36633e-05	1.86316e-05
d__Bacteria|p__Proteobacteria|c__Gammaproteobacteria|o__Cellvibrionales|f__Halieaceae|g__Halioglobus|s__Halioglobus sp. IMCC14385	7.8002e-06	2.00226e-05	1.32248e-05	3.20659e-06	5.73671e-06	1.1089e-05	1.27897e-05	6.76836e-06	2.03449e-06	9.28155e-06	5.81796e-06	3.41582e-06	1.63027e-05
d__Bacteria|p__Proteobacteria|c__Gammaproteobacteria|o__Cellvibrionales|f__Microbulbiferaceae	2.63721e-05	5.67308e-05	4.0997e-05	4.16857e-05	2.82055e-05	7.76227e-05	9.13552e-05	3.68499e-05	1.79713e-05	3.05745e-05	2.69742e-05	3.30196e-05	5.66712e-05
d__Bacteria|p__Proteobacteria|c__Gammaproteobacteria|o__Cellvibrionales|f__Microbulbiferaceae|g__Microbulbifer	2.63721e-05	5.67308e-05	4.0997e-05	4.16857e-05	2.82055e-05	7.76227e-05	9.13552e-05	3.68499e-05	1.79713e-05	3.05745e-05	2.69742e-05	3.30196e-05	5.66712e-05
d__Bacteria|p__Proteobacteria|c__Gammaproteobacteria|o__Cellvibrionales|f__Microbulbiferaceae|g__Microbulbifer|s__Microbulbifer agarilyticus	1.48575e-06	2.50283e-06	5.95118e-06	2.40494e-06	4.78059e-06	8.87117e-06	1.73575e-05	7.5204e-07	3.39082e-07	3.82182e-06	2.11562e-06	1.13861e-06	3.88159e-06
d__Bacteria|p__Proteobacteria|c__Gammaproteobacteria|o__Cellvibrionales|f__Microbulbiferaceae|g__Microbulbifer|s__Microbulbifer aggregans	7.42877e-06	2.08569e-05	1.05799e-05	1.28264e-05	5.25865e-06	1.66334e-05	1.18762e-05	6.76836e-06	6.10347e-06	7.09766e-06	8.46249e-06	6.45211e-06	7.76317e-06
d__Bacteria|p__Proteobacteria|c__Gammaproteobacteria|o__Cellvibrionales|f__Microbulbiferaceae|g__Microbulbifer|s__Microbulbifer sp. A4B17	2.97151e-06	6.67421e-06	3.96745e-06	4.00824e-06	3.34641e-06	1.1089e-05	3.65421e-06	6.01632e-06	3.39082e-06	6.00571e-06	2.64453e-06	3.41582e-06	6.98686e-06
d__Bacteria|p__Proteobacteria|c__Gammaproteobacteria|o__Cellvibrionales|f__Microbulbiferaceae|g__Microbulbifer|s__Microbulbifer sp. GL-2	2.22863e-06	4.17138e-06	1.32248e-06	6.41318e-06	1.43418e-06	8.87117e-06	1.00491e-05	3.7602e-06	1.69541e-06	4.36779e-06	4.23125e-06	3.79536e-06	5.43422e-06
d__Bacteria|p__Proteobacteria|c__Gammaproteobacteria|o__Cellvibrionales|f__Microbulbiferaceae|g__Microbulbifer|s__Microbulbifer sp. THAF38	2.97151e-06	5.00566e-06	5.28993e-06	1.6033e-06	3.34641e-06	1.1089e-05	4.56776e-06	8.27244e-06	2.37357e-06	2.72987e-06	4.23125e-06	3.79536e-06	1.24211e-05
d__Bacteria|p__Proteobacteria|c__Gammaproteobacteria|o__Cellvibrionales|f__Microbulbiferaceae|g__Microbulbifer|s__Microbulbifer thermotolerans	8.91452e-06	1.75198e-05	1.38861e-05	1.28264e-05	9.08312e-06	2.1069e-05	3.92828e-05	9.77652e-06	4.06898e-06	5.45974e-06	5.28906e-06	1.40428e-05	1.94079e-05
d__Bacteria|p__Proteobacteria|c__Gammaproteobacteria|o__Cellvibrionales|f__Spongiibacteraceae	1.37432e-05	4.33824e-05	3.96745e-05	2.00412e-05	9.08312e-06	6.4316e-05	3.74556e-05	2.93295e-05	1.62759e-05	2.67527e-05	2.32719e-05	2.46698e-05	6.05528e-05
d__Bacteria|p__Proteobacteria|c__Gammaproteobacteria|o__Cellvibrionales|f__Spongiibacteraceae|g__Oceanicoccus	6.31445e-06	1.58512e-05	1.38861e-05	7.21483e-06	4.30253e-06	2.77224e-05	1.64439e-05	1.35367e-05	7.12072e-06	1.63792e-05	8.9914e-06	1.36633e-05	2.95001e-05
d__Bacteria|p__Proteobacteria|c__Gammaproteobacteria|o__Cellvibrionales|f__Spongiibacteraceae|g__Oceanicoccus|s__Oceanicoccus sagamiensis	6.31445e-06	1.58512e-05	1.38861e-05	7.21483e-06	4.30253e-06	2.77224e-05	1.64439e-05	1.35367e-05	7.12072e-06	1.63792e-05	8.9914e-06	1.36633e-05	2.95001e-05
d__Bacteria|p__Proteobacteria|c__Gammaproteobacteria|o__Cellvibrionales|f__Spongiibacteraceae|g__Spongiibacter	7.42877e-07	2.50283e-06	1.05799e-05	4.00824e-06	9.56118e-07	1.44156e-05	1.09626e-05	3.00816e-06	1.35633e-06	3.27584e-06	4.23125e-06	1.13861e-06	1.16448e-05
d__Bacteria|p__Proteobacteria|c__Gammaproteobacteria|o__Cellvibrionales|f__Spongiibacteraceae|g__Spongiibacter|s__Spongiibacter sp. IMCC21906	7.42877e-07	2.50283e-06	1.05799e-05	4.00824e-06	9.56118e-07	1.44156e-05	1.09626e-05	3.00816e-06	1.35633e-06	3.27584e-06	4.23125e-06	1.13861e-06	1.16448e-05
d__Bacteria|p__Proteobacteria|c__Gammaproteobacteria|o__Cellvibrionales|f__Spongiibacteraceae|g__Zhongshania	6.31445e-06	2.33597e-05	1.45473e-05	8.81812e-06	3.82447e-06	1.77423e-05	7.30842e-06	1.05286e-05	6.78164e-06	6.55168e-06	9.5203e-06	9.48839e-06	1.7079e-05
d__Bacteria|p__Proteobacteria|c__Gammaproteobacteria|o__Cellvibrionales|f__Spongiibacteraceae|g__Zhongshania|s__Zhongshania aliphaticivorans	6.31445e-06	2.33597e-05	1.45473e-05	8.81812e-06	3.82447e-06	1.77423e-05	7.30842e-06	1.05286e-05	6.78164e-06	6.55168e-06	9.5203e-06	9.48839e-06	1.7079e-05
d__Bacteria|p__Proteobacteria|c__Gammaproteobacteria|o__Chromatiales	0.000381839	0.000981943	0.000717447	0.000767177	0.000359022	0.000886008	0.00126436	0.000557261	0.000202771	0.000444969	0.000432645	0.000378397	0.000887331
d__Bacteria|p__Proteobacteria|c__Gammaproteobacteria|o__Chromatiales|f__Chromatiaceae	0.000108831	0.0002653	0.000203662	0.000202817	9.99143e-05	0.00021069	0.000319743	0.000136119	5.25577e-05	9.77293e-05	0.00010631	0.000118036	0.000230566
d__Bacteria|p__Proteobacteria|c__Gammaproteobacteria|o__Chromatiales|f__Chromatiaceae|g__Allochromatium	7.42877e-06	1.41827e-05	7.9349e-06	8.81812e-06	5.73671e-06	2.1069e-05	3.01472e-05	1.12806e-05	4.06898e-06	6.00571e-06	1.37515e-05	8.72932e-06	2.48422e-05
d__Bacteria|p__Proteobacteria|c__Gammaproteobacteria|o__Chromatiales|f__Chromatiaceae|g__Allochromatium|s__Allochromatium vinosum	7.42877e-06	1.41827e-05	7.9349e-06	8.81812e-06	5.73671e-06	2.1069e-05	3.01472e-05	1.12806e-05	4.06898e-06	6.00571e-06	1.37515e-05	8.72932e-06	2.48422e-05
d__Bacteria|p__Proteobacteria|c__Gammaproteobacteria|o__Chromatiales|f__Chromatiaceae|g__Candidatus Nitrosoglobus	4.45726e-06	2.50283e-06	1.05799e-05	1.6033e-06	4.30253e-06	7.76227e-06	3.65421e-06	3.7602e-06	2.03449e-06	3.82182e-06	3.17343e-06	3.41582e-06	3.10527e-06
d__Bacteria|p__Proteobacteria|c__Gammaproteobacteria|o__Chromatiales|f__Chromatiaceae|g__Candidatus Nitrosoglobus|s__Candidatus Nitrosoglobus terrae	4.45726e-06	2.50283e-06	1.05799e-05	1.6033e-06	4.30253e-06	7.76227e-06	3.65421e-06	3.7602e-06	2.03449e-06	3.82182e-06	3.17343e-06	3.41582e-06	3.10527e-06
d__Bacteria|p__Proteobacteria|c__Gammaproteobacteria|o__Chromatiales|f__Chromatiaceae|g__Marichromatium	1.33718e-05	2.58626e-05	2.31435e-05	1.6033e-05	1.09954e-05	2.21779e-05	4.84183e-05	1.35367e-05	6.10347e-06	9.28155e-06	1.26937e-05	1.51814e-05	1.24211e-05
d__Bacteria|p__Proteobacteria|c__Gammaproteobacteria|o__Chromatiales|f__Chromatiaceae|g__Marichromatium|s__Marichromatium purpuratum	1.33718e-05	2.58626e-05	2.31435e-05	1.6033e-05	1.09954e-05	2.21779e-05	4.84183e-05	1.35367e-05	6.10347e-06	9.28155e-06	1.26937e-05	1.51814e-05	1.24211e-05
d__Bacteria|p__Proteobacteria|c__Gammaproteobacteria|o__Chromatiales|f__Chromatiaceae|g__Nitrosococcus	1.5229e-05	4.67195e-05	3.17396e-05	4.0884e-05	2.58152e-05	3.43758e-05	5.93809e-05	2.63214e-05	9.15521e-06	2.1293e-05	1.42805e-05	1.74586e-05	5.04606e-05
d__Bacteria|p__Proteobacteria|c__Gammaproteobacteria|o__Chromatiales|f__Chromatiaceae|g__Nitrosococcus|s__Nitrosococcus halophilus	4.08582e-06	5.83993e-06	3.96745e-06	5.61153e-06	4.78059e-06	7.76227e-06	1.18762e-05	4.51224e-06	3.39082e-06	3.27584e-06	3.70234e-06	4.17489e-06	5.43422e-06
d__Bacteria|p__Proteobacteria|c__Gammaproteobacteria|o__Chromatiales|f__Chromatiaceae|g__Nitrosococcus|s__Nitrosococcus oceani	7.42877e-07	5.83993e-06	1.32248e-06	1.6033e-06	0	1.1089e-06	1.00491e-05	3.00816e-06	3.39082e-07	5.45974e-07	1.05781e-06	1.13861e-06	1.55263e-06
d__Bacteria|p__Proteobacteria|c__Gammaproteobacteria|o__Chromatiales|f__Chromatiaceae|g__Nitrosococcus|s__Nitrosococcus wardiae	6.31445e-06	2.66968e-05	1.38861e-05	6.41318e-06	7.17088e-06	6.65337e-06	1.09626e-05	8.27244e-06	1.01725e-06	2.18389e-06	3.70234e-06	4.93396e-06	2.01843e-05
d__Bacteria|p__Proteobacteria|c__Gammaproteobacteria|o__Chromatiales|f__Chromatiaceae|g__Nitrosococcus|s__Nitrosococcus watsonii	7.42877e-07	5.00566e-06	9.25739e-06	2.32478e-05	1.05173e-05	1.55245e-05	1.8271e-05	7.5204e-06	3.05174e-06	1.31034e-05	1.58672e-06	5.69303e-06	1.7079e-05
d__Bacteria|p__Proteobacteria|c__Gammaproteobacteria|o__Chromatiales|f__Chromatiaceae|g__Rheinheimera	3.71438e-06	1.16799e-05	2.64497e-06	9.61977e-06	2.86835e-06	1.55245e-05	8.22197e-06	6.76836e-06	1.35633e-06	4.36779e-06	4.23125e-06	4.55443e-06	1.55263e-06
d__Bacteria|p__Proteobacteria|c__Gammaproteobacteria|o__Chromatiales|f__Chromatiaceae|g__Rheinheimera|s__Rheinheimera sp. D18	2.60007e-06	2.50283e-06	1.32248e-06	4.00824e-06	9.56118e-07	4.43558e-06	1.8271e-06	2.25612e-06	6.78164e-07	3.27584e-06	2.11562e-06	2.65675e-06	7.76317e-07
d__Bacteria|p__Proteobacteria|c__Gammaproteobacteria|o__Chromatiales|f__Chromatiaceae|g__Rheinheimera|s__Rheinheimera sp. LHK132	1.11431e-06	9.17704e-06	1.32248e-06	5.61153e-06	1.91224e-06	1.1089e-05	6.39487e-06	4.51224e-06	6.78164e-07	1.09195e-06	2.11562e-06	1.89768e-06	7.76317e-07
d__Bacteria|p__Proteobacteria|c__Gammaproteobacteria|o__Chromatiales|f__Chromatiaceae|g__Thermochromatium	5.57157e-06	1.08456e-05	9.91863e-06	1.28264e-05	3.34641e-06	1.33067e-05	1.73575e-05	6.01632e-06	2.71266e-06	8.73558e-06	6.87577e-06	1.0627e-05	1.31974e-05
d__Bacteria|p__Proteobacteria|c__Gammaproteobacteria|o__Chromatiales|f__Chromatiaceae|g__Thermochromatium|s__Thermochromatium tepidum	5.57157e-06	1.08456e-05	9.91863e-06	1.28264e-05	3.34641e-06	1.33067e-05	1.73575e-05	6.01632e-06	2.71266e-06	8.73558e-06	6.87577e-06	1.0627e-05	1.31974e-05
d__Bacteria|p__Proteobacteria|c__Gammaproteobacteria|o__Chromatiales|f__Chromatiaceae|g__Thiocystis	1.74576e-05	5.83993e-05	3.24009e-05	3.04626e-05	1.24295e-05	2.88313e-05	5.93809e-05	1.42888e-05	8.13797e-06	1.31034e-05	2.27429e-05	1.85972e-05	2.87237e-05
d__Bacteria|p__Proteobacteria|c__Gammaproteobacteria|o__Chromatiales|f__Chromatiaceae|g__Thiocystis|s__Thiocystis violascens	1.74576e-05	5.83993e-05	3.24009e-05	3.04626e-05	1.24295e-05	2.88313e-05	5.93809e-05	1.42888e-05	8.13797e-06	1.31034e-05	2.27429e-05	1.85972e-05	2.87237e-05
d__Bacteria|p__Proteobacteria|c__Gammaproteobacteria|o__Chromatiales|f__Chromatiaceae|g__Thiodictyon	1.48575e-05	4.42166e-05	3.57071e-05	3.36692e-05	1.24295e-05	3.10491e-05	4.56776e-05	2.70734e-05	7.79888e-06	1.41953e-05	1.16359e-05	1.89768e-05	4.58027e-05
d__Bacteria|p__Proteobacteria|c__Gammaproteobacteria|o__Chromatiales|f__Chromatiaceae|g__Thiodictyon|s__Candidatus Thiodictyon syntrophicum	1.48575e-05	4.42166e-05	3.57071e-05	3.36692e-05	1.24295e-05	3.10491e-05	4.56776e-05	2.70734e-05	7.79888e-06	1.41953e-05	1.16359e-05	1.89768e-05	4.58027e-05
d__Bacteria|p__Proteobacteria|c__Gammaproteobacteria|o__Chromatiales|f__Chromatiaceae|g__Thioflavicoccus	1.82005e-05	3.42053e-05	3.96745e-05	3.44708e-05	1.96004e-05	1.77423e-05	2.83201e-05	2.10571e-05	6.10347e-06	1.25574e-05	8.46249e-06	1.32837e-05	1.94079e-05
d__Bacteria|p__Proteobacteria|c__Gammaproteobacteria|o__Chromatiales|f__Chromatiaceae|g__Thioflavicoccus|s__Thioflavicoccus mobilis	1.82005e-05	3.42053e-05	3.96745e-05	3.44708e-05	1.96004e-05	1.77423e-05	2.83201e-05	2.10571e-05	6.10347e-06	1.25574e-05	8.46249e-06	1.32837e-05	1.94079e-05
d__Bacteria|p__Proteobacteria|c__Gammaproteobacteria|o__Chromatiales|f__Chromatiaceae|s__Chromatiaceae bacterium 2141T.STBD.0c.01a	5.57157e-06	1.16799e-05	6.61242e-06	1.04214e-05	1.91224e-06	1.21979e-05	1.18762e-05	5.26428e-06	3.05174e-06	3.27584e-06	4.76015e-06	3.03628e-06	2.17369e-05
d__Bacteria|p__Proteobacteria|c__Gammaproteobacteria|o__Chromatiales|f__Ectothiorhodospiraceae	0.000198348	0.000511411	0.000337895	0.000409642	0.000191702	0.000496785	0.000658671	0.000311344	9.79947e-05	0.000253332	0.000209976	0.000178761	0.000452593
d__Bacteria|p__Proteobacteria|c__Gammaproteobacteria|o__Chromatiales|f__Ectothiorhodospiraceae|g__Acidihalobacter	6.90875e-05	0.000166021	0.000118362	0.000153115	7.07527e-05	0.000178532	0.000149823	8.87407e-05	3.11955e-05	7.75283e-05	6.39976e-05	4.78215e-05	0.000118
d__Bacteria|p__Proteobacteria|c__Gammaproteobacteria|o__Chromatiales|f__Ectothiorhodospiraceae|g__Acidihalobacter|s__Acidihalobacter ferrooxidans	5.23728e-05	0.000139324	9.38963e-05	0.000113032	5.30645e-05	0.000149701	0.000109626	7.67081e-05	2.37357e-05	5.84192e-05	4.4957e-05	2.1254e-05	8.69475e-05
d__Bacteria|p__Proteobacteria|c__Gammaproteobacteria|o__Chromatiales|f__Ectothiorhodospiraceae|g__Acidihalobacter|s__Acidihalobacter prosperus	1.67147e-05	2.66968e-05	2.44659e-05	4.00824e-05	1.76882e-05	2.88313e-05	4.01963e-05	1.20326e-05	7.4598e-06	1.91091e-05	1.85117e-05	2.65675e-05	3.10527e-05
d__Bacteria|p__Proteobacteria|c__Gammaproteobacteria|o__Chromatiales|f__Ectothiorhodospiraceae|g__Alkalilimnicola	1.04003e-05	2.66968e-05	2.1821e-05	2.16445e-05	1.00392e-05	4.43558e-05	3.92828e-05	1.65449e-05	4.74715e-06	1.09195e-05	1.6925e-05	6.83164e-06	3.1829e-05
d__Bacteria|p__Proteobacteria|c__Gammaproteobacteria|o__Chromatiales|f__Ectothiorhodospiraceae|g__Alkalilimnicola|s__Alkalilimnicola ehrlichii	1.04003e-05	2.66968e-05	2.1821e-05	2.16445e-05	1.00392e-05	4.43558e-05	3.92828e-05	1.65449e-05	4.74715e-06	1.09195e-05	1.6925e-05	6.83164e-06	3.1829e-05
d__Bacteria|p__Proteobacteria|c__Gammaproteobacteria|o__Chromatiales|f__Ectothiorhodospiraceae|g__Ectothiorhodospira	2.00577e-05	5.67308e-05	2.90946e-05	4.16857e-05	1.96004e-05	5.21181e-05	8.86146e-05	3.53459e-05	1.01725e-05	2.72987e-05	1.74539e-05	1.82177e-05	4.8908e-05
d__Bacteria|p__Proteobacteria|c__Gammaproteobacteria|o__Chromatiales|f__Ectothiorhodospiraceae|g__Ectothiorhodospira|s__Ectothiorhodospira haloalkaliphila	1.00288e-05	2.25255e-05	1.6531e-05	2.56527e-05	9.08312e-06	1.88512e-05	2.83201e-05	1.12806e-05	4.74715e-06	1.09195e-05	6.87577e-06	4.17489e-06	1.94079e-05
d__Bacteria|p__Proteobacteria|c__Gammaproteobacteria|o__Chromatiales|f__Ectothiorhodospiraceae|g__Ectothiorhodospira|s__Ectothiorhodospira sp. BSL-9	9.6574e-06	2.66968e-05	1.19024e-05	1.3628e-05	7.64894e-06	2.55046e-05	4.11099e-05	2.03051e-05	2.71266e-06	1.47413e-05	8.9914e-06	1.0627e-05	2.01843e-05
d__Bacteria|p__Proteobacteria|c__Gammaproteobacteria|o__Chromatiales|f__Ectothiorhodospiraceae|g__Halorhodospira	1.82005e-05	4.92223e-05	2.04985e-05	2.56527e-05	2.58152e-05	4.2138e-05	4.75047e-05	2.63214e-05	7.12072e-06	1.47413e-05	1.58672e-05	1.29042e-05	5.04606e-05
d__Bacteria|p__Proteobacteria|c__Gammaproteobacteria|o__Chromatiales|f__Ectothiorhodospiraceae|g__Halorhodospira|s__Halorhodospira halochloris	6.68589e-06	1.91883e-05	1.19024e-05	1.12231e-05	3.34641e-06	1.88512e-05	7.30842e-06	1.20326e-05	6.10347e-06	4.91376e-06	6.87577e-06	6.45211e-06	2.87237e-05
d__Bacteria|p__Proteobacteria|c__Gammaproteobacteria|o__Chromatiales|f__Ectothiorhodospiraceae|g__Halorhodospira|s__Halorhodospira halophila	1.15146e-05	3.00339e-05	8.59614e-06	1.44297e-05	2.24688e-05	2.32868e-05	4.01963e-05	1.42888e-05	1.01725e-06	9.82753e-06	8.9914e-06	6.45211e-06	2.17369e-05
d__Bacteria|p__Proteobacteria|c__Gammaproteobacteria|o__Chromatiales|f__Ectothiorhodospiraceae|g__Spiribacter	1.7829e-05	5.00566e-05	3.10784e-05	4.0884e-05	1.86443e-05	5.54448e-05	9.50094e-05	3.68499e-05	1.08506e-05	3.38504e-05	3.17343e-05	2.84652e-05	7.37501e-05
d__Bacteria|p__Proteobacteria|c__Gammaproteobacteria|o__Chromatiales|f__Ectothiorhodospiraceae|g__Spiribacter|s__Spiribacter curvatus	5.57157e-06	7.50848e-06	7.27366e-06	1.92395e-05	3.82447e-06	1.55245e-05	1.73575e-05	7.5204e-06	2.71266e-06	6.55168e-06	1.26937e-05	6.83164e-06	2.32895e-05
d__Bacteria|p__Proteobacteria|c__Gammaproteobacteria|o__Chromatiales|f__Ectothiorhodospiraceae|g__Spiribacter|s__Spiribacter roseus	4.8287e-06	1.08456e-05	5.95118e-06	4.80989e-06	7.17088e-06	8.87117e-06	1.73575e-05	9.77652e-06	4.06898e-06	8.73558e-06	1.00492e-05	1.25247e-05	9.31581e-06
d__Bacteria|p__Proteobacteria|c__Gammaproteobacteria|o__Chromatiales|f__Ectothiorhodospiraceae|g__Spiribacter|s__Spiribacter salinus	1.85719e-06	1.00113e-05	5.28993e-06	5.61153e-06	5.25865e-06	2.77224e-05	3.74556e-05	1.20326e-05	1.69541e-06	9.82753e-06	4.76015e-06	4.55443e-06	2.01843e-05
d__Bacteria|p__Proteobacteria|c__Gammaproteobacteria|o__Chromatiales|f__Ectothiorhodospiraceae|g__Spiribacter|s__Spiribacter sp. 2438	5.57157e-06	2.16912e-05	1.25636e-05	1.04214e-05	2.39029e-06	3.32669e-06	2.28388e-05	6.76836e-06	2.37357e-06	8.73558e-06	4.23125e-06	4.17489e-06	2.09606e-05
d__Bacteria|p__Proteobacteria|c__Gammaproteobacteria|o__Chromatiales|f__Ectothiorhodospiraceae|g__Thioalkalivibrio	4.19725e-05	0.00012097	8.00103e-05	8.81812e-05	3.53763e-05	0.000117543	0.000211944	8.94927e-05	2.64484e-05	7.09766e-05	5.0775e-05	4.89601e-05	0.000114895
d__Bacteria|p__Proteobacteria|c__Gammaproteobacteria|o__Chromatiales|f__Ectothiorhodospiraceae|g__Thioalkalivibrio|s__Thioalkalivibrio nitratireducens	9.28596e-06	3.17025e-05	1.6531e-05	1.76362e-05	3.82447e-06	2.88313e-05	3.4715e-05	2.85775e-05	8.81613e-06	2.45688e-05	1.53383e-05	1.44224e-05	2.79474e-05
d__Bacteria|p__Proteobacteria|c__Gammaproteobacteria|o__Chromatiales|f__Ectothiorhodospiraceae|g__Thioalkalivibrio|s__Thioalkalivibrio paradoxus	2.60007e-06	7.50848e-06	9.25739e-06	1.20247e-05	5.25865e-06	1.66334e-05	2.28388e-05	7.5204e-06	5.42531e-06	4.36779e-06	4.23125e-06	8.34978e-06	1.31974e-05
d__Bacteria|p__Proteobacteria|c__Gammaproteobacteria|o__Chromatiales|f__Ectothiorhodospiraceae|g__Thioalkalivibrio|s__Thioalkalivibrio sp. K90mix	8.17164e-06	2.16912e-05	2.31435e-05	1.3628e-05	9.08312e-06	1.66334e-05	2.92337e-05	1.12806e-05	3.05174e-06	1.41953e-05	3.17343e-06	5.69303e-06	1.86316e-05
d__Bacteria|p__Proteobacteria|c__Gammaproteobacteria|o__Chromatiales|f__Ectothiorhodospiraceae|g__Thioalkalivibrio|s__Thioalkalivibrio sulfidiphilus	1.63433e-05	4.67195e-05	2.57884e-05	3.04626e-05	1.00392e-05	4.10291e-05	8.67875e-05	2.85775e-05	4.74715e-06	1.91091e-05	2.00984e-05	1.17656e-05	4.11448e-05
d__Bacteria|p__Proteobacteria|c__Gammaproteobacteria|o__Chromatiales|f__Ectothiorhodospiraceae|g__Thioalkalivibrio|s__Thioalkalivibrio versutus	5.20014e-06	1.25141e-05	3.96745e-06	1.12231e-05	5.73671e-06	1.33067e-05	3.56285e-05	1.12806e-05	4.06898e-06	7.64363e-06	6.34687e-06	7.97025e-06	1.24211e-05
d__Bacteria|p__Proteobacteria|c__Gammaproteobacteria|o__Chromatiales|f__Ectothiorhodospiraceae|s__Ectothiorhodospiraceae bacterium BW-2	1.44861e-05	2.66968e-05	3.04171e-05	2.08428e-05	7.64894e-06	3.32669e-06	1.18762e-05	1.27847e-05	3.7299e-06	1.36493e-05	1.1107e-05	8.72932e-06	1.16448e-05
d__Bacteria|p__Proteobacteria|c__Gammaproteobacteria|o__Chromatiales|f__Granulosicoccaceae	2.19149e-05	5.83993e-05	5.68668e-05	3.52725e-05	1.48198e-05	2.88313e-05	4.38505e-05	1.57928e-05	1.01725e-05	1.52873e-05	1.74539e-05	2.01154e-05	2.79474e-05
d__Bacteria|p__Proteobacteria|c__Gammaproteobacteria|o__Chromatiales|f__Granulosicoccaceae|g__Granulosicoccus	8.17164e-06	2.75311e-05	2.1821e-05	1.04214e-05	8.60506e-06	1.88512e-05	2.92337e-05	8.27244e-06	6.78164e-06	8.18961e-06	9.5203e-06	1.02475e-05	2.56185e-05
d__Bacteria|p__Proteobacteria|c__Gammaproteobacteria|o__Chromatiales|f__Granulosicoccaceae|g__Granulosicoccus|s__Granulosicoccus antarcticus	8.17164e-06	2.75311e-05	2.1821e-05	1.04214e-05	8.60506e-06	1.88512e-05	2.92337e-05	8.27244e-06	6.78164e-06	8.18961e-06	9.5203e-06	1.02475e-05	2.56185e-05
d__Bacteria|p__Proteobacteria|c__Gammaproteobacteria|o__Chromatiales|f__Granulosicoccaceae|g__Sulfuriflexus	1.37432e-05	3.08682e-05	3.50458e-05	2.48511e-05	6.21476e-06	9.98006e-06	1.46168e-05	7.5204e-06	3.39082e-06	7.09766e-06	7.93359e-06	9.86793e-06	2.32895e-06
d__Bacteria|p__Proteobacteria|c__Gammaproteobacteria|o__Chromatiales|f__Granulosicoccaceae|g__Sulfuriflexus|s__Sulfuriflexus mobilis	1.37432e-05	3.08682e-05	3.50458e-05	2.48511e-05	6.21476e-06	9.98006e-06	1.46168e-05	7.5204e-06	3.39082e-06	7.09766e-06	7.93359e-06	9.86793e-06	2.32895e-06
d__Bacteria|p__Proteobacteria|c__Gammaproteobacteria|o__Chromatiales|f__Halothiobacillaceae	1.11431e-05	1.75198e-05	2.64497e-05	1.84379e-05	7.64894e-06	2.32868e-05	3.28879e-05	9.77652e-06	4.74715e-06	1.03735e-05	1.63961e-05	7.59071e-06	1.55263e-05
d__Bacteria|p__Proteobacteria|c__Gammaproteobacteria|o__Chromatiales|f__Halothiobacillaceae|g__Halothiobacillus	1.11431e-05	1.75198e-05	2.64497e-05	1.84379e-05	7.64894e-06	2.32868e-05	3.28879e-05	9.77652e-06	4.74715e-06	1.03735e-05	1.63961e-05	7.59071e-06	1.55263e-05
d__Bacteria|p__Proteobacteria|c__Gammaproteobacteria|o__Chromatiales|f__Halothiobacillaceae|g__Halothiobacillus|s__Halothiobacillus neapolitanus	2.22863e-06	3.3371e-06	3.96745e-06	4.00824e-06	9.56118e-07	1.33067e-05	1.64439e-05	2.25612e-06	1.69541e-06	3.82182e-06	6.87577e-06	2.27721e-06	5.43422e-06
d__Bacteria|p__Proteobacteria|c__Gammaproteobacteria|o__Chromatiales|f__Halothiobacillaceae|g__Halothiobacillus|s__Halothiobacillus sp. LS2	8.91452e-06	1.41827e-05	2.24822e-05	1.44297e-05	6.69282e-06	9.98006e-06	1.64439e-05	7.5204e-06	3.05174e-06	6.55168e-06	9.5203e-06	4.93396e-06	1.00921e-05
d__Bacteria|p__Proteobacteria|c__Gammaproteobacteria|o__Chromatiales|f__Thioalkalibacteraceae	5.94301e-06	3.3371e-05	2.11597e-05	1.92395e-05	3.82447e-06	2.88313e-05	3.10608e-05	1.8801e-05	7.12072e-06	1.20114e-05	1.21648e-05	1.13861e-05	3.02764e-05
d__Bacteria|p__Proteobacteria|c__Gammaproteobacteria|o__Chromatiales|f__Thioalkalibacteraceae|g__Guyparkeria	5.94301e-06	3.3371e-05	2.11597e-05	1.92395e-05	3.82447e-06	2.88313e-05	3.10608e-05	1.8801e-05	7.12072e-06	1.20114e-05	1.21648e-05	1.13861e-05	3.02764e-05
d__Bacteria|p__Proteobacteria|c__Gammaproteobacteria|o__Chromatiales|f__Thioalkalibacteraceae|g__Guyparkeria|s__Guyparkeria halophila	5.94301e-06	3.3371e-05	2.11597e-05	1.92395e-05	3.82447e-06	2.88313e-05	3.10608e-05	1.8801e-05	7.12072e-06	1.20114e-05	1.21648e-05	1.13861e-05	3.02764e-05
d__Bacteria|p__Proteobacteria|c__Gammaproteobacteria|o__Chromatiales|f__Thioalkalispiraceae	7.42877e-06	2.08569e-05	1.25636e-05	1.68346e-05	8.60506e-06	1.99601e-05	5.84674e-05	1.35367e-05	8.13797e-06	1.47413e-05	1.74539e-05	9.86793e-06	3.10527e-05
d__Bacteria|p__Proteobacteria|c__Gammaproteobacteria|o__Chromatiales|f__Thioalkalispiraceae|g__Sulfurivermis	7.42877e-06	2.08569e-05	1.25636e-05	1.68346e-05	8.60506e-06	1.99601e-05	5.84674e-05	1.35367e-05	8.13797e-06	1.47413e-05	1.74539e-05	9.86793e-06	3.10527e-05
d__Bacteria|p__Proteobacteria|c__Gammaproteobacteria|o__Chromatiales|f__Thioalkalispiraceae|g__Sulfurivermis|s__Sulfurivermis fontis	7.42877e-06	2.08569e-05	1.25636e-05	1.68346e-05	8.60506e-06	1.99601e-05	5.84674e-05	1.35367e-05	8.13797e-06	1.47413e-05	1.74539e-05	9.86793e-06	3.10527e-05
d__Bacteria|p__Proteobacteria|c__Gammaproteobacteria|o__Chromatiales|f__Wenzhouxiangellaceae	5.94301e-06	1.75198e-05	1.71923e-05	2.00412e-05	1.05173e-05	1.33067e-05	3.19743e-05	1.12806e-05	5.42531e-06	1.14654e-05	1.1107e-05	6.45211e-06	2.48422e-05
d__Bacteria|p__Proteobacteria|c__Gammaproteobacteria|o__Chromatiales|f__Wenzhouxiangellaceae|g__Wenzhouxiangella	5.94301e-06	1.75198e-05	1.71923e-05	2.00412e-05	1.05173e-05	1.33067e-05	3.19743e-05	1.12806e-05	5.42531e-06	1.14654e-05	1.1107e-05	6.45211e-06	2.48422e-05
d__Bacteria|p__Proteobacteria|c__Gammaproteobacteria|o__Chromatiales|f__Wenzhouxiangellaceae|g__Wenzhouxiangella|s__Wenzhouxiangella marina	5.94301e-06	1.75198e-05	1.71923e-05	2.00412e-05	1.05173e-05	1.33067e-05	3.19743e-05	1.12806e-05	5.42531e-06	1.14654e-05	1.1107e-05	6.45211e-06	2.48422e-05
d__Bacteria|p__Proteobacteria|c__Gammaproteobacteria|o__Chromatiales|f__Woeseiaceae	6.31445e-06	3.08682e-05	2.11597e-05	2.24461e-05	6.21476e-06	2.55046e-05	1.64439e-05	2.10571e-05	7.4598e-06	1.20114e-05	1.74539e-05	1.32837e-05	3.88159e-05
d__Bacteria|p__Proteobacteria|c__Gammaproteobacteria|o__Chromatiales|f__Woeseiaceae|g__Woeseia	6.31445e-06	3.08682e-05	2.11597e-05	2.24461e-05	6.21476e-06	2.55046e-05	1.64439e-05	2.10571e-05	7.4598e-06	1.20114e-05	1.74539e-05	1.32837e-05	3.88159e-05
d__Bacteria|p__Proteobacteria|c__Gammaproteobacteria|o__Chromatiales|f__Woeseiaceae|g__Woeseia|s__Woeseia oceani	6.31445e-06	3.08682e-05	2.11597e-05	2.24461e-05	6.21476e-06	2.55046e-05	1.64439e-05	2.10571e-05	7.4598e-06	1.20114e-05	1.74539e-05	1.32837e-05	3.88159e-05
d__Bacteria|p__Proteobacteria|c__Gammaproteobacteria|o__Chromatiales|g__Thiohalobacter	8.91452e-06	1.66855e-05	1.25636e-05	1.68346e-05	1.09954e-05	2.77224e-05	4.56776e-05	1.12806e-05	7.4598e-06	1.31034e-05	2.32719e-05	8.72932e-06	2.95001e-05
d__Bacteria|p__Proteobacteria|c__Gammaproteobacteria|o__Chromatiales|g__Thiohalobacter|s__Thiohalobacter thiocyanaticus	8.91452e-06	1.66855e-05	1.25636e-05	1.68346e-05	1.09954e-05	2.77224e-05	4.56776e-05	1.12806e-05	7.4598e-06	1.31034e-05	2.32719e-05	8.72932e-06	2.95001e-05
d__Bacteria|p__Proteobacteria|c__Gammaproteobacteria|o__Enterobacterales	0.00343655	0.00908026	0.0145222	0.00769101	0.00374798	0.0105911	0.00987916	0.00587644	0.00193446	0.00428426	0.0042651	0.00223357	0.0277533
d__Bacteria|p__Proteobacteria|c__Gammaproteobacteria|o__Enterobacterales|f__Budviciaceae	1.07717e-05	2.4194e-05	1.9176e-05	2.56527e-05	1.14734e-05	3.43758e-05	2.00982e-05	1.42888e-05	8.13797e-06	3.00286e-05	1.26937e-05	1.0627e-05	4.11448e-05
d__Bacteria|p__Proteobacteria|c__Gammaproteobacteria|o__Enterobacterales|f__Budviciaceae|g__Leminorella	4.8287e-06	9.17704e-06	6.61242e-06	1.20247e-05	2.39029e-06	1.88512e-05	7.30842e-06	6.01632e-06	4.74715e-06	1.03735e-05	7.40468e-06	3.79536e-06	2.25132e-05
d__Bacteria|p__Proteobacteria|c__Gammaproteobacteria|o__Enterobacterales|f__Budviciaceae|g__Leminorella|s__Leminorella richardii	4.8287e-06	9.17704e-06	6.61242e-06	1.20247e-05	2.39029e-06	1.88512e-05	7.30842e-06	6.01632e-06	4.74715e-06	1.03735e-05	7.40468e-06	3.79536e-06	2.25132e-05
d__Bacteria|p__Proteobacteria|c__Gammaproteobacteria|o__Enterobacterales|f__Budviciaceae|g__Pragia	5.94301e-06	1.5017e-05	1.25636e-05	1.3628e-05	9.08312e-06	1.55245e-05	1.27897e-05	8.27244e-06	3.39082e-06	1.96551e-05	5.28906e-06	6.83164e-06	1.86316e-05
d__Bacteria|p__Proteobacteria|c__Gammaproteobacteria|o__Enterobacterales|f__Budviciaceae|g__Pragia|s__Pragia fontium	4.08582e-06	1.33484e-05	4.62869e-06	5.61153e-06	2.86835e-06	6.65337e-06	5.48131e-06	4.51224e-06	2.03449e-06	9.82753e-06	2.11562e-06	2.65675e-06	6.98686e-06
d__Bacteria|p__Proteobacteria|c__Gammaproteobacteria|o__Enterobacterales|f__Budviciaceae|g__Pragia|s__Pragia sp. CF-458	1.85719e-06	1.66855e-06	7.9349e-06	8.01648e-06	6.21476e-06	8.87117e-06	7.30842e-06	3.7602e-06	1.01725e-06	8.73558e-06	3.17343e-06	4.17489e-06	1.16448e-05
d__Bacteria|p__Proteobacteria|c__Gammaproteobacteria|o__Enterobacterales|f__Enterobacteriaceae	0.00232855	0.00617364	0.0125061	0.00520991	0.0026212	0.00765027	0.00680505	0.00428738	0.00125765	0.00293188	0.00298673	0.00122248	0.0249175
d__Bacteria|p__Proteobacteria|c__Gammaproteobacteria|o__Enterobacterales|f__Enterobacteriaceae|g__Atlantibacter	1.48575e-06	1.91883e-05	1.71923e-05	1.52313e-05	2.39029e-06	2.99402e-05	1.64439e-05	1.57928e-05	1.08506e-05	1.80171e-05	1.79828e-05	1.48019e-05	2.56185e-05
d__Bacteria|p__Proteobacteria|c__Gammaproteobacteria|o__Enterobacterales|f__Enterobacteriaceae|g__Atlantibacter|s__Atlantibacter hermannii	1.48575e-06	1.91883e-05	1.71923e-05	1.52313e-05	2.39029e-06	2.99402e-05	1.64439e-05	1.57928e-05	1.08506e-05	1.80171e-05	1.79828e-05	1.48019e-05	2.56185e-05
d__Bacteria|p__Proteobacteria|c__Gammaproteobacteria|o__Enterobacterales|f__Enterobacteriaceae|g__Buttiauxella	4.08582e-06	1.66855e-05	9.25739e-06	1.28264e-05	6.21476e-06	3.65936e-05	1.8271e-05	1.05286e-05	5.76439e-06	1.03735e-05	6.34687e-06	6.45211e-06	1.39737e-05
d__Bacteria|p__Proteobacteria|c__Gammaproteobacteria|o__Enterobacterales|f__Enterobacteriaceae|g__Buttiauxella|s__Buttiauxella sp. 3AFRM03	4.08582e-06	1.66855e-05	9.25739e-06	1.28264e-05	6.21476e-06	3.65936e-05	1.8271e-05	1.05286e-05	5.76439e-06	1.03735e-05	6.34687e-06	6.45211e-06	1.39737e-05
d__Bacteria|p__Proteobacteria|c__Gammaproteobacteria|o__Enterobacterales|f__Enterobacteriaceae|g__Candidatus Annandia	3.71438e-07	0	0	8.01648e-07	0	0	0	0	0	0	5.28906e-07	7.59071e-07	1.55263e-06
d__Bacteria|p__Proteobacteria|c__Gammaproteobacteria|o__Enterobacterales|f__Enterobacteriaceae|g__Candidatus Annandia|s__Candidatus Annandia adelgestsuga	3.71438e-07	0	0	8.01648e-07	0	0	0	0	0	0	5.28906e-07	7.59071e-07	1.55263e-06
d__Bacteria|p__Proteobacteria|c__Gammaproteobacteria|o__Enterobacterales|f__Enterobacteriaceae|g__Candidatus Blochmannia	4.45726e-06	5.00566e-06	3.30621e-06	1.28264e-05	1.05173e-05	4.43558e-06	2.74066e-06	5.26428e-06	2.37357e-06	6.55168e-06	6.34687e-06	3.03628e-06	7.76317e-06
d__Bacteria|p__Proteobacteria|c__Gammaproteobacteria|o__Enterobacterales|f__Enterobacteriaceae|g__Candidatus Blochmannia|s__Blochmannia endosymbiont of Camponotus (Colobopsis) obliquus	1.48575e-06	1.66855e-06	0	8.01648e-06	9.08312e-06	1.1089e-06	9.13552e-07	0	0	5.45974e-07	1.05781e-06	0	0
d__Bacteria|p__Proteobacteria|c__Gammaproteobacteria|o__Enterobacterales|f__Enterobacteriaceae|g__Candidatus Blochmannia|s__Blochmannia endosymbiont of Polyrhachis (Hedomyrma) turneri	1.11431e-06	0	0	8.01648e-07	0	2.21779e-06	0	0	3.39082e-07	5.45974e-07	1.05781e-06	0	2.32895e-06
d__Bacteria|p__Proteobacteria|c__Gammaproteobacteria|o__Enterobacterales|f__Enterobacteriaceae|g__Candidatus Blochmannia|s__Candidatus Blochmannia chromaiodes	0	0	6.61242e-07	0	0	0	9.13552e-07	0	3.39082e-07	0	5.28906e-07	0	0
d__Bacteria|p__Proteobacteria|c__Gammaproteobacteria|o__Enterobacterales|f__Enterobacteriaceae|g__Candidatus Blochmannia|s__Candidatus Blochmannia floridanus	7.42877e-07	1.66855e-06	0	8.01648e-07	0	0	0	3.00816e-06	6.78164e-07	4.36779e-06	2.11562e-06	3.79536e-07	7.76317e-07
d__Bacteria|p__Proteobacteria|c__Gammaproteobacteria|o__Enterobacterales|f__Enterobacteriaceae|g__Candidatus Blochmannia|s__Candidatus Blochmannia pennsylvanicus	0	0	6.61242e-07	1.6033e-06	0	0	0	0	0	0	5.28906e-07	0	0
d__Bacteria|p__Proteobacteria|c__Gammaproteobacteria|o__Enterobacterales|f__Enterobacteriaceae|g__Candidatus Blochmannia|s__Candidatus Blochmannia vafer	7.42877e-07	0	6.61242e-07	1.6033e-06	1.43418e-06	1.1089e-06	9.13552e-07	7.5204e-07	0	5.45974e-07	5.28906e-07	7.59071e-07	3.10527e-06
d__Bacteria|p__Proteobacteria|c__Gammaproteobacteria|o__Enterobacterales|f__Enterobacteriaceae|g__Candidatus Doolittlea	7.42877e-07	3.3371e-06	1.32248e-06	0	0	0	0	0	0	5.45974e-07	0	7.59071e-07	7.76317e-07
d__Bacteria|p__Proteobacteria|c__Gammaproteobacteria|o__Enterobacterales|f__Enterobacteriaceae|g__Candidatus Doolittlea|s__Candidatus Doolittlea endobia	7.42877e-07	3.3371e-06	1.32248e-06	0	0	0	0	0	0	5.45974e-07	0	7.59071e-07	7.76317e-07
d__Bacteria|p__Proteobacteria|c__Gammaproteobacteria|o__Enterobacterales|f__Enterobacteriaceae|g__Candidatus Gullanella	3.71438e-07	8.34276e-07	6.61242e-07	1.6033e-06	0	0	1.8271e-06	0	2.03449e-06	2.18389e-06	5.28906e-07	1.51814e-06	1.55263e-06
d__Bacteria|p__Proteobacteria|c__Gammaproteobacteria|o__Enterobacterales|f__Enterobacteriaceae|g__Candidatus Gullanella|s__Candidatus Gullanella endobia	3.71438e-07	8.34276e-07	6.61242e-07	1.6033e-06	0	0	1.8271e-06	0	2.03449e-06	2.18389e-06	5.28906e-07	1.51814e-06	1.55263e-06
d__Bacteria|p__Proteobacteria|c__Gammaproteobacteria|o__Enterobacterales|f__Enterobacteriaceae|g__Candidatus Hamiltonella	2.97151e-06	1.33484e-05	1.05799e-05	1.6033e-06	4.78059e-07	4.43558e-06	9.13552e-06	3.00816e-06	3.39082e-07	2.18389e-06	1.05781e-06	4.17489e-06	4.6579e-06
d__Bacteria|p__Proteobacteria|c__Gammaproteobacteria|o__Enterobacterales|f__Enterobacteriaceae|g__Candidatus Hamiltonella|s__Candidatus Hamiltonella defensa	2.97151e-06	1.33484e-05	1.05799e-05	1.6033e-06	4.78059e-07	4.43558e-06	9.13552e-06	3.00816e-06	3.39082e-07	2.18389e-06	1.05781e-06	4.17489e-06	4.6579e-06
d__Bacteria|p__Proteobacteria|c__Gammaproteobacteria|o__Enterobacterales|f__Enterobacteriaceae|g__Candidatus Hoaglandella	0	8.34276e-07	0	4.00824e-06	9.56118e-07	3.32669e-06	9.13552e-07	3.00816e-06	6.78164e-07	0	5.28906e-07	3.41582e-06	7.76317e-07
d__Bacteria|p__Proteobacteria|c__Gammaproteobacteria|o__Enterobacterales|f__Enterobacteriaceae|g__Candidatus Hoaglandella|s__Candidatus Hoaglandella endobia	0	8.34276e-07	0	4.00824e-06	9.56118e-07	3.32669e-06	9.13552e-07	3.00816e-06	6.78164e-07	0	5.28906e-07	3.41582e-06	7.76317e-07
d__Bacteria|p__Proteobacteria|c__Gammaproteobacteria|o__Enterobacterales|f__Enterobacteriaceae|g__Candidatus Ishikawaella	0	0	6.61242e-07	8.01648e-07	0	0	9.13552e-07	0	0	0	1.05781e-06	3.79536e-07	1.55263e-06
d__Bacteria|p__Proteobacteria|c__Gammaproteobacteria|o__Enterobacterales|f__Enterobacteriaceae|g__Candidatus Ishikawaella|s__Candidatus Ishikawaella capsulata	0	0	6.61242e-07	8.01648e-07	0	0	9.13552e-07	0	0	0	1.05781e-06	3.79536e-07	1.55263e-06
d__Bacteria|p__Proteobacteria|c__Gammaproteobacteria|o__Enterobacterales|f__Enterobacteriaceae|g__Candidatus Mikella	1.11431e-06	0	0	1.6033e-06	0	0	0	7.5204e-07	3.39082e-07	5.45974e-07	1.05781e-06	0	1.55263e-06
d__Bacteria|p__Proteobacteria|c__Gammaproteobacteria|o__Enterobacterales|f__Enterobacteriaceae|g__Candidatus Mikella|s__Candidatus Mikella endobia	1.11431e-06	0	0	1.6033e-06	0	0	0	7.5204e-07	3.39082e-07	5.45974e-07	1.05781e-06	0	1.55263e-06
d__Bacteria|p__Proteobacteria|c__Gammaproteobacteria|o__Enterobacterales|f__Enterobacteriaceae|g__Candidatus Moranella	3.71438e-07	8.34276e-07	1.98373e-06	0	4.78059e-07	1.1089e-06	1.8271e-06	0	1.01725e-06	3.82182e-06	1.05781e-06	1.89768e-06	3.10527e-06
d__Bacteria|p__Proteobacteria|c__Gammaproteobacteria|o__Enterobacterales|f__Enterobacteriaceae|g__Candidatus Moranella|s__Candidatus Moranella endobia	3.71438e-07	8.34276e-07	1.98373e-06	0	4.78059e-07	1.1089e-06	1.8271e-06	0	1.01725e-06	3.82182e-06	1.05781e-06	1.89768e-06	3.10527e-06
d__Bacteria|p__Proteobacteria|c__Gammaproteobacteria|o__Enterobacterales|f__Enterobacteriaceae|g__Candidatus Purcelliella	1.11431e-06	3.3371e-06	3.30621e-06	8.81812e-06	1.43418e-06	2.21779e-06	2.74066e-06	2.25612e-06	3.05174e-06	5.45974e-07	4.76015e-06	2.27721e-06	7.76317e-06
d__Bacteria|p__Proteobacteria|c__Gammaproteobacteria|o__Enterobacterales|f__Enterobacteriaceae|g__Candidatus Purcelliella|s__Candidatus Purcelliella pentastirinorum	1.11431e-06	3.3371e-06	3.30621e-06	8.81812e-06	1.43418e-06	2.21779e-06	2.74066e-06	2.25612e-06	3.05174e-06	5.45974e-07	4.76015e-06	2.27721e-06	7.76317e-06
d__Bacteria|p__Proteobacteria|c__Gammaproteobacteria|o__Enterobacterales|f__Enterobacteriaceae|g__Candidatus Riesia	4.08582e-06	4.17138e-06	3.30621e-06	8.81812e-06	6.69282e-06	4.43558e-06	0	3.00816e-06	1.69541e-06	3.27584e-06	4.23125e-06	6.07257e-06	9.31581e-06
d__Bacteria|p__Proteobacteria|c__Gammaproteobacteria|o__Enterobacterales|f__Enterobacteriaceae|g__Candidatus Riesia|s__Candidatus Riesia pediculicola	3.34294e-06	2.50283e-06	1.98373e-06	8.01648e-06	6.21476e-06	3.32669e-06	0	3.00816e-06	1.69541e-06	3.27584e-06	3.70234e-06	6.07257e-06	9.31581e-06
d__Bacteria|p__Proteobacteria|c__Gammaproteobacteria|o__Enterobacterales|f__Enterobacteriaceae|g__Candidatus Riesia|s__Candidatus Riesia pediculischaeffi	7.42877e-07	1.66855e-06	6.61242e-07	8.01648e-07	4.78059e-07	1.1089e-06	0	0	0	0	5.28906e-07	0	0
d__Bacteria|p__Proteobacteria|c__Gammaproteobacteria|o__Enterobacterales|f__Enterobacteriaceae|g__Candidatus Tachikawaea	1.11431e-06	2.50283e-06	1.98373e-06	2.40494e-06	1.43418e-06	3.32669e-06	0	7.5204e-07	6.78164e-07	1.63792e-06	1.58672e-06	1.13861e-06	2.32895e-06
d__Bacteria|p__Proteobacteria|c__Gammaproteobacteria|o__Enterobacterales|f__Enterobacteriaceae|g__Candidatus Tachikawaea|s__Candidatus Tachikawaea gelatinosa	1.11431e-06	2.50283e-06	1.98373e-06	2.40494e-06	1.43418e-06	3.32669e-06	0	7.5204e-07	6.78164e-07	1.63792e-06	1.58672e-06	1.13861e-06	2.32895e-06
d__Bacteria|p__Proteobacteria|c__Gammaproteobacteria|o__Enterobacterales|f__Enterobacteriaceae|g__Cedecea	3.34294e-05	6.17364e-05	6.21567e-05	6.41318e-05	2.29468e-05	4.76825e-05	4.56776e-05	3.68499e-05	1.79713e-05	3.00286e-05	2.2214e-05	1.78382e-05	6.05528e-05
d__Bacteria|p__Proteobacteria|c__Gammaproteobacteria|o__Enterobacterales|f__Enterobacteriaceae|g__Cedecea|s__Cedecea lapagei	1.85719e-06	6.67421e-06	3.96745e-06	7.21483e-06	3.34641e-06	5.54448e-06	1.37033e-05	6.76836e-06	3.39082e-07	1.63792e-06	5.28906e-07	1.13861e-06	1.08684e-05
d__Bacteria|p__Proteobacteria|c__Gammaproteobacteria|o__Enterobacterales|f__Enterobacteriaceae|g__Cedecea|s__Cedecea neteri	2.82293e-05	5.33937e-05	5.28993e-05	4.48923e-05	1.48198e-05	3.77025e-05	3.10608e-05	2.63214e-05	1.55978e-05	2.45688e-05	2.11562e-05	1.40428e-05	3.95922e-05
d__Bacteria|p__Proteobacteria|c__Gammaproteobacteria|o__Enterobacterales|f__Enterobacteriaceae|g__Citrobacter	7.65163e-05	0.000262797	0.000196389	0.000156321	7.40991e-05	0.000245066	0.000241178	0.000124087	6.78164e-05	0.000138131	0.000113186	8.91909e-05	0.00022979
d__Bacteria|p__Proteobacteria|c__Gammaproteobacteria|o__Enterobacterales|f__Enterobacteriaceae|g__Citrobacter|s__Citrobacter amalonaticus	1.41147e-05	2.4194e-05	3.43846e-05	2.64544e-05	8.127e-06	9.98006e-06	2.28388e-05	1.42888e-05	3.7299e-06	1.52873e-05	9.5203e-06	9.86793e-06	3.10527e-06
d__Bacteria|p__Proteobacteria|c__Gammaproteobacteria|o__Enterobacterales|f__Enterobacteriaceae|g__Citrobacter|s__Citrobacter braakii	2.97151e-06	1.08456e-05	7.9349e-06	1.6033e-06	1.43418e-06	6.65337e-06	2.74066e-06	0	6.78164e-07	1.09195e-06	5.28906e-07	1.13861e-06	1.24211e-05
d__Bacteria|p__Proteobacteria|c__Gammaproteobacteria|o__Enterobacterales|f__Enterobacteriaceae|g__Citrobacter|s__Citrobacter farmeri	3.34294e-06	7.50848e-06	2.64497e-06	8.01648e-07	3.34641e-06	1.21979e-05	1.46168e-05	1.50408e-06	2.71266e-06	5.45974e-06	3.17343e-06	4.17489e-06	3.10527e-06
d__Bacteria|p__Proteobacteria|c__Gammaproteobacteria|o__Enterobacterales|f__Enterobacteriaceae|g__Citrobacter|s__Citrobacter freundii	2.97151e-06	1.00113e-05	1.98373e-06	5.61153e-06	1.43418e-06	2.43957e-05	1.27897e-05	6.76836e-06	4.40806e-06	4.91376e-06	8.9914e-06	2.65675e-06	9.31581e-06
d__Bacteria|p__Proteobacteria|c__Gammaproteobacteria|o__Enterobacterales|f__Enterobacteriaceae|g__Citrobacter|s__Citrobacter freundii complex sp. CFNIH2	1.85719e-06	6.67421e-06	8.59614e-06	5.61153e-06	2.86835e-06	4.43558e-06	9.13552e-06	3.7602e-06	6.78164e-07	2.18389e-06	1.58672e-06	5.3135e-06	1.55263e-06
d__Bacteria|p__Proteobacteria|c__Gammaproteobacteria|o__Enterobacterales|f__Enterobacteriaceae|g__Citrobacter|s__Citrobacter freundii complex sp. CFNIH3	3.71438e-07	1.00113e-05	1.98373e-06	0	0	0	9.13552e-07	0	3.39082e-07	5.45974e-07	0	0	4.6579e-06
d__Bacteria|p__Proteobacteria|c__Gammaproteobacteria|o__Enterobacterales|f__Enterobacteriaceae|g__Citrobacter|s__Citrobacter freundii complex sp. CFNIH4	1.11431e-06	0	0	0	4.78059e-07	0	0	0	0	1.09195e-06	0	1.13861e-06	0
d__Bacteria|p__Proteobacteria|c__Gammaproteobacteria|o__Enterobacterales|f__Enterobacteriaceae|g__Citrobacter|s__Citrobacter freundii complex sp. CFNIH9	3.71438e-07	1.66855e-06	1.98373e-06	1.6033e-06	0	6.65337e-06	4.56776e-06	7.5204e-07	1.01725e-06	2.18389e-06	1.05781e-06	0	2.32895e-06
d__Bacteria|p__Proteobacteria|c__Gammaproteobacteria|o__Enterobacterales|f__Enterobacteriaceae|g__Citrobacter|s__Citrobacter koseri	1.48575e-06	5.00566e-06	3.30621e-06	8.01648e-07	9.56118e-07	3.32669e-06	2.74066e-06	3.00816e-06	1.69541e-06	3.27584e-06	3.17343e-06	1.51814e-06	6.21054e-06
d__Bacteria|p__Proteobacteria|c__Gammaproteobacteria|o__Enterobacterales|f__Enterobacteriaceae|g__Citrobacter|s__Citrobacter pasteurii	0	0	0	0	0	1.1089e-06	0	7.5204e-07	0	0	0	7.59071e-07	0
d__Bacteria|p__Proteobacteria|c__Gammaproteobacteria|o__Enterobacterales|f__Enterobacteriaceae|g__Citrobacter|s__Citrobacter portucalensis	1.11431e-06	2.50283e-06	0	0	0	5.54448e-06	3.65421e-06	7.5204e-07	6.10347e-06	1.63792e-06	4.76015e-06	3.41582e-06	7.76317e-07
d__Bacteria|p__Proteobacteria|c__Gammaproteobacteria|o__Enterobacterales|f__Enterobacteriaceae|g__Citrobacter|s__Citrobacter rodentium	8.91452e-06	2.16912e-05	9.91863e-06	1.84379e-05	8.60506e-06	2.88313e-05	2.55795e-05	9.77652e-06	3.05174e-06	9.28155e-06	5.81796e-06	9.10885e-06	1.55263e-05
d__Bacteria|p__Proteobacteria|c__Gammaproteobacteria|o__Enterobacterales|f__Enterobacteriaceae|g__Citrobacter|s__Citrobacter sp. CFNIH10	0	8.34276e-07	0	0	0	0	0	0	3.39082e-07	1.63792e-06	5.28906e-07	0	0
d__Bacteria|p__Proteobacteria|c__Gammaproteobacteria|o__Enterobacterales|f__Enterobacteriaceae|g__Citrobacter|s__Citrobacter sp. CRE-46	0	0	0	8.01648e-07	4.78059e-07	0	9.13552e-07	7.5204e-07	0	0	1.05781e-06	7.59071e-07	7.76317e-07
d__Bacteria|p__Proteobacteria|c__Gammaproteobacteria|o__Enterobacterales|f__Enterobacteriaceae|g__Citrobacter|s__Citrobacter sp. FDAARGOS_156	0	0	6.61242e-07	0	0	1.1089e-06	0	0	0	0	0	0	0
d__Bacteria|p__Proteobacteria|c__Gammaproteobacteria|o__Enterobacterales|f__Enterobacteriaceae|g__Citrobacter|s__Citrobacter sp. LY-1	2.60007e-06	7.50848e-06	2.64497e-06	4.00824e-06	2.86835e-06	1.33067e-05	1.09626e-05	9.77652e-06	1.69541e-06	3.27584e-06	5.81796e-06	1.13861e-06	1.24211e-05
d__Bacteria|p__Proteobacteria|c__Gammaproteobacteria|o__Enterobacterales|f__Enterobacteriaceae|g__Citrobacter|s__Citrobacter sp. NMI7904_11	1.48575e-06	3.3371e-06	2.64497e-06	1.6033e-06	4.78059e-07	1.1089e-06	6.39487e-06	7.5204e-07	1.01725e-06	2.72987e-06	4.23125e-06	1.13861e-06	3.88159e-06
d__Bacteria|p__Proteobacteria|c__Gammaproteobacteria|o__Enterobacterales|f__Enterobacteriaceae|g__Citrobacter|s__Citrobacter sp. SNU WT2	1.11431e-06	1.00113e-05	3.30621e-06	4.80989e-06	4.78059e-07	5.54448e-06	6.39487e-06	0	6.78164e-07	3.27584e-06	0	1.51814e-06	4.6579e-06
d__Bacteria|p__Proteobacteria|c__Gammaproteobacteria|o__Enterobacterales|f__Enterobacteriaceae|g__Citrobacter|s__Citrobacter werkmanii	1.11431e-06	1.08456e-05	5.95118e-06	1.84379e-05	9.56118e-06	2.99402e-05	1.37033e-05	1.27847e-05	4.74715e-06	1.47413e-05	5.81796e-06	8.34978e-06	1.63027e-05
d__Bacteria|p__Proteobacteria|c__Gammaproteobacteria|o__Enterobacterales|f__Enterobacteriaceae|g__Citrobacter|s__Citrobacter youngae	0	1.66855e-06	1.32248e-06	1.6033e-06	4.78059e-07	3.32669e-06	9.13552e-07	2.25612e-06	0	0	0	0	7.76317e-07
d__Bacteria|p__Proteobacteria|c__Gammaproteobacteria|o__Enterobacterales|f__Enterobacteriaceae|g__Cronobacter	4.56869e-05	0.000116799	0.000109766	0.000124255	4.39814e-05	7.20782e-05	0.000114194	6.76836e-05	2.37357e-05	6.98846e-05	5.13039e-05	5.38941e-05	0.000130421
d__Bacteria|p__Proteobacteria|c__Gammaproteobacteria|o__Enterobacterales|f__Enterobacteriaceae|g__Cronobacter|s__Cronobacter condimenti	3.71438e-06	1.91883e-05	1.38861e-05	2.00412e-05	4.78059e-06	1.1089e-05	2.92337e-05	1.50408e-05	3.7299e-06	1.31034e-05	5.81796e-06	1.29042e-05	2.48422e-05
d__Bacteria|p__Proteobacteria|c__Gammaproteobacteria|o__Enterobacterales|f__Enterobacteriaceae|g__Cronobacter|s__Cronobacter dublinensis	2.22863e-06	4.17138e-06	3.30621e-06	5.61153e-06	9.56118e-07	7.76227e-06	8.22197e-06	3.7602e-06	2.71266e-06	4.36779e-06	4.76015e-06	3.41582e-06	7.76317e-06
d__Bacteria|p__Proteobacteria|c__Gammaproteobacteria|o__Enterobacterales|f__Enterobacteriaceae|g__Cronobacter|s__Cronobacter malonaticus	2.60007e-06	1.5017e-05	7.27366e-06	8.81812e-06	3.34641e-06	1.33067e-05	8.22197e-06	1.05286e-05	2.71266e-06	6.55168e-06	6.34687e-06	3.03628e-06	1.55263e-05
d__Bacteria|p__Proteobacteria|c__Gammaproteobacteria|o__Enterobacterales|f__Enterobacteriaceae|g__Cronobacter|s__Cronobacter muytjensii	2.60007e-06	8.34276e-06	2.64497e-06	2.40494e-06	4.30253e-06	6.65337e-06	1.37033e-05	3.7602e-06	1.01725e-06	4.91376e-06	3.70234e-06	3.79536e-07	1.16448e-05
d__Bacteria|p__Proteobacteria|c__Gammaproteobacteria|o__Enterobacterales|f__Enterobacteriaceae|g__Cronobacter|s__Cronobacter sakazakii	2.26577e-05	3.3371e-05	4.95931e-05	4.80989e-05	1.6254e-05	7.76227e-06	1.73575e-05	1.65449e-05	4.74715e-06	1.36493e-05	1.32226e-05	1.93563e-05	2.79474e-05
d__Bacteria|p__Proteobacteria|c__Gammaproteobacteria|o__Enterobacterales|f__Enterobacteriaceae|g__Cronobacter|s__Cronobacter turicensis	4.8287e-06	1.00113e-05	1.19024e-05	1.92395e-05	1.00392e-05	5.54448e-06	1.00491e-05	7.5204e-06	4.40806e-06	1.03735e-05	5.81796e-06	9.10885e-06	1.86316e-05
d__Bacteria|p__Proteobacteria|c__Gammaproteobacteria|o__Enterobacterales|f__Enterobacteriaceae|g__Cronobacter|s__Cronobacter universalis	1.48575e-06	7.50848e-06	2.64497e-06	3.20659e-06	0	5.54448e-06	7.30842e-06	1.50408e-06	3.39082e-07	1.09195e-06	2.11562e-06	7.59071e-07	4.6579e-06
d__Bacteria|p__Proteobacteria|c__Gammaproteobacteria|o__Enterobacterales|f__Enterobacteriaceae|g__Enterobacter	0.000125918	0.000306179	0.000240692	0.000273362	0.000123817	0.00028166	0.000397395	0.000165449	7.93452e-05	0.000151235	0.000122177	0.000119554	0.000324501
d__Bacteria|p__Proteobacteria|c__Gammaproteobacteria|o__Enterobacterales|f__Enterobacteriaceae|g__Enterobacter|s__Enterobacter asburiae	2.60007e-06	5.83993e-06	5.95118e-06	4.80989e-06	2.86835e-06	8.87117e-06	6.39487e-06	8.27244e-06	2.03449e-06	1.09195e-06	3.17343e-06	2.27721e-06	4.6579e-06
d__Bacteria|p__Proteobacteria|c__Gammaproteobacteria|o__Enterobacterales|f__Enterobacteriaceae|g__Enterobacter|s__Enterobacter bugandensis	7.05733e-06	1.41827e-05	7.27366e-06	4.00824e-06	2.86835e-06	2.21779e-06	9.13552e-06	2.25612e-06	6.78164e-07	1.63792e-06	1.05781e-06	1.89768e-06	1.39737e-05
d__Bacteria|p__Proteobacteria|c__Gammaproteobacteria|o__Enterobacterales|f__Enterobacteriaceae|g__Enterobacter|s__Enterobacter cancerogenus	4.08582e-06	9.17704e-06	1.71923e-05	2.56527e-05	6.69282e-06	1.21979e-05	1.18762e-05	1.65449e-05	4.40806e-06	7.09766e-06	7.93359e-06	5.69303e-06	2.09606e-05
d__Bacteria|p__Proteobacteria|c__Gammaproteobacteria|o__Enterobacterales|f__Enterobacteriaceae|g__Enterobacter|s__Enterobacter chengduensis	1.48575e-06	2.50283e-06	1.98373e-06	6.41318e-06	1.91224e-06	5.54448e-06	1.00491e-05	3.00816e-06	6.78164e-07	2.18389e-06	2.64453e-06	3.03628e-06	5.43422e-06
d__Bacteria|p__Proteobacteria|c__Gammaproteobacteria|o__Enterobacterales|f__Enterobacteriaceae|g__Enterobacter|s__Enterobacter cloacae	2.04291e-05	6.84106e-05	4.03358e-05	4.48923e-05	2.53371e-05	5.21181e-05	6.85164e-05	3.91061e-05	1.39024e-05	3.00286e-05	1.79828e-05	2.46698e-05	5.74475e-05
d__Bacteria|p__Proteobacteria|c__Gammaproteobacteria|o__Enterobacterales|f__Enterobacteriaceae|g__Enterobacter|s__Enterobacter cloacae complex sp.	1.48575e-06	4.17138e-06	1.98373e-06	7.21483e-06	6.21476e-06	3.32669e-06	7.30842e-06	3.00816e-06	2.03449e-06	3.27584e-06	2.64453e-06	2.65675e-06	6.98686e-06
d__Bacteria|p__Proteobacteria|c__Gammaproteobacteria|o__Enterobacterales|f__Enterobacteriaceae|g__Enterobacter|s__Enterobacter cloacae complex sp. ECNIH7	3.71438e-07	1.66855e-06	6.61242e-07	0	9.56118e-07	1.1089e-06	9.13552e-07	7.5204e-07	3.39082e-07	2.18389e-06	5.28906e-07	7.59071e-07	7.76317e-07
d__Bacteria|p__Proteobacteria|c__Gammaproteobacteria|o__Enterobacterales|f__Enterobacteriaceae|g__Enterobacter|s__Enterobacter cloacae complex sp. FDA-CDC-AR_0132	0	2.50283e-06	6.61242e-07	0	0	0	2.74066e-06	0	6.78164e-07	0	5.28906e-07	0	0
d__Bacteria|p__Proteobacteria|c__Gammaproteobacteria|o__Enterobacterales|f__Enterobacteriaceae|g__Enterobacter|s__Enterobacter cloacae complex sp. FDA-CDC-AR_0164	0	0	0	8.01648e-07	0	0	0	0	0	0	0	0	0
d__Bacteria|p__Proteobacteria|c__Gammaproteobacteria|o__Enterobacterales|f__Enterobacteriaceae|g__Enterobacter|s__Enterobacter hormaechei	5.57157e-06	1.5017e-05	5.95118e-06	1.84379e-05	7.64894e-06	1.99601e-05	2.92337e-05	6.76836e-06	1.69541e-06	3.82182e-06	4.76015e-06	3.41582e-06	1.16448e-05
d__Bacteria|p__Proteobacteria|c__Gammaproteobacteria|o__Enterobacterales|f__Enterobacteriaceae|g__Enterobacter|s__Enterobacter kobei	0	0	1.32248e-06	8.01648e-07	0	0	1.8271e-06	0	1.01725e-06	1.09195e-06	0	1.13861e-06	2.32895e-06
d__Bacteria|p__Proteobacteria|c__Gammaproteobacteria|o__Enterobacterales|f__Enterobacteriaceae|g__Enterobacter|s__Enterobacter ludwigii	2.22863e-06	2.00226e-05	3.96745e-06	6.41318e-06	2.39029e-06	1.55245e-05	9.13552e-06	6.76836e-06	6.10347e-06	4.36779e-06	5.28906e-06	4.55443e-06	1.475e-05
d__Bacteria|p__Proteobacteria|c__Gammaproteobacteria|o__Enterobacterales|f__Enterobacteriaceae|g__Enterobacter|s__Enterobacter oligotrophica	1.48575e-06	1.66855e-06	1.98373e-06	4.80989e-06	5.25865e-06	8.87117e-06	8.22197e-06	1.50408e-06	6.78164e-07	4.36779e-06	1.58672e-06	3.41582e-06	3.10527e-06
d__Bacteria|p__Proteobacteria|c__Gammaproteobacteria|o__Enterobacterales|f__Enterobacteriaceae|g__Enterobacter|s__Enterobacter roggenkampii	5.20014e-06	7.50848e-06	5.28993e-06	7.21483e-06	4.78059e-06	3.32669e-06	8.22197e-06	1.50408e-06	1.35633e-06	2.18389e-06	3.70234e-06	2.65675e-06	4.6579e-06
d__Bacteria|p__Proteobacteria|c__Gammaproteobacteria|o__Enterobacterales|f__Enterobacteriaceae|g__Enterobacter|s__Enterobacter soli	1.85719e-06	7.50848e-06	3.96745e-06	3.20659e-06	3.34641e-06	5.54448e-06	1.00491e-05	3.7602e-06	2.37357e-06	3.82182e-06	3.17343e-06	5.3135e-06	8.53949e-06
d__Bacteria|p__Proteobacteria|c__Gammaproteobacteria|o__Enterobacterales|f__Enterobacteriaceae|g__Enterobacter|s__Enterobacter sp. 18A13	3.71438e-07	8.34276e-07	6.61242e-07	0	0	0	9.13552e-07	0	0	5.45974e-07	5.28906e-07	0	0
d__Bacteria|p__Proteobacteria|c__Gammaproteobacteria|o__Enterobacterales|f__Enterobacteriaceae|g__Enterobacter|s__Enterobacter sp. 638	1.48575e-06	5.83993e-06	1.98373e-06	5.61153e-06	1.43418e-06	2.21779e-06	9.13552e-06	7.5204e-07	3.39082e-07	5.45974e-07	1.58672e-06	7.59071e-07	3.88159e-06
d__Bacteria|p__Proteobacteria|c__Gammaproteobacteria|o__Enterobacterales|f__Enterobacteriaceae|g__Enterobacter|s__Enterobacter sp. E20	3.71438e-07	0	0	0	4.78059e-07	0	9.13552e-07	0	0	5.45974e-07	0	0	0
d__Bacteria|p__Proteobacteria|c__Gammaproteobacteria|o__Enterobacterales|f__Enterobacteriaceae|g__Enterobacter|s__Enterobacter sp. E76	5.94301e-06	1.00113e-05	1.05799e-05	6.41318e-06	2.39029e-06	1.55245e-05	2.55795e-05	6.01632e-06	2.71266e-06	5.45974e-06	5.81796e-06	4.17489e-06	1.7079e-05
d__Bacteria|p__Proteobacteria|c__Gammaproteobacteria|o__Enterobacterales|f__Enterobacteriaceae|g__Enterobacter|s__Enterobacter sp. HK169	0	0	0	0	0	0	0	0	0	0	0	0	0
d__Bacteria|p__Proteobacteria|c__Gammaproteobacteria|o__Enterobacterales|f__Enterobacteriaceae|g__Enterobacter|s__Enterobacter sp. LU1	0	0	0	0	0	0	0	0	0	5.45974e-07	0	0	1.55263e-06
d__Bacteria|p__Proteobacteria|c__Gammaproteobacteria|o__Enterobacterales|f__Enterobacteriaceae|g__Enterobacter|s__Enterobacter sp. N18-03635	3.71438e-07	5.83993e-06	1.32248e-06	1.6033e-06	9.56118e-07	3.32669e-06	5.48131e-06	0	0	1.63792e-06	0	0	0
d__Bacteria|p__Proteobacteria|c__Gammaproteobacteria|o__Enterobacterales|f__Enterobacteriaceae|g__Enterobacter|s__Enterobacter sp. ODB01	0	0	6.61242e-07	8.01648e-07	4.78059e-07	0	9.13552e-07	7.5204e-07	0	0	0	0	0
d__Bacteria|p__Proteobacteria|c__Gammaproteobacteria|o__Enterobacterales|f__Enterobacteriaceae|g__Enterobacter|s__Enterobacter sp. R4-368	1.00288e-05	2.33597e-05	1.9176e-05	3.04626e-05	6.21476e-06	1.1089e-06	1.55304e-05	6.76836e-06	2.71266e-06	3.27584e-06	5.28906e-06	6.45211e-06	3.10527e-06
d__Bacteria|p__Proteobacteria|c__Gammaproteobacteria|o__Enterobacterales|f__Enterobacteriaceae|g__Enterobacter|s__Enterobacter sp. SA187	1.63433e-05	2.58626e-05	3.8352e-05	2.48511e-05	6.21476e-06	7.76227e-06	1.27897e-05	1.05286e-05	6.78164e-06	1.03735e-05	7.40468e-06	8.34978e-06	1.00921e-05
d__Bacteria|p__Proteobacteria|c__Gammaproteobacteria|o__Enterobacterales|f__Enterobacteriaceae|g__Escherichia	8.06021e-05	0.000201061	0.000150102	0.00021404	0.000153935	0.000363718	0.000611167	0.000336914	3.25519e-05	0.000111925	0.000113715	6.18643e-05	0.00065133
d__Bacteria|p__Proteobacteria|c__Gammaproteobacteria|o__Enterobacterales|f__Enterobacteriaceae|g__Escherichia|s__Escherichia albertii	5.20014e-06	3.3371e-06	9.91863e-06	1.68346e-05	4.78059e-06	1.1089e-05	2.10117e-05	3.00816e-06	1.69541e-06	4.91376e-06	3.17343e-06	4.55443e-06	2.09606e-05
d__Bacteria|p__Proteobacteria|c__Gammaproteobacteria|o__Enterobacterales|f__Enterobacteriaceae|g__Escherichia|s__Escherichia coli	4.30868e-05	0.00013849	8.06715e-05	9.13878e-05	0.000112822	0.000290531	0.000531687	0.000271486	1.76323e-05	5.62353e-05	8.14515e-05	3.30196e-05	0.000513146
d__Bacteria|p__Proteobacteria|c__Gammaproteobacteria|o__Enterobacterales|f__Enterobacteriaceae|g__Escherichia|s__Escherichia fergusonii	3.34294e-06	9.17704e-06	1.98373e-06	3.20659e-06	2.86835e-06	1.1089e-05	8.22197e-06	8.27244e-06	3.39082e-07	2.18389e-06	0	2.27721e-06	6.21054e-06
d__Bacteria|p__Proteobacteria|c__Gammaproteobacteria|o__Enterobacterales|f__Enterobacteriaceae|g__Escherichia|s__Escherichia marmotae	6.68589e-06	1.08456e-05	1.05799e-05	1.20247e-05	1.91224e-06	1.1089e-06	1.00491e-05	1.50408e-06	2.37357e-06	5.45974e-06	2.64453e-06	1.89768e-06	1.16448e-05
d__Bacteria|p__Proteobacteria|c__Gammaproteobacteria|o__Enterobacterales|f__Enterobacteriaceae|g__Escherichia|s__Escherichia sp. E4742	1.44861e-05	2.50283e-05	3.04171e-05	4.72972e-05	1.33856e-05	1.44156e-05	7.30842e-06	1.65449e-05	6.78164e-06	1.36493e-05	1.37515e-05	9.10885e-06	2.40658e-05
d__Bacteria|p__Proteobacteria|c__Gammaproteobacteria|o__Enterobacterales|f__Enterobacteriaceae|g__Gibbsiella	6.31445e-06	1.5017e-05	1.32248e-05	8.01648e-06	8.60506e-06	2.1069e-05	2.83201e-05	6.76836e-06	5.76439e-06	8.18961e-06	5.81796e-06	4.93396e-06	1.31974e-05
d__Bacteria|p__Proteobacteria|c__Gammaproteobacteria|o__Enterobacterales|f__Enterobacteriaceae|g__Gibbsiella|s__Gibbsiella quercinecans	6.31445e-06	1.5017e-05	1.32248e-05	8.01648e-06	8.60506e-06	2.1069e-05	2.83201e-05	6.76836e-06	5.76439e-06	8.18961e-06	5.81796e-06	4.93396e-06	1.31974e-05
d__Bacteria|p__Proteobacteria|c__Gammaproteobacteria|o__Enterobacterales|f__Enterobacteriaceae|g__Izhakiella	4.8287e-06	1.5017e-05	1.38861e-05	1.52313e-05	4.30253e-06	3.54847e-05	3.38014e-05	7.5204e-06	4.74715e-06	8.73558e-06	8.46249e-06	7.21118e-06	1.63027e-05
d__Bacteria|p__Proteobacteria|c__Gammaproteobacteria|o__Enterobacterales|f__Enterobacteriaceae|g__Izhakiella|s__Izhakiella sp. KSNA2	4.8287e-06	1.5017e-05	1.38861e-05	1.52313e-05	4.30253e-06	3.54847e-05	3.38014e-05	7.5204e-06	4.74715e-06	8.73558e-06	8.46249e-06	7.21118e-06	1.63027e-05
d__Bacteria|p__Proteobacteria|c__Gammaproteobacteria|o__Enterobacterales|f__Enterobacteriaceae|g__Klebsiella	0.00151175	0.00397449	0.0108252	0.0034038	0.00163257	0.00501775	0.00300741	0.00237419	0.000750049	0.00182246	0.00197282	0.000444436	0.0213681
d__Bacteria|p__Proteobacteria|c__Gammaproteobacteria|o__Enterobacterales|f__Enterobacteriaceae|g__Klebsiella|s__Klebsiella aerogenes	1.00288e-05	2.33597e-05	7.9349e-06	1.12231e-05	4.30253e-06	1.77423e-05	2.55795e-05	9.02448e-06	3.7299e-06	1.14654e-05	7.93359e-06	5.3135e-06	2.40658e-05
d__Bacteria|p__Proteobacteria|c__Gammaproteobacteria|o__Enterobacterales|f__Enterobacteriaceae|g__Klebsiella|s__Klebsiella grimontii	0	0	0	0	0	0	0	0	3.39082e-07	0	5.28906e-07	0	7.76317e-07
d__Bacteria|p__Proteobacteria|c__Gammaproteobacteria|o__Enterobacterales|f__Enterobacteriaceae|g__Klebsiella|s__Klebsiella huaxiensis	1.44861e-05	2.58626e-05	2.44659e-05	2.48511e-05	5.73671e-06	1.1089e-05	1.09626e-05	7.5204e-06	7.79888e-06	1.14654e-05	7.93359e-06	1.10065e-05	9.31581e-06
d__Bacteria|p__Proteobacteria|c__Gammaproteobacteria|o__Enterobacterales|f__Enterobacteriaceae|g__Klebsiella|s__Klebsiella michiganensis	2.60007e-06	1.25141e-05	7.27366e-06	2.64544e-05	9.08312e-06	3.10491e-05	1.00491e-05	1.35367e-05	3.39082e-06	1.36493e-05	7.40468e-06	9.10885e-06	2.40658e-05
d__Bacteria|p__Proteobacteria|c__Gammaproteobacteria|o__Enterobacterales|f__Enterobacteriaceae|g__Klebsiella|s__Klebsiella oxytoca	2.60007e-05	4.17138e-05	3.76908e-05	2.7256e-05	2.15126e-05	4.99003e-05	3.83692e-05	2.25612e-05	6.44256e-06	2.18389e-05	1.53383e-05	1.29042e-05	4.8908e-05
d__Bacteria|p__Proteobacteria|c__Gammaproteobacteria|o__Enterobacterales|f__Enterobacteriaceae|g__Klebsiella|s__Klebsiella pneumoniae	1.22575e-05	6.00679e-05	4.03358e-05	3.68758e-05	1.05173e-05	4.43558e-05	4.84183e-05	2.03051e-05	1.35633e-05	1.96551e-05	1.74539e-05	1.78382e-05	4.96843e-05
d__Bacteria|p__Proteobacteria|c__Gammaproteobacteria|o__Enterobacterales|f__Enterobacteriaceae|g__Klebsiella|s__Klebsiella quasipneumoniae	3.34294e-06	8.34276e-06	5.95118e-06	1.6033e-06	9.56118e-07	5.54448e-06	6.39487e-06	1.50408e-06	3.39082e-07	3.82182e-06	3.70234e-06	2.65675e-06	4.6579e-06
d__Bacteria|p__Proteobacteria|c__Gammaproteobacteria|o__Enterobacterales|f__Enterobacteriaceae|g__Klebsiella|s__Klebsiella quasivariicola	7.42877e-07	0	1.32248e-06	0	0	0	0	0	3.39082e-07	5.45974e-07	1.05781e-06	3.79536e-07	0
d__Bacteria|p__Proteobacteria|c__Gammaproteobacteria|o__Enterobacterales|f__Enterobacteriaceae|g__Klebsiella|s__Klebsiella sp. FDAARGOS_511	1.48575e-06	5.00566e-06	8.59614e-06	1.44297e-05	3.34641e-06	6.65337e-06	1.00491e-05	3.00816e-06	1.35633e-06	5.45974e-06	1.05781e-06	2.27721e-06	1.475e-05
d__Bacteria|p__Proteobacteria|c__Gammaproteobacteria|o__Enterobacterales|f__Enterobacteriaceae|g__Klebsiella|s__Klebsiella sp. LTGPAF-6F	0	0	6.61242e-07	0	0	0	0	7.5204e-07	0	5.45974e-07	0	7.59071e-07	0
d__Bacteria|p__Proteobacteria|c__Gammaproteobacteria|o__Enterobacterales|f__Enterobacteriaceae|g__Klebsiella|s__Klebsiella sp. LY	0	0	0	0	0	0	0	7.5204e-07	0	0	1.05781e-06	3.79536e-07	7.76317e-07
d__Bacteria|p__Proteobacteria|c__Gammaproteobacteria|o__Enterobacterales|f__Enterobacteriaceae|g__Klebsiella|s__Klebsiella sp. M5al	3.71438e-07	0	0	0	0	0	0	0	0	0	5.28906e-07	0	0
d__Bacteria|p__Proteobacteria|c__Gammaproteobacteria|o__Enterobacterales|f__Enterobacteriaceae|g__Klebsiella|s__Klebsiella sp. P1CD1	0	0	0	0	0	0	0	0	3.39082e-07	0	0	3.79536e-07	0
d__Bacteria|p__Proteobacteria|c__Gammaproteobacteria|o__Enterobacterales|f__Enterobacteriaceae|g__Klebsiella|s__Klebsiella sp. PO552	1.11431e-06	3.3371e-06	0	3.20659e-06	0	7.76227e-06	8.22197e-06	1.50408e-06	0	0	0	7.59071e-07	0
d__Bacteria|p__Proteobacteria|c__Gammaproteobacteria|o__Enterobacterales|f__Enterobacteriaceae|g__Klebsiella|s__Klebsiella variicola	0.00138918	0.00367165	0.00293261	0.00314647	0.00152692	0.0047239	0.00271599	0.00223657	0.000675112	0.00165539	0.00185381	0.000340823	0.00577891
d__Bacteria|p__Proteobacteria|c__Gammaproteobacteria|o__Enterobacterales|f__Enterobacteriaceae|g__Kluyvera	2.60007e-06	8.34276e-06	3.96745e-06	1.3628e-05	3.34641e-06	5.54448e-06	9.13552e-06	3.7602e-06	2.37357e-06	1.09195e-05	4.23125e-06	7.59071e-07	1.63027e-05
d__Bacteria|p__Proteobacteria|c__Gammaproteobacteria|o__Enterobacterales|f__Enterobacteriaceae|g__Kluyvera|s__Kluyvera intermedia	2.60007e-06	8.34276e-06	3.96745e-06	1.3628e-05	3.34641e-06	5.54448e-06	9.13552e-06	3.7602e-06	2.37357e-06	1.09195e-05	4.23125e-06	7.59071e-07	1.63027e-05
d__Bacteria|p__Proteobacteria|c__Gammaproteobacteria|o__Enterobacterales|f__Enterobacteriaceae|g__Kosakonia	4.27154e-05	0.000101782	0.00010646	0.000105016	2.96396e-05	9.09295e-05	0.000103231	5.41469e-05	2.54311e-05	5.35054e-05	4.91882e-05	4.63033e-05	0.000112566
d__Bacteria|p__Proteobacteria|c__Gammaproteobacteria|o__Enterobacterales|f__Enterobacteriaceae|g__Kosakonia|s__Kosakonia arachidis	1.48575e-06	7.50848e-06	2.64497e-06	6.41318e-06	3.82447e-06	3.32669e-06	1.73575e-05	2.25612e-06	1.69541e-06	4.36779e-06	2.11562e-06	6.83164e-06	6.98686e-06
d__Bacteria|p__Proteobacteria|c__Gammaproteobacteria|o__Enterobacterales|f__Enterobacteriaceae|g__Kosakonia|s__Kosakonia cowanii	5.20014e-06	1.08456e-05	6.61242e-06	5.61153e-06	2.39029e-06	1.66334e-05	2.00982e-05	7.5204e-06	3.05174e-06	6.00571e-06	5.28906e-06	4.55443e-06	1.24211e-05
d__Bacteria|p__Proteobacteria|c__Gammaproteobacteria|o__Enterobacterales|f__Enterobacteriaceae|g__Kosakonia|s__Kosakonia oryzae	4.8287e-06	9.17704e-06	1.38861e-05	1.28264e-05	3.82447e-06	6.65337e-06	9.13552e-06	7.5204e-07	3.39082e-06	3.27584e-06	5.28906e-06	1.51814e-06	3.88159e-06
d__Bacteria|p__Proteobacteria|c__Gammaproteobacteria|o__Enterobacterales|f__Enterobacteriaceae|g__Kosakonia|s__Kosakonia radicincitans	0	0	6.61242e-07	1.6033e-06	4.78059e-07	1.1089e-06	0	0	1.35633e-06	2.18389e-06	5.28906e-07	3.79536e-07	7.76317e-07
d__Bacteria|p__Proteobacteria|c__Gammaproteobacteria|o__Enterobacterales|f__Enterobacteriaceae|g__Kosakonia|s__Kosakonia sacchari	7.8002e-06	2.4194e-05	2.44659e-05	2.48511e-05	3.82447e-06	3.88114e-05	1.8271e-05	1.57928e-05	8.81613e-06	1.36493e-05	1.48094e-05	1.74586e-05	4.58027e-05
d__Bacteria|p__Proteobacteria|c__Gammaproteobacteria|o__Enterobacterales|f__Enterobacteriaceae|g__Kosakonia|s__Kosakonia sp. CCTCC M2018092	1.30003e-05	1.41827e-05	3.70295e-05	3.12643e-05	5.25865e-06	2.21779e-06	1.27897e-05	5.26428e-06	2.71266e-06	9.82753e-06	7.40468e-06	6.07257e-06	1.08684e-05
d__Bacteria|p__Proteobacteria|c__Gammaproteobacteria|o__Enterobacterales|f__Enterobacteriaceae|g__Leclercia	2.30292e-05	4.8388e-05	4.16582e-05	3.76774e-05	3.15519e-05	4.99003e-05	7.12571e-05	3.08336e-05	9.83338e-06	3.00286e-05	2.11562e-05	1.74586e-05	6.3658e-05
d__Bacteria|p__Proteobacteria|c__Gammaproteobacteria|o__Enterobacterales|f__Enterobacteriaceae|g__Leclercia|s__Leclercia adecarboxylata	5.94301e-06	1.00113e-05	1.25636e-05	1.20247e-05	1.14734e-05	7.76227e-06	1.8271e-05	4.51224e-06	2.71266e-06	6.00571e-06	5.81796e-06	3.41582e-06	1.86316e-05
d__Bacteria|p__Proteobacteria|c__Gammaproteobacteria|o__Enterobacterales|f__Enterobacteriaceae|g__Leclercia|s__Leclercia sp. 1106151	0	1.66855e-06	6.61242e-07	0	0	2.21779e-06	0	7.5204e-07	0	5.45974e-07	0	3.79536e-07	0
d__Bacteria|p__Proteobacteria|c__Gammaproteobacteria|o__Enterobacterales|f__Enterobacteriaceae|g__Leclercia|s__Leclercia sp. 119287	1.11431e-06	1.66855e-06	1.32248e-06	8.01648e-07	4.78059e-07	3.32669e-06	0	7.5204e-07	3.39082e-07	1.09195e-06	5.28906e-07	0	1.55263e-06
d__Bacteria|p__Proteobacteria|c__Gammaproteobacteria|o__Enterobacterales|f__Enterobacteriaceae|g__Leclercia|s__Leclercia sp. J807	7.42877e-07	3.3371e-06	6.61242e-07	3.20659e-06	2.86835e-06	1.1089e-06	7.30842e-06	3.00816e-06	3.39082e-07	1.63792e-06	1.05781e-06	3.79536e-07	4.6579e-06
d__Bacteria|p__Proteobacteria|c__Gammaproteobacteria|o__Enterobacterales|f__Enterobacteriaceae|g__Leclercia|s__Leclercia sp. LSNIH1	0	0	0	0	0	1.1089e-06	2.74066e-06	3.00816e-06	0	0	5.28906e-07	0	0
d__Bacteria|p__Proteobacteria|c__Gammaproteobacteria|o__Enterobacterales|f__Enterobacteriaceae|g__Leclercia|s__Leclercia sp. LSNIH3	3.71438e-07	0	0	0	0	0	9.13552e-07	7.5204e-07	0	5.45974e-07	0	0	0
d__Bacteria|p__Proteobacteria|c__Gammaproteobacteria|o__Enterobacterales|f__Enterobacteriaceae|g__Leclercia|s__Leclercia sp. W17	3.71438e-07	1.66855e-06	0	8.01648e-07	0	1.1089e-06	9.13552e-07	0	3.39082e-07	0	5.28906e-07	3.79536e-07	0
d__Bacteria|p__Proteobacteria|c__Gammaproteobacteria|o__Enterobacterales|f__Enterobacteriaceae|g__Leclercia|s__Leclercia sp. W6	0	8.34276e-07	0	0	9.56118e-07	1.1089e-06	0	1.50408e-06	0	1.09195e-06	5.28906e-07	0	0
d__Bacteria|p__Proteobacteria|c__Gammaproteobacteria|o__Enterobacterales|f__Enterobacteriaceae|g__Lelliottia	8.54308e-06	3.75424e-05	2.51272e-05	2.64544e-05	6.21476e-06	5.21181e-05	3.56285e-05	2.40653e-05	1.55978e-05	3.00286e-05	1.6925e-05	1.51814e-05	5.74475e-05
d__Bacteria|p__Proteobacteria|c__Gammaproteobacteria|o__Enterobacterales|f__Enterobacteriaceae|g__Lelliottia|s__Lelliottia amnigena	4.8287e-06	2.50283e-05	1.6531e-05	1.44297e-05	1.91224e-06	3.99202e-05	1.09626e-05	1.35367e-05	8.47705e-06	1.52873e-05	1.1107e-05	7.59071e-06	3.88159e-05
d__Bacteria|p__Proteobacteria|c__Gammaproteobacteria|o__Enterobacterales|f__Enterobacteriaceae|g__Lelliottia|s__Lelliottia jeotgali	1.11431e-06	5.83993e-06	2.64497e-06	9.61977e-06	2.86835e-06	5.54448e-06	7.30842e-06	5.26428e-06	2.37357e-06	1.03735e-05	2.11562e-06	4.17489e-06	8.53949e-06
d__Bacteria|p__Proteobacteria|c__Gammaproteobacteria|o__Enterobacterales|f__Enterobacteriaceae|g__Lelliottia|s__Lelliottia nimipressuralis	3.71438e-07	8.34276e-07	6.61242e-07	0	9.56118e-07	1.1089e-06	7.30842e-06	1.50408e-06	0	2.18389e-06	5.28906e-07	7.59071e-07	3.10527e-06
d__Bacteria|p__Proteobacteria|c__Gammaproteobacteria|o__Enterobacterales|f__Enterobacteriaceae|g__Lelliottia|s__Lelliottia sp. WB101	2.22863e-06	5.00566e-06	5.28993e-06	2.40494e-06	4.78059e-07	4.43558e-06	1.00491e-05	3.7602e-06	4.40806e-06	1.63792e-06	3.17343e-06	2.27721e-06	6.98686e-06
d__Bacteria|p__Proteobacteria|c__Gammaproteobacteria|o__Enterobacterales|f__Enterobacteriaceae|g__Limnobaculum	5.20014e-06	1.75198e-05	1.12411e-05	1.6033e-06	3.82447e-06	4.43558e-06	3.65421e-06	1.50408e-06	1.69541e-06	2.18389e-06	1.05781e-06	3.41582e-06	1.31974e-05
d__Bacteria|p__Proteobacteria|c__Gammaproteobacteria|o__Enterobacterales|f__Enterobacteriaceae|g__Limnobaculum|s__Limnobaculum parvum	5.20014e-06	1.75198e-05	1.12411e-05	1.6033e-06	3.82447e-06	4.43558e-06	3.65421e-06	1.50408e-06	1.69541e-06	2.18389e-06	1.05781e-06	3.41582e-06	1.31974e-05
d__Bacteria|p__Proteobacteria|c__Gammaproteobacteria|o__Enterobacterales|f__Enterobacteriaceae|g__Metakosakonia	0	8.34276e-07	0	8.01648e-07	0	0	9.13552e-07	7.5204e-07	0	5.45974e-07	5.28906e-07	3.79536e-07	7.76317e-07
d__Bacteria|p__Proteobacteria|c__Gammaproteobacteria|o__Enterobacterales|f__Enterobacteriaceae|g__Metakosakonia|s__Metakosakonia sp. MRY16-398	0	8.34276e-07	0	8.01648e-07	0	0	9.13552e-07	7.5204e-07	0	5.45974e-07	5.28906e-07	3.79536e-07	7.76317e-07
d__Bacteria|p__Proteobacteria|c__Gammaproteobacteria|o__Enterobacterales|f__Enterobacteriaceae|g__Pluralibacter	2.97151e-05	7.09135e-05	3.10784e-05	5.61153e-05	2.91616e-05	6.54249e-05	7.85655e-05	3.38418e-05	1.01725e-05	2.62067e-05	1.95695e-05	2.04949e-05	5.20133e-05
d__Bacteria|p__Proteobacteria|c__Gammaproteobacteria|o__Enterobacterales|f__Enterobacteriaceae|g__Pluralibacter|s__Pluralibacter gergoviae	2.22863e-05	4.58852e-05	2.38047e-05	3.92807e-05	1.72101e-05	3.32669e-05	3.83692e-05	1.8049e-05	6.78164e-06	1.74712e-05	1.21648e-05	1.17656e-05	2.95001e-05
d__Bacteria|p__Proteobacteria|c__Gammaproteobacteria|o__Enterobacterales|f__Enterobacteriaceae|g__Pluralibacter|s__[Enterobacter] lignolyticus	7.42877e-06	2.50283e-05	7.27366e-06	1.68346e-05	1.19515e-05	3.2158e-05	4.01963e-05	1.57928e-05	3.05174e-06	8.73558e-06	7.40468e-06	8.72932e-06	2.25132e-05
d__Bacteria|p__Proteobacteria|c__Gammaproteobacteria|o__Enterobacterales|f__Enterobacteriaceae|g__Pseudescherichia	2.97151e-06	1.41827e-05	9.25739e-06	1.76362e-05	4.30253e-06	1.1089e-05	1.55304e-05	1.42888e-05	3.7299e-06	8.73558e-06	1.16359e-05	3.03628e-06	2.09606e-05
d__Bacteria|p__Proteobacteria|c__Gammaproteobacteria|o__Enterobacterales|f__Enterobacteriaceae|g__Pseudescherichia|s__Pseudescherichia vulneris	2.97151e-06	1.41827e-05	9.25739e-06	1.76362e-05	4.30253e-06	1.1089e-05	1.55304e-05	1.42888e-05	3.7299e-06	8.73558e-06	1.16359e-05	3.03628e-06	2.09606e-05
d__Bacteria|p__Proteobacteria|c__Gammaproteobacteria|o__Enterobacterales|f__Enterobacteriaceae|g__Raoultella	2.48864e-05	5.92336e-05	5.7528e-05	5.05038e-05	2.29468e-05	6.32071e-05	7.58248e-05	3.45938e-05	1.49196e-05	3.60343e-05	2.38008e-05	2.08745e-05	8.3066e-05
d__Bacteria|p__Proteobacteria|c__Gammaproteobacteria|o__Enterobacterales|f__Enterobacteriaceae|g__Raoultella|s__Raoultella electrica	3.34294e-06	1.5017e-05	5.95118e-06	1.6033e-06	2.86835e-06	8.87117e-06	1.46168e-05	3.00816e-06	3.39082e-07	4.36779e-06	2.11562e-06	0	1.475e-05
d__Bacteria|p__Proteobacteria|c__Gammaproteobacteria|o__Enterobacterales|f__Enterobacteriaceae|g__Raoultella|s__Raoultella ornithinolytica	3.34294e-06	4.17138e-06	9.91863e-06	1.12231e-05	5.25865e-06	6.65337e-06	3.65421e-06	3.7602e-06	3.7299e-06	9.28155e-06	3.70234e-06	3.41582e-06	6.98686e-06
d__Bacteria|p__Proteobacteria|c__Gammaproteobacteria|o__Enterobacterales|f__Enterobacteriaceae|g__Raoultella|s__Raoultella planticola	3.34294e-06	9.17704e-06	5.95118e-06	5.61153e-06	1.43418e-06	9.98006e-06	4.56776e-06	2.25612e-06	6.78164e-07	2.72987e-06	2.11562e-06	2.27721e-06	1.24211e-05
d__Bacteria|p__Proteobacteria|c__Gammaproteobacteria|o__Enterobacterales|f__Enterobacteriaceae|g__Raoultella|s__Raoultella sp. NCTC 9189	3.71438e-07	0	1.32248e-06	3.20659e-06	4.78059e-07	4.43558e-06	1.8271e-06	2.25612e-06	0	0	0	0	1.55263e-06
d__Bacteria|p__Proteobacteria|c__Gammaproteobacteria|o__Enterobacterales|f__Enterobacteriaceae|g__Raoultella|s__Raoultella terrigena	5.57157e-06	9.17704e-06	5.95118e-06	4.00824e-06	2.86835e-06	5.54448e-06	9.13552e-06	4.51224e-06	1.35633e-06	1.63792e-06	2.64453e-06	3.03628e-06	4.6579e-06
d__Bacteria|p__Proteobacteria|c__Gammaproteobacteria|o__Enterobacterales|f__Enterobacteriaceae|g__Salmonella	5.12585e-05	0.00013849	0.000107782	0.000130669	5.44987e-05	0.000137503	0.000147995	7.5204e-05	3.49254e-05	7.53444e-05	7.19312e-05	4.63033e-05	0.00017079
d__Bacteria|p__Proteobacteria|c__Gammaproteobacteria|o__Enterobacterales|f__Enterobacteriaceae|g__Salmonella|s__Salmonella bongori	1.04003e-05	2.4194e-05	2.71109e-05	2.40494e-05	3.34641e-06	1.21979e-05	1.18762e-05	1.20326e-05	7.12072e-06	1.20114e-05	1.00492e-05	1.02475e-05	1.39737e-05
d__Bacteria|p__Proteobacteria|c__Gammaproteobacteria|o__Enterobacterales|f__Enterobacteriaceae|g__Salmonella|s__Salmonella enterica	3.78867e-05	0.000107622	7.47203e-05	9.13878e-05	3.72886e-05	0.000118652	0.000131552	6.01632e-05	2.40748e-05	5.45974e-05	5.87085e-05	3.26401e-05	0.00014129
d__Bacteria|p__Proteobacteria|c__Gammaproteobacteria|o__Enterobacterales|f__Enterobacteriaceae|g__Shigella	4.8287e-06	3.50396e-05	1.12411e-05	1.44297e-05	6.21476e-06	2.88313e-05	2.74066e-05	1.20326e-05	4.40806e-06	1.31034e-05	7.93359e-06	9.86793e-06	3.49343e-05
d__Bacteria|p__Proteobacteria|c__Gammaproteobacteria|o__Enterobacterales|f__Enterobacteriaceae|g__Shigella|s__Shigella boydii	0	0	6.61242e-07	8.01648e-07	4.78059e-07	1.1089e-06	2.74066e-06	0	3.39082e-07	0	1.58672e-06	7.59071e-07	0
d__Bacteria|p__Proteobacteria|c__Gammaproteobacteria|o__Enterobacterales|f__Enterobacteriaceae|g__Shigella|s__Shigella dysenteriae	2.22863e-06	1.75198e-05	5.95118e-06	1.6033e-06	1.43418e-06	3.32669e-06	7.30842e-06	7.5204e-07	3.39082e-07	1.63792e-06	0	1.51814e-06	1.00921e-05
d__Bacteria|p__Proteobacteria|c__Gammaproteobacteria|o__Enterobacterales|f__Enterobacteriaceae|g__Shigella|s__Shigella flexneri	1.85719e-06	1.75198e-05	4.62869e-06	1.04214e-05	3.82447e-06	2.21779e-05	9.13552e-06	1.12806e-05	3.39082e-06	1.14654e-05	5.81796e-06	7.21118e-06	2.09606e-05
d__Bacteria|p__Proteobacteria|c__Gammaproteobacteria|o__Enterobacterales|f__Enterobacteriaceae|g__Shigella|s__Shigella sonnei	0	0	0	0	0	2.21779e-06	9.13552e-07	0	3.39082e-07	0	0	0	3.10527e-06
d__Bacteria|p__Proteobacteria|c__Gammaproteobacteria|o__Enterobacterales|f__Enterobacteriaceae|g__Shimwellia	6.31445e-06	1.33484e-05	9.25739e-06	4.80989e-06	2.86835e-06	1.33067e-05	2.74066e-05	1.50408e-05	4.40806e-06	1.09195e-05	7.93359e-06	5.69303e-06	1.00921e-05
d__Bacteria|p__Proteobacteria|c__Gammaproteobacteria|o__Enterobacterales|f__Enterobacteriaceae|g__Shimwellia|s__Shimwellia blattae	6.31445e-06	1.33484e-05	9.25739e-06	4.80989e-06	2.86835e-06	1.33067e-05	2.74066e-05	1.50408e-05	4.40806e-06	1.09195e-05	7.93359e-06	5.69303e-06	1.00921e-05
d__Bacteria|p__Proteobacteria|c__Gammaproteobacteria|o__Enterobacterales|f__Enterobacteriaceae|s__Enterobacteriaceae bacterium ENNIH1	7.42877e-07	2.50283e-06	1.98373e-06	8.01648e-06	4.78059e-06	3.32669e-06	3.65421e-06	5.26428e-06	6.78164e-07	2.18389e-06	5.28906e-06	3.41582e-06	3.88159e-06
d__Bacteria|p__Proteobacteria|c__Gammaproteobacteria|o__Enterobacterales|f__Enterobacteriaceae|s__Enterobacteriaceae bacterium S05	0	0	0	0	0	1.1089e-06	0	0	0	0	0	0	0
d__Bacteria|p__Proteobacteria|c__Gammaproteobacteria|o__Enterobacterales|f__Enterobacteriaceae|s__Enterobacteriaceae bacterium strain FGI 57	8.91452e-06	3.83767e-05	3.30621e-05	1.68346e-05	3.82447e-06	3.54847e-05	1.91846e-05	2.18092e-05	1.18679e-05	1.74712e-05	1.53383e-05	1.29042e-05	4.50264e-05
d__Bacteria|p__Proteobacteria|c__Gammaproteobacteria|o__Enterobacterales|f__Enterobacteriaceae|s__Plautia stali symbiont	1.48575e-06	2.50283e-06	6.61242e-07	8.01648e-07	2.86835e-06	4.43558e-06	9.13552e-07	3.00816e-06	1.35633e-06	2.72987e-06	2.11562e-06	7.59071e-07	1.55263e-06
d__Bacteria|p__Proteobacteria|c__Gammaproteobacteria|o__Enterobacterales|f__Enterobacteriaceae|s__secondary endosymbiont of Ctenarytaina eucalypti	1.11431e-06	8.34276e-07	0	0	0	4.43558e-06	4.56776e-06	1.50408e-06	1.01725e-06	5.45974e-07	1.05781e-06	0	0
d__Bacteria|p__Proteobacteria|c__Gammaproteobacteria|o__Enterobacterales|f__Enterobacteriaceae|s__secondary endosymbiont of Heteropsylla cubana	1.85719e-06	1.66855e-06	2.64497e-06	1.04214e-05	3.34641e-06	1.33067e-05	9.13552e-07	9.77652e-06	1.01725e-06	6.00571e-06	1.05781e-06	5.69303e-06	7.76317e-06
d__Bacteria|p__Proteobacteria|c__Gammaproteobacteria|o__Enterobacterales|f__Enterobacteriaceae|s__secondary endosymbiont of Trabutina mannipara	3.71438e-07	8.34276e-07	0	0	0	0	0	0	6.78164e-07	0	0	0	0
d__Bacteria|p__Proteobacteria|c__Gammaproteobacteria|o__Enterobacterales|f__Erwiniaceae	0.000176433	0.000446338	0.00028764	0.000408039	0.000183097	0.000423598	0.000521638	0.000263214	0.000114949	0.000245142	0.000224785	0.000201533	0.000479764
d__Bacteria|p__Proteobacteria|c__Gammaproteobacteria|o__Enterobacterales|f__Erwiniaceae|g__Buchnera	2.97151e-05	5.7565e-05	5.28993e-05	8.49746e-05	4.01569e-05	6.4316e-05	5.75538e-05	5.11387e-05	2.37357e-05	3.71262e-05	4.23125e-05	5.38941e-05	0.000110237
d__Bacteria|p__Proteobacteria|c__Gammaproteobacteria|o__Enterobacterales|f__Erwiniaceae|g__Buchnera|s__Buchnera aphidicola	2.97151e-05	5.7565e-05	5.28993e-05	8.49746e-05	4.01569e-05	6.4316e-05	5.75538e-05	5.11387e-05	2.37357e-05	3.71262e-05	4.23125e-05	5.38941e-05	0.000110237
d__Bacteria|p__Proteobacteria|c__Gammaproteobacteria|o__Enterobacterales|f__Erwiniaceae|g__Erwinia	4.94013e-05	0.000140993	8.39777e-05	0.000134677	5.11523e-05	9.86917e-05	0.000132465	6.84356e-05	3.08565e-05	5.84192e-05	5.0246e-05	4.13694e-05	0.000105579
d__Bacteria|p__Proteobacteria|c__Gammaproteobacteria|o__Enterobacterales|f__Erwiniaceae|g__Erwinia|s__Candidatus Erwinia haradaeae	3.34294e-06	1.00113e-05	5.95118e-06	1.28264e-05	8.60506e-06	4.43558e-06	1.37033e-05	8.27244e-06	2.37357e-06	7.64363e-06	5.28906e-06	9.48839e-06	9.31581e-06
d__Bacteria|p__Proteobacteria|c__Gammaproteobacteria|o__Enterobacterales|f__Erwiniaceae|g__Erwinia|s__Erwinia amylovora	2.22863e-06	5.83993e-06	3.30621e-06	4.80989e-06	3.82447e-06	2.21779e-06	1.00491e-05	3.7602e-06	2.03449e-06	1.63792e-06	2.11562e-06	7.59071e-07	4.6579e-06
d__Bacteria|p__Proteobacteria|c__Gammaproteobacteria|o__Enterobacterales|f__Erwiniaceae|g__Erwinia|s__Erwinia billingiae	9.28596e-06	1.5017e-05	5.95118e-06	1.76362e-05	5.25865e-06	3.32669e-06	1.55304e-05	9.77652e-06	1.01725e-06	6.00571e-06	3.17343e-06	2.65675e-06	1.55263e-06
d__Bacteria|p__Proteobacteria|c__Gammaproteobacteria|o__Enterobacterales|f__Erwiniaceae|g__Erwinia|s__Erwinia gerundensis	4.45726e-06	1.41827e-05	3.30621e-06	4.80989e-06	6.21476e-06	1.44156e-05	1.46168e-05	5.26428e-06	2.71266e-06	2.18389e-06	5.28906e-06	2.27721e-06	4.6579e-06
d__Bacteria|p__Proteobacteria|c__Gammaproteobacteria|o__Enterobacterales|f__Erwiniaceae|g__Erwinia|s__Erwinia persicina	4.45726e-06	1.66855e-05	1.6531e-05	1.3628e-05	3.34641e-06	1.33067e-05	1.64439e-05	9.02448e-06	5.42531e-06	8.73558e-06	5.81796e-06	4.55443e-06	1.16448e-05
d__Bacteria|p__Proteobacteria|c__Gammaproteobacteria|o__Enterobacterales|f__Erwiniaceae|g__Erwinia|s__Erwinia pyrifoliae	1.48575e-06	4.17138e-06	6.61242e-06	1.76362e-05	3.34641e-06	4.43558e-06	2.74066e-06	4.51224e-06	1.35633e-06	2.72987e-06	1.58672e-06	3.79536e-07	8.53949e-06
d__Bacteria|p__Proteobacteria|c__Gammaproteobacteria|o__Enterobacterales|f__Erwiniaceae|g__Erwinia|s__Erwinia sp. Ejp617	0	0	0	0	0	0	9.13552e-07	7.5204e-07	0	0	1.05781e-06	0	0
d__Bacteria|p__Proteobacteria|c__Gammaproteobacteria|o__Enterobacterales|f__Erwiniaceae|g__Erwinia|s__Erwinia sp. J780	7.8002e-06	3.17025e-05	1.85148e-05	3.28675e-05	7.64894e-06	1.33067e-05	1.8271e-05	9.77652e-06	3.7299e-06	1.03735e-05	7.93359e-06	8.72932e-06	2.71711e-05
d__Bacteria|p__Proteobacteria|c__Gammaproteobacteria|o__Enterobacterales|f__Erwiniaceae|g__Erwinia|s__Erwinia sp. QL-Z3	1.11431e-06	5.00566e-06	1.98373e-06	1.6033e-06	0	1.1089e-06	3.65421e-06	7.5204e-07	2.37357e-06	1.63792e-06	1.58672e-06	2.65675e-06	1.55263e-06
d__Bacteria|p__Proteobacteria|c__Gammaproteobacteria|o__Enterobacterales|f__Erwiniaceae|g__Erwinia|s__Erwinia tasmaniensis	1.48575e-06	5.00566e-06	2.64497e-06	2.40494e-06	9.56118e-07	4.43558e-06	3.65421e-06	4.51224e-06	2.71266e-06	2.72987e-06	3.17343e-06	2.65675e-06	4.6579e-06
d__Bacteria|p__Proteobacteria|c__Gammaproteobacteria|o__Enterobacterales|f__Erwiniaceae|g__Mixta	1.41147e-05	3.17025e-05	2.31435e-05	2.00412e-05	1.14734e-05	2.77224e-05	4.2937e-05	1.05286e-05	7.79888e-06	1.96551e-05	1.48094e-05	1.5561e-05	2.17369e-05
d__Bacteria|p__Proteobacteria|c__Gammaproteobacteria|o__Enterobacterales|f__Erwiniaceae|g__Mixta|s__Mixta calida	5.20014e-06	1.08456e-05	7.9349e-06	9.61977e-06	5.73671e-06	1.21979e-05	1.91846e-05	4.51224e-06	2.37357e-06	1.03735e-05	4.76015e-06	4.93396e-06	1.00921e-05
d__Bacteria|p__Proteobacteria|c__Gammaproteobacteria|o__Enterobacterales|f__Erwiniaceae|g__Mixta|s__Mixta gaviniae	7.05733e-06	1.91883e-05	1.38861e-05	1.04214e-05	4.78059e-06	1.55245e-05	1.73575e-05	4.51224e-06	4.40806e-06	8.18961e-06	8.9914e-06	9.10885e-06	8.53949e-06
d__Bacteria|p__Proteobacteria|c__Gammaproteobacteria|o__Enterobacterales|f__Erwiniaceae|g__Pantoea	6.76018e-05	0.000176032	0.000105799	0.000132272	5.88012e-05	0.000206255	0.000254881	0.000115062	4.37416e-05	0.000113017	9.25585e-05	7.62867e-05	0.000218145
d__Bacteria|p__Proteobacteria|c__Gammaproteobacteria|o__Enterobacterales|f__Erwiniaceae|g__Pantoea|s__Candidatus Pantoea carbekii	1.85719e-06	0	0	8.01648e-07	1.43418e-06	1.1089e-06	9.13552e-07	1.50408e-06	3.39082e-07	5.45974e-07	1.58672e-06	1.13861e-06	0
d__Bacteria|p__Proteobacteria|c__Gammaproteobacteria|o__Enterobacterales|f__Erwiniaceae|g__Pantoea|s__Pantoea agglomerans	5.94301e-06	2.00226e-05	7.27366e-06	1.12231e-05	3.34641e-06	2.21779e-05	1.91846e-05	1.50408e-05	4.74715e-06	8.18961e-06	5.28906e-06	7.21118e-06	2.32895e-05
d__Bacteria|p__Proteobacteria|c__Gammaproteobacteria|o__Enterobacterales|f__Erwiniaceae|g__Pantoea|s__Pantoea alhagi	2.97151e-06	7.50848e-06	9.25739e-06	1.3628e-05	4.30253e-06	9.98006e-06	1.46168e-05	1.12806e-05	3.05174e-06	7.64363e-06	5.81796e-06	5.69303e-06	2.48422e-05
d__Bacteria|p__Proteobacteria|c__Gammaproteobacteria|o__Enterobacterales|f__Erwiniaceae|g__Pantoea|s__Pantoea ananatis	1.15146e-05	1.00113e-05	1.6531e-05	9.61977e-06	5.73671e-06	1.44156e-05	3.10608e-05	9.77652e-06	4.74715e-06	6.00571e-06	1.53383e-05	4.93396e-06	2.63948e-05
d__Bacteria|p__Proteobacteria|c__Gammaproteobacteria|o__Enterobacterales|f__Erwiniaceae|g__Pantoea|s__Pantoea dispersa	5.57157e-06	1.83541e-05	7.9349e-06	1.12231e-05	6.69282e-06	9.98006e-06	1.46168e-05	7.5204e-06	4.06898e-06	1.41953e-05	1.00492e-05	5.3135e-06	1.78553e-05
d__Bacteria|p__Proteobacteria|c__Gammaproteobacteria|o__Enterobacterales|f__Erwiniaceae|g__Pantoea|s__Pantoea eucalypti	0	0	0	0	9.56118e-07	1.1089e-06	0	0	0	1.09195e-06	0	0	7.76317e-07
d__Bacteria|p__Proteobacteria|c__Gammaproteobacteria|o__Enterobacterales|f__Erwiniaceae|g__Pantoea|s__Pantoea rwandensis	3.71438e-06	9.17704e-06	4.62869e-06	3.20659e-06	2.86835e-06	1.88512e-05	6.39487e-06	8.27244e-06	2.37357e-06	6.00571e-06	3.70234e-06	4.55443e-06	6.21054e-06
d__Bacteria|p__Proteobacteria|c__Gammaproteobacteria|o__Enterobacterales|f__Erwiniaceae|g__Pantoea|s__Pantoea sp. 201603H	2.22863e-06	8.34276e-06	2.64497e-06	8.01648e-06	1.91224e-06	4.43558e-06	1.27897e-05	7.5204e-06	1.69541e-06	7.09766e-06	5.81796e-06	4.17489e-06	1.16448e-05
d__Bacteria|p__Proteobacteria|c__Gammaproteobacteria|o__Enterobacterales|f__Erwiniaceae|g__Pantoea|s__Pantoea sp. At-9b	2.60007e-06	5.00566e-06	1.05799e-05	1.68346e-05	7.64894e-06	1.55245e-05	2.19253e-05	5.26428e-06	2.03449e-06	9.82753e-06	3.70234e-06	6.07257e-06	1.24211e-05
d__Bacteria|p__Proteobacteria|c__Gammaproteobacteria|o__Enterobacterales|f__Erwiniaceae|g__Pantoea|s__Pantoea sp. CCBC3-3-1	6.31445e-06	2.33597e-05	1.52086e-05	1.28264e-05	4.78059e-06	3.54847e-05	1.91846e-05	1.05286e-05	5.08623e-06	1.14654e-05	1.00492e-05	1.10065e-05	2.32895e-05
d__Bacteria|p__Proteobacteria|c__Gammaproteobacteria|o__Enterobacterales|f__Erwiniaceae|g__Pantoea|s__Pantoea sp. PSNIH1	2.97151e-06	1.66855e-05	3.96745e-06	1.20247e-05	5.25865e-06	9.98006e-06	1.91846e-05	5.26428e-06	2.37357e-06	6.55168e-06	4.76015e-06	5.3135e-06	1.31974e-05
d__Bacteria|p__Proteobacteria|c__Gammaproteobacteria|o__Enterobacterales|f__Erwiniaceae|g__Pantoea|s__Pantoea sp. SO10	2.22863e-06	5.83993e-06	4.62869e-06	8.01648e-06	2.39029e-06	1.1089e-05	1.73575e-05	4.51224e-06	4.74715e-06	4.91376e-06	9.5203e-06	3.79536e-06	2.01843e-05
d__Bacteria|p__Proteobacteria|c__Gammaproteobacteria|o__Enterobacterales|f__Erwiniaceae|g__Pantoea|s__Pantoea stewartii	7.42877e-06	9.17704e-06	7.27366e-06	4.00824e-06	1.91224e-06	7.76227e-06	1.00491e-05	7.5204e-06	2.37357e-06	6.00571e-06	2.64453e-06	1.89768e-06	6.21054e-06
d__Bacteria|p__Proteobacteria|c__Gammaproteobacteria|o__Enterobacterales|f__Erwiniaceae|g__Pantoea|s__Pantoea vagans	7.42877e-06	2.25255e-05	9.25739e-06	8.81812e-06	3.34641e-06	2.1069e-05	3.10608e-05	1.20326e-05	3.05174e-06	1.03735e-05	8.46249e-06	5.69303e-06	1.78553e-05
d__Bacteria|p__Proteobacteria|c__Gammaproteobacteria|o__Enterobacterales|f__Erwiniaceae|g__Tatumella	2.97151e-06	1.25141e-05	1.38861e-05	1.92395e-05	1.09954e-05	1.44156e-05	2.74066e-05	9.77652e-06	6.44256e-06	9.28155e-06	1.1107e-05	1.02475e-05	1.24211e-05
d__Bacteria|p__Proteobacteria|c__Gammaproteobacteria|o__Enterobacterales|f__Erwiniaceae|g__Tatumella|s__Tatumella citrea	1.11431e-06	5.83993e-06	6.61242e-06	2.40494e-06	3.34641e-06	7.76227e-06	1.18762e-05	2.25612e-06	4.74715e-06	3.82182e-06	5.28906e-06	5.3135e-06	5.43422e-06
d__Bacteria|p__Proteobacteria|c__Gammaproteobacteria|o__Enterobacterales|f__Erwiniaceae|g__Tatumella|s__Tatumella ptyseos	1.11431e-06	3.3371e-06	2.64497e-06	9.61977e-06	6.21476e-06	4.43558e-06	1.18762e-05	2.25612e-06	1.01725e-06	1.63792e-06	2.11562e-06	2.27721e-06	3.10527e-06
d__Bacteria|p__Proteobacteria|c__Gammaproteobacteria|o__Enterobacterales|f__Erwiniaceae|g__Tatumella|s__Tatumella sp. TA1	7.42877e-07	3.3371e-06	4.62869e-06	7.21483e-06	1.43418e-06	2.21779e-06	3.65421e-06	5.26428e-06	6.78164e-07	3.27584e-06	3.70234e-06	2.65675e-06	3.88159e-06
d__Bacteria|p__Proteobacteria|c__Gammaproteobacteria|o__Enterobacterales|f__Erwiniaceae|g__Wigglesworthia	7.42877e-07	2.50283e-06	3.96745e-06	4.00824e-06	1.91224e-06	5.54448e-06	2.74066e-06	7.5204e-07	3.39082e-07	1.09195e-06	4.23125e-06	1.89768e-06	3.88159e-06
d__Bacteria|p__Proteobacteria|c__Gammaproteobacteria|o__Enterobacterales|f__Erwiniaceae|g__Wigglesworthia|s__Wigglesworthia glossinidia	7.42877e-07	2.50283e-06	3.96745e-06	4.00824e-06	1.91224e-06	5.54448e-06	2.74066e-06	7.5204e-07	3.39082e-07	1.09195e-06	4.23125e-06	1.89768e-06	3.88159e-06
d__Bacteria|p__Proteobacteria|c__Gammaproteobacteria|o__Enterobacterales|f__Hafniaceae	5.423e-05	0.000151838	0.000115717	0.000117041	3.63325e-05	0.000138612	0.00019276	6.84356e-05	2.8822e-05	6.2241e-05	7.72202e-05	5.50327e-05	0.000142066
d__Bacteria|p__Proteobacteria|c__Gammaproteobacteria|o__Enterobacterales|f__Hafniaceae|g__Edwardsiella	2.74864e-05	0.000108456	6.2818e-05	7.93631e-05	2.58152e-05	0.000117543	0.00016718	5.41469e-05	1.93277e-05	4.31319e-05	5.71218e-05	3.7574e-05	0.000124211
d__Bacteria|p__Proteobacteria|c__Gammaproteobacteria|o__Enterobacterales|f__Hafniaceae|g__Edwardsiella|s__Edwardsiella anguillarum	2.22863e-06	7.50848e-06	5.95118e-06	4.00824e-06	1.43418e-06	8.87117e-06	1.46168e-05	0	3.39082e-07	1.09195e-06	3.70234e-06	5.69303e-06	1.16448e-05
d__Bacteria|p__Proteobacteria|c__Gammaproteobacteria|o__Enterobacterales|f__Hafniaceae|g__Edwardsiella|s__Edwardsiella hoshinae	2.97151e-06	6.67421e-06	1.98373e-06	6.41318e-06	2.86835e-06	5.54448e-06	1.37033e-05	6.01632e-06	1.01725e-06	3.82182e-06	2.11562e-06	1.89768e-06	6.98686e-06
d__Bacteria|p__Proteobacteria|c__Gammaproteobacteria|o__Enterobacterales|f__Hafniaceae|g__Edwardsiella|s__Edwardsiella ictaluri	1.85719e-06	6.67421e-06	5.95118e-06	6.41318e-06	3.34641e-06	9.98006e-06	1.64439e-05	2.25612e-06	6.78164e-07	2.72987e-06	6.34687e-06	3.41582e-06	1.00921e-05
d__Bacteria|p__Proteobacteria|c__Gammaproteobacteria|o__Enterobacterales|f__Hafniaceae|g__Edwardsiella|s__Edwardsiella piscicida	0	1.66855e-06	1.32248e-06	2.40494e-06	9.56118e-07	8.87117e-06	8.22197e-06	1.50408e-06	1.01725e-06	2.18389e-06	6.34687e-06	1.13861e-06	6.98686e-06
d__Bacteria|p__Proteobacteria|c__Gammaproteobacteria|o__Enterobacterales|f__Hafniaceae|g__Edwardsiella|s__Edwardsiella sp. EA181011	0	3.3371e-06	0	0	4.78059e-07	0	0	0	3.39082e-07	5.45974e-07	0	0	7.76317e-07
d__Bacteria|p__Proteobacteria|c__Gammaproteobacteria|o__Enterobacterales|f__Hafniaceae|g__Edwardsiella|s__Edwardsiella sp. LADL05-105	0	0	6.61242e-07	0	0	0	0	0	0	0	0	0	0
d__Bacteria|p__Proteobacteria|c__Gammaproteobacteria|o__Enterobacterales|f__Hafniaceae|g__Edwardsiella|s__Edwardsiella tarda	5.57157e-06	1.16799e-05	3.96745e-06	7.21483e-06	2.86835e-06	1.21979e-05	1.73575e-05	3.00816e-06	3.05174e-06	7.09766e-06	5.28906e-06	3.41582e-06	1.78553e-05
d__Bacteria|p__Proteobacteria|c__Gammaproteobacteria|o__Enterobacterales|f__Hafniaceae|g__Hafnia	2.04291e-05	3.25368e-05	3.30621e-05	2.40494e-05	9.08312e-06	1.77423e-05	1.73575e-05	1.20326e-05	4.06898e-06	1.41953e-05	1.32226e-05	1.10065e-05	1.00921e-05
d__Bacteria|p__Proteobacteria|c__Gammaproteobacteria|o__Enterobacterales|f__Hafniaceae|g__Hafnia|s__Hafnia alvei	1.85719e-06	8.34276e-07	4.62869e-06	0	2.86835e-06	7.76227e-06	9.13552e-07	3.00816e-06	1.35633e-06	3.27584e-06	3.70234e-06	1.51814e-06	3.10527e-06
d__Bacteria|p__Proteobacteria|c__Gammaproteobacteria|o__Enterobacterales|f__Hafniaceae|g__Hafnia|s__Hafnia paralvei	1.70862e-05	2.50283e-05	2.64497e-05	2.32478e-05	5.25865e-06	4.43558e-06	1.27897e-05	8.27244e-06	2.37357e-06	4.91376e-06	5.28906e-06	8.34978e-06	4.6579e-06
d__Bacteria|p__Proteobacteria|c__Gammaproteobacteria|o__Enterobacterales|f__Hafniaceae|g__Hafnia|s__Hafnia sp. CBA7124	0	8.34276e-07	0	0	4.78059e-07	2.21779e-06	0	0	0	1.09195e-06	5.28906e-07	0	0
d__Bacteria|p__Proteobacteria|c__Gammaproteobacteria|o__Enterobacterales|f__Hafniaceae|g__Obesumbacterium	5.94301e-06	1.08456e-05	1.85148e-05	1.12231e-05	1.43418e-06	3.32669e-06	6.39487e-06	1.50408e-06	4.74715e-06	2.72987e-06	6.34687e-06	4.55443e-06	5.43422e-06
d__Bacteria|p__Proteobacteria|c__Gammaproteobacteria|o__Enterobacterales|f__Hafniaceae|g__Obesumbacterium|s__Obesumbacterium proteus	5.94301e-06	1.08456e-05	1.85148e-05	1.12231e-05	1.43418e-06	3.32669e-06	6.39487e-06	1.50408e-06	4.74715e-06	2.72987e-06	6.34687e-06	4.55443e-06	5.43422e-06
d__Bacteria|p__Proteobacteria|c__Gammaproteobacteria|o__Enterobacterales|f__Morganellaceae	7.72592e-05	0.00021274	0.000171923	0.000200412	0.00012812	0.000243957	0.000261276	0.000137623	6.98509e-05	0.000116292	0.000104723	9.60225e-05	0.000245316
d__Bacteria|p__Proteobacteria|c__Gammaproteobacteria|o__Enterobacterales|f__Morganellaceae|g__Arsenophonus	1.07717e-05	5.83993e-06	1.98373e-06	1.12231e-05	1.05173e-05	4.43558e-06	9.13552e-06	4.51224e-06	3.05174e-06	2.18389e-06	7.93359e-06	2.65675e-06	1.00921e-05
d__Bacteria|p__Proteobacteria|c__Gammaproteobacteria|o__Enterobacterales|f__Morganellaceae|g__Arsenophonus|s__Arsenophonus endosymbiont of Aleurodicus dispersus	3.71438e-07	8.34276e-07	0	8.01648e-07	0	0	0	7.5204e-07	3.39082e-07	5.45974e-07	5.28906e-07	0	7.76317e-07
d__Bacteria|p__Proteobacteria|c__Gammaproteobacteria|o__Enterobacterales|f__Morganellaceae|g__Arsenophonus|s__Arsenophonus nasoniae	5.94301e-06	2.50283e-06	1.32248e-06	4.00824e-06	3.82447e-06	3.32669e-06	5.48131e-06	3.00816e-06	1.35633e-06	1.09195e-06	5.28906e-06	1.89768e-06	3.88159e-06
d__Bacteria|p__Proteobacteria|c__Gammaproteobacteria|o__Enterobacterales|f__Morganellaceae|g__Arsenophonus|s__Candidatus Arsenophonus lipoptenae	4.08582e-06	2.50283e-06	6.61242e-07	6.41318e-06	6.69282e-06	1.1089e-06	3.65421e-06	7.5204e-07	1.35633e-06	5.45974e-07	1.58672e-06	7.59071e-07	5.43422e-06
d__Bacteria|p__Proteobacteria|c__Gammaproteobacteria|o__Enterobacterales|f__Morganellaceae|g__Morganella	8.17164e-06	2.58626e-05	1.19024e-05	1.68346e-05	1.00392e-05	4.32469e-05	5.02454e-05	1.05286e-05	8.81613e-06	1.14654e-05	1.74539e-05	9.86793e-06	3.10527e-05
d__Bacteria|p__Proteobacteria|c__Gammaproteobacteria|o__Enterobacterales|f__Morganellaceae|g__Morganella|s__Morganella morganii	8.17164e-06	2.58626e-05	1.19024e-05	1.68346e-05	1.00392e-05	4.32469e-05	5.02454e-05	1.05286e-05	8.81613e-06	1.14654e-05	1.74539e-05	9.86793e-06	3.10527e-05
d__Bacteria|p__Proteobacteria|c__Gammaproteobacteria|o__Enterobacterales|f__Morganellaceae|g__Photorhabdus	4.08582e-06	1.5017e-05	1.25636e-05	1.68346e-05	2.00785e-05	1.88512e-05	2.10117e-05	6.76836e-06	3.7299e-06	1.03735e-05	5.81796e-06	9.10885e-06	1.63027e-05
d__Bacteria|p__Proteobacteria|c__Gammaproteobacteria|o__Enterobacterales|f__Morganellaceae|g__Photorhabdus|s__Photorhabdus asymbiotica	7.42877e-07	5.83993e-06	9.25739e-06	5.61153e-06	3.34641e-06	5.54448e-06	1.8271e-06	2.25612e-06	1.01725e-06	5.45974e-06	2.11562e-06	1.51814e-06	1.16448e-05
d__Bacteria|p__Proteobacteria|c__Gammaproteobacteria|o__Enterobacterales|f__Morganellaceae|g__Photorhabdus|s__Photorhabdus laumondii	1.11431e-06	5.83993e-06	1.98373e-06	3.20659e-06	2.86835e-06	7.76227e-06	1.18762e-05	3.00816e-06	2.37357e-06	3.82182e-06	3.17343e-06	5.3135e-06	3.10527e-06
d__Bacteria|p__Proteobacteria|c__Gammaproteobacteria|o__Enterobacterales|f__Morganellaceae|g__Photorhabdus|s__Photorhabdus thracensis	1.11431e-06	1.66855e-06	1.32248e-06	3.20659e-06	4.78059e-07	5.54448e-06	1.8271e-06	1.50408e-06	0	0	5.28906e-07	7.59071e-07	7.76317e-07
d__Bacteria|p__Proteobacteria|c__Gammaproteobacteria|o__Enterobacterales|f__Morganellaceae|g__Proteus	1.74576e-05	4.75537e-05	4.76094e-05	2.9661e-05	1.19515e-05	3.77025e-05	4.84183e-05	3.15857e-05	1.42414e-05	1.85631e-05	2.11562e-05	2.08745e-05	5.20133e-05
d__Bacteria|p__Proteobacteria|c__Gammaproteobacteria|o__Enterobacterales|f__Morganellaceae|g__Proteus|s__Proteus cibarius	7.42877e-07	8.34276e-07	6.61242e-07	0	4.78059e-07	1.1089e-06	0	7.5204e-07	1.01725e-06	0	1.05781e-06	0	0
d__Bacteria|p__Proteobacteria|c__Gammaproteobacteria|o__Enterobacterales|f__Morganellaceae|g__Proteus|s__Proteus hauseri	5.94301e-06	2.83654e-05	1.45473e-05	1.04214e-05	4.30253e-06	8.87117e-06	1.09626e-05	9.02448e-06	3.7299e-06	3.27584e-06	4.23125e-06	5.3135e-06	2.32895e-05
d__Bacteria|p__Proteobacteria|c__Gammaproteobacteria|o__Enterobacterales|f__Morganellaceae|g__Proteus|s__Proteus mirabilis	8.54308e-06	1.25141e-05	2.97559e-05	1.28264e-05	1.91224e-06	1.66334e-05	2.10117e-05	1.65449e-05	4.40806e-06	1.03735e-05	6.34687e-06	9.48839e-06	1.31974e-05
d__Bacteria|p__Proteobacteria|c__Gammaproteobacteria|o__Enterobacterales|f__Morganellaceae|g__Proteus|s__Proteus sp. CD3	3.71438e-07	3.3371e-06	1.32248e-06	1.6033e-06	4.78059e-07	0	5.48131e-06	7.5204e-07	1.69541e-06	1.09195e-06	3.70234e-06	1.13861e-06	6.98686e-06
d__Bacteria|p__Proteobacteria|c__Gammaproteobacteria|o__Enterobacterales|f__Morganellaceae|g__Proteus|s__Proteus vulgaris	7.42877e-07	0	6.61242e-07	1.6033e-06	2.39029e-06	7.76227e-06	2.74066e-06	3.00816e-06	1.35633e-06	1.63792e-06	2.64453e-06	2.27721e-06	5.43422e-06
d__Bacteria|p__Proteobacteria|c__Gammaproteobacteria|o__Enterobacterales|f__Morganellaceae|g__Providencia	1.15146e-05	4.50509e-05	3.70295e-05	5.21071e-05	3.34641e-05	6.65337e-05	6.1208e-05	3.30897e-05	1.52587e-05	2.89366e-05	2.27429e-05	2.65675e-05	6.98686e-05
d__Bacteria|p__Proteobacteria|c__Gammaproteobacteria|o__Enterobacterales|f__Morganellaceae|g__Providencia|s__Providencia alcalifaciens	1.11431e-06	2.50283e-06	6.61242e-07	1.6033e-06	2.86835e-06	6.65337e-06	5.48131e-06	0	3.39082e-07	1.63792e-06	2.11562e-06	1.13861e-06	4.6579e-06
d__Bacteria|p__Proteobacteria|c__Gammaproteobacteria|o__Enterobacterales|f__Morganellaceae|g__Providencia|s__Providencia heimbachae	1.48575e-06	8.34276e-06	5.95118e-06	3.20659e-06	1.43418e-06	3.32669e-06	1.8271e-06	5.26428e-06	1.69541e-06	1.63792e-06	3.17343e-06	3.03628e-06	1.00921e-05
d__Bacteria|p__Proteobacteria|c__Gammaproteobacteria|o__Enterobacterales|f__Morganellaceae|g__Providencia|s__Providencia rettgeri	3.71438e-06	1.41827e-05	9.25739e-06	9.61977e-06	5.25865e-06	2.66135e-05	2.6493e-05	9.02448e-06	6.10347e-06	9.28155e-06	8.9914e-06	7.97025e-06	1.24211e-05
d__Bacteria|p__Proteobacteria|c__Gammaproteobacteria|o__Enterobacterales|f__Morganellaceae|g__Providencia|s__Providencia rustigianii	7.42877e-07	3.3371e-06	9.25739e-06	1.3628e-05	6.69282e-06	1.21979e-05	3.65421e-06	5.26428e-06	2.03449e-06	5.45974e-06	2.64453e-06	3.79536e-06	1.63027e-05
d__Bacteria|p__Proteobacteria|c__Gammaproteobacteria|o__Enterobacterales|f__Morganellaceae|g__Providencia|s__Providencia sneebia	3.71438e-07	3.3371e-06	3.30621e-06	4.00824e-06	9.56118e-07	4.43558e-06	1.8271e-06	2.25612e-06	3.39082e-07	3.82182e-06	1.58672e-06	3.03628e-06	1.55263e-06
d__Bacteria|p__Proteobacteria|c__Gammaproteobacteria|o__Enterobacterales|f__Morganellaceae|g__Providencia|s__Providencia sp. WCHPHu000369	7.42877e-07	4.17138e-06	6.61242e-07	1.6033e-06	1.43418e-06	2.21779e-06	9.13552e-07	1.50408e-06	6.78164e-07	2.18389e-06	0	1.13861e-06	3.10527e-06
d__Bacteria|p__Proteobacteria|c__Gammaproteobacteria|o__Enterobacterales|f__Morganellaceae|g__Providencia|s__Providencia stuartii	1.48575e-06	3.3371e-06	4.62869e-06	1.12231e-05	1.33856e-05	6.65337e-06	1.18762e-05	3.00816e-06	3.05174e-06	3.82182e-06	2.64453e-06	4.17489e-06	1.24211e-05
d__Bacteria|p__Proteobacteria|c__Gammaproteobacteria|o__Enterobacterales|f__Morganellaceae|g__Xenorhabdus	2.45149e-05	6.67421e-05	6.0173e-05	7.0545e-05	4.11131e-05	6.4316e-05	6.39487e-05	4.73785e-05	2.44139e-05	4.36779e-05	2.8032e-05	2.58084e-05	6.3658e-05
d__Bacteria|p__Proteobacteria|c__Gammaproteobacteria|o__Enterobacterales|f__Morganellaceae|g__Xenorhabdus|s__Xenorhabdus bovienii	2.22863e-06	1.00113e-05	9.91863e-06	8.81812e-06	4.30253e-06	1.55245e-05	4.56776e-06	1.42888e-05	4.40806e-06	7.64363e-06	7.93359e-06	5.69303e-06	1.55263e-05
d__Bacteria|p__Proteobacteria|c__Gammaproteobacteria|o__Enterobacterales|f__Morganellaceae|g__Xenorhabdus|s__Xenorhabdus doucetiae	1.59718e-05	2.83654e-05	2.84334e-05	4.0884e-05	1.96004e-05	1.44156e-05	1.09626e-05	1.12806e-05	6.44256e-06	1.63792e-05	9.5203e-06	1.0627e-05	1.24211e-05
d__Bacteria|p__Proteobacteria|c__Gammaproteobacteria|o__Enterobacterales|f__Morganellaceae|g__Xenorhabdus|s__Xenorhabdus hominickii	1.11431e-06	8.34276e-06	3.96745e-06	8.01648e-07	1.91224e-06	5.54448e-06	1.46168e-05	3.7602e-06	2.03449e-06	1.63792e-06	3.70234e-06	1.89768e-06	3.10527e-06
d__Bacteria|p__Proteobacteria|c__Gammaproteobacteria|o__Enterobacterales|f__Morganellaceae|g__Xenorhabdus|s__Xenorhabdus nematophila	3.34294e-06	1.00113e-05	9.25739e-06	1.28264e-05	1.29076e-05	2.21779e-05	2.83201e-05	1.20326e-05	9.15521e-06	1.14654e-05	5.28906e-06	4.55443e-06	2.25132e-05
d__Bacteria|p__Proteobacteria|c__Gammaproteobacteria|o__Enterobacterales|f__Morganellaceae|g__Xenorhabdus|s__Xenorhabdus poinarii	1.85719e-06	1.00113e-05	7.27366e-06	7.21483e-06	2.39029e-06	6.65337e-06	3.65421e-06	6.01632e-06	2.03449e-06	6.00571e-06	1.05781e-06	2.27721e-06	9.31581e-06
d__Bacteria|p__Proteobacteria|c__Gammaproteobacteria|o__Enterobacterales|f__Pectobacteriaceae	0.000160461	0.000457183	0.000358393	0.00039922	0.00016015	0.000438014	0.00048601	0.000245917	0.000103081	0.000239136	0.000193051	0.000144983	0.00043629
d__Bacteria|p__Proteobacteria|c__Gammaproteobacteria|o__Enterobacterales|f__Pectobacteriaceae|g__Brenneria	2.97151e-05	7.59191e-05	6.54629e-05	8.57763e-05	3.05958e-05	7.76227e-05	6.21216e-05	5.6403e-05	2.20403e-05	4.80457e-05	4.17836e-05	2.65675e-05	6.52107e-05
d__Bacteria|p__Proteobacteria|c__Gammaproteobacteria|o__Enterobacterales|f__Pectobacteriaceae|g__Brenneria|s__Brenneria goodwinii	1.56004e-05	3.58739e-05	3.50458e-05	3.44708e-05	9.56118e-06	2.21779e-05	2.10117e-05	2.10571e-05	7.79888e-06	1.58332e-05	1.58672e-05	1.21451e-05	2.71711e-05
d__Bacteria|p__Proteobacteria|c__Gammaproteobacteria|o__Enterobacterales|f__Pectobacteriaceae|g__Brenneria|s__Brenneria rubrifaciens	4.8287e-06	1.58512e-05	1.32248e-05	3.76774e-05	1.33856e-05	2.55046e-05	1.46168e-05	1.72969e-05	7.12072e-06	1.91091e-05	1.21648e-05	8.72932e-06	2.17369e-05
d__Bacteria|p__Proteobacteria|c__Gammaproteobacteria|o__Enterobacterales|f__Pectobacteriaceae|g__Dickeya	7.05733e-05	0.000214409	0.000153408	0.000163536	5.78451e-05	0.000204037	0.000244832	0.000115814	4.30634e-05	9.66373e-05	7.19312e-05	5.42736e-05	0.000218145
d__Bacteria|p__Proteobacteria|c__Gammaproteobacteria|o__Enterobacterales|f__Pectobacteriaceae|g__Dickeya|s__Dickeya chrysanthemi	8.91452e-06	1.91883e-05	7.9349e-06	1.12231e-05	5.25865e-06	2.66135e-05	2.28388e-05	1.27847e-05	2.03449e-06	9.82753e-06	5.81796e-06	4.55443e-06	1.63027e-05
d__Bacteria|p__Proteobacteria|c__Gammaproteobacteria|o__Enterobacterales|f__Pectobacteriaceae|g__Dickeya|s__Dickeya dadantii	5.94301e-06	1.16799e-05	1.32248e-05	9.61977e-06	4.30253e-06	2.43957e-05	1.55304e-05	1.20326e-05	6.78164e-06	7.09766e-06	6.87577e-06	5.69303e-06	2.09606e-05
d__Bacteria|p__Proteobacteria|c__Gammaproteobacteria|o__Enterobacterales|f__Pectobacteriaceae|g__Dickeya|s__Dickeya dianthicola	7.42877e-07	6.67421e-06	3.30621e-06	4.00824e-06	1.91224e-06	7.76227e-06	6.39487e-06	4.51224e-06	2.03449e-06	3.27584e-06	2.11562e-06	7.59071e-07	1.55263e-06
d__Bacteria|p__Proteobacteria|c__Gammaproteobacteria|o__Enterobacterales|f__Pectobacteriaceae|g__Dickeya|s__Dickeya fangzhongdai	0	2.50283e-06	2.64497e-06	1.6033e-06	4.78059e-07	2.21779e-06	3.65421e-06	7.5204e-07	6.78164e-07	1.09195e-06	2.11562e-06	3.79536e-07	2.32895e-06
d__Bacteria|p__Proteobacteria|c__Gammaproteobacteria|o__Enterobacterales|f__Pectobacteriaceae|g__Dickeya|s__Dickeya paradisiaca	2.60007e-06	9.17704e-06	7.27366e-06	1.12231e-05	6.21476e-06	1.99601e-05	1.46168e-05	9.77652e-06	2.03449e-06	4.91376e-06	4.23125e-06	4.17489e-06	1.94079e-05
d__Bacteria|p__Proteobacteria|c__Gammaproteobacteria|o__Enterobacterales|f__Pectobacteriaceae|g__Dickeya|s__Dickeya solani	4.08582e-06	9.17704e-06	8.59614e-06	1.20247e-05	5.73671e-06	5.54448e-06	2.55795e-05	3.00816e-06	2.71266e-06	3.27584e-06	1.58672e-06	3.03628e-06	1.7079e-05
d__Bacteria|p__Proteobacteria|c__Gammaproteobacteria|o__Enterobacterales|f__Pectobacteriaceae|g__Dickeya|s__Dickeya sp. MK7	4.8287e-06	1.5017e-05	8.59614e-06	8.01648e-06	1.43418e-06	1.99601e-05	4.56776e-06	3.00816e-06	3.7299e-06	7.09766e-06	4.76015e-06	3.03628e-06	1.39737e-05
d__Bacteria|p__Proteobacteria|c__Gammaproteobacteria|o__Enterobacterales|f__Pectobacteriaceae|g__Dickeya|s__Dickeya sp. NCPPB 3274	5.94301e-06	2.00226e-05	8.59614e-06	3.20659e-06	3.34641e-06	4.43558e-06	1.09626e-05	2.25612e-06	1.01725e-06	5.45974e-06	1.05781e-06	7.59071e-07	1.55263e-05
d__Bacteria|p__Proteobacteria|c__Gammaproteobacteria|o__Enterobacterales|f__Pectobacteriaceae|g__Dickeya|s__Dickeya sp. NCPPB 569	4.08582e-06	7.50848e-06	2.64497e-06	3.20659e-06	2.39029e-06	1.99601e-05	1.55304e-05	6.01632e-06	0	3.82182e-06	1.58672e-06	1.89768e-06	3.88159e-06
d__Bacteria|p__Proteobacteria|c__Gammaproteobacteria|o__Enterobacterales|f__Pectobacteriaceae|g__Dickeya|s__Dickeya sp. Secpp 1600	7.42877e-07	1.66855e-06	1.32248e-06	8.01648e-07	0	0	9.13552e-07	0	0	0	1.05781e-06	3.79536e-07	0
d__Bacteria|p__Proteobacteria|c__Gammaproteobacteria|o__Enterobacterales|f__Pectobacteriaceae|g__Dickeya|s__Dickeya zeae	1.56004e-05	3.08682e-05	3.57071e-05	4.24873e-05	1.05173e-05	1.77423e-05	3.28879e-05	1.42888e-05	6.10347e-06	1.52873e-05	1.1107e-05	1.10065e-05	1.55263e-05
d__Bacteria|p__Proteobacteria|c__Gammaproteobacteria|o__Enterobacterales|f__Pectobacteriaceae|g__Lonsdalea	2.97151e-06	1.41827e-05	3.30621e-06	2.40494e-06	4.78059e-06	1.77423e-05	2.28388e-05	7.5204e-07	1.69541e-06	5.45974e-06	2.11562e-06	2.65675e-06	4.6579e-06
d__Bacteria|p__Proteobacteria|c__Gammaproteobacteria|o__Enterobacterales|f__Pectobacteriaceae|g__Lonsdalea|s__Lonsdalea britannica	2.97151e-06	1.41827e-05	3.30621e-06	2.40494e-06	4.78059e-06	1.77423e-05	2.28388e-05	7.5204e-07	1.69541e-06	5.45974e-06	2.11562e-06	2.65675e-06	4.6579e-06
d__Bacteria|p__Proteobacteria|c__Gammaproteobacteria|o__Enterobacterales|f__Pectobacteriaceae|g__Pectobacterium	3.56581e-05	9.6776e-05	0.000101831	0.000107421	4.68498e-05	9.31472e-05	9.50094e-05	5.03867e-05	2.8822e-05	6.66088e-05	6.02953e-05	4.21285e-05	9.31581e-05
d__Bacteria|p__Proteobacteria|c__Gammaproteobacteria|o__Enterobacterales|f__Pectobacteriaceae|g__Pectobacterium|s__Pectobacterium atrosepticum	1.11431e-06	4.17138e-06	1.85148e-05	3.52725e-05	1.67321e-05	3.43758e-05	7.30842e-06	1.57928e-05	5.08623e-06	1.25574e-05	6.87577e-06	9.48839e-06	2.56185e-05
d__Bacteria|p__Proteobacteria|c__Gammaproteobacteria|o__Enterobacterales|f__Pectobacteriaceae|g__Pectobacterium|s__Pectobacterium brasiliense	4.8287e-06	4.17138e-06	2.64497e-06	4.00824e-06	5.73671e-06	6.65337e-06	3.65421e-06	3.7602e-06	1.01725e-06	2.18389e-06	4.76015e-06	3.03628e-06	3.88159e-06
d__Bacteria|p__Proteobacteria|c__Gammaproteobacteria|o__Enterobacterales|f__Pectobacteriaceae|g__Pectobacterium|s__Pectobacterium carotovorum	4.08582e-06	1.25141e-05	9.25739e-06	6.41318e-06	4.78059e-06	4.43558e-06	2.00982e-05	6.76836e-06	5.42531e-06	1.31034e-05	1.00492e-05	3.79536e-06	1.63027e-05
d__Bacteria|p__Proteobacteria|c__Gammaproteobacteria|o__Enterobacterales|f__Pectobacteriaceae|g__Pectobacterium|s__Pectobacterium odoriferum	7.42877e-07	2.50283e-06	3.96745e-06	5.61153e-06	9.56118e-07	5.54448e-06	2.74066e-06	7.5204e-07	2.03449e-06	3.27584e-06	5.28906e-06	1.89768e-06	6.21054e-06
d__Bacteria|p__Proteobacteria|c__Gammaproteobacteria|o__Enterobacterales|f__Pectobacteriaceae|g__Pectobacterium|s__Pectobacterium parmentieri	1.11431e-06	3.3371e-06	5.95118e-06	1.20247e-05	4.30253e-06	9.98006e-06	2.74066e-05	3.7602e-06	1.35633e-06	4.91376e-06	3.70234e-06	5.3135e-06	5.43422e-06
d__Bacteria|p__Proteobacteria|c__Gammaproteobacteria|o__Enterobacterales|f__Pectobacteriaceae|g__Pectobacterium|s__Pectobacterium polaris	2.22863e-06	4.17138e-06	1.32248e-06	1.6033e-06	4.30253e-06	6.65337e-06	7.30842e-06	6.01632e-06	1.35633e-06	4.91376e-06	2.64453e-06	7.59071e-07	3.10527e-06
d__Bacteria|p__Proteobacteria|c__Gammaproteobacteria|o__Enterobacterales|f__Pectobacteriaceae|g__Pectobacterium|s__Pectobacterium wasabiae	0	2.50283e-06	3.30621e-06	4.00824e-06	1.43418e-06	9.98006e-06	1.8271e-06	7.5204e-07	4.06898e-06	3.82182e-06	3.17343e-06	3.41582e-06	5.43422e-06
d__Bacteria|p__Proteobacteria|c__Gammaproteobacteria|o__Enterobacterales|f__Pectobacteriaceae|g__Sodalis	1.89434e-05	4.58852e-05	2.84334e-05	3.28675e-05	1.76882e-05	3.77025e-05	4.93318e-05	1.35367e-05	5.42531e-06	1.96551e-05	1.48094e-05	1.51814e-05	4.81317e-05
d__Bacteria|p__Proteobacteria|c__Gammaproteobacteria|o__Enterobacterales|f__Pectobacteriaceae|g__Sodalis|s__Candidatus Sodalis pierantonius	2.22863e-06	5.00566e-06	1.98373e-06	4.80989e-06	1.91224e-06	3.32669e-06	1.09626e-05	6.01632e-06	6.78164e-07	3.27584e-06	2.11562e-06	3.79536e-06	6.98686e-06
d__Bacteria|p__Proteobacteria|c__Gammaproteobacteria|o__Enterobacterales|f__Pectobacteriaceae|g__Sodalis|s__Sodalis endosymbiont of Henestaris halophilus	3.71438e-07	1.66855e-06	6.61242e-07	0	9.56118e-07	2.21779e-06	9.13552e-07	0	0	0	1.05781e-06	1.13861e-06	1.55263e-06
d__Bacteria|p__Proteobacteria|c__Gammaproteobacteria|o__Enterobacterales|f__Pectobacteriaceae|g__Sodalis|s__Sodalis glossinidius	8.91452e-06	2.33597e-05	1.38861e-05	1.20247e-05	8.60506e-06	1.33067e-05	1.37033e-05	2.25612e-06	1.35633e-06	4.91376e-06	3.70234e-06	4.93396e-06	2.17369e-05
d__Bacteria|p__Proteobacteria|c__Gammaproteobacteria|o__Enterobacterales|f__Pectobacteriaceae|g__Sodalis|s__Sodalis praecaptivus	3.34294e-06	5.00566e-06	3.96745e-06	8.01648e-06	2.86835e-06	1.1089e-05	1.00491e-05	7.5204e-07	2.03449e-06	4.91376e-06	3.17343e-06	2.65675e-06	9.31581e-06
d__Bacteria|p__Proteobacteria|c__Gammaproteobacteria|o__Enterobacterales|f__Yersiniaceae	0.000416382	0.00109123	0.000649339	0.000889027	0.000420692	0.00123642	0.0010378	0.000605392	0.000224811	0.000389825	0.000474428	0.000308942	0.00102552
d__Bacteria|p__Proteobacteria|c__Gammaproteobacteria|o__Enterobacterales|f__Yersiniaceae|g__Candidatus Fukatsuia	7.42877e-07	8.34276e-07	2.64497e-06	8.01648e-07	1.91224e-06	6.65337e-06	9.13552e-07	2.25612e-06	0	1.09195e-06	1.05781e-06	1.13861e-06	3.10527e-06
d__Bacteria|p__Proteobacteria|c__Gammaproteobacteria|o__Enterobacterales|f__Yersiniaceae|g__Candidatus Fukatsuia|s__Candidatus Fukatsuia symbiotica	7.42877e-07	8.34276e-07	2.64497e-06	8.01648e-07	1.91224e-06	6.65337e-06	9.13552e-07	2.25612e-06	0	1.09195e-06	1.05781e-06	1.13861e-06	3.10527e-06
d__Bacteria|p__Proteobacteria|c__Gammaproteobacteria|o__Enterobacterales|f__Yersiniaceae|g__Chania	4.08582e-06	1.5017e-05	7.27366e-06	1.52313e-05	6.69282e-06	1.1089e-05	1.00491e-05	6.01632e-06	3.39082e-06	6.55168e-06	4.76015e-06	5.3135e-06	4.6579e-06
d__Bacteria|p__Proteobacteria|c__Gammaproteobacteria|o__Enterobacterales|f__Yersiniaceae|g__Chania|s__Chania multitudinisentens	4.08582e-06	1.5017e-05	7.27366e-06	1.52313e-05	6.69282e-06	1.1089e-05	1.00491e-05	6.01632e-06	3.39082e-06	6.55168e-06	4.76015e-06	5.3135e-06	4.6579e-06
d__Bacteria|p__Proteobacteria|c__Gammaproteobacteria|o__Enterobacterales|f__Yersiniaceae|g__Nissabacter	1.1886e-05	2.08569e-05	2.11597e-05	2.56527e-05	1.29076e-05	4.43558e-05	5.48131e-05	1.65449e-05	5.76439e-06	1.96551e-05	1.26937e-05	1.02475e-05	3.49343e-05
d__Bacteria|p__Proteobacteria|c__Gammaproteobacteria|o__Enterobacterales|f__Yersiniaceae|g__Nissabacter|s__Nissabacter sp. SGAir0207	1.1886e-05	2.08569e-05	2.11597e-05	2.56527e-05	1.29076e-05	4.43558e-05	5.48131e-05	1.65449e-05	5.76439e-06	1.96551e-05	1.26937e-05	1.02475e-05	3.49343e-05
d__Bacteria|p__Proteobacteria|c__Gammaproteobacteria|o__Enterobacterales|f__Yersiniaceae|g__Rahnella	1.63433e-05	4.25481e-05	3.43846e-05	1.84379e-05	1.29076e-05	2.66135e-05	4.56776e-05	2.18092e-05	1.22069e-05	1.96551e-05	2.06273e-05	1.36633e-05	3.64869e-05
d__Bacteria|p__Proteobacteria|c__Gammaproteobacteria|o__Enterobacterales|f__Yersiniaceae|g__Rahnella|s__Rahnella aquatilis	7.42877e-06	1.5017e-05	1.52086e-05	4.80989e-06	6.21476e-06	8.87117e-06	1.91846e-05	1.12806e-05	4.40806e-06	7.64363e-06	4.23125e-06	3.79536e-06	1.24211e-05
d__Bacteria|p__Proteobacteria|c__Gammaproteobacteria|o__Enterobacterales|f__Yersiniaceae|g__Rahnella|s__Rahnella sp. ERMR1:05	5.94301e-06	1.33484e-05	9.25739e-06	8.01648e-06	3.82447e-06	5.54448e-06	1.55304e-05	5.26428e-06	2.71266e-06	3.82182e-06	5.81796e-06	3.03628e-06	1.00921e-05
d__Bacteria|p__Proteobacteria|c__Gammaproteobacteria|o__Enterobacterales|f__Yersiniaceae|g__Rahnella|s__Rahnella sp. Y9602	0	0	0	0	0	0	0	0	0	1.09195e-06	0	0	0
d__Bacteria|p__Proteobacteria|c__Gammaproteobacteria|o__Enterobacterales|f__Yersiniaceae|g__Serratia	0.000315351	0.000819259	0.000439065	0.000712665	0.000322212	0.0010346	0.000782001	0.00048657	0.000162081	0.000281176	0.000370234	0.000225444	0.000804265
d__Bacteria|p__Proteobacteria|c__Gammaproteobacteria|o__Enterobacterales|f__Yersiniaceae|g__Serratia|s__Serratia ficaria	1.48575e-06	5.00566e-06	5.95118e-06	6.41318e-06	5.73671e-06	0	1.8271e-06	7.5204e-07	1.01725e-06	5.45974e-07	0	8.34978e-06	0
d__Bacteria|p__Proteobacteria|c__Gammaproteobacteria|o__Enterobacterales|f__Yersiniaceae|g__Serratia|s__Serratia fonticola	1.67147e-05	3.42053e-05	2.51272e-05	2.32478e-05	1.09954e-05	2.1069e-05	5.02454e-05	9.77652e-06	1.01725e-05	1.80171e-05	1.05781e-05	8.34978e-06	3.10527e-05
d__Bacteria|p__Proteobacteria|c__Gammaproteobacteria|o__Enterobacterales|f__Yersiniaceae|g__Serratia|s__Serratia liquefaciens	7.42877e-07	6.67421e-06	3.96745e-06	4.00824e-06	4.78059e-07	7.76227e-06	3.65421e-06	5.26428e-06	3.05174e-06	4.91376e-06	4.76015e-06	2.65675e-06	1.00921e-05
d__Bacteria|p__Proteobacteria|c__Gammaproteobacteria|o__Enterobacterales|f__Yersiniaceae|g__Serratia|s__Serratia marcescens	1.41147e-05	3.75424e-05	2.90946e-05	3.60741e-05	1.43418e-05	2.99402e-05	6.39487e-05	2.40653e-05	1.39024e-05	2.83906e-05	3.12054e-05	2.01154e-05	5.43422e-05
d__Bacteria|p__Proteobacteria|c__Gammaproteobacteria|o__Enterobacterales|f__Yersiniaceae|g__Serratia|s__Serratia odorifera	5.94301e-06	1.00113e-05	1.05799e-05	1.12231e-05	4.78059e-06	1.1089e-05	1.18762e-05	7.5204e-06	2.37357e-06	3.82182e-06	3.17343e-06	2.65675e-06	1.08684e-05
d__Bacteria|p__Proteobacteria|c__Gammaproteobacteria|o__Enterobacterales|f__Yersiniaceae|g__Serratia|s__Serratia plymuthica	8.91452e-06	3.3371e-05	2.1821e-05	2.80577e-05	1.67321e-05	3.2158e-05	2.74066e-05	1.50408e-05	9.83338e-06	1.74712e-05	1.53383e-05	1.10065e-05	3.80396e-05
d__Bacteria|p__Proteobacteria|c__Gammaproteobacteria|o__Enterobacterales|f__Yersiniaceae|g__Serratia|s__Serratia proteamaculans	1.48575e-06	6.67421e-06	3.30621e-06	4.80989e-06	2.86835e-06	7.76227e-06	1.18762e-05	6.01632e-06	6.78164e-07	1.09195e-06	3.17343e-06	3.03628e-06	9.31581e-06
d__Bacteria|p__Proteobacteria|c__Gammaproteobacteria|o__Enterobacterales|f__Yersiniaceae|g__Serratia|s__Serratia quinivorans	1.48575e-06	3.3371e-06	1.98373e-06	0	4.78059e-07	1.1089e-06	3.65421e-06	7.5204e-07	1.01725e-06	2.18389e-06	2.11562e-06	1.89768e-06	1.55263e-06
d__Bacteria|p__Proteobacteria|c__Gammaproteobacteria|o__Enterobacterales|f__Yersiniaceae|g__Serratia|s__Serratia rubidaea	4.8287e-06	1.5017e-05	1.05799e-05	2.40494e-06	3.34641e-06	2.21779e-05	1.37033e-05	1.12806e-05	2.03449e-06	5.45974e-06	4.76015e-06	2.27721e-06	8.53949e-06
d__Bacteria|p__Proteobacteria|c__Gammaproteobacteria|o__Enterobacterales|f__Yersiniaceae|g__Serratia|s__Serratia sp. 1D1416	7.42877e-07	0	6.61242e-07	8.01648e-07	9.56118e-07	2.21779e-06	9.13552e-07	0	0	1.63792e-06	0	3.79536e-07	0
d__Bacteria|p__Proteobacteria|c__Gammaproteobacteria|o__Enterobacterales|f__Yersiniaceae|g__Serratia|s__Serratia sp. 3ACOL1	0.000168262	0.000453012	0.000157376	0.00040403	0.000181662	0.000644268	0.000234783	0.000281263	6.06957e-05	9.17236e-05	0.000172423	7.17322e-05	0.000408343
d__Bacteria|p__Proteobacteria|c__Gammaproteobacteria|o__Enterobacterales|f__Yersiniaceae|g__Serratia|s__Serratia sp. ATCC 39006	1.85719e-06	1.25141e-05	4.62869e-06	3.20659e-06	2.39029e-06	5.54448e-06	8.22197e-06	4.51224e-06	1.35633e-06	1.09195e-06	1.05781e-06	3.03628e-06	1.475e-05
d__Bacteria|p__Proteobacteria|c__Gammaproteobacteria|o__Enterobacterales|f__Yersiniaceae|g__Serratia|s__Serratia sp. FDAARGOS_506	1.11431e-06	2.50283e-06	2.64497e-06	2.40494e-06	4.78059e-07	5.54448e-06	9.13552e-07	0	6.78164e-07	1.63792e-06	1.05781e-06	1.51814e-06	3.10527e-06
d__Bacteria|p__Proteobacteria|c__Gammaproteobacteria|o__Enterobacterales|f__Yersiniaceae|g__Serratia|s__Serratia sp. FGI94	3.71438e-07	0	2.64497e-06	8.01648e-07	9.56118e-07	2.21779e-06	9.13552e-07	0	1.35633e-06	2.72987e-06	1.58672e-06	1.13861e-06	3.88159e-06
d__Bacteria|p__Proteobacteria|c__Gammaproteobacteria|o__Enterobacterales|f__Yersiniaceae|g__Serratia|s__Serratia sp. FS14	3.71438e-07	1.66855e-06	6.61242e-07	0	4.78059e-07	1.1089e-06	9.13552e-07	1.50408e-06	1.35633e-06	0	5.28906e-07	1.13861e-06	0
d__Bacteria|p__Proteobacteria|c__Gammaproteobacteria|o__Enterobacterales|f__Yersiniaceae|g__Serratia|s__Serratia sp. JKS000199	1.11431e-06	2.50283e-06	0	0	4.78059e-07	0	9.13552e-07	7.5204e-07	0	0	0	0	0
d__Bacteria|p__Proteobacteria|c__Gammaproteobacteria|o__Enterobacterales|f__Yersiniaceae|g__Serratia|s__Serratia sp. LS-1	0	0	0	0	4.78059e-07	0	0	7.5204e-07	0	0	0	0	0
d__Bacteria|p__Proteobacteria|c__Gammaproteobacteria|o__Enterobacterales|f__Yersiniaceae|g__Serratia|s__Serratia sp. MYb239	3.71438e-07	2.50283e-06	6.61242e-07	8.01648e-07	0	1.1089e-06	0	0	6.78164e-07	2.18389e-06	5.28906e-07	7.59071e-07	3.10527e-06
d__Bacteria|p__Proteobacteria|c__Gammaproteobacteria|o__Enterobacterales|f__Yersiniaceae|g__Serratia|s__Serratia sp. P2ACOL2	1.11431e-06	2.50283e-06	6.61242e-07	1.6033e-06	4.78059e-07	1.1089e-06	3.65421e-06	1.50408e-06	0	5.45974e-07	0	7.59071e-07	1.55263e-06
d__Bacteria|p__Proteobacteria|c__Gammaproteobacteria|o__Enterobacterales|f__Yersiniaceae|g__Serratia|s__Serratia sp. SCBI	0	0	0	0	0	2.21779e-06	0	0	3.39082e-07	0	0	3.79536e-07	0
d__Bacteria|p__Proteobacteria|c__Gammaproteobacteria|o__Enterobacterales|f__Yersiniaceae|g__Serratia|s__Serratia sp. SSNIH1	0	0	0	8.01648e-07	0	0	0	0	0	0	1.05781e-06	0	0
d__Bacteria|p__Proteobacteria|c__Gammaproteobacteria|o__Enterobacterales|f__Yersiniaceae|g__Serratia|s__Serratia sp. YD25	3.34294e-06	1.41827e-05	1.98373e-06	5.61153e-06	4.30253e-06	9.98006e-06	1.09626e-05	5.26428e-06	3.7299e-06	6.55168e-06	6.34687e-06	1.51814e-06	1.00921e-05
d__Bacteria|p__Proteobacteria|c__Gammaproteobacteria|o__Enterobacterales|f__Yersiniaceae|g__Serratia|s__Serratia symbiotica	1.15146e-05	1.66855e-05	2.57884e-05	2.08428e-05	5.25865e-06	6.65337e-06	1.18762e-05	1.12806e-05	8.47705e-06	7.64363e-06	1.21648e-05	8.72932e-06	1.31974e-05
d__Bacteria|p__Proteobacteria|c__Gammaproteobacteria|o__Enterobacterales|f__Yersiniaceae|g__Yersinia	6.3516e-05	0.000168524	0.000132248	0.000107421	5.78451e-05	0.000103127	0.000120589	6.69315e-05	3.69599e-05	5.84192e-05	5.87085e-05	4.89601e-05	0.000114895
d__Bacteria|p__Proteobacteria|c__Gammaproteobacteria|o__Enterobacterales|f__Yersiniaceae|g__Yersinia|s__Yersinia aldovae	9.28596e-06	2.16912e-05	1.78535e-05	1.84379e-05	6.69282e-06	1.1089e-06	2.74066e-06	6.01632e-06	2.37357e-06	7.64363e-06	5.81796e-06	7.59071e-06	9.31581e-06
d__Bacteria|p__Proteobacteria|c__Gammaproteobacteria|o__Enterobacterales|f__Yersiniaceae|g__Yersinia|s__Yersinia aleksiciae	1.48575e-06	2.50283e-06	3.30621e-06	1.6033e-06	1.43418e-06	9.98006e-06	9.13552e-06	3.00816e-06	2.71266e-06	1.63792e-06	1.58672e-06	3.79536e-07	9.31581e-06
d__Bacteria|p__Proteobacteria|c__Gammaproteobacteria|o__Enterobacterales|f__Yersiniaceae|g__Yersinia|s__Yersinia enterocolitica	3.34294e-06	5.00566e-06	5.95118e-06	1.6033e-06	3.82447e-06	3.32669e-06	1.46168e-05	5.26428e-06	3.39082e-06	2.72987e-06	1.05781e-06	4.55443e-06	3.88159e-06
d__Bacteria|p__Proteobacteria|c__Gammaproteobacteria|o__Enterobacterales|f__Yersiniaceae|g__Yersinia|s__Yersinia entomophaga	7.42877e-07	5.00566e-06	6.61242e-06	5.61153e-06	2.86835e-06	1.21979e-05	5.48131e-06	3.00816e-06	1.01725e-06	2.18389e-06	1.58672e-06	1.89768e-06	4.6579e-06
d__Bacteria|p__Proteobacteria|c__Gammaproteobacteria|o__Enterobacterales|f__Yersiniaceae|g__Yersinia|s__Yersinia frederiksenii	1.85719e-06	5.00566e-06	4.62869e-06	2.40494e-06	0	7.76227e-06	8.22197e-06	0	1.69541e-06	3.82182e-06	7.40468e-06	1.13861e-06	1.08684e-05
d__Bacteria|p__Proteobacteria|c__Gammaproteobacteria|o__Enterobacterales|f__Yersiniaceae|g__Yersinia|s__Yersinia hibernica	0	5.00566e-06	3.96745e-06	3.20659e-06	2.39029e-06	7.76227e-06	1.37033e-05	3.7602e-06	2.03449e-06	3.82182e-06	1.05781e-06	1.89768e-06	1.00921e-05
d__Bacteria|p__Proteobacteria|c__Gammaproteobacteria|o__Enterobacterales|f__Yersiniaceae|g__Yersinia|s__Yersinia intermedia	3.71438e-07	0	6.61242e-07	1.6033e-06	1.91224e-06	4.43558e-06	9.13552e-07	0	3.39082e-07	0	0	0	1.55263e-06
d__Bacteria|p__Proteobacteria|c__Gammaproteobacteria|o__Enterobacterales|f__Yersiniaceae|g__Yersinia|s__Yersinia kristensenii	0	0	0	0	0	0	0	0	0	0	0	0	0
d__Bacteria|p__Proteobacteria|c__Gammaproteobacteria|o__Enterobacterales|f__Yersiniaceae|g__Yersinia|s__Yersinia massiliensis	0	8.34276e-07	0	1.6033e-06	2.39029e-06	1.1089e-06	1.8271e-06	4.51224e-06	3.39082e-07	0	1.58672e-06	3.79536e-07	2.32895e-06
d__Bacteria|p__Proteobacteria|c__Gammaproteobacteria|o__Enterobacterales|f__Yersiniaceae|g__Yersinia|s__Yersinia pestis	0	2.50283e-06	6.61242e-07	1.6033e-06	0	1.1089e-06	0	7.5204e-07	3.39082e-07	1.09195e-06	0	1.51814e-06	0
d__Bacteria|p__Proteobacteria|c__Gammaproteobacteria|o__Enterobacterales|f__Yersiniaceae|g__Yersinia|s__Yersinia pseudotuberculosis	3.34294e-06	5.83993e-06	7.9349e-06	5.61153e-06	4.78059e-07	3.32669e-06	1.8271e-06	2.25612e-06	2.37357e-06	2.72987e-06	2.64453e-06	2.65675e-06	2.32895e-06
d__Bacteria|p__Proteobacteria|c__Gammaproteobacteria|o__Enterobacterales|f__Yersiniaceae|g__Yersinia|s__Yersinia rohdei	2.60007e-06	6.67421e-06	0	8.81812e-06	8.127e-06	6.65337e-06	5.48131e-06	3.00816e-06	6.78164e-07	1.09195e-06	2.64453e-06	0	2.32895e-06
d__Bacteria|p__Proteobacteria|c__Gammaproteobacteria|o__Enterobacterales|f__Yersiniaceae|g__Yersinia|s__Yersinia ruckeri	4.45726e-06	1.5017e-05	5.28993e-06	8.01648e-06	4.78059e-06	1.21979e-05	9.13552e-06	5.26428e-06	3.39082e-06	4.36779e-06	6.34687e-06	2.27721e-06	9.31581e-06
d__Bacteria|p__Proteobacteria|c__Gammaproteobacteria|o__Enterobacterales|f__Yersiniaceae|g__Yersinia|s__Yersinia similis	4.08582e-06	1.83541e-05	1.05799e-05	2.40494e-06	2.86835e-06	0	5.48131e-06	3.7602e-06	3.39082e-07	1.09195e-06	2.64453e-06	2.27721e-06	1.63027e-05
d__Bacteria|p__Proteobacteria|c__Gammaproteobacteria|o__Enterobacterales|f__Yersiniaceae|g__Yersinia|s__Yersinia sp. KBS0713	1.15146e-05	2.83654e-05	2.77722e-05	1.3628e-05	5.25865e-06	1.1089e-06	7.30842e-06	1.35367e-05	3.05174e-06	7.09766e-06	5.81796e-06	5.69303e-06	3.88159e-06
d__Bacteria|p__Proteobacteria|c__Gammaproteobacteria|o__Enterobacterales|g__Phytobacter	1.11431e-06	2.50283e-06	1.32248e-06	2.40494e-06	1.91224e-06	5.54448e-06	2.74066e-06	7.5204e-07	6.78164e-07	5.45974e-06	1.58672e-06	1.13861e-06	3.88159e-06
d__Bacteria|p__Proteobacteria|c__Gammaproteobacteria|o__Enterobacterales|g__Phytobacter|s__Phytobacter sp. SCO41	0	8.34276e-07	6.61242e-07	8.01648e-07	0	2.21779e-06	0	0	3.39082e-07	2.18389e-06	0	7.59071e-07	0
d__Bacteria|p__Proteobacteria|c__Gammaproteobacteria|o__Enterobacterales|g__Phytobacter|s__Phytobacter ursingii	1.11431e-06	1.66855e-06	6.61242e-07	1.6033e-06	1.91224e-06	3.32669e-06	2.74066e-06	7.5204e-07	3.39082e-07	3.27584e-06	1.58672e-06	3.79536e-07	3.88159e-06
d__Bacteria|p__Proteobacteria|c__Gammaproteobacteria|o__Enterobacterales|g__Plesiomonas	1.26289e-05	1.83541e-05	2.71109e-05	1.92395e-05	7.17088e-06	1.21979e-05	2.83201e-05	1.35367e-05	3.7299e-06	1.14654e-05	2.64453e-06	1.10065e-05	1.00921e-05
d__Bacteria|p__Proteobacteria|c__Gammaproteobacteria|o__Enterobacterales|g__Plesiomonas|s__Plesiomonas shigelloides	1.26289e-05	1.83541e-05	2.71109e-05	1.92395e-05	7.17088e-06	1.21979e-05	2.83201e-05	1.35367e-05	3.7299e-06	1.14654e-05	2.64453e-06	1.10065e-05	1.00921e-05
d__Bacteria|p__Proteobacteria|c__Gammaproteobacteria|o__Immundisolibacterales	9.6574e-06	2.83654e-05	1.85148e-05	8.81812e-06	6.21476e-06	1.88512e-05	2.74066e-05	7.5204e-06	4.74715e-06	1.20114e-05	8.46249e-06	1.29042e-05	2.25132e-05
d__Bacteria|p__Proteobacteria|c__Gammaproteobacteria|o__Immundisolibacterales|f__Immundisolibacteraceae	9.6574e-06	2.83654e-05	1.85148e-05	8.81812e-06	6.21476e-06	1.88512e-05	2.74066e-05	7.5204e-06	4.74715e-06	1.20114e-05	8.46249e-06	1.29042e-05	2.25132e-05
d__Bacteria|p__Proteobacteria|c__Gammaproteobacteria|o__Immundisolibacterales|f__Immundisolibacteraceae|g__Immundisolibacter	9.6574e-06	2.83654e-05	1.85148e-05	8.81812e-06	6.21476e-06	1.88512e-05	2.74066e-05	7.5204e-06	4.74715e-06	1.20114e-05	8.46249e-06	1.29042e-05	2.25132e-05
d__Bacteria|p__Proteobacteria|c__Gammaproteobacteria|o__Immundisolibacterales|f__Immundisolibacteraceae|g__Immundisolibacter|s__Immundisolibacter cernigliae	9.6574e-06	2.83654e-05	1.85148e-05	8.81812e-06	6.21476e-06	1.88512e-05	2.74066e-05	7.5204e-06	4.74715e-06	1.20114e-05	8.46249e-06	1.29042e-05	2.25132e-05
d__Bacteria|p__Proteobacteria|c__Gammaproteobacteria|o__Legionellales	7.87449e-05	0.000219415	0.000171923	0.000198809	8.9875e-05	0.000219561	0.000160785	0.000117318	5.22186e-05	0.000111379	9.73187e-05	8.38774e-05	0.000246093
d__Bacteria|p__Proteobacteria|c__Gammaproteobacteria|o__Legionellales|f__Coxiellaceae	1.22575e-05	4.67195e-05	2.57884e-05	2.08428e-05	1.14734e-05	3.10491e-05	3.01472e-05	2.03051e-05	6.10347e-06	9.82753e-06	1.26937e-05	1.02475e-05	4.03685e-05
d__Bacteria|p__Proteobacteria|c__Gammaproteobacteria|o__Legionellales|f__Coxiellaceae|g__Aquicella	6.68589e-06	1.91883e-05	8.59614e-06	1.28264e-05	7.17088e-06	1.77423e-05	1.46168e-05	8.27244e-06	2.71266e-06	7.09766e-06	6.34687e-06	6.45211e-06	1.00921e-05
d__Bacteria|p__Proteobacteria|c__Gammaproteobacteria|o__Legionellales|f__Coxiellaceae|g__Aquicella|s__Aquicella lusitana	3.71438e-06	4.17138e-06	1.98373e-06	2.40494e-06	1.91224e-06	6.65337e-06	6.39487e-06	3.7602e-06	0	2.18389e-06	5.28906e-07	4.17489e-06	1.55263e-06
d__Bacteria|p__Proteobacteria|c__Gammaproteobacteria|o__Legionellales|f__Coxiellaceae|g__Aquicella|s__Aquicella siphonis	2.97151e-06	1.5017e-05	6.61242e-06	1.04214e-05	5.25865e-06	1.1089e-05	8.22197e-06	4.51224e-06	2.71266e-06	4.91376e-06	5.81796e-06	2.27721e-06	8.53949e-06
d__Bacteria|p__Proteobacteria|c__Gammaproteobacteria|o__Legionellales|f__Coxiellaceae|g__Coxiella	4.8287e-06	2.4194e-05	1.58698e-05	4.80989e-06	3.34641e-06	9.98006e-06	9.13552e-06	6.76836e-06	2.71266e-06	2.18389e-06	4.23125e-06	2.27721e-06	2.32895e-05
d__Bacteria|p__Proteobacteria|c__Gammaproteobacteria|o__Legionellales|f__Coxiellaceae|g__Coxiella|s__Candidatus Coxiella mudrowiae	3.71438e-07	1.66855e-06	2.64497e-06	2.40494e-06	9.56118e-07	4.43558e-06	9.13552e-07	2.25612e-06	1.35633e-06	5.45974e-07	3.17343e-06	1.13861e-06	3.88159e-06
d__Bacteria|p__Proteobacteria|c__Gammaproteobacteria|o__Legionellales|f__Coxiellaceae|g__Coxiella|s__Coxiella burnetii	4.45726e-06	1.91883e-05	1.32248e-05	1.6033e-06	2.39029e-06	4.43558e-06	7.30842e-06	3.7602e-06	1.35633e-06	1.63792e-06	1.05781e-06	1.13861e-06	1.94079e-05
d__Bacteria|p__Proteobacteria|c__Gammaproteobacteria|o__Legionellales|f__Coxiellaceae|g__Rickettsiella	0	2.50283e-06	6.61242e-07	2.40494e-06	4.78059e-07	3.32669e-06	6.39487e-06	2.25612e-06	3.39082e-07	0	2.11562e-06	7.59071e-07	6.98686e-06
d__Bacteria|p__Proteobacteria|c__Gammaproteobacteria|o__Legionellales|f__Coxiellaceae|g__Rickettsiella|s__Candidatus Rickettsiella viridis	0	2.50283e-06	6.61242e-07	2.40494e-06	4.78059e-07	3.32669e-06	6.39487e-06	2.25612e-06	3.39082e-07	0	2.11562e-06	7.59071e-07	6.98686e-06
d__Bacteria|p__Proteobacteria|c__Gammaproteobacteria|o__Legionellales|f__Legionellaceae	6.64875e-05	0.000172695	0.000146134	0.000177966	7.84016e-05	0.000188512	0.000130638	9.70131e-05	4.61151e-05	0.000101551	8.46249e-05	7.36299e-05	0.000205724
d__Bacteria|p__Proteobacteria|c__Gammaproteobacteria|o__Legionellales|f__Legionellaceae|g__Fluoribacter	7.05733e-06	1.00113e-05	1.98373e-05	1.92395e-05	5.73671e-06	5.54448e-06	7.30842e-06	6.76836e-06	3.7299e-06	1.20114e-05	5.28906e-06	1.51814e-06	1.7079e-05
d__Bacteria|p__Proteobacteria|c__Gammaproteobacteria|o__Legionellales|f__Legionellaceae|g__Fluoribacter|s__Fluoribacter dumoffii	7.05733e-06	1.00113e-05	1.98373e-05	1.92395e-05	5.73671e-06	5.54448e-06	7.30842e-06	6.76836e-06	3.7299e-06	1.20114e-05	5.28906e-06	1.51814e-06	1.7079e-05
d__Bacteria|p__Proteobacteria|c__Gammaproteobacteria|o__Legionellales|f__Legionellaceae|g__Legionella	5.38586e-05	0.00014433	0.000114395	0.000151511	7.12308e-05	0.000177423	0.000116021	8.72366e-05	4.00117e-05	8.68098e-05	7.72202e-05	6.9455e-05	0.000177
d__Bacteria|p__Proteobacteria|c__Gammaproteobacteria|o__Legionellales|f__Legionellaceae|g__Legionella|s__Legionella adelaidensis	7.42877e-07	8.34276e-07	1.98373e-06	1.6033e-06	0	4.43558e-06	9.13552e-07	1.50408e-06	6.78164e-07	2.18389e-06	6.34687e-06	1.51814e-06	3.88159e-06
d__Bacteria|p__Proteobacteria|c__Gammaproteobacteria|o__Legionellales|f__Legionellaceae|g__Legionella|s__Legionella anisa	1.11431e-06	1.66855e-06	2.64497e-06	1.6033e-06	1.43418e-06	2.21779e-06	9.13552e-06	1.50408e-06	1.69541e-06	1.63792e-06	5.28906e-07	1.51814e-06	3.88159e-06
d__Bacteria|p__Proteobacteria|c__Gammaproteobacteria|o__Legionellales|f__Legionellaceae|g__Legionella|s__Legionella cherrii	1.11431e-06	1.66855e-06	6.61242e-07	1.6033e-06	9.56118e-07	0	9.13552e-07	7.5204e-07	1.69541e-06	1.63792e-06	2.11562e-06	2.65675e-06	7.76317e-07
d__Bacteria|p__Proteobacteria|c__Gammaproteobacteria|o__Legionellales|f__Legionellaceae|g__Legionella|s__Legionella clemsonensis	2.60007e-06	8.34276e-07	6.61242e-07	1.12231e-05	1.14734e-05	4.43558e-06	2.74066e-06	2.25612e-06	0	1.09195e-06	3.17343e-06	3.79536e-07	7.76317e-07
d__Bacteria|p__Proteobacteria|c__Gammaproteobacteria|o__Legionellales|f__Legionellaceae|g__Legionella|s__Legionella endosymbiont of Polyplax serrata	3.34294e-06	3.3371e-06	3.96745e-06	1.28264e-05	5.25865e-06	7.76227e-06	2.74066e-06	7.5204e-06	1.35633e-06	5.45974e-07	1.58672e-06	3.79536e-06	1.08684e-05
d__Bacteria|p__Proteobacteria|c__Gammaproteobacteria|o__Legionellales|f__Legionellaceae|g__Legionella|s__Legionella fallonii	1.11431e-06	8.34276e-07	2.64497e-06	1.6033e-06	0	3.32669e-06	2.74066e-06	3.00816e-06	1.69541e-06	1.63792e-06	2.11562e-06	7.59071e-07	2.32895e-06
d__Bacteria|p__Proteobacteria|c__Gammaproteobacteria|o__Legionellales|f__Legionellaceae|g__Legionella|s__Legionella geestiana	2.60007e-06	6.67421e-06	3.30621e-06	8.81812e-06	5.73671e-06	1.1089e-05	8.22197e-06	9.02448e-06	2.71266e-06	4.36779e-06	5.81796e-06	4.93396e-06	8.53949e-06
d__Bacteria|p__Proteobacteria|c__Gammaproteobacteria|o__Legionellales|f__Legionellaceae|g__Legionella|s__Legionella hackeliae	1.48575e-06	2.50283e-06	0	6.41318e-06	1.43418e-06	2.21779e-06	1.8271e-06	7.5204e-07	1.69541e-06	3.82182e-06	3.17343e-06	1.51814e-06	6.98686e-06
d__Bacteria|p__Proteobacteria|c__Gammaproteobacteria|o__Legionellales|f__Legionellaceae|g__Legionella|s__Legionella israelensis	6.68589e-06	2.25255e-05	1.71923e-05	4.80989e-06	3.34641e-06	3.32669e-06	1.18762e-05	3.00816e-06	3.05174e-06	6.00571e-06	1.58672e-06	4.17489e-06	2.09606e-05
d__Bacteria|p__Proteobacteria|c__Gammaproteobacteria|o__Legionellales|f__Legionellaceae|g__Legionella|s__Legionella jordanis	2.97151e-06	1.41827e-05	1.32248e-05	6.41318e-06	2.86835e-06	4.43558e-06	6.39487e-06	4.51224e-06	3.05174e-06	8.18961e-06	4.76015e-06	3.03628e-06	7.76317e-06
d__Bacteria|p__Proteobacteria|c__Gammaproteobacteria|o__Legionellales|f__Legionellaceae|g__Legionella|s__Legionella lansingensis	3.71438e-07	2.50283e-06	1.98373e-06	3.20659e-06	1.91224e-06	1.1089e-06	2.74066e-06	0	0	1.09195e-06	1.58672e-06	1.13861e-06	7.76317e-07
d__Bacteria|p__Proteobacteria|c__Gammaproteobacteria|o__Legionellales|f__Legionellaceae|g__Legionella|s__Legionella longbeachae	7.42877e-07	4.17138e-06	2.64497e-06	1.6033e-06	2.39029e-06	6.65337e-06	9.13552e-07	7.5204e-07	1.01725e-06	1.63792e-06	4.23125e-06	3.79536e-06	6.98686e-06
d__Bacteria|p__Proteobacteria|c__Gammaproteobacteria|o__Legionellales|f__Legionellaceae|g__Legionella|s__Legionella oakridgensis	3.71438e-07	4.17138e-06	1.32248e-06	8.01648e-07	4.78059e-07	8.87117e-06	9.13552e-06	2.25612e-06	3.39082e-07	5.45974e-07	0	3.41582e-06	5.43422e-06
d__Bacteria|p__Proteobacteria|c__Gammaproteobacteria|o__Legionellales|f__Legionellaceae|g__Legionella|s__Legionella pneumophila	2.22863e-05	6.59078e-05	4.69482e-05	6.17269e-05	1.14734e-05	9.42561e-05	3.65421e-05	3.8354e-05	1.69541e-05	3.49423e-05	3.17343e-05	2.73266e-05	6.90922e-05
d__Bacteria|p__Proteobacteria|c__Gammaproteobacteria|o__Legionellales|f__Legionellaceae|g__Legionella|s__Legionella sainthelensi	1.11431e-06	1.66855e-06	6.61242e-06	2.40494e-06	1.91224e-06	5.54448e-06	4.56776e-06	3.7602e-06	1.01725e-06	3.27584e-06	2.64453e-06	3.41582e-06	6.21054e-06
d__Bacteria|p__Proteobacteria|c__Gammaproteobacteria|o__Legionellales|f__Legionellaceae|g__Legionella|s__Legionella spiritensis	7.42877e-07	2.50283e-06	5.28993e-06	9.61977e-06	4.78059e-06	8.87117e-06	1.00491e-05	3.7602e-06	1.01725e-06	6.00571e-06	2.11562e-06	7.59071e-07	8.53949e-06
d__Bacteria|p__Proteobacteria|c__Gammaproteobacteria|o__Legionellales|f__Legionellaceae|g__Legionella|s__Legionella waltersii	1.48575e-06	5.00566e-06	1.98373e-06	4.00824e-06	1.33856e-05	5.54448e-06	3.65421e-06	3.00816e-06	1.01725e-06	3.82182e-06	2.64453e-06	2.27721e-06	5.43422e-06
d__Bacteria|p__Proteobacteria|c__Gammaproteobacteria|o__Legionellales|f__Legionellaceae|g__Tatlockia	5.57157e-06	1.83541e-05	1.12411e-05	5.61153e-06	1.43418e-06	4.43558e-06	7.30842e-06	3.00816e-06	2.37357e-06	2.72987e-06	2.11562e-06	2.27721e-06	1.08684e-05
d__Bacteria|p__Proteobacteria|c__Gammaproteobacteria|o__Legionellales|f__Legionellaceae|g__Tatlockia|s__Tatlockia micdadei	5.57157e-06	1.83541e-05	1.12411e-05	5.61153e-06	1.43418e-06	4.43558e-06	7.30842e-06	3.00816e-06	2.37357e-06	2.72987e-06	2.11562e-06	2.27721e-06	1.08684e-05
d__Bacteria|p__Proteobacteria|c__Gammaproteobacteria|o__Methylococcales	0.00014449	0.000369584	0.000310784	0.000271759	0.000108997	0.00025061	0.000380951	0.000166953	6.57819e-05	0.000144683	0.000139631	0.000124488	0.00022979
d__Bacteria|p__Proteobacteria|c__Gammaproteobacteria|o__Methylococcales|f__Methylococcaceae	0.00014449	0.000369584	0.000310784	0.000271759	0.000108997	0.00025061	0.000380951	0.000166953	6.57819e-05	0.000144683	0.000139631	0.000124488	0.00022979
d__Bacteria|p__Proteobacteria|c__Gammaproteobacteria|o__Methylococcales|f__Methylococcaceae|g__Candidatus Methylospira	4.08582e-06	1.41827e-05	1.25636e-05	1.68346e-05	1.00392e-05	1.88512e-05	2.92337e-05	6.76836e-06	2.03449e-06	1.14654e-05	1.00492e-05	6.07257e-06	1.94079e-05
d__Bacteria|p__Proteobacteria|c__Gammaproteobacteria|o__Methylococcales|f__Methylococcaceae|g__Candidatus Methylospira|s__Candidatus Methylospira mobilis	4.08582e-06	1.41827e-05	1.25636e-05	1.68346e-05	1.00392e-05	1.88512e-05	2.92337e-05	6.76836e-06	2.03449e-06	1.14654e-05	1.00492e-05	6.07257e-06	1.94079e-05
d__Bacteria|p__Proteobacteria|c__Gammaproteobacteria|o__Methylococcales|f__Methylococcaceae|g__Methylocaldum	8.17164e-06	2.33597e-05	7.9349e-06	1.04214e-05	1.00392e-05	2.1069e-05	4.65912e-05	8.27244e-06	5.08623e-06	1.14654e-05	1.16359e-05	7.21118e-06	1.7079e-05
d__Bacteria|p__Proteobacteria|c__Gammaproteobacteria|o__Methylococcales|f__Methylococcaceae|g__Methylocaldum|s__Methylocaldum marinum	8.17164e-06	2.33597e-05	7.9349e-06	1.04214e-05	1.00392e-05	2.1069e-05	4.65912e-05	8.27244e-06	5.08623e-06	1.14654e-05	1.16359e-05	7.21118e-06	1.7079e-05
d__Bacteria|p__Proteobacteria|c__Gammaproteobacteria|o__Methylococcales|f__Methylococcaceae|g__Methylococcus	1.30003e-05	2.75311e-05	1.6531e-05	1.44297e-05	9.08312e-06	2.99402e-05	3.83692e-05	9.02448e-06	3.7299e-06	6.55168e-06	9.5203e-06	5.69303e-06	1.39737e-05
d__Bacteria|p__Proteobacteria|c__Gammaproteobacteria|o__Methylococcales|f__Methylococcaceae|g__Methylococcus|s__Methylococcus capsulatus	1.30003e-05	2.75311e-05	1.6531e-05	1.44297e-05	9.08312e-06	2.99402e-05	3.83692e-05	9.02448e-06	3.7299e-06	6.55168e-06	9.5203e-06	5.69303e-06	1.39737e-05
d__Bacteria|p__Proteobacteria|c__Gammaproteobacteria|o__Methylococcales|f__Methylococcaceae|g__Methylomicrobium	3.26866e-05	8.25933e-05	7.27366e-05	7.93631e-05	3.44202e-05	8.87117e-05	0.000122416	5.94111e-05	1.83104e-05	5.02296e-05	3.75523e-05	4.09898e-05	7.60791e-05
d__Bacteria|p__Proteobacteria|c__Gammaproteobacteria|o__Methylococcales|f__Methylococcaceae|g__Methylomicrobium|s__Methylomicrobium album	2.1172e-05	4.67195e-05	3.76908e-05	4.80989e-05	2.24688e-05	5.98804e-05	8.95281e-05	3.23377e-05	9.49429e-06	3.16665e-05	1.85117e-05	2.50493e-05	5.58948e-05
d__Bacteria|p__Proteobacteria|c__Gammaproteobacteria|o__Methylococcales|f__Methylococcaceae|g__Methylomicrobium|s__Methylomicrobium alcaliphilum	1.48575e-06	8.34276e-06	1.45473e-05	9.61977e-06	1.91224e-06	1.21979e-05	5.48131e-06	7.5204e-06	4.06898e-06	7.64363e-06	3.70234e-06	4.17489e-06	1.16448e-05
d__Bacteria|p__Proteobacteria|c__Gammaproteobacteria|o__Methylococcales|f__Methylococcaceae|g__Methylomicrobium|s__Methylomicrobium buryatense	0	1.66855e-06	1.32248e-06	8.01648e-07	1.43418e-06	1.1089e-06	1.8271e-06	1.50408e-06	6.78164e-07	3.27584e-06	2.11562e-06	1.13861e-06	1.55263e-06
d__Bacteria|p__Proteobacteria|c__Gammaproteobacteria|o__Methylococcales|f__Methylococcaceae|g__Methylomicrobium|s__Methylomicrobium sp. wino1	1.48575e-06	3.3371e-06	5.28993e-06	4.80989e-06	3.82447e-06	3.32669e-06	4.56776e-06	2.25612e-06	3.39082e-07	1.09195e-06	2.11562e-06	1.89768e-06	3.10527e-06
d__Bacteria|p__Proteobacteria|c__Gammaproteobacteria|o__Methylococcales|f__Methylococcaceae|g__Methylomonas	7.09447e-05	0.000199392	0.000169278	0.000128264	4.15911e-05	8.09494e-05	0.00012607	7.29479e-05	3.08565e-05	5.13215e-05	6.13531e-05	5.65508e-05	9.47107e-05
[truncated: 1,014 more rows]
