# Supplementary material for: Bile salt hydrolase in non-enterotoxigenic Bacteroides potentiates colorectal cancer
Source: Nat Commun. 2023 Feb 10;14:755. doi: 10.1038/s41467-023-36089-9 (PMC9918522; doi:10.1038/s41467-023-36089-9)
Supplement: Supplementary file 5 — Supplementary Data 3 [file 41467_2023_36089_MOESM5_ESM.xlsx]

## Sheet: Bulk mRNA analysis output
mRNA seq analysis
gene_id	Non-tumor								Tumor
#CLASS: Treatment	BSH_low	BSH_low	BSH_low	BSH_low	BSH_high	BSH_high	BSH_high	BSH_high	BSH_low	BSH_low	BSH_low	BSH_low	BSH_high	BSH_high	BSH_high
ENSMUSG00000000001.4_Gnai3	2137	2947	2968	2667	2555	2628	2946	2392	3413	4859	4527	4275	3437	4376	3991
ENSMUSG00000000003.15_Pbsn	0	0	2	0	0	1	0	10	0	0	0	0	0	0	0
ENSMUSG00000000028.15_Cdc45	66	99	42	99	131	83	96	131	226	421	365	265	339	323	301
ENSMUSG00000000031.16_H19	3	6	0	9	5	5	4	12	31	28	39	283	94	57	89
ENSMUSG00000000037.16_Scml2	17	17	11	16	17	8	12	17	27	21	59	59	29	48	81
ENSMUSG00000000049.11_Apoh	2	3	0	5	3	0	1	0	6	1	0	0	4	0	7
ENSMUSG00000000056.7_Narf	922	1345	1251	892	1087	1333	1286	963	784	1011	867	914	751	1231	967
ENSMUSG00000000058.6_Cav2	208	326	153	202	381	423	317	360	291	420	555	391	425	389	324
ENSMUSG00000000078.7_Klf6	3831	4494	3875	4131	3892	4166	3772	2431	1661	2749	3267	2086	2934	2480	2164
ENSMUSG00000000085.16_Scmh1	445	486	419	485	568	567	458	429	1165	1222	1199	1013	1031	1137	1015
ENSMUSG00000000088.7_Cox5a	3282	4283	3377	5137	4362	3747	3932	3037	2214	2413	2854	2339	3650	2882	2955
ENSMUSG00000000093.6_Tbx2	57	57	35	27	32	19	15	38	157	52	136	156	145	155	141
ENSMUSG00000000094.12_Tbx4	3	8	5	12	9	7	8	3	118	100	105	87	96	131	149
ENSMUSG00000000103.12_Zfy2	0	0	0	0	0	0	0	0	0	0	0	0	0	0	0
ENSMUSG00000000120.6_Ngfr	45	56	26	69	50	45	27	26	208	33	19	708	82	85	62
ENSMUSG00000000125.5_Wnt3	2	0	0	0	0	0	1	4	16	35	22	2	31	59	29
ENSMUSG00000000126.11_Wnt9a	11	56	25	17	12	24	16	15	29	12	23	36	18	13	12
ENSMUSG00000000127.15_Fer	124	252	217	148	192	170	147	175	242	301	248	325	203	231	294
ENSMUSG00000000131.15_Xpo6	764	934	850	794	867	819	944	760	1571	1588	1750	1506	1269	1749	1530
ENSMUSG00000000134.17_Tfe3	429	544	507	381	454	465	420	373	899	944	1007	932	737	963	880				fv
ENSMUSG00000000142.15_Axin2	337	465	461	355	327	285	384	296	7226	6802	5888	7099	3667	6558	5111
ENSMUSG00000000148.17_Brat1	209	256	241	176	227	285	240	186	396	345	324	343	319	436	316
ENSMUSG00000000149.10_Gna12	524	685	579	413	647	510	576	530	1500	1188	1268	1422	1264	1644	1316
ENSMUSG00000000154.16_Slc22a18	658	900	701	940	913	849	820	643	707	505	631	644	790	780	669
ENSMUSG00000000157.16_Itgb2l	0	0	0	0	2	0	0	0	0	0	2	4	2	1	19
ENSMUSG00000000159.16_Igsf5	696.89	814	799.39	970.61	999.16	826	805.41	811	456	534	507	511.03	748	624	526.55
ENSMUSG00000000167.14_Pih1d2	17	23	23	16	25	30	30	17	40	62	42	62	32	48	44
ENSMUSG00000000168.9_Dlat	985	1378	1053	1723	1370	1159	1231	1035	1206	1490	1420	1422	1276	1438	1426
ENSMUSG00000000171.5_Sdhd	4342	4897	4252	5815	5903	4844	4814	4194	2672	3398	3051	2818	3748	3725	3280
ENSMUSG00000000182.9_Fgf23	0	1	0	0	0	0	0	1	0	0	0	1	1	0	4
ENSMUSG00000000183.6_Fgf6	0	0	0	0	0	0	0	0	0	0	0	0	0ccl2	0	0
ENSMUSG00000000184.12_Ccnd2	2250	4306	4757	3579	2755	2589	3702	3572	7324	6363	2754	6609	3203	6397	3530
ENSMUSG00000000194.13_Gpr107	1146	1497	1223	1401	1616	1493	1633	1195	1469	1395	1414	1464	1529	1590	1456
ENSMUSG00000000197.8_Nalcn	6	19	8	16	14	19	14	5	6	0	0	11	11	2	9
ENSMUSG00000000202.9_Btbd17	0	0	2	1	1	3	0	2	62	54	77	51	37	46	76
ENSMUSG00000000204.16_Slfn4	470.94	292.91	224	231	459	688	338	298.99	896	229	273	251	731	369	1681.44
ENSMUSG00000000214.11_Th	0	4	3	1	0	0	0	0	3	2	13	6	7	5	5
ENSMUSG00000000215.11_Ins2	0	0	0	0	0	0	0	0	0	0	0	0	0	0	0
ENSMUSG00000000216.8_Scnn1g	712	1237	2006	1826	574	1057	758	488	23	12	5	27	78	59	33
ENSMUSG00000000223.13_Drp2	12	26	29	2	11	13	15	21	44	6	24	11	39	36	29
ENSMUSG00000000244.17_Tspan32	38	45	32	14	42	34	120	31	72	6	157	139	175	140	219
ENSMUSG00000000247.11_Lhx2	1	1	1	2	0	2	1	0	87	24	9	2	3	1	4
ENSMUSG00000000248.16_Clec2g	1	0	0	0	3	2	1	2	0	0	0	0	4	0	0
ENSMUSG00000000253.13_Gmpr	261	365	274	403	295	334	270	222	794	593	710	1006	580	1060	788
ENSMUSG00000000263.15_Glra1	0	0	0	0	0	0	0	0	0	0	0	0	0	1	2
ENSMUSG00000000266.11_Mid2	921	1176	898	1012	1066	921	1081	873	692	693	713	857	747	1038	850
ENSMUSG00000000275.16_Trim25	2366	2356	2521	2387	3139	2446	2525	2245	1894	1724	1989	1716	2430	2543	2020
ENSMUSG00000000276.11_Dgke	116	161	152	160	121	116	136	114	229	196	206	347	233	226	237
ENSMUSG00000000278.10_Scpep1	410	565	397	327	526	427	465	436	544	645	878	560	796	707	793
ENSMUSG00000000282.12_Mnt	347	501	453	397	394	503	449	355	839	843	827	899	660	934	770
ENSMUSG00000000290.13_Itgb2	291	393	176	92	258	584	419	298	653	288	347	493	793	591	668
ENSMUSG00000000295.13_Hddc2	182	231	209	225	241	238	211	180	250	323	276	250	276	262	281
ENSMUSG00000000296.8_Tpd52l1	11	32	19	36	72	34	6	20	41	5	32	46	66	40	26
ENSMUSG00000000301.16_Pemt	47	48	56	32	43	70	68	42	38	42	44	40	50	38	65
ENSMUSG00000000303.12_Cdh1	18114	21813	21422	22832	21631	23563	22249	16740	13980	21104	21730	12457	20102	18933	16497
ENSMUSG00000000305.12_Cdh4	8	12	12	1	7	4	7	7	15	0	1	22	8	12	7
ENSMUSG00000000308.14_Ckmt1	30913	36914	30994	43230	37111	33271	36227	27463	2154	3416	2922	1344	12737	6502	4481
ENSMUSG00000000317.11_Bcl6b	21	36	20	15	25	13	17	4	113	173	163	41	58	50	96
ENSMUSG00000000318.16_Clec10a	32.96	91.85	49.51	16	43.4	38	30	64.35	22.45	4	19	1	26	14	20
ENSMUSG00000000320.10_Alox12	2	8	8	29	12	12	10	12	1307	2958	3078	1757	1118	2332	2857
ENSMUSG00000000325.16_Arvcf	93	112	91	76	106	132	100	82	495	353	351	457	273	515	400
ENSMUSG00000000326.13_Comt	906	1150	1150	1250	1087	1116	1065	837	2466	2214	2912	2863	2259	2790	2702
ENSMUSG00000000339.14_Rtca	243	372	313	330	340	301	333	233	445	505	583	530	523	539	529
ENSMUSG00000000340.10_Dbt	447	533	446	549	523	615	511	388	463	362	396	431	378	601	401
ENSMUSG00000000346.9_Dazap2	4777	5951.76	5666.93	5925.92	5632.91	5959	6080.94	4762	5095.92	5281	5483	5390	5368	6055	5359.89
ENSMUSG00000000355.13_Mcts1	246	286	215	251	267	265	254	220	352	382	445	355	334	375	432
ENSMUSG00000000359.3_Rem1	13	34	20	12	21	9	21	11	19	22	45	23	50	24	18
ENSMUSG00000000365.9_Rnf17	1	3	2	4	1	0	2	1	3	2	0	0	2	4	0
ENSMUSG00000000374.8_Trappc10	1893	2354	2068	2460	2421	2061	2318	2109	1301	1474	1353	1328	1569	1787	1310
ENSMUSG00000000378.15_Ccm2	362	448	398	350	440	394	500	358	708	822	780	711	628	723	761
ENSMUSG00000000381.10_Wap	0	0	0	0	0	0	0	0	0	0	0	0	0	0	0
ENSMUSG00000000384.15_Tbrg4	638	828	640	967	835	677.07	778	652	783	897	1026.17	796	891.06	869	971
ENSMUSG00000000385.8_Tmprss2	9155	11799	12672	11855	14111	11920	13301	10080	5274	4868	6503	3945	8027	6684	6261
ENSMUSG00000000386.15_Mx1	37	26	14	19	43	36	40	29	65	9	16	9	55	46	19
ENSMUSG00000000392.17_Fap	33	56	41	34	39	26	26	28	24	14	12	14	25	8	23
ENSMUSG00000000394.15_Gcg	293	295	242	526	655	312	303	460	0	0	2	0	72	19	12
ENSMUSG00000000399.10_Ndufa9	1711	2307	1855	2513	2138	1864	2021	1616	1322	1500	1583	1248	1821	1712	1612
ENSMUSG00000000402.2_Egfl6	1	3	1	7	0	1	6	3	24	3	16	82	21	10	28
ENSMUSG00000000409.14_Lck	129	115	83	45	83	42	183	85	112	92	144	199	194	287	171
ENSMUSG00000000411.7_Tssk3	0	0	0	0	0	0	0	0	1	0	0	2	0	0	0
ENSMUSG00000000416.16_Cttnbp2	231	276	271	312	167	205	227	219	107	60	105	150	130	162	146
ENSMUSG00000000420.15_Galnt1	1616	2066	1600	2017	2500	2139	2147	1973	2976	3915	4138	3778	3567	3591	3513
ENSMUSG00000000435.1_Myf5	0	0	0	0	0	0	0	0	0	0	0	0	0	0	0
ENSMUSG00000000439.9_Mkrn2	277	376	314	322	314	345	336	277	414	452	434	461	400	434	460
ENSMUSG00000000440.12_Pparg	448	486	403	560	502	490	475	389	155	385	425	173	466	322	362
ENSMUSG00000000441.17_Raf1	1642	2247	1917	1966	1971	1939	2123	1624	2197	2185	2096	2336	2038	2437	2214
ENSMUSG00000000486.13_Sept1	135	168	91	42	78	84	231	97	113	78	86	63	127	153	153
ENSMUSG00000000489.7_Pdgfb	51	121	78	49	124	83	51	78	595	880	1110	414	387	515	662
ENSMUSG00000000530.16_Acvrl1	187	349	216	136	289	177	159	227	426	409	647	404	510	455	634
ENSMUSG00000000531.5_Grasp	32	35	43	33	32	24	29	35	182	290	231	135	126	194	166
ENSMUSG00000000532.11_Acvr1b	1752	2158	2280	2225	2341	2763	2363	1933	856	993	886	920	1215	1293	1070
ENSMUSG00000000538.18_Tom1l2	1426	1804	1653	2016	1899	1891	1762	1391	709	615	687	730	830	831	662
ENSMUSG00000000544.14_Gpa33	8909	10100	10841	11816	11673	11199	11413	9579	3978	4633	4387	4195	8439	7135	5378
ENSMUSG00000000552.10_Zfp385a	60	135	91	30	65	41	69	58	264	98	188	271	191	181	165
ENSMUSG00000000555.8_Itga5	324	2808	661	365	1187	1052	1108	832	1370	3122	3192	1351	1223	1036	1790
ENSMUSG00000000560.9_Gabra2	1	4	0	0	0	0	0	0	0	0	0	0	0	0	0
ENSMUSG00000000561.14_Wdr77	462.72	599.9	590.51	583.29	404	466.64	537.97	501	1332.3	1592.28	1622.57	1227	1158	1386.69	1393.27
ENSMUSG00000000562.5_Adora3	6	3	6	4	6	9	6	7	4	10	8	8	11	6	4
ENSMUSG00000000563.17_Atp5f1	4903.28	5995.65	4950.54	7781.16	6721.48	5650.61	6094.4	4976.5	3304.48	4133.39	4233.34	3963.71	4865.74	4654.62	4182.62
ENSMUSG00000000567.5_Sox9	668	869	746	521	699	869	704	495	1700	2335	2358	1343	1447	2191	1859
ENSMUSG00000000568.15_Hnrnpd	929	1254	1097	1693	1042	1246	1305	959	1595	2083	1683	1953	1653	2051	1927
ENSMUSG00000000579.14_Dynlt1c	66.63	67.94	54.99	54.05	86.81	75.14	62.89	65.48	76.99	49.7	50.7	54.55	59.82	98.13	65.68
ENSMUSG00000000581.8_C1d	599	812	663	770	760	773	801	706	602	717	667	795	771	779	671
ENSMUSG00000000594.7_Gm2a	827	1101	782	620	738	763	940	686	1375	762	889	1015	1102	1217	1101
ENSMUSG00000000600.15_Krit1	362	481	382	339	453	455	460	318	767	545	579	619	484	667	565
ENSMUSG00000000605.9_Clcn4	1504	1880	1788	1942	1899	1950	2118	1543	1538	1575	1530	1828	1724	2007	1609
ENSMUSG00000000606.18_Vmn2r88	0	0	0	0	0	0	0	0	0	0	0	0	0	0	0
ENSMUSG00000000617.14_Grm6	4	3	0	3	1	0	3	0	0	1	0	1	0	0	0
ENSMUSG00000000627.15_Sema4f	18	11	9	9	11	8	8	7	78	44	87	26	28	46	45
ENSMUSG00000000628.10_Hk2	2015	2379	1852	3653	3008	2041	2863	3510	1726	2922	2872	2100	4183	4856	3584
ENSMUSG00000000631.20_Myo18a	3048	3026	3407	4038	3500	3262	3294	2924	2212	2273	2514	2205	3032	3128	2284
ENSMUSG00000000632.13_Sez6	16	14	9	10	12	9	7	9	1	2	0	0	0	1	0
ENSMUSG00000000673.9_Haao	39	30	14	8	6	5	74	9	8	3	1	2	13	6	12
ENSMUSG00000000682.7_Cd52	583	537	334	97	335	225	995	357	384	81	134	211	569	406	388
ENSMUSG00000000686.11_Abhd15	5	11	9	13	22	8	26	20	55	19	23	64	48	51	42
ENSMUSG00000000690.5_Hoxb6	2	11	9	8	10	4	3	3	4	2	1	5	1	7	3
ENSMUSG00000000693.10_Loxl3	22	89	42	20	29	31	46	42	142	117	133	99	115	113	126
ENSMUSG00000000701.8_Tcl1b5	0	0	0	0	0	0	0	0	0	0	0	0	0	0	0
ENSMUSG00000000706.16_Btn1a1	16	13	3	2	91	36	27	11	1	1	7	3	19	2	5
ENSMUSG00000000708.14_Kat2b	877	1232	839	972	1368	1164	1115	914	675	557	664	740	765	791	724
ENSMUSG00000000711.3_Rab5b	1745.76	2161.87	1796	1881.01	2049	2059	2035.66	1714.88	2021.88	1976.9	1861.12	2276.82	1560.79	2379	1858
ENSMUSG00000000724.10_Cryba1	0	0	0	0	0	0	0	0	0	0	0	0	0	0	0
ENSMUSG00000000730.13_Dnmt3l	6	2	2	4	1	6	3	1	15	14	17	29	25	15	19
ENSMUSG00000000731.15_Aire	5	2	0	0	5	2	0	1	4	1	3	1	0	4	10
ENSMUSG00000000732.9_Icosl	330	568	390	383	372	387	641	350	173	132	121	134	222	192	187
ENSMUSG00000000738.18_Spg7	976	1284	1130	1268	1202	1111	1168	934	1445	1507	1453	1392	1473	1603	1458
ENSMUSG00000000739.14_Sult5a1	0	11	1	0	4	0	3	4	1	2	4	1	2	0	0
ENSMUSG00000000740.12_Rpl13	5785.09	7486.93	5840.61	6366.99	5741.59	6438.59	6354.47	4720.35	7921.77	8565.12	10439.5	8303.84	8138.01	7870.03	9955.59
ENSMUSG00000000743.9_Chmp1a	3273	3775.97	4103.72	3861	4058	4071.99	3816.98	2822	2579	2695.08	2768	2729	3365.98	3060.17	2706.99
ENSMUSG00000000751.13_Rpa1	535	719	506	632	627	558	738	632	1465	1779	1514	1537	1464	1728	1425
ENSMUSG00000000753.15_Serpinf1	39	331	185	19	70	47	79	103	60	91	95	77	113	94	93
ENSMUSG00000000759.14_Tubgcp3	348	451	398	466	405	441	394	402	751	613	679	577	528	645	653
ENSMUSG00000000766.18_Oprm1	1	0	0	1	0	1	0	0	0	0	0	0	0	0	0
ENSMUSG00000000776.13_Polr3d	189	230	199	196	214	213	206	193	430	331	448	470	342	407	398
ENSMUSG00000000782.15_Tcf7	158	157	115	94	82	69	249	74	1199	1198	1370	1734	806	1097	1190
ENSMUSG00000000787.12_Ddx3x	5074	6373	6555	7141	6012	5704	6163	5504	7838	10671	9510	11468	7444	9573	8690
ENSMUSG00000000791.9_Il12rb1	9	10	11	3	6	2	10	12	25	4	8	19	46	38	25
ENSMUSG00000000792.2_Slc5a5	9	7	4	2	23	12	12	11	8	4	10	4	7	16	22
ENSMUSG00000000794.9_Kcnn3	58	159	48	62	56	79	38	35	16	10	2	12	11	6	4
ENSMUSG00000000804.14_Usp32	666	763	795	916	830	739	780	719	813	909	807	872	643	890	735
ENSMUSG00000000805.18_Car4	7494	9062	9387	20590	18809	8835	11412	10130	9	16	8	8	1248	117	183
ENSMUSG00000000811.13_Txnrd3	126	181	188	165	147	173	179	109	254	214	210	303	197	199	212
ENSMUSG00000000817.10_Fasl	2	0	0	0	7	4	6	0	2	0	0	0	6	0	1
ENSMUSG00000000823.16_Zfp512b	325	424	430	336	377	372	394	340	520	299	325	472	359	476	379
ENSMUSG00000000826.16_Dnajc5	2888	3760	3893	4686	3235	3673	3322	2716	3077	3145	3040	3138	2866	3686	2855
ENSMUSG00000000827.18_Tpd52l2	834	1055	1067	871	940	1129	953	765	1433	1440	1668	1551	1290	1350	1409
ENSMUSG00000000838.17_Fmr1	922	1206	1280	1083.02	1071	1154.03	1173	947.02	967	1255	1174	1069	1040	1157.02	1033
ENSMUSG00000000861.15_Bcl11a	158	149	129	99	124	131	243	102	276	536	578	208	324	403	384
ENSMUSG00000000869.12_Il4	1	0	0	0	0	2	0	0	0	0	1	0	0	2	0
ENSMUSG00000000876.11_Pxmp4	304	379	295	631	477	316	412	316	203	134	180	202	248	258	212
ENSMUSG00000000881.12_Dlg3	1002	1339	1137	1463	1416	1275	1314	1220	795	776	836	861	1022	1030	857
ENSMUSG00000000884.17_Gnb1l	15	27	32.32	57	45	27	25	36	95	104	112	148.84	99	107	112.75
ENSMUSG00000000889.8_Dbh	19	38	13	34	33	34	3	32	1	0	0	0	1	0	0
ENSMUSG00000000901.17_Mmp11	26	56	34	33	42	24	16	11	268	215	189	323	183	278	262
ENSMUSG00000000902.13_Smarcb1	561	799	641	684	642	665	760	540	1479	1435	1591	1406	1334	1551	1546
ENSMUSG00000000903.3_Vpreb3	18	32	12	3	11	6	48	17	0	0	1	0	1	2	1
ENSMUSG00000000915.15_Hip1r	1017	1030	894	847	1103	1066	1024	784	671	904	867	645	961	995	918
ENSMUSG00000000916.15_Nsun5	54	87	85	63	90	59	79	58	142	159	165	128	158	160	163
ENSMUSG00000000934.9_Top1mt	98	105	88	123	81	126	80	88	308	232	305	270	260	254	242
ENSMUSG00000000938.11_Hoxa10	520	588	481	493	614	498	589	390	1236	1193	2020	1246	1332	1282	1432
ENSMUSG00000000942.10_Hoxa4	8	9	6	8	9	12	4	6	6	4	11	8	6	6	13
ENSMUSG00000000948.16_Gm38393	9.17	7	2	8	16	6	1	4	37	22	23	18	11	17	26
ENSMUSG00000000957.11_Mmp14	1063	1517	1004	1070	1279	1201	1064	1175	7691	8654	9569	8672	6083	8457	8062
ENSMUSG00000000958.10_Slc7a7	529	570	561	504	616	747	668	562	640	959	903	658	913	796	880
ENSMUSG00000000959.7_Oxa1l	837	932	883	855	872	874	889	616	1083	1050	1162	1026	1007	1180	1231
ENSMUSG00000000976.13_Heatr6	259	359	250	294	264	264	318	256	452	458	477	319	364	507	489
ENSMUSG00000000982.5_Ccl3	0	0	4	8	77	25	20	8	194	23	973	35	76	150	364
ENSMUSG00000000983.13_Wfdc18	352	268	95	97	292	541	588	490	2403	3793	3732	2395	4668	5210	4951
ENSMUSG00000001014.6_Icam4	0	5	0	2	3	3	2	0	6	5	8	2	8	6	4
ENSMUSG00000001016.12_Ilf2	564	749	637	657	646	640	685	612	1945	2378	2078	2198	1543	1974	2019
ENSMUSG00000001017.15_Chtop	1349	1726	1417	1595	1515	1531	1640	1263	2667	2936.7	3102.99	3238	2465.54	3194	2779
ENSMUSG00000001018.15_Snapin	266	356	308	305	342	333	302	246	475	362	327	483	396	479	477
ENSMUSG00000001020.8_S100a4	160	636	263	90	118	177	252	158	240	231	286	410	283	307	251
ENSMUSG00000001021.12_S100a3	0	0	1	0	1	4	0	3	5	2	6	12	4	4	5
ENSMUSG00000001023.10_S100a5	0	0	0	0	0	0	0	0	1	0	0	0	0	0	0
ENSMUSG00000001025.8_S100a6	15679	21983	21690	19647	17053	23853	19186	14664	19967	17795	21259	27319	20361	16926	17381
ENSMUSG00000001027.7_Scn4a	12	15	5	1	2	5	22	3	0	0	1	0	0	0	0
ENSMUSG00000001029.15_Icam2	48	35	22	11	35	94	63	29	34	62	50	29	52	35	57
ENSMUSG00000001034.17_Mapk7	196	239	183	155	247	271	250	198	344	376	365	340	319	469	472
ENSMUSG00000001036.17_Epn2	298	560	391	342	402	447	386	374	918	819	904	1040	747	874	917
ENSMUSG00000001039.12_B9d1	56	61	46	31	58	73	48	34	178	139	163	148	137	164	185
ENSMUSG00000001052.15_Sec24b	734	944	864	753	690	707	741	683	1110	1227	1308	969	1037	1302	1162
ENSMUSG00000001053.15_N4bp3	128	109	107	89	135	129	166	108	487	787	768	600	529	561	625
ENSMUSG00000001054.9_Rmnd5b	263	353	277	284	314	307	347	250	481	538	463	559	442	543	573
ENSMUSG00000001056.3_Nhp2	319	425	342	516	397	386	352	336	1301	1492	1654	1425	1430	1368	1522
ENSMUSG00000001062.18_Vps9d1	248	247	274	258	237	242	267	187	256	178	188	246	210	218	215
ENSMUSG00000001065.15_Zfp276	190	290	250	225	260	236	242	226	354	208	233	217	271	283	296
ENSMUSG00000001076.7_C1ql4	0	0	0	0	0	0	0	0	0	0	0	0	0	0	0
ENSMUSG00000001082.12_Mfsd10	192	320	245	193	238	290	278	216	701	636	768	653	588	662	791
ENSMUSG00000001089.14_Luzp1	2307	2883	2808	3163	3047	2995	3141	2472	1501	2061	2052	1419	1776	2097	1511
ENSMUSG00000001095.5_Slc13a2	1635	1279	553	1486	2135	1036	1358	1332	4	2	5	1	715	244	65
ENSMUSG00000001098.15_Kctd10	1988	2902	2653	2540	2487	2234	2484	2029	2715	3184	3132	2557	2760	3068	2746
ENSMUSG00000001100.10_Poldip2	602	776	692	854	694	697	706	596	1113	1134	1096	1166	1070	1208	1179
ENSMUSG00000001103.7_Sebox	0	0	0	0	0	0	0	0	0	0	0	0	0	0	0
ENSMUSG00000001105.15_Ift20	405	533	381	586	614	605	516	518	627	591	648	837	636	692	652
ENSMUSG00000001119.7_Col6a1	1159	3527	1511	628	1286	1173	1282	1504	3281	3276	3122	3383	1651	2223	1960
ENSMUSG00000001120.15_Pcbp3	35	72	32	55	36	48	20	40	39	33	34	39	46	40	33
ENSMUSG00000001123.15_Lgals9	970	1007	545	745	1805	1472	1277	1129	3016	2570	2971	1991	3885	3522	3103
ENSMUSG00000001127.12_Araf	826	1064	855	979	1150	977	987	757	1109	864	978	856	1058	1089	1127
ENSMUSG00000001128.7_Cfp	160	266	152	48	162	484	241	195	307	159	242	248	447	306	372
ENSMUSG00000001131.11_Timp1	23	121	19	30	40	52	32	83	330	437	548	498	334	336	445
ENSMUSG00000001134.9_Uxt	176.94	215	213.95	265	240.86	228	247.67	189.86	199	221	231	257.93	268.96	253.97	260.9
ENSMUSG00000001138.13_Cnnm3	347	413	321.05	264	320	338	340	284	672	569	598	469	471	596	459
ENSMUSG00000001143.13_Lman2l	224	259	185	272	321	246	242	228	413	340	471	370	449	510	450
ENSMUSG00000001150.7_Mcm3ap	512	694	588	584	590	577	717	518	759	843	874	751	704	965	782
ENSMUSG00000001151.10_Pcnt	585	721	682	586	616	617	685	585	507	613	578	479	540	650	520
ENSMUSG00000001155.13_Ftcd	0	0	0	0	0	0	0	0	0	0	0	0	0	0	0
ENSMUSG00000001156.9_Mxd1	8148	10801	8013	6705	11341	11076	10635	8652	1566	1443	1607	1312	5385	3150	2054
ENSMUSG00000001157.13_Gmcl1	505	617	471	634	645	547	676	536	995	884	907	1074	765	1002	988
ENSMUSG00000001158.13_Snrnp27	282	400	280	363	361	363	372	251	510	517	554	619	507	517	595
ENSMUSG00000001166.17_Oas1c	49	52	34	59	51	62	53	43	33	20	12	29	44	35	34
ENSMUSG00000001168.16_Oas1h	0	0	0	0	0	0	0	0	0	0	0	0	0	0	0
ENSMUSG00000001173.15_Ocrl	268	374	297	420	385	384	352	285	508	478	502	464	374	590	417
ENSMUSG00000001175.14_Calm1	9767	13602	11733	13067	12856	13095	13811	11120	13657	13277	13351	12585	13273	15789	11640
ENSMUSG00000001211.15_Agpat3	691	836	711	810	863	729	685	638	1373	1265	1407	1498	1261	1591	1447
ENSMUSG00000001225.12_Slc26a3	8054	7706	13053	10939	7068	8611	7798	4571	10	6	0	4	756	352	72
ENSMUSG00000001227.12_Sema6b	65	82	86	79	76	117	76	75	116	129	173	181	140	153	175
ENSMUSG00000001228.14_Uhrf1	255	353	177	419	440	308	406.96	577	1015.98	1852	1594.92	1121.97	1541	1641	1307.94
ENSMUSG00000001229.9_Dpp9	528	635	591	574	534	518	579	596	956	934	1118	887	934	1235	1005
ENSMUSG00000001240.13_Ramp2	62.67	157	86	63	118	91.27	82	97	100.34	108	93	94.29	130	111	120.59
ENSMUSG00000001247.16_Lsr	2688	3336	3605	2573	2607	3506	3319	2505	4754	5582	7000	5953	4791	5566	6036
ENSMUSG00000001248.15_Gramd1a	221	287	147	112	201	123	232	171	896	620	814	834	533	781	1005
ENSMUSG00000001249.14_Hpn	124	128	95	135	75	167	95	144	126	62	127	224	133	128	203
ENSMUSG00000001260.10_Gabrg1	0	0	0	0	0	0	0	0	0	0	0	0	0	0	0
ENSMUSG00000001270.9_Ckb	488	2270	997	418	822	685	781	552	341	441	592	191	939	446	589
ENSMUSG00000001280.13_Sp1	1675	2147	1965	1893	1890	2050	2112	1674	2069	2219	2267	2003	2049	2479	2120
ENSMUSG00000001281.10_Itgb7	230	218	124	30	112	115	307	121	148	20	59	29	310	290	240
ENSMUSG00000001285.12_Myg1	232.71	328.28	216.4	287.79	273.68	288.45	311.08	251.5	467.95	426.17	495.71	488.82	468.51	476.79	483.13
ENSMUSG00000001288.15_Rarg	142	251	134	127	182	187	185	110	594	575	647	847	353	580	495
ENSMUSG00000001289.12_Pfdn5	1520.29	1982.84	1773.6	1791.21	1623.32	1777.46	1734.89	1186.41	1878.07	1762.79	1914.29	1941.18	2028.44	1992.16	1973.83
ENSMUSG00000001300.16_Efnb2	1818	1800	1697	2023	2073	2089	1926	1523	1361	1101	1506	978	1443	1512	1113
ENSMUSG00000001305.5_Rrp15	124	159	191	189	128	146	178	142	274	410	351	310	278	349	337
ENSMUSG00000001313.12_Rnd2	34	60	41	51	54	40	26	43	143	75	84	176	87	96	122
ENSMUSG00000001323.17_Srr	298	415	344	552	402	382	386	311	202	192	173	218	231	282	201
ENSMUSG00000001333.9_Sync	21	56	31	14	38	33	64	33	10	5	9	9	14	10	12
ENSMUSG00000001334.9_Fndc5	23	68	37	46	43	55	58	28	55	62	45	131	49	92	69
ENSMUSG00000001348.15_Acp5	3380	4154	3463	4310	4710	4502	4702	3185	1235	861	1003	1076	2236	1548	1439
ENSMUSG00000001349.5_Cnn1	2315	14902	4679	2408	8932	6586	6917	4547	53	63	71	36	367	111	67
ENSMUSG00000001366.14_Fbxo9	602	723	714	803	779	789	743	655	382	406	433	463	465	513	489
ENSMUSG00000001376.17_Vps50	447	675	617	621	682	777	719	545	679	787	798	695	697	775	715
ENSMUSG00000001380.7_Hars	598	851	690	852	733	850	769	626	1223	1393	1358	1497	1154	1366	1205
ENSMUSG00000001383.9_Zmat2	1057	1493	1180	1246	1198	1182	1217	1110	1818	1888	1907	1954	1802	1927	1961
ENSMUSG00000001403.13_Ube2c	256	306	345	146	312	289	231	250	565	1231	1125	636	846	666	1097
ENSMUSG00000001415.10_Smg5	854	1025	1093	1021	1135	967	1023	1061	1577	1835	1763	1991	1417	1653	1636
ENSMUSG00000001416.13_Cct3	1609	2241	1825	2248	2010	1936	2090	1858	5298	5881	6404	5931	5379	5774	5684
ENSMUSG00000001418.13_Glmp	1269	1578	1444	1332	1682	1608	1568	1193	2416	2178	2858	2617	2285	2651	2917
ENSMUSG00000001419.17_Mef2d	1544	1957	1843	1541	1638	1664	1675	1300	1144	1093	1404	1059	1292	1323	1162
ENSMUSG00000001420.13_Tmem79	430	635	563	577	524	562	587	430	685	737	813	740	630	655	644
ENSMUSG00000001424.14_Snd1	1273	1508	1117	1549	1664	1636	1789	1749	3023	3806	4200	3163	3925	4098	3977
ENSMUSG00000001435.15_Col18a1	526	886	423	623	625	474	479	992	6920	6145	8498	8347	5473	6299	6062
ENSMUSG00000001436.15_Slc19a1	123	194	259	265	187	192	164	152	230	309	316	299	241	280	319
ENSMUSG00000001440.5_Kpnb1	2815	4069	3637	3598	3200	3125	3601	3310	5878	8046	8016	6228	6162	7270	6591
ENSMUSG00000001441.13_Npepps	1484	1882	1622	1616	1644	1733	1887	1404	1796	2533	2645	1474	1840	2053	2129
ENSMUSG00000001444.2_Tbx21	10	7	4	3	7	4	9	10	3	0	0	1	9	9	4
ENSMUSG00000001445.10_Mrpl10	635	877	712	826	807	827	798	600	1004	1007	1155	856	943	1116	962
ENSMUSG00000001467.5_Cyp51	1172	2239	1623	2651	2641	2600	2954	2319	2683	3552	3607	3397	3711	3506	3531
ENSMUSG00000001472.17_Tcf25	2818	3491	3258	3052	3422	3287	3297	2613	3571	3576	3868	3407	3437	3699	4054
ENSMUSG00000001473.7_Tubb6	175	708	247	196	278	261	239	270	1172	1892	1955	1587	970	1107	1327
ENSMUSG00000001482.15_Def8	231	301	240	398	308	255	246	278	684	505	529	875	551	709	616
ENSMUSG00000001493.9_Meox1	39	60	42	37	70	29	43	37	145	104	192	148	141	192	193
ENSMUSG00000001494.6_Sost	0	0	0	0	0	0	0	0	0	0	0	0	0	0	0
ENSMUSG00000001496.15_Nkx2-1	0	0	0	0	0	0	0	0	0	0	0	0	0	0	0
ENSMUSG00000001497.18_Pax9	0	8	0	0	2	1	0	1	1	0	1	0	5	0	1
ENSMUSG00000001504.10_Irx2	0	3	1	4	0	0	1	0	4	2	2	0	0	0	3
ENSMUSG00000001506.10_Col1a1	1334	8886	2014	567	1393	1281	1397	1695	9102	23515	18275	5537	10625	9072	9628
ENSMUSG00000001507.16_Itga3	1863	2303	2489	1906	2306	2172	2304	2157	1747	2354	2324	2079	2660	2886	2056
ENSMUSG00000001508.15_Sgca	3	28	18	3	13	5	16	4	1	0	0	0	0	0	0
ENSMUSG00000001510.8_Dlx3	2	1	3	6	4	1	6	1	376	69	93	607	127	240	212
ENSMUSG00000001517.14_Foxm1	157	170	212	106	211	131	143.97	177	506.97	760	712	424	545	555	664
ENSMUSG00000001518.12_Itfg2	175	244	180	202	196	232	174	158	389	313	324	426	324	360	360
ENSMUSG00000001520.12_Nrip2	2	20	8.66	3.74	5.28	3	4	5	8	1	3	9	17	9	5
ENSMUSG00000001521.12_Tulp3	73	123	62	74	114	107	78	109	559	611	547	702	457	747	565
ENSMUSG00000001524.14_Gtf2h4	165	199	203	192	187	204	179	173	236	276	327	331	322	322	299
ENSMUSG00000001525.10_Tubb5	2328	3514	2749	2574	2899	2460	2552	2968	13056	18463	19547	15853	13370	15163	16670
ENSMUSG00000001542.7_Ell2	995	1028	905	870	1297	1269	1106	935	656	903	1122	565	835	819	825
ENSMUSG00000001552.14_Jup	3507	4036	4744	3957	4352	4222	4099	3229	5892	7457	7423	6062	5767	7032	5682
ENSMUSG00000001555.10_Fkbp10	117	415	157	70	129	105	131	153	514	680	666	550	426	421	505
ENSMUSG00000001558.5_Klhl10	0	0	0	0	1	2	1	0	6	0	0	0	3	3	4
ENSMUSG00000001566.9_Mnx1	18	27	34	5	10	16	30	5	55	25	11	44	34	60	29
ENSMUSG00000001569.10_Nom1	395	566	537	477	421	498	556	488	809	903	838	870	664	906	841
ENSMUSG00000001576.15_Ergic1	1387	1703	1306	1510	1867	1868	1515	1546	2307	2703	2844	2473	2358	2652	2489
ENSMUSG00000001583.13_Tnk1	400	501	565	441	487	569	562	474	612	667	615	646	529	848	789
ENSMUSG00000001588.12_Acap1	144	134	68	24	56	49	243	70	51	7	30	19	109	91	82
ENSMUSG00000001604.14_Tcea3	498	461	379	447	649	586	518	358	10	6	13	3	158	54	25
ENSMUSG00000001622.15_Csn3	1	0	0	0	0	0	2	5	0	0	1	0	0	0	0
ENSMUSG00000001627.12_Ifrd1	532	604	682	1127	682	685	675	539	543	680	914	647	622	639	680
ENSMUSG00000001630.13_Stk38l	1022	1628.99	1220.87	1421.7	1574.87	1858.95	1578	1257	2238.94	2313.89	2998.04	2581.87	2107.78	2896.88	2573.96
ENSMUSG00000001632.16_Brpf1	439	562	458	531	550	565	586	511	892	958	901	856	753	970	845
ENSMUSG00000001642.18_Akr1b3	1311.41	1694.86	1445.57	2072.11	1444.09	1578.97	1517.25	1332.94	1516.8	1620	1609.49	1229.39	1668.27	1583.16	1479.7
ENSMUSG00000001655.6_Hoxc13	0	0	0	0	0	0	0	0	0	0	0	0	0	0	0
ENSMUSG00000001656.3_Hoxc11	0	0	1	0	0	0	0	0	0	0	0	0	0	0	0
ENSMUSG00000001657.7_Hoxc8	0	0	0	0	0	0	0	1	0	0	0	0	0	0	0
ENSMUSG00000001661.5_Hoxc6	0	0	0	0	0	0	1	0	0	0	0	0	0	0	0
ENSMUSG00000001663.10_Gstt1	193	309	272	241	185	207	223	178	50	25	64	34	134	100	87
ENSMUSG00000001665.11_Gstt3	747	1090.7	877.68	944	1065	1134	1023.78	735	214	304	358	147	555	339	351
ENSMUSG00000001666.8_Ddt	306	399.85	359.8	412	471	367	468.86	288	420	341	334	331	426	399	409
ENSMUSG00000001670.13_Tat	539	436	425	495	608	632	460	423	37	21	20	32	248	250	89
ENSMUSG00000001672.14_Marveld3	1126	1260	1476	872	1233	1180	1264	938	1064	899	888	820	1026	1243	975
ENSMUSG00000001674.11_Ddx18	404.46	515.1	454.78	446	391.72	460	548.57	421.75	1224.48	1356.48	1398.75	1160.48	1023.63	1282.9	1265.04
ENSMUSG00000001687.15_Ubl3	1367	1529	1465	1468	1568	1644	1716	1271	999	957	906	1109	1133	1192	940
ENSMUSG00000001700.10_Gramd3	644	755	532	755	971	781	840	781	363	566	504	415	775	813	842
ENSMUSG00000001707.8_Eef1e1	161	217	165	231	173	185	203	229	477	612	684	613	443	536	561
ENSMUSG00000001729.14_Akt1	2312	2920	3006	2537	2764	2832	2666	2486	4621	5540	5575	5180	4319	5121	4746
ENSMUSG00000001739.14_Cldn15	1031	1134	712	883	2226	1345	1248	1082	77	29	34	31	590	270	158
ENSMUSG00000001741.12_Il16	244	248	129	53	133	99	403	135	146	28	62	72	161	137	101
ENSMUSG00000001750.16_Tcirg1	325	353	288	315	439	359	356	360	1157	592	805	804	864	808	1071
ENSMUSG00000001751.9_Naglu	296	396	280	326	440	392	435	288	493	399	448	528	498	548	483
ENSMUSG00000001755.12_Coasy	367	497	411	524	522	512	511	409	777	739	769	938	760	754	826
ENSMUSG00000001761.7_Smo	406	501	433	460	519	518	485	560	1088	1146	1266	1187	960	1464	1101
ENSMUSG00000001763.14_Tspan33	311	379	426	532	322	357	271	270	53	44	76	35	105	55	98
ENSMUSG00000001767.5_Crnkl1	393	561	486	424	436	499	519	395	785	789	842	773	668	847	715
ENSMUSG00000001768.16_Rin2	1315	1812	1674	1659	1547	1684	1574	1247	3415	3205	3310	3621	2554	3547	2974
ENSMUSG00000001773.14_Folh1	0	0	0	0	0	0	0	1	0	0	0	0	2	0	0
ENSMUSG00000001774.8_Chordc1	637	891	649	554	655	630	778	662	1671	1697	2148	1412	1236	1768	1676
ENSMUSG00000001783.3_Rtcb	2382	2979	2882	3124	2655	2996	2939	2131	3040	3659	3615	3368	3644	3598	3765
ENSMUSG00000001785.13_Pwp1	338	470	439	379	357	414	482	347	724	786	748	714	691	851	789
ENSMUSG00000001786.14_Fbxo7	202	247	227	271	253	288	280	185	243	197	211	252	214	231	262
ENSMUSG00000001794.13_Capns1	3143	4486	3682	3310	4196	4469	3910	3349	6453	6510	7399	6476	6394	6482	6698
ENSMUSG00000001802.16_Lrp3	28	79	52	38	52	31	25	53	66	26	65	75	68	74	89
ENSMUSG00000001804.9_Dsg4	1	2	0	1	0	0	0	0	320	182	118	143	30	42	44
ENSMUSG00000001815.15_Evx2	75	78	100	17	6	72	68	48	195	259	16	115	20	159	43
ENSMUSG00000001819.4_Hoxd13	1644	2094	2240	138	115	2322	2471	1745	2299	3783	235	1663	203	2298	715
ENSMUSG00000001823.5_Hoxd12	28	110	155	6	4	73	133	80	0	3	0	1	1	21	56
ENSMUSG00000001827.12_Folr1	2	5	2	5	0	12	10	6	0	0	1	0	1	3	0
ENSMUSG00000001829.17_Clpb	377	450	353	464	435	423	437	378	513	612	648	591	664	623	759
ENSMUSG00000001833.17_Sept7	1442	2195	1662	1524	1825	1709	2030	1517	2545	3087	3028	2953	2344	3073	2688
ENSMUSG00000001844.10_Zdhhc4	249	362	304	298	283	338	288	229	358	311	294	358	377	383	381
ENSMUSG00000001847.14_Rac1	6083	7617	7068	7114	6956	7478	7508	5939	6277	7266	7724	6152	8076	7959	7242
ENSMUSG00000001855.15_Nup214	493	591	540	492	455	490	631	455	1027	1041	1092	920	829	1117	1068
ENSMUSG00000001864.13_Aif1l	9	23	14	17	7	6	9	1	825	602	724	1596	489	1148	884
ENSMUSG00000001865.2_Cpa3	15	23	30	2	3	183	9	9	57	12	95	47	64	41	87
ENSMUSG00000001870.16_Ltbp1	208	681	326	215	320	393	372	251	836	531	646	978	683	1081	681
ENSMUSG00000001891.16_Ugp2	1979	2813	2104	3076	3233	2745	2648	2349	1254	1543	1616	1435	1898	1697	1469
ENSMUSG00000001901.15_Kcnh6	31	22	11	31	23	72	29	19	22	11	7	8	11	25	6
ENSMUSG00000001909.16_Trmt1	528	620	642	595	588	639	601	415	814	851	926	748	787	737	996
ENSMUSG00000001910.4_Nacc1	1439.95	1940	1868.95	1756	1838.63	1624	1746	1546	2618.77	2981.93	2933.85	2975.83	2454	2903.76	2703.81
ENSMUSG00000001911.16_Nfix	602	1021	757	510	583	712	640	581	1235	1435	1440	1303	1074	1737	1425
ENSMUSG00000001918.17_Slc1a5	1511	2147	1872	2089	1890	2232	2117	1479	2529	1568	1583	2482	1588	1977	2054
ENSMUSG00000001924.15_Uba1	3713	4491	4223	4252	4183	4322	4425	3874	6629	7971	8235	6445	6679	8101	7277
ENSMUSG00000001930.17_Vwf	244	429	240	217	462	199	316	452	1016	667	1014	974	1196	1401	1562
ENSMUSG00000001942.8_Siae	402	586	446	470	521	511	544	355	363	285	367	324	410	515	422
ENSMUSG00000001943.8_Vsig2	38	46	42	58	41	52	33	25	7	5	29	8	10	9	18
ENSMUSG00000001946.14_Esam	108	238	143	117	213	132	97	122	372	392	568	309	413	385	449
ENSMUSG00000001948.10_Spa17	7	20	22	13	8	18	4	5	36	25	32	41	18	31	33
ENSMUSG00000001962.8_Fam50a	362	603	458	413	417	439	535	368	661	700	840	660	598	709	717
ENSMUSG00000001964.14_Emd	397.13	726.65	546.49	474.02	524.72	497.94	568.16	364.63	784.43	1019.58	1126.69	922.03	783.19	912.12	1008.77
ENSMUSG00000001983.7_Taco1	158	158	142	219	174	132	186	140	147	173	197	166	155	182	161
ENSMUSG00000001985.9_Grik3	26	50	24	56	30	55	30	24	12	1	6	9	3	5	2
ENSMUSG00000001986.16_Gria3	29	106	39	34	53	38	37	39	87	16	54	64	66	73	59
ENSMUSG00000001988.9_Npas1	0	0	0	0	1	2	0	1	0	0	0	0	1	1	1
ENSMUSG00000001995.9_Sipa1l2	335	434	371	396	395	540	428	380	987	1133	948	943	605	930	726
ENSMUSG00000001998.15_Ap4e1	132	200	133	109	134	120	149	149	235	212	224	223	195	212	230
ENSMUSG00000001999.15_Blvra	212	269	222	234	251	249	252	208	323	346	368	361	422	345	323
ENSMUSG00000002006.12_Pdzd4	41	132	45	43	63	42	43	31	77	61	48	83	72	72	67
ENSMUSG00000002007.5_Srpk3	28	37	22	6	10	8	54	11	71	2	2	114	13	18	49
ENSMUSG00000002010.17_Idh3g	1571	2003	1736	2080	1814	1802	1911	1478	1552	1646	1801	1445	1759	1827	1799
ENSMUSG00000002012.13_Pnck	29	130	68	21	56	47	56	44	12	17	16	32	12	17	18
ENSMUSG00000002014.12_Ssr4	1729	1983	1704	1806	2461	2235	2138	2073	1566	1510	1851	1652	2020	1822	2044
ENSMUSG00000002015.5_Bcap31	1445	2257	1746	2093	2040	1973	1932	1450	2484	2176	2565	2451	2460	2773	2744
ENSMUSG00000002017.10_Fam98a	585	810	613	508	598	718	751	665	1002	1133	1117	887	953	1195	1037
ENSMUSG00000002020.15_Ltbp2	62	121	44	12	31	23	140	39	187	438	695	146	868	792	705
ENSMUSG00000002028.13_Kmt2a	1098	1149	953	938	833	1069	1261	888	1583	1545	1496	1069	975	1726	1254
ENSMUSG00000002031.12_Ift46	370	485	438	381	426	517	452	291	705	679	641	659	722	725	777
ENSMUSG00000002032.17_Tmem25	30	43	31	61	35	26	50	25	20	13	18	13	15	29	21
ENSMUSG00000002033.14_Cd3g	57	45	34	18	56	11	67	27	47	14	23	19	187	129	135
ENSMUSG00000002043.17_Trappc6a	485	665	626	600	773	771	706	528	607	613	855	532	774	657	808
ENSMUSG00000002052.6_Supt6	1445	1784	1704	1673	1449	1572	1670	1278	2026	2286	2399	1739	1829	2293	2075
ENSMUSG00000002055.9_Spag5	155	155	153	87	166	132	130	184	379	675	668	407	519	461	647
ENSMUSG00000002057.4_Foxn1	22	15	8	14	14	20	14	6	47	59	23	34	17	21	29
ENSMUSG00000002058.13_Unc119	711	893	827	802	747	854	887	658	279	267	260	371	432	382	370
ENSMUSG00000002059.18_Rab34	47	114	48	51	77	63	72	64	240	199	206	250	203	174	231
ENSMUSG00000002064.10_Sdf2	1008	1296	1139	1182	1325	1218	1226	968	1138	1153	1263	1024	1208	1202	1334
ENSMUSG00000002068.16_Ccne1	47	72	33	77	92	46	60	96	272	372	367	307	327	389	275
ENSMUSG00000002076.12_Hsf2bp	7	3	12	5	8	5	10	12	9	19	16	16	32	24	11
ENSMUSG00000002083.13_Bbc3	65	58	75	56	85	71	64	55	173	113	153	183	142	144	142
ENSMUSG00000002100.15_Mybpc3	1	0	0	0	0	0	2	1	4	0	3	0	0	0	1
ENSMUSG00000002102.15_Psmc3	1602	2203	1863	1730	1906	2013	2023	1628	3052	3328	3650	3103	3286	3401	3195
ENSMUSG00000002103.15_Acp2	602	818	697	693	762	747	805	598	953	713	729	965	894	994	899
ENSMUSG00000002104.11_Rapsn	5	3	3	0	0	1	4	1	19	5	4	14	14	12	18
ENSMUSG00000002105.15_Slc39a13	93	223	114	106	159	130	126	124	391	241	333	439	284	312	370
ENSMUSG00000002107.18_Celf2	313	522	268	122	239	226	467	240	307	134	240	215	358	388	339
ENSMUSG00000002108.10_Nr1h3	346	362	413	533	292	404	441	345	145	72	99	145	232	184	202
ENSMUSG00000002109.14_Ddb2	113	104	90	111	101	116	120	87	169	123	133	96	114	82	142
ENSMUSG00000002111.8_Spi1	104	129	82	21	104	80	129	103	204	90	120	195	256	193	203
ENSMUSG00000002129.11_Sf3a1	847	1137	1027	976	946	914	988	933	1780	2182	2199	1642	1598	2094	1957
ENSMUSG00000002147.18_Stat6	1420	1666	1493	1302	1452	1428	1716	1199	1886	2171	2098	1817	1715	2016	1969
ENSMUSG00000002190.13_Clgn	4	10	3	7	6	4	3	3	2	1	3	3	2	5	2
ENSMUSG00000002204.9_Napsa	195	222	124	31	90	77	311	97	68	22	33	57	112	80	71
ENSMUSG00000002205.16_Vrk3	788	835	719	786	835	932	863	587	654	755	733	593	786	792	771
ENSMUSG00000002210.11_Smg9	341	421	435	280	351	399	328	281	548	636	565	615	584	624	608
ENSMUSG00000002221.11_Paxip1	363	490	436	501	404	432	408	423	618	706	679	582	545	698	607
ENSMUSG00000002222.14_Rmnd5a	2630	3176	2612	2591	2949	2871	3016	2187	2512	2415	2385	2811	2211	3142	2368
ENSMUSG00000002227.15_Mov10	449	386	259	324	799	389	498	431	453	255	291	337	571	569	454
ENSMUSG00000002228.7_Ppm1j	163	144	130	115	300	161	168	195	48	77	103	37	315	138	157
ENSMUSG00000002233.13_Rhoc	2981	3429	3427	3367	3405	3229	3276	2629	1658	1902	2512	2015	2745	2424	2359
ENSMUSG00000002240.12_Prr27	0	0	0	0	0	0	0	0	0	0	0	0	0	0	0
ENSMUSG00000002249.21_Tead3	338	432	330	336	359	314	313	288	404	376	389	456	299	429	375
ENSMUSG00000002250.16_Ppard	2272	2382	2444	2006	2769	2155	2452	2244	730	841	863	728	1306	1305	893
ENSMUSG00000002257.8_Def6	62	69	33	15	32	29	98	23	100	53	73	95	97	102	93
ENSMUSG00000002265.16_Peg3	89	132	74	122	112	117	69	94	55	31	31	87	60	52	28
ENSMUSG00000002266.17_Zim1	1	8	0	1	3	1	0	5	0	0	0	4	1	0	0
ENSMUSG00000002274.13_Metrn	24	50	21	36	37	23	32	26	48	62	57	56.82	67	53	57
ENSMUSG00000002279.19_Lmf1	278	330	260	307	386	340	317	241	446	331	405	478	511	458	553
ENSMUSG00000002280.11_Narfl	288	391	339	348	409	318	295	279	352	288	326	358	371	354	339
ENSMUSG00000002289.16_Angptl4	31	126	91	218	154	49	61	195	284	264	412	453	397	243	477
ENSMUSG00000002297.16_Dbf4	194	232	215	155	284	202	224	251	538	915	805	579	576	611	650
ENSMUSG00000002307.16_Daxx	366	439	416	403	405	443	411	373	562	594	656	516	568	702	515
ENSMUSG00000002308.16_Cd320	165	272	251	292	254	278	231	180	449	461	488	468	444	432	503
ENSMUSG00000002319.16_Ipo4	324	464.66	436.76	404	416.5	448	407	365	1052	999.91	1024.45	989.3	803	1042.88	909
ENSMUSG00000002320.15_Tm9sf1	1288	1700.22	1375.15	1799	2060.71	1675	1669	1603	1544	1545.37	1798.15	1695.76	1907	1948.4	1705
ENSMUSG00000002324.8_Rec8	18	31	18	34	34	19	21	8	896	725	1093	679	126	820	901
ENSMUSG00000002325.15_Irf9	443.98	460	268	359	563.81	587	586.35	429	1210	683	716	918	944	1126	1026
ENSMUSG00000002326.6_Gmpr2	229	305	278	261	283	295	249	227	466	512	504	481	431	525	472
ENSMUSG00000002329.7_Mdp1	836	1137	852	999	1305	1237	1236	861	664	564	524	704	901	737	721
ENSMUSG00000002332.16_Dhrs1	647	1013	933	860	866	887	880	710	942	1278	1376	1124	1050	1120	1122
ENSMUSG00000002341.8_Ncan	1	9	3	1	3	2	0	3	0	0	0	0	0	1	0
ENSMUSG00000002342.17_Tmem161a	383	474	412	437	375	473	356	327	482	459	488	558	446	528	519
ENSMUSG00000002343.11_Armc6	74	109	119	113	125	85	108	95	180	146	193	167	188	223	169
ENSMUSG00000002345.18_Borcs8	174	223	217	178	210	212	273	140	333	268	321	271	319	366	317
ENSMUSG00000002346.16_Slc25a42	237	258	247	259	230	240	243	162	126	62	71	45	74	95	83
ENSMUSG00000002365.10_Snx9	1406	1777	1400	1725	1469	1681	1686	1350	1442	1430	1558	1798	1416	1811	1503
ENSMUSG00000002372.9_Ranbp3	654	763	774	649	726	697	778	596	1329	1376	1445	1407	1221	1433	1345
ENSMUSG00000002379.7_Ndufa11	737	1072	885	1030	1106	871	781	705	745	833	826	919	945	862	830
ENSMUSG00000002384.2_Bmp8b	1	4	2	10.18	7	2.06	4	1	25	27	40	111	179.69	76	60
ENSMUSG00000002393.14_Nr2f6	494	611	534	648	536	582	589	388	731	752	1093	899	731	766	790
ENSMUSG00000002395.14_Use1	1086	1190	1157	1251	1222	1333	1204	912	874	792	806	973	983	1032	1006
ENSMUSG00000002396.8_Ocel1	179	150	167	184	165	196	200	115	75	31	46	65	83	85	73
ENSMUSG00000002409.18_Dyrk1b	179	243	182	144	202	190	174	127	304	309	355	302	303	375	277
ENSMUSG00000002413.15_Braf	365	583	470	429	443	443	456	390	563	609	589	528	450	543	575
ENSMUSG00000002416.13_Ndufb2	534	634	537.94	737	788	665	714.97	516	555	582	600	607	668	559	590
ENSMUSG00000002428.12_Hltf	536	545	366	484	612	637	631	506	678	679	706	673	670	829	731
ENSMUSG00000002455.14_Prpf6	761	968	978	952	726	863	935	628	1786	1466	1709	1953	1523	1740	1648
ENSMUSG00000002458.13_Rgs19	165	234	187	102	114	127	222	115	482	392	362	457	415	459	439
ENSMUSG00000002459.17_Rgs20	2	2	2	3	0	3	2	0	0	1	5	0	0	1	1
ENSMUSG00000002475.16_Abhd3	20	27	24	45	46	31	22	14	29	7	11	34	36	28	11
ENSMUSG00000002477.5_Snrpd1	362	497	392	564	410	392	463	388	1131	1420	1562	1396	1137	1109	1435
ENSMUSG00000002486.15_Tchp	63	91	59	68	66	77	65	66	183	158	134	152	134	177	146
ENSMUSG00000002489.16_Tiam1	100	119	128	101	115	71	106	102	530	845	620	549	417	660	544
ENSMUSG00000002496.10_Tsc2	695	841	748	803	864	781	754	720	1067	974	987	997	951	1106	1025
ENSMUSG00000002500.15_Rpl3l	0	1	2	0	0	3	2	0	0	0	0	0	0	0	2
ENSMUSG00000002504.15_Slc9a3r2	203	304	217	147	318	248	220	240	361	244	276	332	358	301	266
ENSMUSG00000002524.17_Puf60	1136	1626	1365	1497	1328	1475	1478	1173	2406	2561	2919	2502	2254	2736	2791
ENSMUSG00000002546.16_Golga2	1328	1606	1466	1489	1631	1558	1547	1371	1457	1422	1534	1477	1441	1638	1406
ENSMUSG00000002550.16_Uck1	337	470	413	325	476	388	468.94	354	578	496	542	534.86	555	633	587
ENSMUSG00000002565.16_Scin	1645	1876	1459	2615	2059	2487	1995	1824	48	39	53	71	272	178	123
ENSMUSG00000002578.17_Ikzf4	19	8	8	17	15	17	13	26	39	8	20	29	45	43	26
ENSMUSG00000002580.7_Mien1	814	1054	890	1209	1241	1371	1123	976	917	767	983	1036	1107	1006	1063
ENSMUSG00000002588.13_Pon1	0	0	1	1	0	1	0	2	0	0	0	0	0	0	0
ENSMUSG00000002602.16_Axl	636	1660	960	433	873	641	924	889	1833	1473	1719	1531	1639	1384	1427
ENSMUSG00000002603.15_Tgfb1	173	269	135	86	190	123	251	143	668	810	834	607	520	548	740
ENSMUSG00000002608.8_Ccdc97	582	698	640	584	665	618	720	464	928	887	959	838	777	1034	895
ENSMUSG00000002617.14_Zfp40	68	81	76	67	79	72	58	54	60	39	46	67	70	61	59
ENSMUSG00000002625.10_Akap8l	161	195	180	198	213	208	220	173	500	249	296	316	207	283	379
ENSMUSG00000002633.4_Shh	1	3	1	9	3	0	2	1	215	74	37	594	10	376	66
ENSMUSG00000002635.11_Pdcd2l	119	127	109	197	152	169	152	119	190	204	216	247	199	202	259
ENSMUSG00000002658.9_Gtf2f1	597	866	803	656	864	682	834	664	1221	1493	1556	1192	1263	1461	1426
ENSMUSG00000002660.8_Clpp	262	389	371	450	382	344	340	294	588	560	603	642	598	650	644
ENSMUSG00000002661.14_Alkbh7	128	164	137	154	137	128	135	92	111	76	110	118	112	102	138
ENSMUSG00000002664.2_Pspn	0	0	0	2	0	0	0	2	0	0	0	0	1	0	0
ENSMUSG00000002668.8_Dennd1c	64	54	21	17	36	24	72	41	206	133	151	167	104	185	176
ENSMUSG00000002679.14_Med6	179	220	191	217	259	214	274	188	344	414	423	435	367	370	386
ENSMUSG00000002688.8_Prkd1	31	58	70	34	43	40	36	41	262	306	199	307	201	225	326
ENSMUSG00000002699.13_Lcp2	86	119	57	46	106	71	160	99	365	169	393	222	315	304	412
ENSMUSG00000002718.14_Cse1l	653	902	764	739	740	747	852	812	1601	2140	2021	1620	1673	1997	1736
ENSMUSG00000002728.14_Naa20	552.63	721.93	660.68	847.69	795.96	651.66	646.4	644.73	806.49	752	816.43	779.37	802.21	775.52	810.78
ENSMUSG00000002731.6_Prkra	415	540	462	532	475	496	501	357	488	505	503	507	555	582	544
ENSMUSG00000002732.14_Fkbp7	61	128	86	41	57	54	55	52	88	72	77	73	106	72	69
ENSMUSG00000002733.8_Plekha3	622	783	613	819	867	714	791	570	603	631	667	659	628	708	633
ENSMUSG00000002741.9_Ykt6	1592	2101	2040	1895	2069	2082	1982	1726	2348	2879	3028	2543	2646	2669	2512
ENSMUSG00000002748.7_Baz1b	1400	1787	1498	1473	1552	1553	1924	1571	2946	3269	3335	2878	2545	3489	2978
ENSMUSG00000002763.16_Pex6	578	617	555	563	724	670	633	463	748	762	901	728	845	867	843
ENSMUSG00000002767.13_Mrpl2	417	549	458	550	475	550	508	390	544	602	643	592	673	658	607
ENSMUSG00000002768.8_Mea1	732	888	820	931	928	933	913	718	1329	1188	1231	1397	1249	1397	1331
ENSMUSG00000002769.9_Gnmt	2	1	6	0	0	3	3	4	6	4	11	16	7	10	13
ENSMUSG00000002771.12_Grin2d	48	47	54	45	49	44	59	54	25	19	17	18	18	31	14
ENSMUSG00000002778.14_Kdelr1	2133	2817	2295	2322	2662	2747	2617	2028	2389	2341	2641	2627	2607	2726	2539
ENSMUSG00000002781.19_Tmem143	226	252	186	246	225	184	230	179	212	188	205	151	203	269	216
ENSMUSG00000002791.17_Pdxk-ps	0	0	0	0	0	0	0	0	0	0	0	3	1	0	2
ENSMUSG00000002797.9_Ggct	68	66	35	65	50	54	75	57	68	78	61	61	63	63	71
ENSMUSG00000002799.6_Jag2	33	48	60	66	44	41	38	66	558	742	894	617	298	398	478
ENSMUSG00000002803.14_Btbd6	288	382	376	323	354	372	317	252	288	312	285	285	301	319	314
ENSMUSG00000002804.4_Nudt14	254	334	304	351	308	276	267	204	612	511	574	507	535	557	571
ENSMUSG00000002808.7_Epdr1	52	160	95	54	69	55	75	73	93	21	31	76	68	97	60
ENSMUSG00000002812.4_Flii	2304	2891	2888	2815	2636	2721	2802	2268	2121	2384	2509	2103	2412	2784	2373
ENSMUSG00000002814.15_Top3a	114	139	114	152	118	135	132	123	268	298	306	330	231	332	245
ENSMUSG00000002820.6_Atg4d	980	1124	986	1284	1414	1177	1079	901	533	602	672	658	858	827	687
ENSMUSG00000002825.8_Qtrt1	170	192	238	173	177	196	202	177	615	624	648	651	505	598	628
ENSMUSG00000002831.13_Plin4	60	367	219	127	365	154	148	335	10	2	3	9	20	8	13
ENSMUSG00000002833.11_Hdgfl2	339	422	377	325	326	262	357	276	911	734	804	890	702	824	976
ENSMUSG00000002835.9_Chaf1a	115	203	152	286	227	177	188	297	571	895	818	644	699	756	654
ENSMUSG00000002844.9_Adprh	388	604	467	536	559	535	544	363	696	776	836	759	765	730	776
ENSMUSG00000002845.14_Tmem39a	280	381	280	274	382	419	362	309	402	454	521	345	395	511	353
ENSMUSG00000002846.9_Timmdc1	225	281	237	255	272	232	278	223	395	408	391	435	452	471	465
ENSMUSG00000002847.7_Pla1a	23	52	72	49	28	18	49	49	281	291	365	357	582	359	430
ENSMUSG00000002870.8_Mcm2	266	425	302	589	461	399	427	497	1239	1834	1723	1568	1484	1725	1410
ENSMUSG00000002871.14_Tpra1	353	430	359	406	408	357	443	251	1387	791	1147	1170	722	936	1011
ENSMUSG00000002881.14_Nab1	948	1286	1110	960	1369	1202	1357	1222	690	1235	1061	1046	1099	1203	955
ENSMUSG00000002885.14_Adgre5	724	1291	780	441	942	901	1209	809	1379	1309	1709	1568	1139	945	1097
ENSMUSG00000002897.5_Il17ra	445	505	406	378	410	429	525	324	442	367	299	445	439	447	439
ENSMUSG00000002900.16_Lamb1	596	1006	653	466	761	434	416	846	3110	2420	3435	2796	2380	2385	2805
ENSMUSG00000002908.17_Kcnn1	3	18	4	6	14	11	6	8	21	22	14	17	6	13	12
ENSMUSG00000002910.11_Arrdc2	157	181	198	175	220	202	218	126	164	108	126	132	137	183	168
ENSMUSG00000002930.6_Ppp1r17	0	0	0	0	0	0	0	0	0	0	0	0	0	0	0
ENSMUSG00000002944.15_Cd36	208	585	414	565	883	291	212	530	196	149	106	161	143	72	62
ENSMUSG00000002948.19_Map2k7	580.8	645.48	596.28	571	582.07	632.71	577.33	436.77	1054.16	942.99	1105.72	1104.79	776.51	1185	976.27
ENSMUSG00000002949.15_Timm44	724	908	814	994	855	779	855	660	895	1063	1094	975	1022	1018	1135
ENSMUSG00000002957.11_Ap2a2	873	1344	1072	1385	1160	1098	1208	948	1398	1409	1358.33	1454	1374	1619	1371
ENSMUSG00000002963.17_Pnkp	277	339	316	336	431	339	387	273	476	448	429	464	453	510	553
ENSMUSG00000002968.9_Med25	639	794	669	703	718	765	738	604	1016	1079	1147	906	968	1178	1070
ENSMUSG00000002980.14_Bcam	199	416	235	249	257	269	259	199	2779	2513	2732	4749	1256	2149	2621
ENSMUSG00000002981.10_Clptm1	2254	2787	2643	3086	2918	2840	2996	2102	2576	2800	3116	2960	2836	3137	2768
ENSMUSG00000002983.17_Relb	819	890	825	1007	811	858	907	605	553	624	659	623	774	763	841
ENSMUSG00000002984.17_Tomm40	478	696	620	758	620	539	567	598	1301	1529	1496	1257	1361	1355	1394
ENSMUSG00000002985.16_Apoe	3468	4039	2936	1942	3405	2660	3536	3601	13155	2997	7210	11677	11763	9479	9756
ENSMUSG00000002992.17_Apoc2	49	59	47	272	73	61	92	51	45	4.7	17.21	86.75	88.92	57	61.2
ENSMUSG00000002996.17_Hbp1	1524	2171	1899	1524	1768	1845	1713	1037	2583	2260	2321	2799	1947	2489	2222
ENSMUSG00000002997.15_Prkar2b	66	109	152	67	125	49	60	91	315	114	146	250	207	156	145
ENSMUSG00000003031.14_Cdkn1b	1269	1408	1236	1262	1595	1381	1320	1115	659	797	715	670	829	763	786
ENSMUSG00000003032.8_Klf4	7938	9831	9950	8583	9211	9307	9218	6624	730	797	640	1062	2392	1544	820
ENSMUSG00000003033.15_Ap1m1	226	423	294	251	297	242	323	219	433	421	404	414	465	509	449
ENSMUSG00000003037.16_Rab8a	1408	1791	1845	1932	1929	1785	1905	1533	1630	1712	1742	1730	1959	1944	1689
ENSMUSG00000003038.15_Hmgn2	1453.45	1810.56	1651.07	1226.94	1573.11	1587.67	1667.57	1591.25	3623.01	4639.41	4202.93	2912.21	3977.72	4189.74	4407.1
ENSMUSG00000003039.9_Fam32a	1731	2000	2036	2109	2195	2231	2211	1669	2287	2371	2544	1454	2483	2841	2387
ENSMUSG00000003051.13_Elf3	8413	10543	10420	6441	9734	9804	8397	7368	6358	7780	8836	5944	9405	8963	8739
ENSMUSG00000003053.17_Cyp2c29	0	0	0	0	0	0	0	0	3	0	0	0	0	0	0
ENSMUSG00000003062.13_Stard3nl	359	528	355	394	664	392	455	351	754	569	758	821	714	760	806
ENSMUSG00000003068.16_Stk11	809	1002	800	885	866	956	959	767	1476	1409	1641	1637	1350	1520	1633
ENSMUSG00000003070.6_Efna2	3	11	4	8	7	0	6	2	24	19	27	25	25	21	18
ENSMUSG00000003072.15_Atp5d	3089	3712	3191	4211	4001	3412	3514	2600	2620	2993	3164	2747	3607	3031	3321
ENSMUSG00000003099.11_Ppp5c	1394	1816	1778	1763	1625	1624	1596	1269	1324	1484	1568	1506	1544	1561	1475
ENSMUSG00000003119.14_Cdk12	673	822	850	617	659	743	706	591	812	903	935	781	676	895	797
ENSMUSG00000003123.15_Lipe	123	165	116	187	242	126	202	226	174	111	112	247	252	196	181
ENSMUSG00000003131.7_Pafah1b2	870	1205	979	995	1102	1026	1149	970	2263	2549	2534	2492	2025	2452	2369
ENSMUSG00000003134.10_Tbc1d8	252	303	215	252	309	247	281	264	258	191	190	215	225	299	209
ENSMUSG00000003135.15_Cnot11	325	438	392	368	367	350	477	269	654	684	657	701	563	764	639
ENSMUSG00000003153.10_Slc2a3	46	91	41	61	105	68	83	53	169	114	205	174	141	133	307
ENSMUSG00000003154.15_Foxj2	470	716	585	466	542	564	619	428	478	398	487	450	463	570	474
ENSMUSG00000003161.15_Sri	5345	5860	5071	6549	6165	6057	6074	4712	2403	2551	2705	2287	4210	3502	2696
ENSMUSG00000003166.20_Dgcr2	1853.62	2254.33	2165.09	1991.41	2186.58	2340	2339.41	1903.49	2436.47	2941.04	2795.92	2498.56	2652.27	3059.78	2874.85
ENSMUSG00000003184.15_Irf3	513	601	538	424	558	545	573	415	1017	844	951	767	869	944	951
ENSMUSG00000003190.12_Bcl2l12	56	81	68	75	83	92	77	47	209	221	217	158	216	228	233
ENSMUSG00000003198.10_Zfp959	118.63	116	108.85	114.11	92.5	139.64	121	80	145.84	131.43	130.89	135.32	92	136.21	97.84
ENSMUSG00000003199.16_Mpnd	750	884	819	942	833	827	864	668	992	1072	1186	1178	1050	1226	1277
ENSMUSG00000003200.10_Sh3gl1	337	445	381	394	404	406	484	362	922	1035	1067	917	813	1030	860
ENSMUSG00000003206.7_Ebi3	19	17	13	4	18	4	18	13	23	10	8	25	13	34	36
ENSMUSG00000003208.9_Yju2	77	122	115	114	119	114	114	105	179	221	202	218	181	235	223
ENSMUSG00000003226.7_Ranbp2	2213	2921	2629	2837	2340	2464	2627	2467	2819	3830	3602	2890	2525	3477	2828
ENSMUSG00000003227.4_Edar	10	12	6	1	7	8	19	8	31	2	5	23	24	29	11
ENSMUSG00000003228.9_Grk5	175	318	259	170	310	256	261	234	472	413.89	493	463	450	486	477
ENSMUSG00000003233.12_Dvl3	444	612	593	439	421	491	467	468	1189	1076	1001	1071	684	1165	911
ENSMUSG00000003234.16_Abcf3	581	742	772	797	646	753	657	550	809	810	800	871	858	962	831
ENSMUSG00000003235.13_Eif2b5	753	991	941	1001	898	946	930	732	1575	1838	1810	1793	1495	1689	1875
ENSMUSG00000003269.17_Cyth2	560	716	614	581	637	643	620	461	1442	1374	1665	1367	1206	1598	1313
ENSMUSG00000003271.17_Sult2b1	136	205	216	392	159	157	193	133	147	235	202	146	161	184	136
ENSMUSG00000003273.14_Car11	2	16	11	10	7	13	5	6	4	5	7	8	4	9	16
ENSMUSG00000003279.17_Dlgap1	5	6	5	12	13	10	5	6	27	38	33	29	22	21	21
ENSMUSG00000003282.9_Plag1	9	9	4	15	5	20	6	3	10	2	4	11	3	10	3
ENSMUSG00000003283.14_Hck	113	96	64	78	166	99	111	131	190	61	62	137	281	217	226
ENSMUSG00000003299.10_Mrpl4	364	496	447	523	517	456	451	364	619	692	736	571	755	734	760
ENSMUSG00000003308.15_Keap1	680	955	863	840	854	877	941	714	1032	1010	1093	1029	1054	1110	1084
ENSMUSG00000003309.14_Ap1m2	1854	2315	1946	2173	2376	2360	2277	1924	1913	2201	2193	1971	2339	2194	2314
ENSMUSG00000003316.14_Glg1	2102	2728	2406	2059	2152	2648	2525	2106	3000	3873	3827	3302	2840	3828	3228
ENSMUSG00000003341.9_Atp8b3	0	0	0	0	0	0	0	0	0	1	0	3	0	0	0
ENSMUSG00000003344.14_Btbd2	492	585	566	437	588	582	547	398	875	743	741	696	737	916	852
ENSMUSG00000003345.16_Csnk1g2	1334	1647	1774	1673	1766	1672	1509	1329	2013	2216	2331	2429	2083	2279	2154
ENSMUSG00000003346.14_Abhd17a	489	619	611	727	749	619	576	470	683	745	843	690	768	839	758
ENSMUSG00000003348.10_Mob3a	401	652	418	309	517	439	616	429	463	436	446	338	540	489	467
ENSMUSG00000003352.14_Cacnb3	517	601	722	428	642	615	494	456	1168	1070	1097	837	830	977	1162
ENSMUSG00000003354.6_Ccdc65	2	13	2	1	4	3	5	6	3	1	1	1	1	3	2
ENSMUSG00000003355.7_Fkbp11	87	95	48	83	221	155	104	158	62	59	124	88	129	86	126
ENSMUSG00000003360.15_Ddx23	976	1139	1169	1056	1083	1161	1073	899	1532	1791	1875	1622	1458	1680	1758
ENSMUSG00000003363.15_Pld3	544	805	598	534	645	604	770	484	2487	1780	2043	3191	1553	2489	2471
ENSMUSG00000003378.9_Grik5	68	98	60	66	54	75	60	39	111	66	106	149	92	113	119
ENSMUSG00000003379.7_Cd79a	647.99	740	369	47	225	287	1649	337	4	2	23	2	80	18	30
ENSMUSG00000003380.11_Rabac1	572	772	560	603	649	612	560	523	908	837	1042	1254	918	914	1083
ENSMUSG00000003382.18_Etv3	1642	1749	1524	1805	1996.86	1626	2183	1827	1019	962	995	953	1111	1468	1039
ENSMUSG00000003402.14_Prkcsh	1469	1820	1449	1648	1891	1775	1768	1352	2829	3152	3409	2621	2994	3240	3583
ENSMUSG00000003410.8_Elavl3	31	26	51	41	33	44	23	30	4	4	0	9	4	9	3
ENSMUSG00000003411.10_Rab3b	87	145	100	109	110	103	80	77	14	10	23	11	19	9	13
ENSMUSG00000003418.11_St8sia6	77	83	39	14	66	30	129	78	80	168	106	144	121	188	208
ENSMUSG00000003420.8_Fcgrt	865	1086	806	1398	1207	981	1139	742	360	217	465	406	730	435	458
ENSMUSG00000003421.13_Nosip	484	608	515	441	502	531	516	367	753	769	675	701	687	767	709
ENSMUSG00000003423.15_Pih1d1	366	408	331	363	412	408	385	296	479	546	597	484	579	590	652
ENSMUSG00000003429.11_Rps11	8114	10581	8824	9502.98	8670	9222.99	9731	6803	11032	11798	14154	11027	12015	11456	13891
ENSMUSG00000003435.9_Supt5	1179	1511	1392	1382	1185	1400	1434	1159	2211	2490	2365	2228	1857	2492	2322
ENSMUSG00000003436.11_Dll3	0	4	1	0	3	2	1	0	2	1	0	0	4	3	0
ENSMUSG00000003437.14_Paf1	473	737	562	543	480	503	564	420	1128	1045	1084	1101	852	1048	1215
ENSMUSG00000003438.17_Timm50	294	416	368	410	388	389	366	345	728	846	890	719	822	735	788
ENSMUSG00000003444.8_Med29	119	166	154	142	168	175	156	121	284	288	313	296	271	314	346
ENSMUSG00000003452.15_Bicd1	94	133	89	172	172	182	144	151	163	196	178	203	194	232	206
ENSMUSG00000003458.12_Ncstn	2463	3117	3054	2933	2948	3133	3011	2436	3713	3653	4139	4048	3758	4693	4011
ENSMUSG00000003464.13_Pex19	892	1152	952	1315	1247	1078	1020	933	1389	1408	1448	1598	1405	1616	1464
ENSMUSG00000003469.9_Phyhip	0	3	5	4	0	3	1	7	1	1	0	2	0	0	1
ENSMUSG00000003476.16_Crhr2	0	0	0	1	0	0	0	0	0	0	0	0	0	1	1
ENSMUSG00000003477.5_Inmt	11	23	66	8	18	3	48	23	1	0	2	0	0	1	2
ENSMUSG00000003484.4_Cyp4f18	57	94	77	29	56	49	144	49	151	43	119	104	160	58	109
ENSMUSG00000003500.13_Impdh1	198	320	252	210	345	297	238	312	633	641	766	786	550	588	671
ENSMUSG00000003505.15_Psg18	0	0	0	0	0	0	0	0	0	0	0	1	0	0	0
ENSMUSG00000003518.13_Dusp3	546	1168	933	720	1023	869	825	800	474	495	662	439	603	485	529
ENSMUSG00000003526.12_Prodh	61	99	72	138	110	113	88	105	576	220	205	750	284	436	408
ENSMUSG00000003527.9_Ess2	201	203	206	200	223	218	252	133	427	407	407	370	375	419	427
ENSMUSG00000003528.15_Slc25a1	741	1145	877	1393	1164	1058	1054	841	1636	1878	2215	1472	2113	1843	2188
ENSMUSG00000003531.15_Dgcr6	244	359	333	317	413	326	335	221	381	324	364	484	421	396	425
ENSMUSG00000003534.17_Ddr1	1683	1856	1588	1750	2341	2320	2029	1584	4467	5640	6327	4660	4032	4772	4623
ENSMUSG00000003541.6_Ier3	107	172	134	229	189	165	115	114	1687	2616	4482	1991	1443	1568	2738
ENSMUSG00000003545.3_Fosb	122	197	74	17	119	191	155	31	76	100	217	117	61	57	102
ENSMUSG00000003546.10_Klc4	1835	1954	2198	2486	2507	2177	2205	1864	792	768	769	585	1384	993	880
ENSMUSG00000003549.9_Ercc1	98	133	135	93	137	121	113	83	281	248	339	238	233	315	244
ENSMUSG00000003555.8_Cyp17a1	0	0	0	1	0	0	0	0	0	0	0	0	0	0	0
ENSMUSG00000003559.8_As3mt	589	797	717	749	585	674	730	512	343	297	397	317	468	467	387
ENSMUSG00000003573.15_Homer3	30	84	40	40	36	38	20	30	544	481	558	497	297	494	438
ENSMUSG00000003575.13_Crtc1	218	271	272	187	207	237	230	221	419	382	347	404	293	484	391
ENSMUSG00000003581.14_Rnf215	181	242	202	162	211	203	221	186	271	241	242	254	226	271	246
ENSMUSG00000003585.13_Sec14l2	23	39	43	48	38	22	33	23	32	49	64	68	73	59	74
ENSMUSG00000003604.14_Aven	325	389	346	321	337	347	344	225	374	426	395	315	443	413	435
ENSMUSG00000003617.16_Cp	145	193	93	155	184	62	246	304	2184	1304	1972	2110	3047	2353	3630
ENSMUSG00000003623.4_Crot	698	792	579	886	908	809	768	631	895	734	966	873	895	1179	994
ENSMUSG00000003644.17_Rps6ka1	2920	3654	3741	3755	3734	3708	3744	2977	3528	4488	4521	4343	4000	5022	4695
ENSMUSG00000003657.9_Calb2	64	119	51	133	60	59	28	38	1	1	0	2	10	0	1
ENSMUSG00000003660.10_Snrnp200	1407	1701	1456	1613	1435	1516	1630	1284	2412	2574	2823	2390	2200	2945	2420
ENSMUSG00000003662.10_Ciao1	620	717	595	648	683	671	636	552	891	812	908	960	887	856	856
ENSMUSG00000003665.7_Has1	0	6	5	0	0	1	3	0	0	0	1	4	2	0	0
ENSMUSG00000003680.16_Taf6l	54	96	69	58	57	80	60	77	218	218	228	181	182	228	203
ENSMUSG00000003721.14_Insig2	595	735	669	762	768	733	662	634	562	552	584	719	597	649	617
ENSMUSG00000003731.13_Kpna6	847	1198	1050	1201	1201	992	1195	1016	1693	1715	1791	1921	1465	1880	1685
ENSMUSG00000003746.16_Man1a	1426	1779	1585	1330	1377	1645	2046	1034	543	483	583	600	715	752	668
ENSMUSG00000003752.9_Itpkc	611	652	607	635	556	729	621	415	559	676	725	572	501	634	525
ENSMUSG00000003762.13_Coq8b	281	400.83	298	346	333.91	368	343.83	280	367	439	482	345.65	424	470.67	445
ENSMUSG00000003778.14_Brd8	698	741	656	739	776	801	792	645	1059	985	923	1042	958	1075	1024
ENSMUSG00000003779.16_Kif20a	203	283	305	128	245	208	235	250	669	1163	1042	644	820	711	999
ENSMUSG00000003808.18_Farsa	288	392	376	332	258	334	370	282	996	924	1003	851	777	905	896
ENSMUSG00000003809.14_Gcdh	364	417	340	515	442	387	472	366	516	413	438	504	572	577	473
ENSMUSG00000003810.12_Mast2	1882	2244	1962	2131	2232	1962	2144	1557	2211	2461	2703	2329	2134	2591	2534
ENSMUSG00000003812.13_Dnase2a	179	240	179	215	228	219	281	165	549	382	459	626	372	411	421
ENSMUSG00000003813.15_Rad23a	624	750	558	697	660	604	602	563	919	995	1001	892	868	943	960
ENSMUSG00000003814.8_Calr	7642	10957	7552	11794	12461	10400	10935	12665	14601	15352	21021	14341	19267	18876	18943
ENSMUSG00000003824.12_Syce2	36	40	28	75	55	46	31	46	145	195	190	185	131	118	142
ENSMUSG00000003847.16_Nfat5	1038	1375	1226	1157	975	1167	1144	921	2238	1314	1513	2183	1079	1804	1483
ENSMUSG00000003848.14_Nob1	252	337	338	244	251	294	327	197	560	628	660	503	513	502	610
ENSMUSG00000003849.8_Nqo1	262	272	128	227	291	247	259	138	133	139	206	74	306	155	180
ENSMUSG00000003863.18_Ppfia3	147	199	181	154	209	178	129	71	61	49	75	58	66	44	69
ENSMUSG00000003865.16_Gys1	318	546	330	468	475	425	464	381	584	777	951	561	532	734	879
ENSMUSG00000003868.14_Ruvbl2	412	513	495	486	493	519	546	445	1080	1414	1446	1145	1109	1161	1327
ENSMUSG00000003872.9_Lin7b	1	4	0	1	2	5	1	1	0	0	1	0	1	0	0
ENSMUSG00000003873.11_Bax	404	516	409	583.92	427	423.89	436	382	1859	1771	2005.97	1685	1390	1468.98	1610
ENSMUSG00000003882.5_Il7r	71	85	72	45	40	32	103	28	131	51	121	81	138	196	177
ENSMUSG00000003923.14_Tfam	592	752	578	756	726	672	684	507	594	732	727	787	667	743	757
ENSMUSG00000003929.11_Zfp81	136	141	124	142	116	190	138	154	242	241	271	320	216	324	235
ENSMUSG00000003934.5_Efnb3	2	4	7	6	5	7	6	2	18	13	12	7	5	12	15
ENSMUSG00000003948.17_Mmd	114	336.98	175	138	317.94	135	212	181	514.94	656.97	674.9	346.97	543.98	379	549
ENSMUSG00000003949.16_Hlf	98	201	141	59	65	63	81	50	12	1	10	8	52	41	27
ENSMUSG00000003955.8_Fam162a	570	884	572	1114	1044	806	692	685	639	1122	1317	608	901	780	1156
ENSMUSG00000003970.9_Rpl8	9293	11415	10879	10831	9932	11829	10815	8366	12127	15180	17302	14349	14166	13606	16112
ENSMUSG00000003974.6_Grm3	0	0	0	0	0	0	0	0	0	0	0	0	0	0	0
ENSMUSG00000003992.15_Ssbp2	49	155	87	49	73	45	52	52	32	22	37	37	41	36	21
ENSMUSG00000004018.9_Fancl	88	147	121	132	117	130	140	113	122	177	141	144	165	202	166
ENSMUSG00000004031.13_Brinp2	28	79	75	22	38	34	28	34	0	0	0	0	1	0	0
ENSMUSG00000004032.10_Gstm5	477	591	435	489	580	749	542	408	2304	1582	1971	3080	1887	2983	2645
ENSMUSG00000004035.12_Gstm7	151	178	165	183	148	152	149	94	2221	692	830	2319	1114	1753	1365
ENSMUSG00000004038.9_Gstm3	362.37	454.32	331	470.34	326.06	406.19	434.73	262.92	93.22	63.16	98.91	45.13	145.18	121.3	75.22
ENSMUSG00000004040.16_Stat3	2433	2968	2127	2245	2362	2681	2582	2245	4053	3946	4139	4047	3345	4885	4216
ENSMUSG00000004043.14_Stat5a	167.36	235.33	151.85	155.22	181.45	174.89	208.96	143.52	330.18	173.81	202.72	267.95	277.75	499.73	325.35
ENSMUSG00000004044.9_Cavin1	644	3283	1514	645	1238	932	1233	1020	1683	2509	2530	1764	864	1180	1231
ENSMUSG00000004054.9_Map3k11	917	1070	1168	1023	1039	946	1104	893	1026	1072	1214	1032	1164	1186	1082
ENSMUSG00000004056.15_Akt2	804	1141.76	885	821.94	1014.88	934.56	966	852.9	2411.93	1964.75	2485.64	3083.57	2054.85	2633.93	2560
ENSMUSG00000004069.17_Dnaja3	810	1019	992	1182	911	984	989	934	1062	1285	1297	1080	1125	1308	1176
ENSMUSG00000004070.15_Hmox2	511	745	575	670	582	570	637	478	728	777	847	865	687	763	805
ENSMUSG00000004071.13_Cdip1	458	563	609	506	453	501	470	365	736	591	636	619	585	667	591
ENSMUSG00000004085.14_Map3k20	343	761	423	346	556	432	506	416	1048	1195	1028	617	761	939	1012
ENSMUSG00000004096.9_Cwc15	886	1033	844	989	946	1002	945	752	1170	1220	1303	1282	1111	1244	1347
ENSMUSG00000004098.7_Col5a3	80	213	100	75	72	60	44	98	1123	4007	3032	765	961	754	1149
ENSMUSG00000004099.16_Dnmt1	601	751	541	810	750	654	772	902	1704	2473	2053	1622	1896	2261	1837
ENSMUSG00000004100.12_Ppan	173.02	188	231	233	205	145	193.02	213	628	599.23	794.11	467	521	609.09	650.05
ENSMUSG00000004105.8_Angptl2	346	826	437	230	342	349	324	281	1257	1977	2126	1490	1283	1346	1581
ENSMUSG00000004110.16_Cacna1e	136	129	154	113	94	134	136	100	5	0	0	0	10	4	2
ENSMUSG00000004113.18_Cacna1b	130	143	136	166	193	282	232	211	18	3	4	17	55	38	16
ENSMUSG00000004127.12_Trmt10a	66	95	58	75	55	64	51	55	218	216	291	298	193	235	242
ENSMUSG00000004151.17_Etv1	86.99	166.91	99.38	130.18	115	112	77	101	38	20	17	30	29	37	33
ENSMUSG00000004187.11_Kifc2	57	58	40	69	64	60	56	40	103	31	24	50	31	48	85
ENSMUSG00000004207.14_Psap	10216	13965	10484	10233	12273	11107	11311	9235	18926	12648	16413	17823	19655	18381	16997
ENSMUSG00000004221.16_Ikbkg	767	833	733	1137	829	850	878	647	1055	1037	1203	1023	973	1195	976
ENSMUSG00000004231.15_Pax2	0	0	0	0	0	0	0	0	0	0	2	2	0	2	3
ENSMUSG00000004233.14_Wars2	175	236	177	169	186	205	245	184	201	193	240	137	194	203	199
ENSMUSG00000004263.15_Atn1	933	1114.96	1060.6	975	877	888	823	848	1616	1526	1589	1521	1051	1507	1377
ENSMUSG00000004264.17_Phb2	1542	2064	1796.39	2296	1735	1672	1793.53	1497	2588	3012	3026	2329	2754	2786	3005.8
ENSMUSG00000004266.15_Ptpn6	743	808	596	478	533	621	1262	465	899	590	721	960	902	795	934
ENSMUSG00000004267.16_Eno2	54	112	58	94	57	71	62	60	37	29	44	34	35	28	51
ENSMUSG00000004268.11_Emg1	752	872	799	819	741	836	812	728	1188	1499	1547	1361	1256	1390	1472
ENSMUSG00000004270.13_Lpcat3	897	1036	857	1216	1131	1024	1230	831	2269	2030	2193	1965	1963	2404	2278
ENSMUSG00000004285.12_Atp6v1f	787	1078	878	1048	1033	1028	1039	718	1684	1527	1851	1965	1778	1832	1841
ENSMUSG00000004296.14_Il12b	13	3	8	1	8	3	14	5	1	0	8	5	10	24	4
ENSMUSG00000004317.14_Clcn5	509	718	846	817	656	716	713	583	1245	1030	1421	980	959	987	952
ENSMUSG00000004319.15_Clcn3	1518	2149	1919	2430	2100	2078	2106	1743	3394	3233	3091	4496	2696	4299	3514
ENSMUSG00000004328.15_Hif3a	212	350	181	573	321	314	334	292	29	57	40	26	109	87	53
ENSMUSG00000004341.8_Gpx6	0	0	0	0	0	0	0	0	0	0	0	0	2	1	0
ENSMUSG00000004344.12_Gpx5	0	0	0	0	0	0	0	0	0	0	1	0	0	4	0
ENSMUSG00000004347.16_Pde1c	11	33	20	14	28	36	38	34	13	1	8	4	10	25	18
ENSMUSG00000004356.8_Utp20	834	1096	960	703	927	1091	1198	873	792	1028	893	734	789	1000	762
ENSMUSG00000004359.16_Spic	11	13	7	1	6	10	8	7	29	18	27	45	5	41	21
ENSMUSG00000004360.9_9330159F19Rik	19	21	7	15	15	11	4	6	1	0	0	0	0	0	0
ENSMUSG00000004364.14_Cul3	1422	1888	1730	1855	1682	1778	1850	1328	1678	2133	2247	2057	1695	2046	1938
ENSMUSG00000004366.4_Sst	85	102	25	148	96	81	25	82	1	0	0	5	14	11	3
ENSMUSG00000004371.15_Il11	1	4	7	80	1	1	4	41	888	1810	2531	811	542	719	1909
ENSMUSG00000004383.18_Large1	173	358	285	236	348	262	250	183	594	757	792	788	483	603	648
ENSMUSG00000004393.10_Ddx56	273	381	315	364	329	361	303	298	715	809	798	688	725	720	804
ENSMUSG00000004394.12_Tmed4	858	1111	922	1013	1191	1105	1051	824	1500	1461	1556	1674	1448	1812	1651
ENSMUSG00000004415.15_Col26a1	0	4	0	0	1	7	0	3	3	4	2	7	1	0	4
ENSMUSG00000004446.12_Bid	205	275	232	276	225	301	367	218	593	667	678	695	568	668	672
ENSMUSG00000004451.14_Ralb	1173	1366	1289	1686	1566	1470	1465	1194	1109	1365	1592	1183	1733	1399	1470
ENSMUSG00000004455.16_Ppp1cc	2479.79	3306.16	2986.27	3118.51	2670.75	2856.94	3427.2	2355.91	2747.96	3029.05	3257.33	2838.86	2969.5	3207.78	3106.89
ENSMUSG00000004460.17_Dnajb11	1308	1883	1511	2094	1916	1570	1607	1730	2082	1885	2462	2526	2465	2476	2633
ENSMUSG00000004462.7_Tbccd1	411	451	412	449	550	463	507	390	580	314	336	654	355	520	515
ENSMUSG00000004473.10_Clec11a	15	45	26	10	12	20	49	20	23	10	16	21	26	32	17
ENSMUSG00000004500.9_Zfp324	90	123	137	92	139	96	138	120	172	165	164	174	153	198	152
ENSMUSG00000004508.6_Gab2	302	506	349	352	420	330	363	320	434	460	449	475	498	513	475
ENSMUSG00000004530.12_Coro1c	2496	4043	3914	3249	3096	3066	3120	2615	2661	3321	3468	2478	3719	3302	3115
ENSMUSG00000004535.12_Tax1bp1	10657	10218	8319	11633	11393	11855	10461	9686	3914	4298	4475	3983	6695	6239	5212
ENSMUSG00000004540.7_Psg17	11	27	19	26	12	23	24	15	15	15	15	5	22	10	14
ENSMUSG00000004542.15_Psg19	0	0	0	1	0	0	0	0	6	0	2	0	1	0	2
ENSMUSG00000004552.16_Ctse	2187	2349	2028	1458	2403	3436	3093	1939	1650	1241	2292	935	2064	1974	1548
ENSMUSG00000004558.15_Ndrg2	4293	5546	5847	5643	3470	4849	5001	2685	816	1743	1500	834	1533	1443	1431
ENSMUSG00000004561.14_Mettl17	210	224	191	160	187	216	242	155	286.38	284	301	206	283	343	356
ENSMUSG00000004562.16_Arhgef40	257	364	312	369	422	386	319	320	1145	1643	1912	1091	1031	1202	1296
ENSMUSG00000004565.15_Pnpla6	544	694	563	628	687	644	573	472	1121	913	1054	1063	865	1122	1009
ENSMUSG00000004567.16_Mcoln1	301	458	385	407	405	378	439	269	618	447	542	498	472	531	553
ENSMUSG00000004568.12_Arhgef18	734	1025	867	924	819	845	905	597	842	749	900	650	858	841	705
ENSMUSG00000004591.16_Pkn2	1412	1727	1647	1684	1619	1626	1692	1397	1214	1555	1578	1421	1284	1614	1440
ENSMUSG00000004609.11_Cd33	135	155	130	73	109	98	128	73	295	110	198	315	214	225	277
ENSMUSG00000004610.4_Etfb	1238	1568.6	1313.59	2543.32	1931.21	1568	1569.3	1382	1307	1111	1508.19	1303.52	1830	1533	1688.52
ENSMUSG00000004612.9_Nkg7	19	19	13	6	8	10	19	22	5	0	2	2	27	14	7
ENSMUSG00000004626.14_Stxbp2	1194	1215	1213	1364	1478	1411	1405	1078	1710	1399	1556	1662	1558	1707	1772
ENSMUSG00000004630.18_Pcp2	0	0	0	0	0	0	0	0	0	0	0	0	0	0	0
ENSMUSG00000004631.15_Sgce	103	241	117	68	109	94	106	88	86	76	63	114	73	114	74
ENSMUSG00000004633.17_Chn2	32	53	35	33	166	22	57	35	388	203	324	558	249	403	329
ENSMUSG00000004637.15_Wwox	120	149	140	128	125	125	122	88	282	157	191	305	183	251	254
ENSMUSG00000004642.13_Slbp	448	622	495	573	653	537	619	501	752	993	880	763	865	932	759
ENSMUSG00000004651.6_Tyr	0	0	0	0	0	0	0	0	0	0	0	0	0	0	0
ENSMUSG00000004654.6_Ghrhr	2	0	0	4	0	5	1	2	1	0	0	0	0	0	1
ENSMUSG00000004655.5_Aqp1	569	1425	1212	736	1004	828	914	780	1105	701	914	1043	1855	1599	2021
ENSMUSG00000004661.15_Arid3b	148	140	130	106	106	110	168	107	105	108	103	94	112	129	98
ENSMUSG00000004665.10_Cnn2	478	892	443	192	578	393	737	452	1025	1016	1422	774	1133	1086	1150
ENSMUSG00000004667.18_Polr2e	658	682	775	747	647	661	679	544	1232	1165	1275	1240	1078	1162	1124
ENSMUSG00000004668.14_Abca13	13	21	8	24	31	13	33	28	7	0	1	0	7	12	9
ENSMUSG00000004677.17_Myo9b	552	802	673	539	640	592	711	606	1401	1259	1373	1328	1208	1340	1273
ENSMUSG00000004698.10_Hdac9	58	93	77	31	68	69	105	69	223	170	150	169	99	141	189
ENSMUSG00000004707.14_Ly9	88	89	58	18	61	39	188	55	53	11	31	40	68	45	38
ENSMUSG00000004709.14_Cd244a	36	22	29	16	21	36	33	36	527	242	191	975	220	391	366
ENSMUSG00000004730.15_Adgre1	160	256	141	51	211	583	129	272	362	201	255	365	496	409	380
ENSMUSG00000004748.5_Mtfp1	105	127	144	178	153	119	130	121	52	66	70	61	107	96	71
ENSMUSG00000004768.14_Rab23	157	310	179	147	247	179	202	143	286	286	241	276	214	323	205
ENSMUSG00000004771.12_Rab11a	1597	2321	2075	2219.3	2181	2343	2213	1869	2345	2406.55	2656.94	2798.73	2669	2794.56	2496
ENSMUSG00000004788.11_Eif2b2	367	432	472	431	468	424	528	417	885	860	1132	1049	923	912	1085
ENSMUSG00000004789.10_Dlst	2071	2865	2470	3579	2734	2284	2592	2040	2412	2818	2675	2540	2675	2784	2754.02
ENSMUSG00000004791.7_Pgf	7	12	2	7	9	8	9	10	233	378	558	377	124	176	432
ENSMUSG00000004798.14_Ulk2	426	709	521	354	561	545	681	472	755	784	746	735	700	976	678
ENSMUSG00000004814.10_Ccl24	3	11	7	0	6	5	3	4	51	52	32	4	9	23	20
ENSMUSG00000004815.12_Dgkq	348	427	359	596	428	418	385	307	400	252	350	260	348	345	324
ENSMUSG00000004821.1_Tmed11	0	0	0	0	0	0	0	0	0	0	0	0	0	0	0
ENSMUSG00000004837.2_Grap	155	172	110	38	79	55	268	53	172	108	164	188	130	157	148
ENSMUSG00000004842.18_Pou1f1	0	0	0	0	0	0	0	0	0	0	0	0	0	0	0
ENSMUSG00000004843.7_Chmp2b	2192	2772	2579	3096	3307	2879	2705	2134	1852	2270	2399	2179	2482	2288	2145
ENSMUSG00000004846.10_Plod3	478	664	472	398	534	606	561	462	1125	1334	1526	1099	1177	1236	1461
ENSMUSG00000004849.14_Ap1s1	1189	1567	1294	1703	1867	1535	1570	1491	1719	1929	2137	2049	2473	1991	2021
ENSMUSG00000004864.13_Mapk13	2789	3063	2871	3196	3754	3421	3090	3216	1025	1323	1193	688	2743	1900	1799
ENSMUSG00000004865.16_Srpk1	736	972	800	815	808	823	899	720	1745	1728	1890	1444	1538	1821	1760
ENSMUSG00000004872.15_Pax3	0	0	0	1	0	0	0	0	1	0	0	4	0	3	0
ENSMUSG00000004880.11_Lbr	754	1017	936	703	882	885	1095	827	791	1242	1139	651	1152	1079	1193
ENSMUSG00000004885.5_Crabp2	0	6	0	0	0	0	0	0	0	0	1	0	0	0	0
ENSMUSG00000004891.16_Nes	39	125	66	36	58	51	29	44	494	624	864	335	347	388	378
ENSMUSG00000004892.13_Bcan	1	3	0	8	5	3	2	7	0	0	0	0	0	0	0
ENSMUSG00000004894.10_Hapln2	0	0	0	0	0	0	0	0	0	0	0	0	0	1	0
ENSMUSG00000004895.9_Prcc	494	616	591	542	626	517	649	447	724	936	937	807	801	855	824
ENSMUSG00000004896.16_Rrnad1	100	151	121	96	115	110	125	105	279	168	186	174	140	225	248
ENSMUSG00000004897.16_Hdgf	2502	3080	3045	3167	2568	3138	2825	2300	4810	6615	6123	5004	4638	5118	5468
ENSMUSG00000004902.7_Slc25a18	1	0	0	0	0	0	0	0	0	0	0	0	0	0	0
ENSMUSG00000004929.12_Thop1	413	462	535	630	492	480	443	461	871	1088	1280	937	1012	1117	995
ENSMUSG00000004931.11_Apba3	295	336	317	366	352	315	319	261	356	399	469	368	367	388	412
ENSMUSG00000004933.17_Matk	28	33	10	15	29	26	22	30	39	10	19	42	44	28	36
ENSMUSG00000004934.14_Pias4	259	341	279	287	294	305	291	248	424	463	585	431	383	484	471
ENSMUSG00000004936.8_Map2k1	2842	3727	3541	3488	3380	3696	3864	2683	1689	2215	2373	1766	2214	2331	2144
ENSMUSG00000004937.6_Sgta	1173	1359	1444	1580	1323	1366	1229	961	1446	1657	1711	1649	1630	1751	1635
ENSMUSG00000004939.7_Nmrk2	0	0	0	0	0	0	0	0	0	0	0	0	0	0	0
ENSMUSG00000004945.15_Tmem242	526	734	552	677	721	672	632	519	577	570	584	619	655	683	687
ENSMUSG00000004947.15_Dtx2	111	146	147	110	128	156	158	128	255	305	274	260	199	283	267
ENSMUSG00000004948.12_Zp3	0	0	0	1	0	0	0	0	1	0	0	0	6	2	4
ENSMUSG00000004951.10_Hspb1	184	1222.63	215.61	235	979.88	570.6	520	417.32	1773.34	1080	2375.08	1862.39	814.69	1228.63	1667.27
ENSMUSG00000004952.13_Rasa4	831	696	589	493	975	899	801	594	158	138	117	85	405	235	187
ENSMUSG00000004961.7_Syt5	25	46	28	40	32	38	37	16	35	44	32	109	29	54	53
ENSMUSG00000004980.16_Hnrnpa2b1	9042	12067	9475	10512	10528	10914	11025	9020	18730	22024	22033	18810	17257	19296	20345
ENSMUSG00000004988.9_Fxyd4	350	533	818	2560	261	406	262	206	51	214	112	90	127	130	146
ENSMUSG00000004994.12_Ccdc130	97	113	118	110	122	137	108	79	159	130	158	117	134	188	163
ENSMUSG00000004996.9_Mri1	195	198	204	164	187	202	218	136	505	483	503	443	410	490	519
ENSMUSG00000005034.15_Prkacb	2278	3249	2699	2228	4225	3264	3785	3223	912	785	653	970	1578	1676	1039
ENSMUSG00000005043.13_Sgsh	286	339	294	275	275	416	384	303	370	265	294	330	389	440	355
ENSMUSG00000005045.16_Chd5	47	77	50	76	55	58	38	45	5	1	5	0	15	9	6
ENSMUSG00000005054.7_Cstb	635	868	754	873	806	680	766	565	1173	994	1253	1134	1120	1065	1156
ENSMUSG00000005057.13_Sh2b2	9	31	7	7	19	6	15	11	59	53	97	38	46	61	88
ENSMUSG00000005069.12_Pex5	531	670	642	691	560	620	641	448	660	672	701	719	749	793	824
ENSMUSG00000005078.16_Jkamp	228	305	213	254	274	283	258	194	601	565	636	646	473	641	631
ENSMUSG00000005087.17_Cd44	435	917	467	334	689	532	596	558	4666	6184	7092	4237	3720	3640	4926
ENSMUSG00000005089.15_Slc1a2	15	30	6	9	4	12	19	17	63	2	7	103	25	20	26
ENSMUSG00000005102.13_Eif2ak4	218	247	185	238	275	321	272	224	376	324	312	414	292	377	317
ENSMUSG00000005103.12_Wdr1	4569	6350	6039	5925	5105	5745	5683	4527	6195	7838	8117	6152	6591	7107	6785
ENSMUSG00000005107.13_Slc2a9	92	102	96	130	106	109	144	96	96	82	53	73	85	94	75
ENSMUSG00000005124.10_Ccn4	33	91	13	23	54	71	45	44	306	515	445	283	316	327	282
ENSMUSG00000005125.13_Ndrg1	2066	2648	2457	2289	2788	3724	3227	2065	3736	7881	7822	4403	2881	4765	5924
ENSMUSG00000005131.4_4930550C14Rik	0	6	3	1	7	9	12	1	6	3	0	1	6	7	11
ENSMUSG00000005142.10_Man2b1	1783	2328	2337	1514	2161	2565	2396	1524	2526	1946	2274	2208	2525	2958	2453
ENSMUSG00000005148.8_Klf5	7832	9184	8750	7503	6527	8708	8129	5387	5156	7661	6909	4169	6145	5906	5763
ENSMUSG00000005150.16_Wdr83	201	254	215	203	207	226	232	194	407	369	333	389	363	392	380
ENSMUSG00000005161.15_Prdx2	2136.83	2812	2223.96	2962	2850	2716	2764.84	2131	7333.97	7639.97	7970.96	7624.96	6322.96	7634.88	7657
ENSMUSG00000005198.15_Polr2a	2237	3058	2588	2439	2087	2551	2774	2021	5050	4813	4995	4508	3383	5375	4476
ENSMUSG00000005202.2_Shbg	0	0	0	0	0	0	0	0	0	0	0	0	0	0	0
ENSMUSG00000005204.12_Senp3	583	758	756	861	717	685	694	621	1418	1517	1588	1711	1286	1441	1421
ENSMUSG00000005220.10_Corin	0	3	1	0	0	0	0	0	0	0	0	2	0	0	0
ENSMUSG00000005225.15_Plekha8	945.36	1184.19	1221.35	1308.78	1187.88	1148.88	1204	973.15	546.11	513	632.55	468.04	669.75	828.91	643.33
ENSMUSG00000005232.11_G6pc2	0	0	0	2	0	0	0	0	0	0	0	0	0	0	0
ENSMUSG00000005233.16_Spc25	100	144	129	132	225	127	137	143	234	330	362	250	360	243	339
ENSMUSG00000005237.14_Dnah2	6	16	6	5	3	1	6	4	11	8	15	13	6	11	16
ENSMUSG00000005251.15_Ripk4	424	528	480	575	576	634	545	417	707	1153	1257	779	645	838	1029
ENSMUSG00000005262.13_Ufd1	466	566	476	548	548	518	487	398	814	807	776	876	736	889	763
ENSMUSG00000005267.13_Zfp287	36	46	44	43	70	43	53	38	45	39	37	63	48	61	70
ENSMUSG00000005268.20_Prlr	82	94	70	94	130	74	56	36	4	0	0	0	18	6	4
ENSMUSG00000005299.6_Letm1	1453	2000	1801	2107	1808	1642	1861	1510	1365	1410	1455	1516	1555	1801	1460
ENSMUSG00000005312.15_Ubqln1	1672	2213	1907	1929	1837	1779	1963	1463	3208	3775	4194	3277	2951	3759	3607
ENSMUSG00000005320.9_Fgfr4	217	263	340	283	175	258	202	190	125	236	182	170	254	240	192
ENSMUSG00000005338.13_Cadm3	147.06	270.08	141	122.63	121	101	110	122.06	53	15	20	20.02	54.68	42.65	46
ENSMUSG00000005339.10_Fcer1a	3	2	4	0	1	19	0	4	15	4	25	22	24	6	27
ENSMUSG00000005354.16_Txn2	2280	2583	2268	3235	2880	2680	2425	2071	2343	2431	2413	2402	2897	2595	2424
ENSMUSG00000005355.9_Casp14	682	1204	1343	709	1679	1084	1302	777	18	51	9	17	223	87	76
ENSMUSG00000005357.9_Slc1a6	0	4	7	2	1	1	1	2	0	1	1	2	1	5	4
ENSMUSG00000005360.14_Slc1a3	11	20	16	9	44	14	23	39	1	0	0	0	3	0	1
ENSMUSG00000005362.14_Crbn	454	528	455	452	508	521	555	381	369	459	439	451	439	508	423
ENSMUSG00000005364.11_Il5ra	6	6	7	1	4	4	23	3	3	4	0	0	37	7	1
ENSMUSG00000005370.4_Msh6	425	576	463	668	493	547	666	484	818	1059	1150	952	797	1104	865
ENSMUSG00000005371.15_Fbxo11	832	1159	1080	942	930	1020	1090	813	1412	1558	1613	1514	1130	1620	1432
ENSMUSG00000005373.13_Mlxipl	122	104	157	100	100	143	105	111	88	59	106	34	63	80	131
ENSMUSG00000005374.13_Tbl2	310	467	392	431	486	465	538	484	571	708	626	502	541	684	688
ENSMUSG00000005378.17_Bud23	288	348	280	381	353	344	380	274	518	577	569	533	498	613	536
ENSMUSG00000005397.8_Nid1	421	1548.92	953	400	728	549	703	738	2945	2896	3032	2290	1971.87	2416	2056
ENSMUSG00000005410.6_Mcm5	274	467	232	575	509	380	506	731	1026	1979	1614	1137	1681	1650	1447
ENSMUSG00000005413.8_Hmox1	87	174	129	813	98	116	93	93	2931	4332	6807	3096	855	1926	1698
ENSMUSG00000005417.17_Mprip	1754.42	2186.4	1755.91	1642.42	1953.71	1745.97	1718.32	1590.59	4407.66	3779.14	4326.68	3464.61	3333.77	3788.9	3874.04
ENSMUSG00000005442.13_Cic	1100	1211	1163	1058	996	1048	1202	1022	1919	2578	2521	2188	1773	2451	2043
ENSMUSG00000005447.12_Pafah1b3	952	1112	1049	1012	1000	1229	1028	907	819	1159	1162	809	983	1003	1038
ENSMUSG00000005465.9_Il27ra	38	52	30	4	28	21	77	32	38	14	14	31	116	67	52
ENSMUSG00000005469.10_Prkaca	713	1153	869	928	977	886	985	751	1209	1244	1297	1204	1161	1458	1173
ENSMUSG00000005470.8_Asf1b	114	89	80	77	188	91	113	146	281	431	378	211	313	343	347
ENSMUSG00000005474.9_Myl10	0	0	3	0	0	0	0	1	1	0	0	1	0	0	0
ENSMUSG00000005481.18_Ddx39	622	683	739	706	705	639	754	717	1423	1966	2043	1577	1542	1502	1788
ENSMUSG00000005483.10_Dnajb1	683	940	822	731	896	852	894	736	978	1200	1562	1008	1010	1318	1158
ENSMUSG00000005493.15_Msh4	0	0	0	0	0	0	0	0	1	0	2	1	0	0	1
ENSMUSG00000005501.14_Usp40	339	365	280	477	409	451	454	360	521	467	559	568	556	635	587
ENSMUSG00000005503.8_Evx1	4	8	12	26	33	8	19	12	580	443	518	970	294	554	495
ENSMUSG00000005505.12_Kbtbd4	162	236	187	197	276	220	276	211	325	247	308	243	242	379	291
ENSMUSG00000005506.16_Celf1	1873	2686	2649	2366	2106	2479	2463	1935	3335	4165	4125	3463	2948	3971	3351
ENSMUSG00000005510.9_Ndufs3	1173.91	1651.68	1248.77	1902.66	1591.65	1419.45	1440.68	1105	1151	1215.92	1410.77	1262.4	1563.67	1383.65	1468.65
ENSMUSG00000005514.14_Por	1299	1686	2258	1846	1555	1828	1793	1228	1877	1750	2139	2595	1640	1966	2094
ENSMUSG00000005533.10_Igf1r	273	360	248	238	291	277	279	270	354	278	338	526	254	447	308
ENSMUSG00000005534.10_Insr	1430	1551	1353	1670	1614	1747	1593	1198	1139	961	1031	1302	949	1314	1051
ENSMUSG00000005540.10_Fcer2a	115	159	119	11	27	66	412	46	5	1	6	1	16	6	3
ENSMUSG00000005547.14_Cyp2a5	0	0	0	0	0	3	0	0	0	0	2	3	0	2	0
ENSMUSG00000005553.14_Atp4a	4	11	2	19	5	6	5	10	170	29	82	411	123	175	257
ENSMUSG00000005566.14_Trim28	1790	2428	2138	1887	1761	2065	2097	1797	5569	6763	6999	5558	4794	6332	6178
ENSMUSG00000005575.16_Ube2m	701	1026	905	1010	913	792	845	722	1486	1490	1840	1549	1523	1606	1694
ENSMUSG00000005580.11_Adcy9	136	178	190	149	176	169	151	166	98	89	131	153	127	137	80
ENSMUSG00000005583.16_Mef2c	293	286	168	70	147	142	470	162	81	78	54	205	96	126	67
ENSMUSG00000005609.16_Ctr9	798	940	945	962	830	855	983	695	1641	1717	1729	1664	1567	2016	1683
ENSMUSG00000005610.17_Eif4g2	14740.1	18217	16247	14611	17219	17003	17389	13896.1	22455.2	27613	26746	26528.1	22233.1	27968.1	24541
ENSMUSG00000005611.15_Mrvi1	279	1058	529	315	622	499	483	447	224	119	116	143	305	244	166
ENSMUSG00000005615.15_Pcyt1a	787	1176	1006	1132	1103	964	1027	937	583	625	578	525	788	754	624
ENSMUSG00000005621.11_Zfp592	753	1024	899	699	789	887	945	658	804	841	870	620	637	863	777
ENSMUSG00000005625.15_Psmd4	1003	1404	1195	1234	1133	1273	1315	928	2343	2463	2722	2537	2359	2330	2624
ENSMUSG00000005628.12_Tmod4	0	1	1	0	1	2	0	3	1	1	2	2	1	1	2
ENSMUSG00000005640.11_Insrr	45	79	79	50	61	67	46	36	7	0	1	6	11	10	4
ENSMUSG00000005649.17_Cabp5	0	0	0	0	0	0	0	0	0	0	0	0	0	0	0
ENSMUSG00000005656.9_Snx6	847	1031	851	922	863	986	958	787	2092	2013	2350	2311	1874	2383	2345
ENSMUSG00000005667.8_Mthfd2	66	145	79	87	148	78	104	102	217	435	513	345	328	337	305
ENSMUSG00000005672.12_Kit	711	832	653	562	1072	1127	750	662	268	211	433	178	451	368	504
ENSMUSG00000005674.9_Tomm40l	574	666	602	812	846	611	618	535	627	577	590	748	734	710	700
ENSMUSG00000005677.14_Nr1i3	36	46	26	139	50	68	62	23	1	0	0	0	8	4	4
ENSMUSG00000005681.12_Apoa2	3	10	8	10	9	4	12	3	19	5	6	3	9	5	17
ENSMUSG00000005682.9_Pan2	405	419	420	479	466	475	465	385	715	516	580	558	508	588	610
ENSMUSG00000005683.8_Cs	7935	10795	10343	12871	10604	8716	9812	7036	5039	6061	6091	4911	6427	6600	5664
ENSMUSG00000005686.17_Ampd3	853	935	758	831	1121	1140	1038	993	321	353	366	275	560	620	429
ENSMUSG00000005687.14_Bcas2	565	821	567	653	628	619	619	479	1277	1196	1262	1285	1105	1234	1329
ENSMUSG00000005696.11_Sh2d1a	6	4	2	0	4	3	16	10	1	0	1	0	6	2	7
ENSMUSG00000005698.15_Ctcf	1037	1308	1204	925	1018	1155	1332	965	1650	1774	1820	1637	1533	2038	1672
ENSMUSG00000005699.16_Pard6a	53	59	48	55	69	85	63	40	69	90	87	67	80	101	83
ENSMUSG00000005705.10_Agrp	0	2	0	1	1	1	2	0	0	0	0	0	0	0	0
ENSMUSG00000005716.16_Pvalb	0	0	0	0	0	0	0	0	0	0	0	0	0	0	0
ENSMUSG00000005718.8_Tfap4	239	255	273	223	206	260	217	185	346	394	360	285	310	417	336
ENSMUSG00000005732.14_Ranbp1	448	716	532	785	628	620	663	673	1798	2447	2255	2033.14	1927	1858	2148
ENSMUSG00000005763.15_Cd247	37	26	18	8	18	14	65.93	11	31	4	13	11.82	68	79	56.98
ENSMUSG00000005774.12_Rfx5	203	215	127	159	219	193	245	179	577	325	362	466	386	543	432
ENSMUSG00000005779.12_Psmb4	1406	1988	1625	1914	1923	1685	1765	1449	2540	2696	2920	2611	2915	2802	2848
ENSMUSG00000005800.3_Mmp8	0	0	2	12	74	2	2	8	30	26	22	512	123	62	209
ENSMUSG00000005802.12_Slc30a4	1008	1261	1257	1420	1578	1248	1292	1045	657	942	1000	791	866	709	776
ENSMUSG00000005803.14_Sqor	5837	5986	6183	6724	6816	7469	6415	5437	1568	2046	2214	1381	4100	2972	2108
ENSMUSG00000005804.14_Bloc1s6	481	599	567	678	591	570	640	483	590	556	640	631	660	697	656
ENSMUSG00000005813.12_Metap1	691	1002	868	903	734	868	922	780	1235	1446	1526	1218	1133	1359	1356
ENSMUSG00000005823.9_Gpr108	1379	1607	1435	1494	1830	1655	1753	1251	1005	892	977	977	1402	1225	1077
ENSMUSG00000005824.7_Tnfsf14	5	13	6	7	4	5	7	2	32	13	19	49	42	23	40
ENSMUSG00000005836.10_Gata6	522	669	634	612	596	716	663	504	462	580	556	351	539	597	511
ENSMUSG00000005846.12_Rsl1d1	698	926	808	862	702	809	790	727	1952	2435	2366	2341	1755	2147	2267
ENSMUSG00000005864.7_Cnga2	0	0	0	0	0	0	1	0	0	0	0	0	0	0	0
ENSMUSG00000005871.15_Apc	1658	1962	2791	1400	1403	1719	1875	1363	251	204	232	179	485	640	263
ENSMUSG00000005873.6_Reep5	1022	1466	1265	883	1295	1234	1281	959	1051	890	1017	1117	1077	1180	1178
ENSMUSG00000005881.13_Ergic3	2257	2807	2478	2610	2788	2781	2645	1818	2608	2459	2969	2992	3145	3033	3216
ENSMUSG00000005882.18_Uqcc1	628	786	698	939	790	755	723	712	551	581	602	663	734	733	635
ENSMUSG00000005883.15_Spo11	1	1	0	0	1	2	1	0	105	3	3	18	6	18	20
ENSMUSG00000005886.14_Ncoa2	812	997	985	883	912	930	1051	898	968	1017	897	990	776	1191	891
ENSMUSG00000005891.7_Prl4a1	0	0	0	0	0	0	0	0	0	0	0	0	0	0	0
ENSMUSG00000005892.4_Trh	0	0	0	0	0	0	0	0	0	0	3	1	1	0	0
ENSMUSG00000005893.14_Nr2c2	1141	1287	1347	1238	1198	1301	1422	1114	1366	1254	1337	1467	1107	1557	1241
ENSMUSG00000005897.14_Nr2c1	180	201	155	237	187	183	197	166	432	370	429	443	289	437	455
ENSMUSG00000005899.14_Smpd4	216	327	276	297	285	247	301	286	567	653	560	611	518	672	565
ENSMUSG00000005907.14_Pex1	131	198	148	163	151	145	158	122	254	208	229	258	172	282	244
ENSMUSG00000005917.15_Otx1	0	3	0	2	0	0	0	0	0	0	0	1	0	0	0
ENSMUSG00000005936.19_Kctd20	776	968	860	846	879	877	939	766	1285	1435	1442	1360	1184	1400	1419
ENSMUSG00000005947.11_Itgae	90	94	73	46	88	49	103	58	144	31	49	69	139	150	130
ENSMUSG00000005949.9_Ctns	449	588	461	401	392	499	527	294	348	242	261	382	243	329	276
ENSMUSG00000005950.14_P2rx5	5	47	26	1	28	22	12	13	14	4	1	4	7	5	2
ENSMUSG00000005951.13_Shpk	203	269	229	239	250	284	270	220	116	48	54	164	107	148	81
ENSMUSG00000005952.15_Trpv1	14	32	34	15	13	16	17	12	2	0	1	1	2	7	1
ENSMUSG00000005958.15_Ephb3	545	682	821	462	632	570	556	529	1381	1523	1905	1049	1441	1672	1658
ENSMUSG00000005968.14_Tuft1	593	683	617	1052	948	822	737	647	672	697	903	700	895	654	665
ENSMUSG00000005973.6_Rcn1	86	411	112	53	133	134	132	141	376	240	267	265	349	331	375
ENSMUSG00000005980.15_Dnase1	0	0	0	0	0	2	0	0	0	4	2	2	0	1	1
ENSMUSG00000005981.11_Trap1	982	1170	991	1330	1386	1186	1182	1061	1439	1750	1718	1456	1679	1800	1746
ENSMUSG00000005982.13_Naa60	883.22	1317.82	1319.99	1195.87	1192.95	1278.4	1392.99	1055.63	1105.98	958.35	889.97	1055.15	1165.83	1199.48	1066.87
ENSMUSG00000005983.15_1700037C18Rik	44	52	36	61	51	45	52	47	66	54	52	71	79	45	81
ENSMUSG00000005986.16_Ankrd13d	13	17	13	7	15	8	10	5	69	33	39	100	50	60	65
ENSMUSG00000005994.14_Tyrp1	0	0	0	0	0	0	0	0	0	0	0	0	0	0	0
ENSMUSG00000006005.18_Tpr	2120	2796	2435	2398	2232	2375	2605	2125	3280	3794	3818	3222	2812	4004	3190
ENSMUSG00000006007.14_Pdc	0	0	0	0	0	0	0	0	0	0	0	0	1	0	0
ENSMUSG00000006010.14_Odr4	495	678	524	657	680	637	624	578	503	449	444	499	470	549	549
ENSMUSG00000006014.16_Prg4	4	143	2	7	12	1037	17	18	3	5	2	3	2	5	0
ENSMUSG00000006019.15_Dhx34	153	168	154	175	195	186	208	130	337	254	257	262	278	349	322
ENSMUSG00000006021.5_Kptn	144	218	192	214	191	197	193	147	171	170	201	208	259	205	243
ENSMUSG00000006024.13_Napa	1121	1466	1352	1287	1335	1286	1324	1010	2105	1910	2017	1937	1823	2074	1930
ENSMUSG00000006050.12_Sra1	623	1022	777	1059	1062	909	912	708	725	668	753	636	881	830	841
ENSMUSG00000006056.13_Calcoco2	2	8	11	4	2	4	3	3	0	6	4	0	1	2	0
ENSMUSG00000006057.15_Atp5g1	2056.13	2766	2119.17	3547.62	3346.57	2458.49	2519.98	2459	2126.81	2232.34	2308.63	2166.11	3070.31	2671.5	2584.18
ENSMUSG00000006058.10_Snf8	651	906	723	896	814	892	908	676	772	783	872	832	1035	924	879
ENSMUSG00000006095.12_Tbcb	495	680	652	694	531	592	527	493	1158	1025	1150	1270	1101	1089	1074
ENSMUSG00000006127.9_Inpp5k	494	563	504	466	563	637	558	321	617	435	462	539	540	602	545
ENSMUSG00000006134.4_Crkl	587	901	748	667	656	696	898	539	933	1186	1056	958	877	1177	926
ENSMUSG00000006143.12_Upk3bl	0	5	7	0	3	1	5	2	7	6	3	3	4	2	3
ENSMUSG00000006154.13_Eps8l1	87	65	69	69	71	71	70	70	348	249	248	330	150	231	255
ENSMUSG00000006169.19_Clint1	3326	3777	3609	3935	3688	3785	3983	3027	1845	2419	2428	1854	2553	2679	2305
ENSMUSG00000006179.9_Prss16	4	3	1	9	29	18	13	13	80	87	87	75	87	56	105
ENSMUSG00000006191.17_Cdkal1	154	160	137	146	187	128	146	127	255	275	268	251	251	303	296
ENSMUSG00000006200.3_Rhox6	0	0	0	0	0	0	0	0	0	0	0	0	0	0	0
ENSMUSG00000006204.6_5430419D17Rik	0	0	0	0	0	0	0	0	0	0	0	5	0	0	0
ENSMUSG00000006205.13_Htra1	313	739	418	235	354	274	471	335	6426	4227	6395	6949	4246	6122	4937
ENSMUSG00000006215.12_Zbtb17	250	288	237	272	324	267	306	250	522	618	642	621	498	567	590
ENSMUSG00000006216.10_Clcnkb	0	0	0	0	1	0	0	0	0	0	0	0	1	0	0
ENSMUSG00000006218.4_Fam131c	1	2	3	0	0	1	2	0	12	10	13	21	10	11	8
ENSMUSG00000006219.12_Fblim1	1395	1856	1771	1795	1931	1686	1886	1537	2676	2765	2774	2531	2345	3167	2354
ENSMUSG00000006221.7_Hspb7	142	770	223	129	440	283	322	285	7	9	17	14	25	21	1
ENSMUSG00000006235.6_Epor	9	3	3	3	6	7	3	7	6	1	11	15	7	8	8
ENSMUSG00000006241.16_Ccdc159	18	17	10	21	18	15	21	7	20	11	18	19	17	11	17
ENSMUSG00000006262.15_Mob1b	1814	2231	1993	2048	2126	1931	2096	1824	1556	1908	1963	1714	1458	2122	1631
ENSMUSG00000006269.7_Atp6v1b1	0	0	0	0	0	0	0	0	0	6	1	0	0	1	0
ENSMUSG00000006270.7_Vax1	0	0	0	0	0	0	0	0	0	0	0	0	0	0	0
ENSMUSG00000006273.14_Atp6v1b2	1474	1986	1777	1728	1706	1737	1797	1397	2887	2740	2847	3005	2692	3063	2815
ENSMUSG00000006276.10_Eps15l1	619	785	802	687	716	692	794	608	1090	1085	1050	945	929	1197	1010
ENSMUSG00000006281.8_Tep1	1694	2223	2221	2246	2446	2343	2470	1979	583	471	542	482	1125	912	667
ENSMUSG00000006288.8_Ttc5	362	452	398	534	467	454	471	359	650	506	539	699	546	704	624
ENSMUSG00000006289.14_Osgep	343	479	423	425	348	353	414	305.01	548	603	618	671	611	666	628
ENSMUSG00000006299.13_Aamp	1795	2289	2074	2186	1839	2097	1989	1490	3097	2807	3158	2932	2698	3060	2900
ENSMUSG00000006301.17_Tmbim1	3569	4311	3865	4206	4547	4289	4151	3655	3476	3876	4524	3218	4708	3952	3699
ENSMUSG00000006304.14_Arpc2	3922	5036	4945	4797	4598	4638	4639	3902	4206	4933	5288	4640	4938	4927	4699
ENSMUSG00000006307.16_Kmt2b	873	1073	1100	900	880	1024	948	901	1457	1417	1538	1347	1139	1514	1272
ENSMUSG00000006310.10_Zbtb32	2	4	2	4	7	14	10	2	1	4	10	4	5	6	16
ENSMUSG00000006311.8_Etv2	0	0	0	0	0	0	0	0	0	0	0	1	0	0	0
ENSMUSG00000006313.5_Upk1a	110	135	122	142	141	116	139	76	7	1	3	11	31	9	5
ENSMUSG00000006315.9_Tmem147	442	679	560	625	523	542	506	425	1162	891	1275	1090	1138	1224	1407
ENSMUSG00000006333.14_Rps9	12020.8	13794.2	13235.6	12708.5	11587.5	14104.4	12965.3	9331.07	16399.2	18404.2	20335.9	18207.3	17352.2	17427.9	19969.2
ENSMUSG00000006335.16_Tfpt	125	168	150	140	125	151	124	94	208	193	216	227	219	194	231
ENSMUSG00000006342.15_Susd2	87	368	128	58	140	114	159	172	448	185	278	448	223	359	288
ENSMUSG00000006344.17_Ggt5	68	124	48	81	88	71	68	134	414	82	188	520	277	307	276
ENSMUSG00000006345.10_Ggt1	34	36	11	175	10	45	95	69	28	34	57	62	138	117	98
ENSMUSG00000006356.10_Crip2	206	568	363	149	327	226	248	195	1086	1239	1820	835	946	542	889
ENSMUSG00000006360.11_Crip1	3846	6219	7850	6959	4318	4994	4813	2966	1447	2075	1969	1848	2265	1154	1448
ENSMUSG00000006362.16_Cbfa2t3	278	343	250	169	363	335	355	288	150	141	126	128	182	294	157
ENSMUSG00000006369.14_Fbln1	654	995	396	360	621	472	310	540	803	1127	1347	590	1113	1274	1360
ENSMUSG00000006373.10_Pgrmc1	1001	1578	1424	1481	1577	1496	1315	982	1181	1262	1506	1492	1198	1216	1317
ENSMUSG00000006378.15_Gcat	112.44	166	87.97	170	168.56	190	136	162	158	275	281	167.17	300	247	281.58
ENSMUSG00000006386.15_Tek	72	142	90	55	130	66	85	90	118	146	197	83	205	158	114
ENSMUSG00000006389.13_Mpl	0	0	0	0	0	0	1	0	1	4	1	0	0	0	3
ENSMUSG00000006390.15_Elovl1	886	1440	1189	1130	1244	1216	1294	1107	1181	1128	1400	1059	1455	1249	1356
ENSMUSG00000006392.16_Med8	412	609	479	575	531	502	544	452	633	650	756	598	713	713	726
ENSMUSG00000006395.16_Hyi	129	154	141	173	142	173	113	99	97	40	54	40	74	58	87
ENSMUSG00000006398.15_Cdc20	279	299	465	128	321.99	276	291	215	685	1229	1248.99	667	914	688	1122
ENSMUSG00000006403.13_Adamts4	27	28	8	42	23	18	6	34	365	567	652	421	288	398	523
ENSMUSG00000006411.12_Nectin4	132	135	105	126	114	215	125	124	1074	1033	1023	1388	645	861	863
ENSMUSG00000006412.10_Pfdn2	395	501	428	532	373	448	402	291	1059	1016	1079	1006	851	1023	1031
ENSMUSG00000006418.17_Rnf114	1412	1602	1229	1184	1630	1653	1694	1233	1983	1874	1890	1796	2054	2120	2094
ENSMUSG00000006423.15_C330007P06Rik	602.58	767.42	649	810	841	851.24	806	728.05	777	866	796.48	941.75	765.03	964.37	769.6
ENSMUSG00000006435.16_Neurl1a	35	82	55	93	47	71.68	28	49	412.92	288.91	391.93	622.96	275.98	573	432.89
ENSMUSG00000006442.10_Srm	190	324	224	254	215	255	274	246	701	667	863	598	622	692	653
ENSMUSG00000006445.3_Epha2	169	175	79	416	155	169	184	111	1080	1398	1673	860	1028	822	844
ENSMUSG00000006456.10_Rbm14	517.84	601.7	589.55	319.03	457.55	492.72	506.31	422.33	903.65	1196.15	1189.23	720.81	797.15	1138.2	1007.57
ENSMUSG00000006457.4_Actn3	0	1	0	1	4	0	0	9	6	4	8	7	4	3	10
ENSMUSG00000006462.6_A530013C23Rik	1	1	0	0	1	0	0	0	3	0	0	1	0	2	0
ENSMUSG00000006463.13_Zdhhc24	179	251	206	232	256	245	216	201	300	175	213	204	223	281	204
ENSMUSG00000006464.9_Bbs1	37	77	52	49	49	47	48	58	72	54	46	100	52	81	65
ENSMUSG00000006469.13_Slc34a3	0	0	0	0	0	0	0	0	0	0	0	0	0	0	1
ENSMUSG00000006471.18_Ndor1	187.61	202.3	194.47	259.37	221.29	239.83	255.66	247.44	530.87	402.81	432.72	322.94	298.89	421.81	357.81
ENSMUSG00000006476.19_Nsmf	470	514	489	617	570	520	422	396	1091	649	753	1112	662	756	908
ENSMUSG00000006488.17_Prl7a1	0	0	0	0	0	0	0	0	0	0	0	0	0	0	0
ENSMUSG00000006490.3_Prl8a9	0	0	0	0	0	0	0	0	0	0	0	0	0	0	0
ENSMUSG00000006494.11_Pdk1	1321	1694	1546	1980	1937	1956	1945	1569	865	1330	1438	873	1275	1324	1488
ENSMUSG00000006498.16_Ptbp1	2731	3278	2898	2464	3161	3249.01	3231	2780	6641.9	8898.89	8184	6066	5668	7390	6896
ENSMUSG00000006517.5_Mvd	354	676	399	723	790	787	891	728	971	1161	1074	898	1445	1353	1263
ENSMUSG00000006519.11_Cyba	951	1081	764	1084	1228	1028	1268	1036	3465	3561	4344	4542	4674	4371	5074
ENSMUSG00000006522.17_Itih3	4	12	11	25	12	11	10	21	15	14	12	17	14	27	17
ENSMUSG00000006526.13_Tmem110	194	298	215	326	256	272	255	230	331	375	374	451	383	468	350
ENSMUSG00000006527.16_Sfmbt1	274	298	222	271	242	235	290	313	356	366	394	311	370	396	350
ENSMUSG00000006529.16_Itih1	0	0	0	0	0	0	0	0	1	0	0	0	0	0	0
ENSMUSG00000006538.12_Ihh	1319	1388	1391	1092	1194	1597	1333	1033	1675	907	1365	1285	1313	1472	1084
ENSMUSG00000006542.13_Prkag3	0	4	2	2	1	3	0	0	4	1	6	11	1	34	4
ENSMUSG00000006546.3_Cryba2	0	2	5	2	3	15	4	1	5	0	2	0	1	2	2
ENSMUSG00000006567.11_Atp7b	45	84	137	104	29	71	57	24	39	36	30	14	19	55	43
ENSMUSG00000006570.3_Defb2	0	0	0	0	0	0	0	0	0	0	0	0	0	0	0
ENSMUSG00000006574.15_Slc4a1	2	4	3	0	0	29	11	13	9	6	21	3	10	5	56
ENSMUSG00000006575.14_Rundc3a	47	55	43	54	84	52	54	49	68	68	72	88	77	64	127
ENSMUSG00000006576.16_Slc4a3	45	121	48	45	71	63	53	44	110	51	87	120	42	75	79
ENSMUSG00000006585.3_Cdt1	126	188	134	206	201	152	228	182	361	506	505	346	431	419	443
ENSMUSG00000006586.15_Runx1t1	33	39	24	21	22	18	26	28	10	7	12	4	16	18	10
ENSMUSG00000006587.6_Snai3	7	7	2	14	20	8	7	6	76	90	92	49	84	59	87
ENSMUSG00000006589.8_Aprt	751	865	843	1328	860	934	860	684	1964	2033	2517	2057	2520	1915	2199
ENSMUSG00000006599.13_Gtf2h1	623	805	691	655	720	716	772	562	724	843	807	619	666	765	763
ENSMUSG00000006611.15_Hfe	173	212	186	169	194	187	142	157	209	92	147	175	223	202	185
ENSMUSG00000006638.14_Abhd1	21	27	25	39	34	35	41	23	23	16	19	17	21	23	13
ENSMUSG00000006641.12_Slc5a6	491	667	581	723	477	723	620	380	168	95	101	154	156	174	120
ENSMUSG00000006642.3_Tcf23	37	51	74	184	56	76	84	44	4	1	74	2	50	47	30
ENSMUSG00000006649.17_Nphs1	0	0	1	0	0	0	2	0	0	0	0	0	0	0	0
ENSMUSG00000006651.8_Aplp1	203	247	234	227	417	296	327	234	445	532	607	445	813	533	577
ENSMUSG00000006673.14_Qrich1	852	1056	909	771	872	911	962	772	1504	1541	1556	1564	1193	1648	1387
ENSMUSG00000006675.10_P4htm	10	39	12	38	15	27	12	11	31	11	5	30	20	27	27
ENSMUSG00000006676.16_Usp19	1382	1537	1304	1284	1304	1338	1374	1038	2647	2241	2519	2050	1741	2630	2336
ENSMUSG00000006678.6_Pola1	118	185	110	212	208	141	188	271	362	737	587	409	482	412	452
ENSMUSG00000006699.17_Cdc42	4974	6951	5553	6074	6530	6168	6797	5334	6354	7134	7557	6839	7224	7644	6834
ENSMUSG00000006705.13_Pknox1	245	445	337	255	306	334	389	333	610	596	544	539	464	687	525
ENSMUSG00000006711.15_D130043K22Rik	6	11	11	13	24	15	17	5	4	0	0	1	6	7	4
ENSMUSG00000006715.11_Gmnn	190	261	209	325	256	219	249	251	216	374	321	323	377	350	309
ENSMUSG00000006717.7_Acot13	363	453	384	592	546	444	412	339	329	331	318	405	393	440	381
ENSMUSG00000006720.16_Zfp184	5	5	6	6	11	7	12	5	168	150	137	211	110	191	164
ENSMUSG00000006724.12_Cyp27b1	1	1	4	1	3	0	1	6	7	11	2	7	7	7	11
ENSMUSG00000006728.12_Cdk4	828	1198	901	1247	1049	1081	1126	981	5269	5784	5743	5437	4758	5866	5445
ENSMUSG00000006731.10_B4galnt1	298	358	180	193	894	218	458	180	678	463	762	532	949	660	768
ENSMUSG00000006732.14_Mettl1	155	190	174	295	194	271	212	241	253	318	330	292	326	322	345
ENSMUSG00000006736.9_Tspan31	814	1060	849	931	1090	1036	958	795	1622	1515	1747	1649	1566	1656	1704
ENSMUSG00000006740.14_Kif5b	3731	4892	4551	4986	4629	4785	4730	4417	6064	8704	7921	7974	6066	8238	6945
ENSMUSG00000006763.14_Saal1	130	146	149	186	172	171	162	152	219	289	270	237	216	278	302
ENSMUSG00000006764.8_Tph2	0	1	7	0	6	0	0	1	6	1	3	0	4	3	6
ENSMUSG00000006777.7_Krt23	81	75	71	248	328	108	70	128	3296	3871	4909	4648	2089	2862	3562
ENSMUSG00000006782.16_Cnp	621	744	519	551	783	878	882	719	528	687	691	442	1157	896	803
ENSMUSG00000006784.14_Ttc25	3	19	34	20	5	15	20	11	9	12	12	9	10	9	8
ENSMUSG00000006800.14_Sulf2	427	745	295	272	589	405	517	775	1486	2148	1897	1133	2058	1936	2073
ENSMUSG00000006818.5_Sod2	1187.91	1624.09	1363.88	1836.43	1574.91	1467.99	1528.2	1088.82	1502.96	1251.93	1565.5	1678.21	1576.2	1822.62	2012.08
ENSMUSG00000006850.8_Tmco6	175	184	167	134	194	204	186	145	230	185	251	187	248	253	283
ENSMUSG00000006906.10_Stambp	410	456	404	495	442	469	445	342	424	320	350	370	411	416	345
ENSMUSG00000006920.14_Ezh1	748	957	798	813	914	929	871	565	797	674	691	650	653	767	741
ENSMUSG00000006930.15_Hap1	56	89	69	121	78	86	58	60	332	212	178	405	206	294	246
ENSMUSG00000006931.15_P3h4	32	133	48	68	112	69	69	53	208	215	220	348	146	267	225
ENSMUSG00000006932.17_Ctnnb1	12397	14650	13648	15252	15742	15610	15042	12793	28524	33249	33278	37732	23955	34626	30619
ENSMUSG00000006941.5_Eif1b	252	366	286	236	254	283	301	195	359	361	487	386	408	407	460
ENSMUSG00000006948.7_Klk4	0	0	0	0	0	0	0	0	0	0	0	0	1	0	0
ENSMUSG00000006958.14_Chrd	50	101	34	49	99	101	41	75	27	19	36	19	54	49	43
ENSMUSG00000006998.16_Psmd2	2358	3296.98	2897	3200.98	3103.98	3128.84	3182.98	2811	5535	6785	6932.98	6061.98	5766	6450.96	6043.99
ENSMUSG00000007021.5_Syngr3	19	38	17	31	41	41	17	24	6	7	3	2	10	8	2
ENSMUSG00000007029.16_Vars	829	1071	842	794	867	899	1121	885	2805	3309	3547	2819	2480	3107	3392
ENSMUSG00000007030.8_Vwa7	4	3	3	3	9	3	4	5	11	13	8	30	8	18	6
ENSMUSG00000007033.4_Hspa1l	3.22	1.06	2.02	0	4.27	5.07	0	4.06	2.15	5.26	8.3	1.07	2.01	1.02	3.04
ENSMUSG00000007034.15_Slc44a4	7283	7935	6456	7582	10413	8807	8336	7452	1004	1024	1171	767	5569	3519	1828
ENSMUSG00000007035.15_Msh5	4	7	3	4	7	13	10	9	4	9	10	6	10	5	5
ENSMUSG00000007036.15_Abhd16a	863	1069	1011	1085	1140	1086	1058	955	650	564	503	678	778	781	695
ENSMUSG00000007038.5_Neu1	1814	1764	1687	4282	3352	2169	1610	1532	1077	894	1248	1289	1499	1505	1288
ENSMUSG00000007039.12_Ddah2	79	177	121	57	80	67	61	58	1053	1166	1059	1535	465	1046	1009
ENSMUSG00000007041.9_Clic1	3807	4132	4098	3800	4615	4746	4455	4134	4687	6521	7104	4641	6927	5461	6381
ENSMUSG00000007050.17_Lsm2	126	176	137	151	171	167	135	145	314	410	479	391	344	317	377
ENSMUSG00000007080.14_Pole	79	81	56	98	119	53	99	137	569	853	1240	696	588	782	866
ENSMUSG00000007097.14_Atp1a2	167	302	172	161	136	79	71	163	508	90	65	1235	218	225	505
ENSMUSG00000007107.6_Atp1a4	0	0	0	0	0	0	0	1	2	0	0	1	0	5	1
ENSMUSG00000007122.11_Casq1	1	3	0	2	1	3	1	0	157	57	231	108	136	207	152
ENSMUSG00000007207.10_Stx1a	14	28	16	41	34	36	25	18	564	321	399	466	234	351	425
ENSMUSG00000007209.4_Ceacam9	9	3	1	5	11	6	4	7	3	6	3	9	4	7	4
ENSMUSG00000007216.6_Zfp775	119	151	157	166	135	158	135	91	157	164	182	134	136	164.81	158
ENSMUSG00000007279.14_Scube2	11	67	32	22	21	30	29	28	3	0	0	4	3	1	1
ENSMUSG00000007338.10_Mrpl49	335	524	412	473	488	469	511	436	695	725	687	691	686	718	784
ENSMUSG00000007379.15_Dennd2c	26	39	48	29	34	29	19	30	135	156	131	131	78	79	117
ENSMUSG00000007411.16_Mark3	690	970	963	769	797	785	774	721	1324	1431	1406	1361	1109	1323	1259
ENSMUSG00000007415.15_Gatad1	637	821	796	903	819	787	799	694	930	1224	1190	1126	999	1092	1082
ENSMUSG00000007440.10_Pcdha11	0	0	0	5.92	0	0	0	1.87	7.58	3.44	2.35	3.63	3.31	0	0
ENSMUSG00000007457.3_2310003L06Rik	0	0	0	0	0	0	0	0	0	0	0	0	0	0	0
ENSMUSG00000007458.14_M6pr	2789	3647.97	2985	3367	3275.98	3574	3525	3043.98	3551.99	3584.99	3999	3833	4016	4407.96	4300
ENSMUSG00000007476.18_Lrrc8a	617.65	881	692	834	833.87	703.94	802.99	626	973.69	1118	1249	1213	868.43	1241.75	972
ENSMUSG00000007480.4_Mc5r	1	0	0	3	0	0	1	0	7	0	0	9	1	4	0
ENSMUSG00000007564.15_Ppp2r1a	2921	3628	3203	3789	3717	3326	3397	2889	4663	5036	4896	4540	4910	5549	4853
ENSMUSG00000007570.16_Fance	140	180	146	175	171	224	192	177	251	255	261	308	205	231	262
ENSMUSG00000007589.9_Tinf2	264	344	325	282	353	343	327	273	422	533	582	414	465	427	524
ENSMUSG00000007591.15_Tssk4	18	12	10	9	23	20	25	18	16	21	13	17	18	30	17
ENSMUSG00000007594.10_Hapln4	1	2	0	0	18	3	0	0	5	11	4	14	3	7	7
ENSMUSG00000007603.9_Dus3l	318	374	371	302	320	382	359	243	526	473	589	478	500	499	537
ENSMUSG00000007610.15_Gtpbp3	154	174	200	218	214	205	188	150	314	290	298	284	326	338	336
ENSMUSG00000007613.15_Tgfbr1	801	1125	945	694	962	912	1007	806	1705	1521	1593	1698	1350	1601	1467
ENSMUSG00000007617.18_Homer1	204	264	231	298	406	258	274	228	375	556	471	421	342	444	426
ENSMUSG00000007646.13_Rad51c	18	33	17	38	28	24	41	24	39	46	71	52	58	54	35
ENSMUSG00000007653.12_Gabrb2	1	2	2	0	0	0	0	0	0	0	1	0	0	0	0
ENSMUSG00000007655.16_Cav1	805	3904	1671	611	1769	1565	1843	1250	641	942	1277	583	509	483	501
ENSMUSG00000007656.13_Arpp19	1123	1392	1273	1331	1389	1366	1347	1152	2669	3009	3353	3341	2593	3216	2894
ENSMUSG00000007659.18_Bcl2l1	607	745	744	899	748	686	728	589	2199	2045	2414	2425	1713	2152	2002
ENSMUSG00000007670.10_Khsrp	894	1130	1068	939	866	931	1128	913	2289	2604	2643	1993	1754	2604	2199
ENSMUSG00000007682.6_Dio2	0	6	1	31	6	3	2	11	173	553	414	205	496	92	323
ENSMUSG00000007721.6_Ccdc124	333	403	386	407	402	383	355	324	651	669	773	638	680	673	769
ENSMUSG00000007739.10_Cct4	2210	2868	2671	2482	2239	2657	2834	1753	3571	4499	4915	3788	3740	4168	4316
ENSMUSG00000007777.9_0610009B22Rik	219	311	268	285	258	234	275	197	411	323	368	402	354	376	323
ENSMUSG00000007783.10_Cpt1c	30	72	31	26	29	25	34	25	204	66	91	144	76	83	117
ENSMUSG00000007805.4_Twist2	0	13	3	1	3	3	3	1	9	15	6	20	10	8	9
ENSMUSG00000007812.16_Zfp655	521	612	506	629	645	691	651	540	672	798	854	603	640	781	719
ENSMUSG00000007815.13_Rhoa	4570.67	6575.74	5439.71	5251.92	5255.66	5626	6087.54	4471.4	6138.51	6781.61	7875.22	7172.85	7018.9	7339.43	7020.53
ENSMUSG00000007817.15_Zmiz1	2090	2208	2195	2571	2062	2205	2108	1820	1775	1780	2009	1632	1653	2101	1709
ENSMUSG00000007827.10_Ankrd26	81	111	68	105	91	113	87	78	200	186	208	150	160	219	203
ENSMUSG00000007833.15_Aldh16a1	645	735	751	730	852	751	806	625	688	799	833	621	1001	825	802
ENSMUSG00000007836.6_Hnrnpa0	1151	1543	1224	1381	1157	1331	1335	939	2745	3274	3483	3246	2507	3139	3246
ENSMUSG00000007837.11_Prrg2	382	439	471	525	569	504	480	388	331	359	313	373	418	380	403
ENSMUSG00000007850.16_Hnrnph1	2031	2722	2281	1945	2030	2250	2575	1943	6020	5668	6198	4123	4024	5487	4837
ENSMUSG00000007867.9_Ift43	204	275	246	319	290	212	269	186	504	470	378	567	386	497	475
ENSMUSG00000007872.3_Id3	492	661	566	463	502	548	499	321	3445	2891	3558	4177	2507	3066	2783
ENSMUSG00000007877.2_Tcap	5	4	1	0	2	1	4	3	5	1	4	1	0	0	4
ENSMUSG00000007880.16_Arid1a	1300	1676	1505	1330	1359	1504	1691	1396	2595	2896	2988	2414	2139	3374	2453
ENSMUSG00000007888.15_Crlf1	1	10	4	1	6	10	4	7	36	73	67	22	38	24	24
ENSMUSG00000007891.16_Ctsd	4488.82	5955.61	5385.7	5464	5242.98	6103.58	5370	3731	20215	11712.2	17881.6	21388.5	17281.4	16944	18451.3
ENSMUSG00000007892.8_Rplp1	12665.3	15259.2	13460.6	14933.7	13604.9	15243.3	13700.3	12049.5	14813.9	15928.1	20923.8	18219	18226.1	17251.7	18684.6
ENSMUSG00000007907.4_Cabs1	0	0	0	0	0	0	0	0	0	0	0	0	0	0	0
ENSMUSG00000007908.14_Hmgcll1	10	54	14	35	21	33	31	30	222	213	129	367	126	209	229
ENSMUSG00000007944.8_Ttc9b	0	1	1	2	4	0	0	0	0	0	0	0	0	0	0
ENSMUSG00000007946.11_Phox2a	5	13	9	1	6	6	3	6	3	6	5	0	3	0	2
ENSMUSG00000007950.9_Abhd8	82	147	86	114	146	95	108	104	320	228	315	434	256	337	312
ENSMUSG00000007987.12_Ift22	160	203	125	161	188	163	170	159	273	265	309	313	272	350	313
ENSMUSG00000007989.7_Fzd3	26	58	47	20	47	20	18	22	194	213	126	208.01	133	376	179
ENSMUSG00000008028.15_1700008O03Rik	0	1	0	0	0	1	0	0	9	1	4	9	7	7	5
ENSMUSG00000008035.12_Mid1ip1	794	1149	944	818	914	1204	1248	851	2274	1993	2239	2544	1825	2358	1980
ENSMUSG00000008036.11_Ap2s1	974	1139	1030	1103	1149	1095	1105	886	1233	1405	1525	1198	1613	1405	1546
ENSMUSG00000008090.14_Fgfrl1	142	175	115	277	194	164	125	156	2426	1864	2138	5058	1647	2754	2551
ENSMUSG00000008129.14_4930432K21Rik	26	42	121	38	26	97	67	15	11	14	12	7	9	9	7
ENSMUSG00000008136.14_Fhl2	295	341	303	317	387	414	269	296	834	1227	1787	532	1114	880	1154
ENSMUSG00000008140.17_Emc10	1044	1267	1005	1234	1336	1225	1274	895	1524	1709	1994	2000	1925	1900	1912
ENSMUSG00000008153.11_Clstn3	8	20	10	18	14	15	7	7	65	22	82	141	53	89	41
ENSMUSG00000008167.14_Fbxw9	231	317	318	298	267	353	291	230	743	752	703	571	525	602	671
ENSMUSG00000008193.13_Spib	470	511	350	148	189	229	943	231	8	3	21	34	74	42	32
ENSMUSG00000008200.14_Fnbp4	426	511	497	426	464	449	490	425	993	865	863	794	599	975	789
ENSMUSG00000008206.16_Cers4	1073	1447	1316	1544	1397	1625	1439	1057	1173	786	740	1275	1005	1463	1057
ENSMUSG00000008226.14_Scrn3	274	344	325	287	300	380	352	235	277	254	267	226	271	305	281
ENSMUSG00000008301.11_Phax	356	477	366	373	309	414	409	293	673	669	679	708	551	720	694
ENSMUSG00000008305.18_Tle1	374	432	354	375	482.31	358	375	298	1319	1153	1327	1529	1036	1442	1505
ENSMUSG00000008307.11_1700109H08Rik	3	4	10	4	14	6	1	2	11	3	3	4	4	10	5
ENSMUSG00000008318.10_Relt	17	44	23	13	21	27	39	22	63	44	73	40	53	70	78
ENSMUSG00000008333.12_Snrpb2	371	446	395	443	405	411	447	325	702	884	884	769	668	729	705
ENSMUSG00000008348.9_Ubc	8176	9579	8844	9923	9291	7930	8704	6709	10937	8057	9569	7403	9825	11155	9646
ENSMUSG00000008373.16_Prpf31	390	497	397	480	395	480	416	417	1098	1233	1231	1195	1092	1220	1256
ENSMUSG00000008384.8_Sertad1	460	570	446	555	648	613	597	418	562	767	742	684	717	717	655
ENSMUSG00000008393.9_Carhsp1	2007	2496	2320	1962	2643.98	2445.99	2510	2117	2543	3407	3791	2677	3460	3463	3239
ENSMUSG00000008398.15_Elk3	184	308	155	160	204	124	252	132	1560	1776	2127	1864	1437	1690	1707
ENSMUSG00000008429.8_Herpud2	462	621	578	520	646	574	602	432	699	700	716	744	666	816	679
ENSMUSG00000008435.15_Rdh13	414	507	460	502	480	442	450	424	381	479	435	413	422	551	450
ENSMUSG00000008438.3_Adam21	0	3	0	1	2	1	1	0	2	1	1	2	0	0	3
ENSMUSG00000008450.8_Nutf2	416.03	722.74	461.9	553.39	443.76	493.46	460.98	470.81	1355.54	1508.09	1631.05	1226	1243.82	1457.03	1433.19
ENSMUSG00000008461.6_Fut1	16	19	16	4	22	22	18	20	8	14	12	5	8	15	21
ENSMUSG00000008475.13_Arpc5	3431	4380	3987	3868	4577	4213	4736	3563	4687	4997	5247	4679	5104	5401	4640
ENSMUSG00000008482.9_Rnf151	0	1	0	0	0	0	0	0	0	0	0	0	0	0	1
ENSMUSG00000008489.18_Elavl2	9	5	7	4	9	4	4	10	1	18	15	1	37	7	17
ENSMUSG00000008496.19_Pou2f2	135	139	90	20	65	64	277	64	42	18	31	43	88	81	80
ENSMUSG00000008540.11_Mgst1	1667	1937	2596	2200	1665	1733	1717	1559	337	287	508	365	907	686	772
ENSMUSG00000008575.17_Nfib	575	964	638	657	735	764	710	705	1253	1404	1650	1362	1197	1685	1562
ENSMUSG00000008590.4_Htr3b	2	5	2	12	6	7	2	7	0	0	0	0	0	0	0
ENSMUSG00000008601.12_Rab25	2440	2573	2511	2400	2534	2744	2643	2051	1854	2295	2295	1922	2148	2280	2375
ENSMUSG00000008604.11_Ubqln4	850	1128	1062	929	841	945	990	729	1450	1806	1663	1368	1330	1577	1554
ENSMUSG00000008658.16_Rbfox1	5	6	6	6	4	7	9	1	11	36	9	11	5	9	4
ENSMUSG00000008668.15_Rps18	10174.6	12495.8	11457	12947.9	10413.9	12916.5	12115.9	9394.14	13946.5	14605.5	17432.3	15288.4	13974.6	14821.2	16816.8
ENSMUSG00000008682.13_Rpl10	11735	15661	11718.9	12834.7	12526.5	14596	14142.6	10768.4	16633.1	17712.1	21916.2	17270.6	18003.8	18186.4	22227.9
ENSMUSG00000008683.16_Rps15a	6313.88	7621.66	6339.07	7701.92	6309.91	7920.15	7565.75	6220.34	8168.52	9062.65	10923.5	10573.7	8496.8	8945.41	10020.9
ENSMUSG00000008690.15_Ncaph2	1231	1455	1319	1397	1548	1454	1411	1192	1654	2159	2322	1891	1985	1897	2184
ENSMUSG00000008730.17_Hipk1	3110	3898	3334	3106	3534	3062	3535	2995	2835	3199	3048	3121	2575	3510	2924
ENSMUSG00000008734.9_Gprc5b	66	204	148	63	63	82	81	62	152	135	135	156	116	101	108
ENSMUSG00000008763.16_Man1a2	2091	2775	2501	2393	2333	2372	2790	2207	1338	2021	1842	1535	1848	2051	1798
ENSMUSG00000008789.10_Ceacam5	0	0	0	0	0	0	0	0	0	0	0	0	0	0	0
ENSMUSG00000008813.13_Tppp2	0	0	0	0	0	0	0	0	0	0	0	0	0	0	0
ENSMUSG00000008822.15_Acyp1	92	106	91	140	111	115	113	72	150	106	123	165	127	152	158
ENSMUSG00000008843.4_Cldn13	1	3	0	1	0	3	6	1	0	0	0	0	0	0	0
ENSMUSG00000008845.9_Cd163	76	160	124	34	46	30	35	97	5	0	3	17	7	2	3
ENSMUSG00000008855.17_Hdac5	919	1023	747	789	1032	1078	875	674.17	1120	1089	1231	1322	835	1049	1191
ENSMUSG00000008859.8_Rala	869	1192	970	1192	1132	1106	1229	936	1419	1444	1552	1548	1309	1675	1387
ENSMUSG00000008874.3_Clec3a	0	0	0	0	0	0	0	0	0	0	0	0	0	0	0
ENSMUSG00000008892.12_Vdac3	2579.22	3529.28	3090.57	3958.6	2957.85	3182.27	2945.14	1990.86	2460.66	2765.89	2728.03	2530.97	2664.92	2672.97	2613.3
ENSMUSG00000008932.9_Slc1a7	0	0	0	4	1	2	2	0	122	15	46	163	70	107	50
ENSMUSG00000008958.14_Vps72	567	592	541	566	569	556	584	482	920	975	1078	955	801	1085	1013
ENSMUSG00000008976.16_Gabpa	635	771	808	800	769	763	840	627	960	1051	1163	1047	867	1090	945
ENSMUSG00000008999.7_Bmp7	62	103	64	94	87	75	51	116	1396	1300	1146	2215	1027	1400	1434
ENSMUSG00000009013.5_Dynll1	1759	2475	2116	1687	2259	2216	2189	1975	3424	3767	4297	2711	3483	3793	3483
ENSMUSG00000009030.14_Pdcl	695	803	697	844	829	798	851	695	983	1018	1044	1252	879	1246	1040
ENSMUSG00000009035.15_Tmem184b	634	915	768	681	741	781	721	546	1514	1519	1609	1826	1297	1585	1409
ENSMUSG00000009047.3_Gm5965	0	0	0	0	0	0	0	0	0	0	0	0	0	0	0
ENSMUSG00000009070.14_Rsph14	0	0	0	0	0	0	1	0	0	0	0	0	0	0	0
ENSMUSG00000009073.16_Nf2	1517	1787	1481	2067	1717	1706	1719	1427	1953	1909	1773	2064	1687	2197	1820
ENSMUSG00000009075.2_Cabp7	0	0	0	0	0	0	1	0	0	0	0	0	0	1	0
ENSMUSG00000009076.10_Zmat5	135	195	147	190	221	186	193	142	239	192	178	253	301	233	268
ENSMUSG00000009079.16_Ewsr1	2035	2459.99	2254.99	2444.97	2375	2546.98	2492.97	2051.99	5070.93	5255.97	5092.92	5389.97	4389.35	5508.98	5254.88
ENSMUSG00000009090.17_Ap1b1	1587	1915	1913	1709	1904	1867	2034	1625	1681	1468	1571	1667	1726	2046	1674
ENSMUSG00000009092.5_Derl3	113	39	21	11	60	28	37	111	20	20	44	10	31	27	21
ENSMUSG00000009093.7_Gstt4	0	0	0	0	0	0	0	0	0	0	0	0	0	0	3
ENSMUSG00000009097.10_Tbx1	5	13	5	6	5	2	12	3	499	137	254	517	255	267	330
ENSMUSG00000009108.15_Gnat2	10	8	7	14	19	6	7	5	11	11	6	5	14	16	10
ENSMUSG00000009112.4_Bcl2l13	784	1035	925	1080	992	854	1047	845	1033	1211	1201	1194	1073	1193	1087
ENSMUSG00000009114.17_2610028H24Rik	0	0	0	0	0	0	0	0	0	0	0	0	0	0	0
ENSMUSG00000009115.5_Spatc1l	0	0	0	0	0	1	0	2	0	0	1	0	1	0	0
ENSMUSG00000009145.6_Dqx1	310	350	311	321	305	326	363	215	334	189	199	193	230	372	268
ENSMUSG00000009185.2_Ccl8	53	76	43	8	105	46	81	214	95	17	56	42	165	149	88
ENSMUSG00000009207.15_Lnpk	229	331	306	224	248	352	376	286	254	345	338	305	284	336	268
ENSMUSG00000009210.10_Prr29	1	1	0	4	2	1	0	1	4	0	0	0	7	4	4
ENSMUSG00000009214.9_Mymk	2	2	0	0	1	0	1	2	0	0	0	0	0	0	0
ENSMUSG00000009216.7_Fam163b	0	1	0	3	0	4	5	1	0	0	0	0	3	2	3
ENSMUSG00000009246.14_Trpm5	72	55	41	129	89	106	77	67	9	6	22	48	21	26	21
ENSMUSG00000009248.6_Ascl2	33	77	69	70	34	32	57	19	339	461	477	248	330	435	457
ENSMUSG00000009281.6_Rarres2	397	623	334	423	590	320	389	478	436	52	185	552	421	405	597
ENSMUSG00000009291.13_Pttg1ip	4088	5047	4840	5281	4404	4961	4809	3117	1821	1828	1944	2027	2211	2243	1916
ENSMUSG00000009292.18_Trpm2	62	45	19	22	61	43	111	46	127	16	46	65	120	63	102
ENSMUSG00000009293.17_Ube2g2	610	874	720.84	631	765	623	619	558.83	1060.52	1127.77	1417	1149	975	1142	1075
ENSMUSG00000009350.13_Mpo	0	3	0	0	0	0	0	0	5	0	2	0	1	0	5
ENSMUSG00000009356.12_Lpo	140	185	112	111	290	380	366	265	60	120	83	44	383	199	151
ENSMUSG00000009376.15_Met	1314	1525	1686	1542	1354	1321	1387	1388	1034	1526	1490	936	1474	1667	1317
ENSMUSG00000009378.4_Slc16a12	150	165	204	184	89	230	211	214	248	401	297	484	206	363	405
ENSMUSG00000009394.13_Syn2	139	260	307	117	129	218	195	68	10	24	11	10	18	23	15
ENSMUSG00000009406.13_Elk1	94	169	116	105	129	119	120	88	298	263	273	392	217	312	233
ENSMUSG00000009418.15_Nav1	320	460	290	290	370	409	361	369	1654	1239	1265	1214	1051	1769	1348
ENSMUSG00000009470.17_Tnpo1	2425	2951	2667	2574.97	2546.97	2975	2889	2253	4605.97	6368.86	6100.9	4741	4052	5261.96	4908.94
ENSMUSG00000009471.4_Myod1	0	0	0	0	0	0	0	0	0	0	0	0	0	0	0
ENSMUSG00000009487.10_Otog	0	0	0	0	0	0	0	0	2	1	0	0	0	0	0
ENSMUSG00000009535.13_Rnmt	361	411	324	416	373	387	395	274	797	1060	996	907	682	962	860
ENSMUSG00000009545.14_Kcnq1	904	1112	1353	1058	1087	960	1130	960	1546	2037	1533	1328	1310	1760	1612
ENSMUSG00000009549.14_Srp14	572	801	604	662	621	691	668	578	1776	1383	1551	2455	1337	1733	1508
ENSMUSG00000009551.2_6330409D20Rik	0	0	0	0	0	0	0	0	0	0	0	0	0	0	2
ENSMUSG00000009555.16_Cdk9	807	983	826	889	831	942	961	695	1622	1699	1799	1452	1529	1529	1605
ENSMUSG00000009563.16_Tor2a	625	719	673	701	738	857	771	713	668	663	790	670	829	739	804
ENSMUSG00000009566.12_Fpgs	202	284	243	280	260	293	276	256	290	310	393	331	289	296	339
ENSMUSG00000009569.14_Mrtfb	854	1254	961	1032	1010	1124	980	854	1211	1425	1425	1179	1028	1634	1197
ENSMUSG00000009575.14_Cbx5	1120	1609	1147	1469	1625	1405	1446	1563	2264	3327	3371	2498	2592	2949	3035
ENSMUSG00000009580.15_Odam	0	0	0	0	0	0	0	0	0	0	0	0	0	0	0
ENSMUSG00000009585.18_Apobec3	696.98	726	438.97	395	704.99	660	934	667.98	2518.62	2394.96	2278.72	2458.97	2146.93	2466.9	2842.41
ENSMUSG00000009588.9_St6galnac1	2	3.07	0	2	3.14	0	2	8	1	0	1	0	3	5	3
ENSMUSG00000009596.9_Taf7l	0	0	0	0	0	0	0	0	0	0	0	0	0	0	0
ENSMUSG00000009614.16_Sardh	56	121	60.78	47	45	62	79	36	193	91	130	297	99	184	174
ENSMUSG00000009621.18_Vav2	146	251	233	45	94	99	307	98	548	330	386	468	320	466	427
ENSMUSG00000009628.14_Tex15	9	38	44	28	1	17	16	8	809	498	486	1208	367	882	600
ENSMUSG00000009630.10_Ppp2cb	1388	1897	1696	1778	1491	1686	1694	1230	2364	2770	2486	2786	1922	2587	2239
ENSMUSG00000009633.3_G0s2	14	61	27	41	151	70	23	47	81	41	337	155	124	77	306
ENSMUSG00000009640.11_Dmap1	176	234	225	200	209	208	189	167	289	221	278	277	288	296	316
ENSMUSG00000009646.13_Pla2g12b	19	8	9	21	17	18	16	7	0	1	3	1	7	4	2
ENSMUSG00000009647.13_Mcu	1305	1698	1653	1586	1612	1627	1683	1187	714	879	920	526	1068	824	780
ENSMUSG00000009654.4_Oit3	0	0	2	2	2	0	0	0	3	12	9	4	6	3	8
ENSMUSG00000009670.11_Tex11	0	0	0	0	0	0	4	0	0	0	0	0	0	0	0
ENSMUSG00000009681.10_Bcr	626	854	831	712	724	767	751	633	1266	1240	1369	1138	998	1430	1195
ENSMUSG00000009687.14_Fxyd5	257	457	195	85	273	267	246	235	719	660	823	730	842	620	950
ENSMUSG00000009731.4_Kcnd1	11	33	9	11	10	20	22	14	34	10	29	13	25	28	39
ENSMUSG00000009733.9_Tfcp2	111	152	128	120	104	127	137	98	343	191	211	225	161	287	223
ENSMUSG00000009734.18_Pou6f2	0	0	0	0	0	0	0	0	0	0	0	0	0	2	1
ENSMUSG00000009739.17_Pou6f1	137	173	134	77	98	113	137	112	544	354	320	417	244	533	429
ENSMUSG00000009741.15_Ubp1	821	1171	1062	948	1019	961	1118	902	1716	1557	1682	1184	1336	1669	1698
ENSMUSG00000009772.15_Nuak2	398	400	377	307	483	467	447	329	552	714	669	410	644	541	562
ENSMUSG00000009828.15_Ick	1836	2106	1855	2372	2507	2394	2194	1921	655	808	744	688	1303	1257	879
ENSMUSG00000009863.14_Sdhb	2106	2379	2002	3095	2760	2152	2335	1843	1367	1386	1514	1515	1827	1733	1439
ENSMUSG00000009876.13_Cox4i2	9	29	6	3	11	0	6	7	21	22	25	43	13	11	16
ENSMUSG00000009894.15_Snap47	186	304	202	270	250	271	244	240	596	557	656	683	495	740	591
ENSMUSG00000009900.7_Wnt3a	0	0	0	0	0	0	0	0	0	0	0	0	0	0	0
ENSMUSG00000009905.5_Kdsr	505	568	443	442	532	612	591	388	981	816	852	981	645	947	873
ENSMUSG00000009907.17_Vps4b	1995	2495	2251.98	2493	2430.98	2396	2330	1958	2034.97	2392	2357	2248	2308	2666	2151
ENSMUSG00000009927.9_Rps25	5904.67	7223.45	5730.71	6191.14	5111.6	6562.17	6432.28	4825.02	8207.19	8321.18	10405.6	8575.23	7904.39	8067.25	10398.7
ENSMUSG00000009941.10_Nxf2	0	0	3	1	3	0	0	1	1	2	0	3	2	0	3
ENSMUSG00000009995.17_Taz	624	776	646	770	893	818	796	654	766	591	640	741	669	760	827
ENSMUSG00000010021.13_Kif19a	15	14	13	9	6	8	11	19	25	11	22	17	22	10	11
ENSMUSG00000010025.19_Aldh3a2	1443	1727	1583	1419	1847	1850	1685	1342	1686	1174	1529	1806	1564	1836	1648
ENSMUSG00000010044.12_Zmynd10	0	0	2	1	1	0	3	0	1	1	0	1	0	0	3
ENSMUSG00000010045.2_Tmem115	535	646	551	457	600	547	581	399	479	571	625	569	616	692	621
ENSMUSG00000010047.12_Hyal2	445	472	402	576	651	570	471	448	1164	1261	1646	1015	1245	1330	1270
ENSMUSG00000010048.10_Ifrd2	414	539	621	571	477	655	570	532	493	707	720	535	723	673	661
ENSMUSG00000010051.15_Hyal1	27.05	46.28	8.71	39.18	56.73	31.36	36.34	33.95	317.72	334.13	423.13	200.15	172.48	211.81	245.28
ENSMUSG00000010054.4_Tusc2	466	432	403	428	602	463	445	396	371	327	405	348	438	393	387
ENSMUSG00000010057.8_Nprl2	211	227	190	163	219	205	195	125	240	210	239	218	249	248	278
ENSMUSG00000010064.15_Slc38a3	0	0	0	2	0	0	1	0	6	6	17	15	6	18	11
ENSMUSG00000010066.15_Cacna2d2	152	136	103	178	220	257	167	149	6	7	7	10	28	20	10
ENSMUSG00000010067.13_Rassf1	489	572	517	449	541	647	607	456	656	800	875	605	718	673	736
ENSMUSG00000010080.15_Epn3	310	312	310	406	347	400	325	298	607	816	903	668	513	581	669
ENSMUSG00000010086.17_Rnf112	16	22	2	12	9	7	2	14	0	1	0	0	1	4	4
ENSMUSG00000010095.13_Slc3a2	748	945	931	1174	876	874	849	761	3087	2508	2666	3425	2310	2477	2570
ENSMUSG00000010097.15_Nxf1	744	1028	824	816	870	921	959	747	2099	1563	1798	1701	1132	1668	1798
ENSMUSG00000010110.17_Stx5a	931	1179	933	997	1188	1089	1091	943	1205	1049	1138	990	908	1136	1082
ENSMUSG00000010122.14_Slc47a1	2	0	0	0	6	2	0	0	0	0	1	0	0	0	1
ENSMUSG00000010136.14_Pifo	0	0	0	0	0	0	1	0	1	0	0	0	0	0	0
ENSMUSG00000010142.12_Tnfrsf13b	169	134	74	22	85	71	249	128	45	16	16	12	56	45	38
ENSMUSG00000010154.7_Spire2	512	484	506	566	889	611	688	653	326	495	491	414	610	640	466
ENSMUSG00000010175.13_Prox1	49	76	31	149	59	68	75	49	6633	4659	3937	8682	3067	9569	5231
ENSMUSG00000010205.11_Raver1	842.64	1150	1043.63	882.58	873.22	931.52	1037.78	967.72	1776.37	2181.79	2065.92	1672.5	1644.76	2109.51	1964.05
ENSMUSG00000010277.7_2610507B11Rik	4480	5827	5046	7053	5669	5328	5500	5313	4778	5939	5534	4853	5201	5920	4848
ENSMUSG00000010290.7_AI597479	293	382	293	318	374	334	359	327	596	596	599	578	479	710	598
ENSMUSG00000010307.7_Tmem86a	137	170	148	90	138	135	153	102	391	184	237	460	395	410	413
ENSMUSG00000010311.15_Optc	44	269	100	34	122	104	127	73	0	0	0	3	2	3	2
ENSMUSG00000010342.16_Tex14	3	8	1	0	3	2	7	6	46	13	16	32	32	20	13
ENSMUSG00000010358.13_Ifi35	282	363	337	370	438	379	356	301	463	263	305	429	701	457	419
ENSMUSG00000010362.9_Rdm1	161	215	187	182	184	185	177	98	128	110	163	187	133	139	127
ENSMUSG00000010376.15_Nedd8	1012	1236	1044	1130	1250	1231	1218	1053	1880	1936	2095	2041	1910	1931	1918
ENSMUSG00000010392.8_Gosr1	868	1090	929	1013	1058	1131	967	850	900	889	940	980	957	1097	909
ENSMUSG00000010406.12_Mrpl52	350	446	370	482	387	436	412	342	476	539	701	604	510	566	613
ENSMUSG00000010435.7_Spaca7	0	0	2	3	0	1	3	3	4	2	1	0	2	2	0
ENSMUSG00000010453.12_Kansl3	1246	1366	1306	1284	1261	1293	1400	1013	1162	1242	1266	1198	1012	1306	1183
ENSMUSG00000010461.15_Eya4	2	27	17	0	8	9	8	12	45	11	20	20	23	42	40
ENSMUSG00000010476.14_Ebf3	13	37	15	18	19	19	12	18	11	19	17	14	24	19	19
ENSMUSG00000010492.10_Uckl1os	0	0	0	0	0	0	0	1	10	0	4	13	5	1	0
ENSMUSG00000010505.16_Myt1	29	36	22	13	38	29	39	16	38	6	18	19	39	41	29
ENSMUSG00000010517.7_Faf1	607	836	684	792	766	848	821	585	802	1013	1008	967	898	984	991
ENSMUSG00000010529.6_Gm266	1	0	0	0	0	1	0	0	2	0	0	1	3	1	7
ENSMUSG00000010538.14_Tsacc	9	23	16	14	20	14	11	12	22	14	11	13	14	9	24
ENSMUSG00000010554.14_Mettl16	203	293	274	223	223	242	305	261	591	711	685	482	539	636	595
ENSMUSG00000010592.9_Dazl	3	5	8	11	4	10	7	2	2	0	0	1	2	1	4
ENSMUSG00000010601.14_Apol7a	146	338.54	169	306.79	483.92	224.98	294	262.93	54.3	59	55	32	222.68	60	45
ENSMUSG00000010607.8_Pigyl	184	176	179	188	205	204	170	143	158	184	203	189	228	192	200
ENSMUSG00000010608.15_Rbm25	1125	1516	1379	1433	1257	1362	1359	1170	2500	2547	2402	2072	1743	2319	2212
ENSMUSG00000010609.15_Psen2	156	257	183	216	218	193	245	167	293	202	166	239	221	282	259
ENSMUSG00000010651.4_Acaa1b	1.15	1.18	1.04	7.89	0	2.21	0	4.48	3.22	1.13	3.53	1.13	16.63	10.87	4.49
ENSMUSG00000010660.3_Plcd1	366	524	463	638	466	481	543	346	141	105	99	130	238	193	146
ENSMUSG00000010663.5_Fads1	237	347	145	204	381	219	238	304	2130	1986	2059	2167	2412	2914	2910
ENSMUSG00000010721.15_Lmbr1	199	310	233	262	224	252	272	222	216	233	253	305	202	311	251
ENSMUSG00000010751.15_Tnfrsf22	23.48	36.09	21.14	31.67	20.59	33.87	36.48	47.05	234.34	299.14	337.69	340.83	174.84	232.46	229.31
ENSMUSG00000010755.17_Cars	280	477	428	483	411	418	398	383	734	1046	1215	907	836	777	934
ENSMUSG00000010760.5_Phlda2	17	22	20	32	14	34	24	31	79	204	150	118	77	96	53
ENSMUSG00000010796.11_Asz1	0	2	0	0	0	0	0	0	0	0	0	0	0	0	0
ENSMUSG00000010797.6_Wnt2	4	27	8	2	1	5	10	3	5	1	1	0	1	2	4
ENSMUSG00000010803.13_Gabra1	0	2	1	2	0	2	0	0	0	0	0	0	0	0	1
ENSMUSG00000010825.17_Grid2ip	1	2	3	4	0	0	0	0	0	3	3	0	0	1	0
ENSMUSG00000010830.8_Kdelr3	223	351	205	183	486	454	331	388	163	321	347	177	294	188	251
ENSMUSG00000010841.13_Cfap97d1	0	0	0	0	0	0	0	0	0	0	0	0	0	0	0
ENSMUSG00000010911.12_Apip	69	114	75	81	101	107	83	84	193	183	141	178	197	180	191
ENSMUSG00000010914.10_Pdhx	263	411	338	463	398	340	381	315	456	468	463	437	417	485	456
ENSMUSG00000010936.11_Vac14	317	393	413	288	294	341	405	324	666	765	682	704	619	783	693
ENSMUSG00000011008.13_Mcoln2	303	408	328	396	460	490	472	355	47	55	51	48	191	120	99
ENSMUSG00000011034.6_Slc5a1	2270	3026	3418	3169	2198	2935	2785	1800	578	697	444	575	996	1077	669
ENSMUSG00000011096.17_Akt1s1	358	501	386	420	417	427	434	371	657	716	846	786	693	774	675
ENSMUSG00000011114.18_Tbrg1	1604	2022	1893	1799	2021	2164	2135	1712	1477	1580	1769	1422	1840	1829	1903
ENSMUSG00000011118.4_Panx3	0	0	0	0	0	0	0	0	0	0	0	0	0	0	0
ENSMUSG00000011148.14_Adssl1	13	30	12	10	13	18	24	10	131	137	137	127	124	122	127
ENSMUSG00000011154.17_Cfap161	0	0	0	0	0	0	0	1	0	0	0	2	1	0	0
ENSMUSG00000011158.8_Brf1	314	333	291	315	261	338	283	251	769	524	601	538	461	584	633
ENSMUSG00000011171.11_Vipr2	38	65	35	38	50	60	48	67	15	8	8	4	36	48	39
ENSMUSG00000011179.8_Odc1	1518.8	2268.89	2033.86	2468.94	2373	2094.94	2140	1990.97	2957.93	4718.89	4790.68	3025.9	3901.51	3994.91	4619.98
ENSMUSG00000011254.16_Thg1l	123	134	124	108	141	122	147	127	257	258	242	292	270	284	279
ENSMUSG00000011256.16_Adam19	278	473	218	129	321	252	373	270	652	666	895	557	849	829	820
ENSMUSG00000011257.19_Pabpc4	1099.3	1243.58	1127.29	1260.83	1325.75	1267.64	1373.29	984.39	2085.08	2887.5	3050.34	2428.29	2324.94	2536.27	2795.06
ENSMUSG00000011263.16_Exoc3l2	24	29	29	18	53	28	27	28	61	49	44	55	69	57	42
ENSMUSG00000011267.8_Zfp296	17	25	18	8	8	12	19	24	15	15	27	16	14	16	9
ENSMUSG00000011305.11_Plin5	1	0	3	11	4	4	0	2	28	34	31	48	32	37	36
ENSMUSG00000011306.7_Sugp1	322	413	383	341	430	362	444	289	706	574	630	723	529	713	677
ENSMUSG00000011349.5_Dmrtc2	0	0	0	0	0	0	0	0	0	0	0	0	0	0	0
ENSMUSG00000011350.15_Gm5893	0	0	0	0	0	0	0	0	0	0	1	0	2	0	0
ENSMUSG00000011382.8_Dhdh	42	54	41	50.67	45	60.29	39	44	52	19	27	39	44	46.96	53
ENSMUSG00000011427.16_Zfp790	170	269	189	223	241	274	200	146	237	293	297	233	248	276	236
ENSMUSG00000011463.5_Cpb1	1	8	2	0	0	1	2	1	0	0	0	0	0	0	0
ENSMUSG00000011486.14_Slc25a41	0	0	0	0	0	0	0	0	0	0	0	0	0	0	0
ENSMUSG00000011589.9_Fsd1	1	4	6	16	2	3	2	5	4	0	0	2	0	3	1
ENSMUSG00000011632.7_Pinlyp	0	0	0	0	0	0	0	0	1	1	5	0	1	0	1
ENSMUSG00000011658.16_Fuz	91	114	107	107	141	102	121	100	161	125	155	220	164	189	181
ENSMUSG00000011751.16_Sptbn4	5	6	1	15	9	9	4	13	12	9	13	18	16	22	11
ENSMUSG00000011752.7_Pgam1	3310.82	5018.17	4535.54	6599.14	5769.84	4703.53	5307.51	4241.32	6053.43	9572.24	11354.4	7446.05	7118.13	7989.01	9789.24
ENSMUSG00000011831.16_Evi5	496	736	582	576	602	659.8	552	526	868	1001	954	1043	742	977	830
ENSMUSG00000011832.15_Evi5l	222	262	240	306	243	262	272	183	226	180	193	252	216	232	188
ENSMUSG00000011837.4_Snapc2	191	301	230	204	180	223	222	187	557	537	585	557	460	585	557
ENSMUSG00000011877.13_Git1	892	979	1060	1104	1010	967	855	860	1501	1799	1835	1551	1442	1762	1495
ENSMUSG00000011884.13_Gltp	1124	1412	1389	1355	1348	1337	1367	1097	856	780	875	718	1130	943	821
ENSMUSG00000011958.17_Bnip2	304	646	375	281	489	396	521	346	1130	867	1020	1169	800	1124	1082
ENSMUSG00000011960.12_Ccnt1	631	867	660	685	704	688	747	627	1012	1222	1351	1022	882	1289	1071
ENSMUSG00000012017.4_Scarf2	39	98	26	25	51	46	41	50	199	121	162	237	146	175	157
ENSMUSG00000012042.8_4930579F01Rik	0	0	0	0	0	0	0	0	0	0	0	0	1	1	1
ENSMUSG00000012076.8_Brms1l	120	176	119	142	125	163	145	149	294	263	282	274	203	302	250
ENSMUSG00000012114.17_Med15	946	1171	1103	967	944	973	955	910	1356	1460	1541	1215	1151	1518	1300
ENSMUSG00000012117.13_Dhdds	485	683	518	570	550	568	588	517	830	890	924	838	819	939	893
ENSMUSG00000012123.17_Crybg2	549	521	544	652	620	723	635	552	97	152	147	96	291	251	206
ENSMUSG00000012126.16_Ubxn11	16	12	6	10	11	18	26	24	12	6	12	17	23	22	17
ENSMUSG00000012187.13_Mogat1	0	0	0	0	0	0	0	0	8	4	4	2	1	5	3
ENSMUSG00000012211.13_Tex22	0	0	0	0	1	0	0	0	0	0	0	0	0	0	0
ENSMUSG00000012282.2_Wnt8a	0	0	0	0	0	0	0	0	0	0	0	0	0	0	0
ENSMUSG00000012296.16_Tjap1	203	250	216	226	204	206	227	185	503	497	577	425	415	491	452
ENSMUSG00000012350.15_Ehf	6758	8198	8445	8628	6984	8321	7926	6699	7478	8345	7088	6711	5822	8511	6345
ENSMUSG00000012396.12_Nanog	0	0	0	0	0	0	0	0	0	1	0	1	1	0	0
ENSMUSG00000012405.16_Rpl15	7931.41	9128.79	8233.34	9058.77	8794.89	9685.06	9494.78	8004.82	12404.7	13510.6	15587.4	14726.1	12640.6	13351.6	14459.5
ENSMUSG00000012422.14_Tmem167	615	789	645	756	986	813	834	868	1061	1008	1129	1045	1095	1146	1090
ENSMUSG00000012428.9_Steap4	1114	879	186	2642	1072	1179	1291	1543	342	350	627	656	1773	1989	1768
ENSMUSG00000012429.9_Mplkip	184	183	175	276.02	204	243	212	167	285	249	272	342	268	290	309
ENSMUSG00000012443.4_Kif11	334	397	397	236	483	336	339	514	703	1376	1115	737	884	837	1082
ENSMUSG00000012483.4_Rpa3	202	243.99	151	253	287	258	272	220	264	419	372.08	332.03	364	347	369
ENSMUSG00000012519.14_Mlkl	178	188	136	206	267	221	191	232	289	339	458	202	494	348	415
ENSMUSG00000012520.10_Phox2b	20	45	20	61	24	29	19	26	0	0	0	0	0	0	0
ENSMUSG00000012535.14_Tnpo3	1029	1371	1257	1092	1186	1157	1248	1016	1684	2047	2035	1542	1446	1949	1807
ENSMUSG00000012609.19_Ttll5	194	207	167	210	156	135	174	144	350	510	415	416	353	452	447
ENSMUSG00000012640.16_Zfp715	253	250	254	234	315	305	309	274	388	263	286	332	301	353	303
ENSMUSG00000012705.16_Retn	0	0	9	0	20	0	0	27	0	0	0	0	0	0	0
ENSMUSG00000012777.14_Acp4	0	0	0	0	0	0	0	0	0	0	0	0	0	0	0
ENSMUSG00000012819.15_Cdh23	1	2	0	0	0	1	4	0	2	3	3	0	1	1	2
ENSMUSG00000012848.15_Rps5	8013	10095	8272	9058	8113	9139	9455	6939	11067	12567	14439	11849	12190	12344	14047
ENSMUSG00000012889.8_Podnl1	10	16	13	11	16	4	18	18	171	59	69	147	149	154	171
ENSMUSG00000013033.16_Adgrl1	171	327	236	196	191	169	189	169	884	540	578	1107	522	824	648
ENSMUSG00000013076.17_Amotl1	250	476	268	253	311	210	247	371	1195	909	1151	1530	717	1264	1012
ENSMUSG00000013083.8_2200002J24Rik	2	3	1	3	6	6	5	1	16	6	27	20	27	22	29
ENSMUSG00000013089.15_Etv5	118	152	118	160	306.74	155	165.78	252	4477.94	3331.83	4137.3	7553.14	2661.89	4401.2	4852.6
ENSMUSG00000013091.5_Tmem190	0	0	0	0	0	0	0	0	28	31	73	30	23	20	26
ENSMUSG00000013150.15_Gfod2	99	125	116	107	146	127	106	139	341	348	345	391	255	350	380
ENSMUSG00000013155.10_Enkd1	18	28	9	20	44	20	20	25	74	109	98	93	100	107	132
ENSMUSG00000013158.6_4933405L10Rik	0	0	0	0	0	0	0	0	0	0	0	0	0	0	0
ENSMUSG00000013160.7_Atp6v0d1	1415	1991	1672	1790	1840	1868	1676	1448	1020	810	1013	933	1433	1261	1161
ENSMUSG00000013236.17_Ptprs	220	537	327	208	308	270	306	236	1946	1545	1762	1883	1051	1938	1659
ENSMUSG00000013275.9_Slc41a1	329	429	303	342	373	384	407	356	1656	1582	1347	2417	1307	2270	2036
ENSMUSG00000013338.16_Fer1l4	122	60	72	69	154	160	110	158	269	154	292	312	306	278	196
ENSMUSG00000013353.10_4931406B18Rik	1	0	0	0	0	0	0	0	0	0	0	0	0	0	0
ENSMUSG00000013367.5_Iglon5	9	53	28	15	20	18	25	27	9	5	7	4	3	5	6
ENSMUSG00000013415.9_Igf2bp1	3	5	7	5	0	4	5	4	4	7	12	3	1	1	5
ENSMUSG00000013418.8_B4galnt2	1593	1795	1379	1665	4067	1951	2607	2026	550	358	1101	427	1453	1014	983
ENSMUSG00000013419.7_Zfp651	110	297	204	109	180	135	168	143	304	181	194	456	184	328	313
ENSMUSG00000013465.19_Nelfb	1023	1382	1188	1404	1262	1392	1292	1027	1291	1411	1573	1292	1481	1513	1466
ENSMUSG00000013483.14_Card14	573	484	572	615	495	529	527	549	400	494	463	368	564	563	520
ENSMUSG00000013495.15_Tmem175	234	275	199	206	288	257	267	181	200	141	159	175	199	214	183
ENSMUSG00000013523.13_Bcas1	1777	1868	2137	2755	2538	2953	2554	1888	231	83	136	230	512	407	211
ENSMUSG00000013539.14_Tango2	420	523	493	474	439	530	519	370	355	302	335	310	467	434	341
ENSMUSG00000013562.12_4833413E03Rik	0	0	1	1	0	0	0	0	0	0	0	0	0	0	4
ENSMUSG00000013584.5_Aldh1a2	21	27	4	10	57	22	11	37	72	30	39	98	112	76	117
ENSMUSG00000013593.12_Ndufs2	3312	4222	3685	5010	4366	3752	4089	2896	3673	4089	4490	3847	4516	4310	4315
ENSMUSG00000013611.14_Snx31	0	0	1	0	1	3	2	0	0	1	1	0	0	0	0
ENSMUSG00000013622.15_Atraid	630	939	788	738	720	915	769	525	539	416	487	509	678	559	526
ENSMUSG00000013629.16_Cad	398	577	425	603	505	553	552	681	1081	1566	1481	1001	1154	1282	1078
ENSMUSG00000013643.13_Lypd8	178925	217335	169583	236038	236959	203234	238654	177403	5648	2263	3084	1633	110102	66456	20684
ENSMUSG00000013646.17_Sh3bp5l	758	865	781	747	796	781	863	627	772	842	768	915	842	947	778
ENSMUSG00000013653.2_1810065E05Rik	558	610	237	1159	3026	718	1110	854	33	2	8	5	1225	260	67
ENSMUSG00000013662.6_Atad1	1620	1819	1710	2065	1784	1765	1885	1498	1913	2089	1978	2492	1732	2139	2043
ENSMUSG00000013663.7_Pten	1835.46	2575.64	2270.77	1947.96	2225.58	2189	2721.97	1800.73	3351.13	3079.81	3272.93	4075.79	2632.82	3519.43	3285.65
ENSMUSG00000013668.9_4933402N03Rik	0	0	0	0	0	0	0	0	0	0	0	0	0	0	0
ENSMUSG00000013698.12_Pea15a	484	1004	691	607	792	654	706	598	2588	2258	2672	3520	2274	2934	2585
ENSMUSG00000013701.13_Timm23	943.3	1280.65	1201.11	1381.5	1233.01	1131.83	1162.61	1045.55	1421.93	1792.77	1841.01	1533.31	1653.2	1772.8	1795.41
ENSMUSG00000013707.3_Tnfaip8l2	52	91	56	36	30	28	75	47	117	41	40	76	137	87	85
ENSMUSG00000013736.16_Trnt1	346.65	445.89	394.85	418.95	402.75	386.89	465.93	346.89	546.77	711.79	690.75	672.95	572.89	644.86	644.54
ENSMUSG00000013766.11_Ly6g6e	367	377	300	282	318	487	368	294	178	225	197	162	253	236	223
ENSMUSG00000013787.15_Ehmt2	2035	2248	1941	2093	2171	2401	2285	1801	2667	2853	2981	2571	2621	3104	3043
ENSMUSG00000013822.7_Elof1	720	938	870	915	939	922	908	753	807	971	1041	837	1104	1005	1076
ENSMUSG00000013833.15_Med16	382	448.93	467	396	385	443	422	339	519	524.9	514.8	626	507	618	521
ENSMUSG00000013846.10_St3gal1	171	341	142	100	264	155	305	203	859	736	891	1083	634	769	968
ENSMUSG00000013858.14_Tmem259	900	950	956	1094	1053	976	905	726	1254	1164	1440	1441	1106	1213	1233
ENSMUSG00000013878.18_Rnf170	365.32	584	416	502.91	534.86	580.63	628.61	432.32	512	462	484.12	481.58	475.02	537	464.13
ENSMUSG00000013921.15_Clip3	76	213	105	111	115	120	126	95	110	116	147	84	101	92	115
ENSMUSG00000013928.13_Thap8	1	0	1	1	3	0	1	3	1	0	0	0	2	0	2
ENSMUSG00000013936.12_Myl2	0	0	0	0	0	0	0	0	0	0	0	1	0	0	0
ENSMUSG00000013973.12_Dedd	570	666	687	539	691	586	699	552	773	868	924	708	788	865	836
ENSMUSG00000013974.3_Mcemp1	20	16	23	6	34	46	34	13	46	29	37	80	101	29	138
ENSMUSG00000013997.10_Nit1	488	605	541	645	695	662	666	503	668	539	591	609	632	677	643
ENSMUSG00000014030.15_Pax5	319	338	206	15	72	93	656	111	4	2	4	0	16	3	8
ENSMUSG00000014039.18_Prdm15	196	301	278	196	233	245	283	233	347	306	402	261	304	444	309
ENSMUSG00000014074.17_Rnf168	379	498	420	420	476	463	489	466	608	712	579	687	517	764	597
ENSMUSG00000014075.15_Tctex1d2	30	52	45	43	41	44	33	38	89	84	70	96	72	95	76
ENSMUSG00000014077.13_Chp1	4423	5087.98	4412.93	5393	5621.93	4775.98	4850.92	3714.98	4376	4219.86	5096.99	3794	5234.99	5095.99	4182.98
ENSMUSG00000014104.12_Sval2	0	0	0	0	0	0	0	0	0	0	0	0	0	0	0
ENSMUSG00000014158.12_Trpv4	21	37	18	20	9	22	20	9	92	29	58	163	45	55	40
ENSMUSG00000014164.15_Klhl3	19	20	11	26	15	16	20	13	40	74	66	64	44	40	80
ENSMUSG00000014177.10_Tvp23b	976	1109	950	1150	1263	1441	1293	980	708	694	752	737	765	939	841
ENSMUSG00000014195.15_Dnajc7	1510	1941	1832	1882	1679	1847	1937	1460	2468	2601	2661	2620	2221	2645	2480
ENSMUSG00000014198.15_Zfp385c	0	2	2	0	0	3	0	0	1	0	0	0	4	0	2
ENSMUSG00000014226.10_Cacybp	652	822	609.99	697	647	668	696	651	1710	1841	2150	1846	1418	1618	1600
ENSMUSG00000014232.14_Cluap1	143.95	193.68	124.01	150.02	146.18	136.42	186.05	72.12	192.39	211.57	218.86	238.19	227.21	285.36	248.58
ENSMUSG00000014243.5_Zswim7	44	55	48	73	52	49	55	32	24	61	50	40	60	59	49
ENSMUSG00000014245.8_Pigl	79	84	70	73	71	80	65	63	152	116	101	107	101	139	137
ENSMUSG00000014294.4_Ndufa2	999	1265	1090	1240	1228	1135	1097	950	1049	1112	1296	1258	1352	1215	1231
ENSMUSG00000014301.13_Pam16	168.28	189.21	186.78	201.19	203.42	197.29	201	142.68	240.49	219	241.79	283.49	216.01	217.99	261.56
ENSMUSG00000014303.13_Glis2	59	165	100	60	81	62	93	77	309	326	273	348	206	309	275
ENSMUSG00000014313.15_Cox6c	3311	4509	3379.9	5828.76	5117	4092	4606.33	3659.92	2017.9	2451	2599.82	2504	3161	2736	2658
ENSMUSG00000014329.14_Bicc1	127	263	132	99	124	94	155	180	383	209	328	431	336	455	312
ENSMUSG00000014349.7_Ube2z	1590	2277	2181	1938	1934	2045	2140	1637	2878	3477	3555	3444	2905	3211	3304
ENSMUSG00000014351.12_Gip	0	0	0	0	0	0	0	0	0	0	0	0	0	0	0
ENSMUSG00000014353.14_Tmem87b	1161	1485	1286	1594	1443	1441	1452	1070	990	887	924	1042	916	1034	917
ENSMUSG00000014355.10_Anapc1	1202	1651	1425	1585	1398	1303	1525	1335	2086	2430	2311	1969	2008	2594	2215
ENSMUSG00000014361.5_Mertk	397	483	330	704	462	639	565	351	198	72	120	170	250	207	76
ENSMUSG00000014402.15_Tsg101	856.59	1090.31	1050.66	1033.17	979	1019.84	1087.83	724	1707.82	1946.26	1975.59	1875.52	1675.77	2093.94	1816.27
ENSMUSG00000014418.16_Hps5	717	869	608	921	1074	810	878	746	459	345	337	408	547	562	382
ENSMUSG00000014426.9_Map3k4	510	568	480	514	621	621	614	490	654	707	774	632	662	855	697
ENSMUSG00000014444.17_Piezo1	379	725	526	471	537	471	556	573	1322	2071	2192	1111	1262	1378	1301
ENSMUSG00000014453.4_Blk	105	132	59	12	40	60	261	43	20	0	14	13	60	35	37
ENSMUSG00000014470.4_Rnf166	290	363	294	276	299	285	335	272	386	364	401	359	401	387	411
ENSMUSG00000014496.8_Ankrd28	666	822	755	1070	811	797	848	773	900	1388	1247	1176	928	1197	1019
ENSMUSG00000014498.9_Ankrd52	942	1159	1088	1033	856	867	993	944	1455	1702	1748	1107	1097	1884	1334
ENSMUSG00000014503.15_Pkd2l2	1	2	0	4	1	2	3	2	0	0	0	3	2	1	0
ENSMUSG00000014504.16_Srp19	503	689	504	555	609	593	670	515	808	745	868	863	739	825	809
ENSMUSG00000014529.9_Tmbim7	0	0	0	0	0	0	0	0	0	0	0	0	0	0	0
ENSMUSG00000014542.3_Clec4f	0	0	0	0	0	3	0	0	0	0	0	0	0	0	0
ENSMUSG00000014543.14_Klra17	3	6	8	3	3	5	8	0	12	1	4	12	9	10	5
ENSMUSG00000014547.10_Wdfy2	303	365.64	350	238	307	322	311	302.2	619	560	586.16	487	466	654.72	520.52
ENSMUSG00000014550.14_Rbsn	407	618	603	578	472	586	556	482	518	586	600	634	532	614	574
ENSMUSG00000014551.8_Mrps25	286	445	346	516	456	350	406	329	524	600	555	501	593	561	560
ENSMUSG00000014554.13_Dguok	203	260	209	200	233	247	218	163	302	232	228	248	253	247	250
ENSMUSG00000014592.20_Camta1	121	198	159	189	163	154	113	104	628	917	662	475	504	792	633
ENSMUSG00000014599.10_Csf1	209	368	210	119	223	190	223	254	894	734	870	757	898	1094	1140
ENSMUSG00000014601.13_Strip1	679	856	753	823	745	671	782	620	2201	1937	2212	2401	2015	2317	2308
ENSMUSG00000014602.15_Kif1a	115	156	93	189	169	137	86	147	1163	578	619	1326	439	927	781
ENSMUSG00000014603.3_Alx3	0	0	0	3	0	1	0	0	137	4	7	100	122	54	140
ENSMUSG00000014606.14_Slc25a11	1176	1571	1230	1781	1496	1385	1421	1088	1511	1567	1484	1678	1562	1833	1725
ENSMUSG00000014609.16_Chrne	0	0	0	0	1	0	0	0	0	0	0	3	0	2	4
ENSMUSG00000014633.15_Cmc2	131	152	99	121	148	116	145	106	120	214	246	129	193	173	204
ENSMUSG00000014668.15_Chfr	855	1046	936	897	1062	1048	1132	913	1084	1137	1167	1120	1118	1291	1226
ENSMUSG00000014686.8_Ceacam16	1	0	0	0	1	0	3	0	1	1	0	1	0	0	6
ENSMUSG00000014704.10_Hoxa2	17.57	23.46	16.75	21.55	27	27	12.34	15.67	14	16.6	20.76	13	16	15.26	14.57
ENSMUSG00000014725.16_Adam28	0	0	0	2	1	1	1	2	131	11	28	36	48	65	56
ENSMUSG00000014747.6_Ankrd53	0	0	0	0	0	0	0	0	0	0	0	1	0	0	0
ENSMUSG00000014748.13_Tex261	1309	1697	1576	1451	1548	1609	1496	1255	1532	1609	1641	1714	1589	1894	1678
ENSMUSG00000014763.8_Fam120b	602	797	782	695	729	780	856	693	812	753	873	751	721	937	838
ENSMUSG00000014767.17_Tbp	189	221	255	214	219	239	207	219	308	346	344	323	284	327	334
ENSMUSG00000014769.10_Psmb1	2202.99	2591	2303	2384	2558	2677	2651	1964	2956	3231	3375	3252	3338	3063	3092
ENSMUSG00000014771.13_Pdcd2	168	295	211	196	175	204	279	155	319	312	319	309	308	293	335
ENSMUSG00000014773.13_Dll1	226	245	266	116	133	234	253	149	134	90	95	120	105	140	97
ENSMUSG00000014776.7_Nol3	41	59	47	54	85	46	45	53	63	69	53	99	63	92	84
ENSMUSG00000014778.10_Fhod1	354	415	409	337	477	429	421	389	356	359	358	213	422	362	381
ENSMUSG00000014782.16_Plekhg4	2	2	0	3	4	0	0	0	10	0	8	19	20	10	20
ENSMUSG00000014786.8_Slc9a5	41	33	32	18	46	57	57	41	38	23	34	33	49	10	35
ENSMUSG00000014791.10_Elmo3	947	1051	1064	1187	1110	1166	1062	820	842	714	699	818	783	836	920
ENSMUSG00000014813.9_Stc1	6	19	26	75	38	12	16	14	943	1023	1138	844	526	435	693
ENSMUSG00000014837.15_4931428F04Rik	43	75	67	105	63	67	67	68	204	214	153	189	139	246	311
ENSMUSG00000014846.12_Tppp3	383	2322	2404	464	396	643	863	411	93	63	67	181	86	39	46
ENSMUSG00000014850.15_Msh3	233	304	258	309	246	250	294	197	298	317	271	375	259	392	273
ENSMUSG00000014852.16_Adamts13	6	9	6	10	4	6	14	3	0	0	7	4	2	0	2
ENSMUSG00000014856.12_Tmem208	471	502	424	530	654	542	507	419	686	641	748	742	767	722	744
ENSMUSG00000014859.9_E2f4	694	856	814	767	765	711	832	647	920	1138	1171	982	933	997	1141
ENSMUSG00000014867.9_Surf4	3134	4632	3755	4386	4563	4370	4540	3774	4266	5000	5544	4506	5181	5410	5098
ENSMUSG00000014873.15_Surf2	126	151	147	171	162	141	138	121	334	305	295	281	252	299	318
ENSMUSG00000014905.4_Dnajb9	633	883	877	977	769	881	772	761	885	755	959	849	618	808	732
ENSMUSG00000014907.10_Naf1	139	249	182.94	209.98	187	168	189	213	258	381	386	299	306	336	413
ENSMUSG00000014932.15_Yes1	908	1181	1088	1084	1080	1275	1129	985	1187	1634	1418	1336	1163	1370	1289
ENSMUSG00000014956.15_Ppp1cb	5905	8143	6525	7189	8078	8260.94	7698	5914	6572	8171	8504	9228	6903	8692	8136
ENSMUSG00000014959.12_Gorasp2	1581	2285	2024	1940	2206	2168	2078	1800	2381	2465	2654	2364	2354	2802	2486
ENSMUSG00000014980.14_Tsen15	76	121	76	86	89	129	115	79	233	231	219	189	197	206	239
ENSMUSG00000015001.17_Oc90	0	0	0	0	0	0	0	0	1	0	0	7	0	3	0
ENSMUSG00000015002.18_Efr3a	1322	1755	1615	1505	1492	1505	1608	1289	1520	1781	1624	1598	1512	1716	1625
ENSMUSG00000015013.9_Trappc2l	290	453	307	391	344	307	343	260	327	292	378	304	399	413	389
ENSMUSG00000015016.8_Acsf3	309	357	296	413	352	411	382	288	336	409	394	324	380	378	448
ENSMUSG00000015023.7_Ddx19a	434.11	580.81	478.98	460.49	515.86	505.18	627.02	461.56	904.41	1221.17	1223.6	935.46	776.14	1136.22	996.87
ENSMUSG00000015027.11_Galns	226	328	237	227	327	288	274	196	296	259	285	254	416	347	394
ENSMUSG00000015053.14_Gata2	17	19	11	20	24	20	21	14	259	33	52	293	77	95	81
ENSMUSG00000015083.11_C8g	8	14	13	13	18	18	10	11	9	2	8	9	15	10	10
ENSMUSG00000015085.8_Entpd2	359	523	452	353	474	389	385	296	132	64	63	105	194	112	124
ENSMUSG00000015087.14_Rabl6	734	967	842	1006	1037	944	979	860	1391	1407	1625	1596	1381	1519	1481
ENSMUSG00000015090.13_Ptgds	0	0	0	0	0	0	2	0	36	7	22	46	42	31	46
ENSMUSG00000015092.9_Edf1	1259	1472	1321	1771	1514	1488	1437	1187	1532	1489	1674	1601	1880	1608	1581
ENSMUSG00000015093.15_Clic3	3	0	1	0	0	0	0	0	11	10	12	9	3	5	4
ENSMUSG00000015094.16_Npdc1	570	785	559	604	892	884	714	647	1108	931	1189	1173	1073	1157	1325
ENSMUSG00000015095.12_Fbxw5	477	613	533	637	619	537	601	480	779	631	599	803	702	790	718
ENSMUSG00000015112.15_Slc25a13	269	295	300	422	414	331	329	306	210	333	324	172	305	217	266
ENSMUSG00000015120.15_Ube2i	1003.44	1302.45	1117	1011	1061.36	1119.95	1250.39	972.64	2987.39	3000.03	3290.95	2596	2360.92	3008.63	2847.35
ENSMUSG00000015126.9_Tsr3	98	134	122	115	104	99	93	78	263	242	279	302	211	294	289
ENSMUSG00000015127.14_Unkl	163	160.6	175	130.81	169	124.29	135	122	285	194	231	278	225	309	249
ENSMUSG00000015133.17_Lrrk1	753	962	772	671	865	808	880	889	1687	1889	1973	1685	1702	1887	1638
ENSMUSG00000015134.15_Aldh1a3	175	374	482	231	123	302	453	271	1334	2267	3033	1350	2671	2284	1830
ENSMUSG00000015143.15_Actn1	1612	3590	2039	1425	2496	2303	2638	1955	5326	7317	7691	4620	4478	5757	5799
ENSMUSG00000015149.14_Sirt2	590	801	695	631	741	686	677	537	662	555	613	725	685	767	732
ENSMUSG00000015165.16_Hnrnpl	1884	2407	2203	2230	2358	2286	2185	1865	4648	4947	4945	3982	4074	4193	4961
ENSMUSG00000015176.11_Nolc1	463	707	574	565	464	410	631	473	1570	1904	1828	1523	1298	1725	1599
ENSMUSG00000015189.12_Casd1	1895	2296	2002	1929	1928	1879	2015	1756	630	662	717	735	923	1033	777
ENSMUSG00000015202.13_Cnksr3	251	393	279	226	394	329	336	262	165	113	137	173	160	212	134
ENSMUSG00000015214.14_Mtmr1	453	774	623	590	596	631	618	538	420	457	397	456	452	507	416
ENSMUSG00000015217.11_Hmgb3	520	731.71	588.73	800.01	677	718	667	622.59	1963.48	2690.32	2411	2156.28	1872.13	2323.72	2224.78
ENSMUSG00000015222.17_Map2	45	91	64	80	100	94	57	88	11	12	19	27	21	16	16
ENSMUSG00000015224.10_Cyp2j9	29	22	25	26	21	26	20	26	10	9	6	1	11	6	12
ENSMUSG00000015242.14_Nipsnap3a	0	0	0	0	0	0	0	0	0	0	0	0	0	0	0
ENSMUSG00000015243.4_Abca1	524	521	417	294	286	425	599	244	2183	1840	1997	2209	1471	2482	2397
ENSMUSG00000015247.10_Nipsnap3b	710	810	745	852	809	857	882	734	699	700	786	779	856	925	731
ENSMUSG00000015289.4_Lage3	190	284	243	269	209	240	274	200	435	385	370	382	416	387	396
ENSMUSG00000015290.15_Ubl4a	694.63	960.6	898.08	840.5	889.48	849.26	788.84	686.19	798.96	760.5	780.29	735.81	869.42	908.54	790.22
ENSMUSG00000015291.10_Gdi1	1005	1370	1052	1306	1194	1257	1117	886	2218	1480	1724	2371	1405	1915	1893
ENSMUSG00000015305.6_Sash1	1647	1637	1445	1552	1693	1974	1804	1253	907	838	754	915	1038	1222	749
ENSMUSG00000015312.9_Gadd45b	221	286	183	234	270	244	350	340	527	584	931	508	388	567	607
ENSMUSG00000015314.10_Slamf6	58	44	31	6	38	20	103	27	31	5	13	15	33	20	22
ENSMUSG00000015316.11_Slamf1	28	25	9	1	10	9	41	9	6	2	8	2	15	16	12
ENSMUSG00000015335.16_Zdhhc12	171	205	173	181	234	240	198	168	400	353	420	403	369	472	421
ENSMUSG00000015337.5_Endog	111	162	146	145	175	154	128	141	117	70	102	120	124	117	148
ENSMUSG00000015340.10_Cybb	332	495	226	115	273	333	619	331	625	184	213	286	634	570	406
ENSMUSG00000015341.17_Golga7	816	921	860	801.5	941	887	983	708.82	1228	1304.54	1331	1305	1092	1252	1247
ENSMUSG00000015342.6_Xk	334	391	290	321	510	373	374	278	197	250	299	122	311	253	215
ENSMUSG00000015354.8_Pcolce2	4	55	89	8	26	13	28	17	4	4	5	0	7	2	1
ENSMUSG00000015355.13_Cd48	105	115	72	28	89	49	163	65	117	29	61	70	148	125	99
ENSMUSG00000015357.10_Clpx	624	757	632	940	723	693	775	641	533	569	569	627	539	622	591
ENSMUSG00000015363.13_Trabd	895	1083	931	1063	1168	1058	1050	1008	1401	1312	1497	1331	1254	1364	1306
ENSMUSG00000015365.15_Mov10l1	0	0	0	0	0	0	0	0	0	0	0	0	0	0	0
ENSMUSG00000015377.10_Dennd6b	43	52	46	56	49	38	37	30	147	64	73	73	83	68	119
ENSMUSG00000015396.4_Cd83	270	325	184	98	181	173	563	109	189	12	109	224	171	190	145
ENSMUSG00000015401.12_Cltrn	0	0	0	0	0	0	1	0	1	0	0	1	0	0	0
ENSMUSG00000015405.15_Ace2	190	222	228	358	242	357	248	188	3	0	4	1	36	18	8
ENSMUSG00000015437.5_Gzmb	2	3	3	4	16	9	9	14	34	4	12	29	58	150	65
ENSMUSG00000015441.4_Gzmf	0	0	0	0	0	0	0	0	0	0	0	0	0	0	0
ENSMUSG00000015443.9_Gzmn	0	0	0	0	0	0	0	0	0	0	0	0	0	0	0
ENSMUSG00000015451.16_C4a	2.17	1.05	2.07	0	1.01	3.1	5.27	1.02	18.46	5.27	11.81	3.15	10.43	14.42	19
ENSMUSG00000015452.14_Ager	13	8	12	3	7	6	17	5	22	8	6	3	18	13	20
ENSMUSG00000015461.15_Atf6b	628	749	735	696	773	770	869	828	1294	1414	1432	1453	1389	1494	1322
ENSMUSG00000015467.14_Egfl8	8	14	10	3	6	11	13	5	6	4	9	2	10	5	6
ENSMUSG00000015468.14_Notch4	179	190	167	269	310	282	222	272	292	449	431	301	497	349	468
ENSMUSG00000015474.16_Ppt2	429	592	481	408	468	540	503	391	516	377	555	430	544	543	639
ENSMUSG00000015476.6_Prrt1	14	18	14	14	9	16	8	16	13	3	3	12	12	8	8
ENSMUSG00000015478.13_Rnf5	933.74	1091	969	975	1110	1024	919	765	980	1144	958	1026	1051	1139.99	1038
ENSMUSG00000015484.3_Fam163a	17	11	5	19	6	20	2	6	10	8	11	6	14	3	20
ENSMUSG00000015488.14_Cacfd1	931	1156	1030	1002	1095	1317	1110	871	1705	1891	1914	1836	1401	1963	1720
ENSMUSG00000015501.10_Hivep2	606	923	830	626	574	520	808	527	923	1102	1181	815	568	952	851
ENSMUSG00000015519.12_2310057J18Rik	0	0	0	0	0	0	0	0	0	0	0	0	0	0	0
ENSMUSG00000015522.18_Arnt	728	945	718	841	780	864	859	704	797	823	857	851	767	1060	748
ENSMUSG00000015533.9_Itga2	234	276	195	286	636	352	382	406	829	1428	1958	561	1388	1100	1355
ENSMUSG00000015536.14_Mocs2	388	481	347	496	529	436	491	345	630	535	598	631	505	677	629
ENSMUSG00000015542.17_Nat9	201	244	173	236	271	254	285	171	234	173	179	192	277	280	228
ENSMUSG00000015568.16_Lpl	93	262	203	130	364	97	56	383	383	144	159	280	226	228	167
ENSMUSG00000015575.15_Atp6v0e	830	1127	993	1023	1156	1063	1098	884	1667	1569	1918	1878	1641	1685	1638
ENSMUSG00000015579.5_Nkx2-5	0	0	0	0	0	0	0	0	0	0	0	0	0	0	0
ENSMUSG00000015597.17_Zfp318	310	390	324	278	317	340	461	319	495	413	445	450	364	484	461
ENSMUSG00000015599.9_Ttbk1	18	13	29	16	14	21	20	9	4	2	2	21	17	15	10
ENSMUSG00000015605.6_Srf	400	727	512	441	655	446	542	491	538	705	817	628	648	712	592
ENSMUSG00000015619.10_Gata3	12	12	5	4	26	3	34	8	37	6	18	4	42	47	36
ENSMUSG00000015627.5_Gata5	4	11	6	17	15	7	16	10	677	648	807	484	520	870	780
ENSMUSG00000015647.9_Lama5	312	652	371	939	656	340	375	330	5975	5135	5809	4913	3208	4130	4797
ENSMUSG00000015652.9_Steap1	46	84	41	63	91	70	66	63	454	454	493	324	383	415	482
ENSMUSG00000015653.13_Steap2	238	277	309	284	378	320	277	249	1262	1522	1240	1017	1199	1461	1171
ENSMUSG00000015656.17_Hspa8	26026.6	39279.1	37540.8	25626.4	26549.7	29600	33649.6	24436.2	57734.2	64278.8	81595.1	47258.6	48035.4	69292.6	58252
ENSMUSG00000015659.12_Serac1	47	70	48	65	54	65	57	63	110	60	87	73	41	81	83
ENSMUSG00000015665.8_Awat1	0	0	0	0	0	0	0	0	0	0	0	0	0	0	0
ENSMUSG00000015668.13_Pdzd11	379	485	385	496	539	464	488	460	553	554	583	576	646	604	612
ENSMUSG00000015671.11_Psma2	1498.98	1903	1635	2094.4	1929	1823.97	1921.99	1585	2681	2956	3063.99	2981.99	2868	3071	2875
ENSMUSG00000015672.4_Mrpl32	308	367	271	395	395	353	343	246	541	477	514	529	468	479	512
ENSMUSG00000015697.14_Setdb1	489	585	546	444	508.99	510	532	433	1110.98	1051	1138	937	867	1139	1005.99
ENSMUSG00000015702.13_Anxa9	7	10	2	1	5	3	3	3	20	24	29	23	21	17	18
ENSMUSG00000015709.9_Arnt2	6	17	12	28	13	17	10	9	497	418	730	691	422	666	635
ENSMUSG00000015711.8_Prune1	316	384	356	473	391	397	418	286	763	706	865	1017	780	1010	835
ENSMUSG00000015714.11_Cers2	1006	1292	1184	1405	1269	1314	1214	1050	2263	2028	2435	2555	2038	2299	2273
ENSMUSG00000015721.18_Nlrp5	0	0	0	0	0	0	0	0	0	0	0	0	0	0	0
ENSMUSG00000015733.13_Capza2	2620	3729	3379	3084	3071	3161	3537	2662	2968	3493	3437	3270	3553	3612	3060
ENSMUSG00000015745.9_Plekho1	230	444	270	115	252	191	319	190	587	364	451	497	525	532	530
ENSMUSG00000015747.5_Vps45	210	370	249	289	354	349	329	254	372	335	380	352	445	393	414
ENSMUSG00000015748.13_Prpf3	238	279	265	243	281	284	291	236	522	610	688	454	468	572	513
ENSMUSG00000015749.12_Anp32e	1100	1483	1356	1106	1110	1163	1217	1020	1999	3359	3133	2663	2221	2775	2606
ENSMUSG00000015750.15_Aph1a	2890.85	3783.22	3744.23	3740.78	4059	3891.51	3842.93	2970.14	2265.01	2567.59	2694.79	2586.52	3347.14	3055.96	2651
ENSMUSG00000015755.16_Tab2	1473	1913	1747	1413	1809	1771	1705	1338	1935	2333	2346	2006	1951	2384	1983
ENSMUSG00000015757.10_Ppil4	448	531	471	407	464	454	524	428	610	662	732	663	505	649	613
ENSMUSG00000015759.11_Cnih1	743	1202	765	917	954	982	1062	740	1205	1316	1541	1318	1312	1323	1530
ENSMUSG00000015766.14_Eps8	3046	3274	3658	4650	3383	2705	3172	3507	2192	2843	2426	2890	3314	3776	2883
ENSMUSG00000015776.12_Med22	772	909	872	946	816	871	960	857	1536	1614	1549	1859	1472	1895	1445
ENSMUSG00000015787.15_Abo	158	123	194	199	153	236	168	142	52	23	20	38	95	64	33
ENSMUSG00000015790.16_Surf1	572	561	528	719	733	690	591	481	497	393	468	452	555	493	485
ENSMUSG00000015804.14_Med28	586	817	650	800	826	756	743	542	751	821	920	776	1027	853	1006
ENSMUSG00000015806.12_Qdpr	772	1201	1031	1400	852	991	982	783	924	966	947	1099	993	1096	1088
ENSMUSG00000015812.8_Gnrh1	1	1	2	2	1	1	3	1	1	1	3	0	0	0	3
ENSMUSG00000015829.13_Tnr	2	13	9	13	6	18	6	8	1	4	3	4	1	3	2
ENSMUSG00000015837.15_Sqstm1	2982	3573	3419	3464	3405	3225	3174	2284	4609	4964	6603	4430	4249	4421	4969
ENSMUSG00000015839.6_Nfe2l2	1776	2242	1913	2391	2640	2450	2571	1701	3555	2872	3386	3272	2590	3192	2943
ENSMUSG00000015843.10_Rxrg	5	7	9	1	4	7	11	2	9	2	2	4	2	5	4
ENSMUSG00000015846.14_Rxra	1626	1899	1860	2141	1713	1754	1919	1400	1143	1009	1147	1085	1255	1348	1011
ENSMUSG00000015850.11_Adamtsl4	172	403	272	185	221	265	181	190	237	157	289	283	326	247	275
ENSMUSG00000015852.13_Fcrls	92	104	58	26	57	52	43	78	170	86	194	115	131	230	254
ENSMUSG00000015854.7_Cd5l	0	2	0	0	0	267	0	0	5	0	2	0	1	0	2
ENSMUSG00000015869.16_Prpsap1	528	701	582	548	585	523	597	458	1270	1161	1272	1098	996	1224	1342
ENSMUSG00000015879.8_Fam184b	20	32	45	16	7	23	17	9	74	13	9	10	2	19	12
ENSMUSG00000015880.13_Ncapg	108	132	142	84	204	122	140	200	413	776	684	376	510	446	692
ENSMUSG00000015882.17_Lcorl	440	478	361	411	642	508	493	573	613	568	587	701	492	658	567
ENSMUSG00000015889.8_Lta4h	1422	1778	1736	1780	1504	1727	1816	1276	2479	3899	3494	2184	3072	3232	3074
ENSMUSG00000015890.2_Amdhd1	0	0	0	0	4	0	0	0	0	0	1	1	4	0	1
ENSMUSG00000015932.8_Dstn	22601	30720	23734	28311	33497	28172	28178	23716	10690	12891	14276	10857	19048	15226	13607
ENSMUSG00000015937.15_H2afy	1160	1426	1168	1207	1301	1179	1289	1062	2543	2828	2928	2826	2593	2971	2752
ENSMUSG00000015942.9_Gtf2ird2	98	127	118	74	102	111	109	110	270	247	277	227	164	301	287
ENSMUSG00000015943.11_Bola1	71	94	92	126	87	95	101	70	100	136	205	155	164	167	176
ENSMUSG00000015944.9_Castor2	92	155	90	118	187	107	140	100	315	229	248	350	196	284	294
ENSMUSG00000015947.10_Fcgr1	38	49	21	11	40	32	19	63	146	61	58	104	199	145	207
ENSMUSG00000015950.13_Ncf1	207	252	171	65	202	178	432	172	425	107	274	231	502	328	440
ENSMUSG00000015957.12_Wnt11	5	24	16	5	5	3	8	4	28	66	82	19	39	21	62
ENSMUSG00000015961.8_Adss	865	1195	1020	1392	1121	1124	1207	939	1484	1804	1823	1630	1572	1634	1600
ENSMUSG00000015962.5_1700016C15Rik	1	8	2	5	1	0	0	0	0	0	0	0	2	0	0
ENSMUSG00000015966.17_Il17rb	17	31	18	40	16	33	34	12	44	25	46	43	23	38	34
ENSMUSG00000015968.17_Cacna1d	55	82	44	21	57	55	33	54	28	14	31	28	52	55	31
ENSMUSG00000015970.19_Chdh	2745	3081	2840	4241	2777	3483	3439	2725	862	1437	1245	639	1465	1494	1049
ENSMUSG00000015971.5_Actr8	340	427	323	390	338	378	350	261	645	578	655	623	477	580	637
ENSMUSG00000015980.14_Lrrc27	2	15	15	15	16	6	19	15	26	9	11	39	14	22	7
ENSMUSG00000015981.12_Stk32c	14	56	41	16	36	27	39	13	10	3	6	9	14	14	12
ENSMUSG00000015994.10_Fnta	666	978	794	746	718	913	829	600	900	906	922	900	829	893	1003
ENSMUSG00000016018.4_Mtrex	642	779	760	790	705	744	773	735	1131	1459	1390	1338	1018	1338	1203
ENSMUSG00000016024.9_Lbp	96	158	121	66	156	91	106	267	227	67	106	188	269	362	391
ENSMUSG00000016028.10_Celsr1	1301	1238	1161	1133	1449	1538	1467	1759	2621	3546	2830	3227	2218	4008	2867
ENSMUSG00000016087.13_Fli1	93	105	84	43	80	62	161	57	112	87	96	120	155	139	134
ENSMUSG00000016128.14_Stard13	313	400	310	294	368	326	275	326	411.3	354	391	405.44	418	426.49	399
ENSMUSG00000016150.15_Tenm1	1	2	0	0	0	0	2	0	1	0	0	0	0	0	0
ENSMUSG00000016179.11_Camk1g	0	2	1	1	7	0	0	0	1	0	0	0	0	0	0
ENSMUSG00000016181.9_Diexf	132	185	134	116	112	120	134	111	295	329	342	240	196	342	300
ENSMUSG00000016194.14_Hsd11b1	52	97	51	45	81	51	37	151	104	47	100	105	174	148	315
ENSMUSG00000016200.14_Syt14	17	20	16	9	13	21	8	15	29	3	1	18	13	10	9
ENSMUSG00000016206.6_H2-M3	150	175	118	111	176	162	146	148	169	88	105.41	138	208	192	158
ENSMUSG00000016239.11_Lonrf3	58	72	66	87	69	65	96	70	53	112	77	38	100	75	91
ENSMUSG00000016252.7_Atp5e	1924	2358	1854	2703	2377	2228	2319	1750	1854	1752	2052	1895	2390	2071	2169
ENSMUSG00000016253.12_Nelfcd	491	644	606	624	656	641	625	487	786	866	729	817	830	852	887
ENSMUSG00000016255.5_Tubb1	0	0	0	1	0	0	0	0	9	6	11	11	0	1	2
ENSMUSG00000016256.10_Ctsz	1495	1965	1462	1859	1894	1750	2133	1761	3008	2296	2717	2906	3435	3557	3539
ENSMUSG00000016257.15_Prelid3b	1477	1879	1564	2125	2205	1699	1973	1701	1070	1202	1123	1099	1469	1421	1079
ENSMUSG00000016262.14_Sertad4	40	195	71	37	65	66	56	68	39	98	124	32	107	102	98
ENSMUSG00000016283.13_H2-M2	63	70	46	30	63	39	96	92	84	3	8	30	33	23	26
ENSMUSG00000016308.12_Ube2a	474	641	545	637	670	644	685	501	798	819	791	963	700	908	802
ENSMUSG00000016319.3_Slc25a5	16378.8	20021.9	18077.3	22330.9	23652.9	19544.9	22119.3	16889.9	8921.87	12446.9	11381.2	9636.97	14132.9	12496	11171.9
ENSMUSG00000016327.9_Atp1b4	0	0	0	0	0	0	0	0	0	0	0	0	0	0	0
ENSMUSG00000016344.14_Ppdpf	593	701	578	965	664	696.78	661	498	715	749	734	699.98	873	656	750
ENSMUSG00000016346.17_Kcnq2	18	25	10	53	36	26	14	16	1	4	5	0	4	5	4
ENSMUSG00000016349.10_Eef1a2	34	74	34	83	52	67	47	42	3	5	5	1	12	19	9
ENSMUSG00000016356.18_Col20a1	25	29	20	11	9	28	19	18	19	5	10	10	11	32	34
ENSMUSG00000016382.15_Pls3	367	712	578	374	517	460	424	456	4291	2807	3607	4570	2398	3404	3026
ENSMUSG00000016386.15_Mpped2	11	3	0	4	4	2	6	0	1	4	2	19	29	8	12
ENSMUSG00000016409.4_Nkap	225	342	238	326	330	270	299	249	345	434	423	416	352	444	402
ENSMUSG00000016427.7_Ndufa1	1422	2043	1599	2159	2116	1693	1684	1302	917	738	875	1064	1163	1026	962
ENSMUSG00000016458.14_Wt1	8	11	0	0	1	8	9	12	0	0	0	0	0	0	0
ENSMUSG00000016477.18_E2f3	206	310	250	353	246	292	222	233	693	802	793	808	538	795	668
ENSMUSG00000016481.15_Cr1l	1293.82	1528.99	1280.81	1373.38	1468.84	1532.34	1570.31	1268.7	1021.52	896.79	936.9	1008.47	1075.44	1195.87	1126
ENSMUSG00000016487.15_Ppfibp1	418	787	590	503	657	586	587	517	1452	1755	1939	1447	1271	1519	1474
ENSMUSG00000016493.13_Cd46	27	20	12	29	17	26	19	16	39	6	13	19	9	17	19
ENSMUSG00000016494.9_Cd34	355	1052	721	210	400	304	363	338	527	561	673	438	614	471	407
ENSMUSG00000016495.12_Plgrkt	1146	1158	1024	1410	1213	1118	1181	876	398	293	282	233	654	485	401
ENSMUSG00000016496.7_Cd274	83	141	99	73	194	124	153	144	202	96	263	101	274	271	265
ENSMUSG00000016498.10_Pdcd1lg2	4	8	2	1	3	11	13	12	20	2	9	4	19	9	12
ENSMUSG00000016503.17_Gtf3a	344	416	299	327	421	369	370	290	472	453	524	477	542	550	621
ENSMUSG00000016510.11_Mtif3	375	403	349	476	554	518	473	439	266	336	363	325	442	362	344
ENSMUSG00000016520.7_Lnx2	321	368	357	291	361	377	414	356	416	676	627	562	448	578	534
ENSMUSG00000016524.12_Il19	0	0	0	2	0	1	0	0	0	0	0	2	0	1	0
ENSMUSG00000016526.8_Dyrk3	12	8	18	28	13	7	17	11	603	829	885	621	356	469	517
ENSMUSG00000016528.10_Mapkapk2	1307	1885	1596	1476	1666	1598	1632	1245	2278	2537	3022	2296	2269	2369	2574
ENSMUSG00000016529.5_Il10	0	0	0	0	0	2	0	2	0	5	5	2	2	4	5
ENSMUSG00000016534.15_Lamp2	2085	2899	2194	2712	3099	2718	2783	2344	18238	13216	16409	18824	11079	16997	15299
ENSMUSG00000016541.10_Atxn10	361	512	376	484	365	430	391	279	1733	1605	1644	2178	1131	1572	1658
ENSMUSG00000016552.13_Foxred2	34	68	37	89	46	41	47	38	60	72	66	83	39	59	101
ENSMUSG00000016554.9_Eif3d	1266	1795	1559	1650	1534	1551	1713	1374	2962	3551	3798	3165	2881	3107	3583
ENSMUSG00000016559.14_H3f3b	7781	10332	10304	11426	8689	10897	9562	7711	16490.4	20404	18346	19282.3	15589	19031.3	18877.3
ENSMUSG00000016619.10_Nup50	901	1129	984	1091	1155	957	1061	977	1144	1539	1638	955	1288	1400	1417
ENSMUSG00000016624.15_Phf21b	99	88	82	63	81	132	101	102	240	159	185	120	189	205	235
ENSMUSG00000016626.10_Nlrp14	0	0	0	0	0	0	0	0	0	0	0	0	0	0	0
ENSMUSG00000016637.7_Ift27	157	180	180	132	163	164	188	154	229	211	231	208	250	221	264
ENSMUSG00000016664.16_Pacsin2	2171	2658	2536	2796	2691	2560	2447	2193	1511	1886	1946	1649	1818	1837	1502
ENSMUSG00000016756.17_Cmah	191	179	90	52	431	269	268	349	22	4	12	14	97	47	39
ENSMUSG00000016757.11_Ttll12	373	454	385	429	413	376	404	338	1192	1183	1357	1255	1173	1317	1127
ENSMUSG00000016758.4_Bik	39	30	46	77	62	70	31	27	85	98	93	138	108	86	152
ENSMUSG00000016763.15_Scube1	116	166	104	94	115	83	103	152	969	334	535	1081	943	1229	923
ENSMUSG00000016831.12_Tox4	822	1077	899	915	1080	997	1016	925	1527	1531	1654	1397	1382	1606	1559
ENSMUSG00000016833.14_Mrps18c	345	401.96	402	439	417	417.98	441	362	384	398	418.99	418	424	443	405
ENSMUSG00000016918.15_Sulf1	268	699	301	126	290	269	599	336	641	763	1188	634	1784	1410	1830
ENSMUSG00000016921.14_Srsf6	1499	2016	1629	1856	1770	1733	1909	1470	4369	3697	4094	4364	3566	4337	3981
ENSMUSG00000016933.17_Plcg1	411	478	399	475	438	397	478	369	2008	2044	2029	1262	1500	1610	1489
ENSMUSG00000016940.18_Kctd2	356	461	377	533	421	466	438	342	483	437	395	427	404	468	449
ENSMUSG00000016942.6_Tmprss6	0	1	0	5	0	0	0	1	421	14	196	311	417	379	353
ENSMUSG00000016946.6_Kctd5	1035	1240	1217	1124	1138	1147	1157	1006	1327	1727	1627	1347	1703	1787	1521
ENSMUSG00000016982.6_Pom121l2	0	0	0	0	0	0	0	0	1	0	0	4	1	0	0
ENSMUSG00000016984.7_Etaa1	202	232	219	168	194	237	264	176	232	298	273	290	231	239	235
ENSMUSG00000016995.17_Matn4	14	17	6	15	29	18	7	8	7	5	13	18	14	16	41
ENSMUSG00000016998.2_Svs4	0	0	0	0	0	0	0	0	0	0	0	0	0	0	0
ENSMUSG00000017000.2_Svs6	0	0	2	0	0	0	0	0	0	0	0	0	0	0	0
ENSMUSG00000017002.14_Slpi	624	766	305	101	442	1627	700	1118	288	376	578	339	630	851	900
ENSMUSG00000017003.7_Svs3a	0	0	0	0	0	0	0	0	0	0	0	0	0	0	0
ENSMUSG00000017004.7_Svs5	2	5	0	0	0	0	3	0	0	0	0	0	0	0	0
ENSMUSG00000017007.9_Rbpjl	0	0	0	0	0	0	0	0	0	0	0	0	0	0	0
ENSMUSG00000017009.3_Sdc4	4404	5670	5290	3590	4664	5329	4751	3334	3529	5495	5473	3668	3919	3866	4780
ENSMUSG00000017049.4_Ccdc70	0	0	0	0	0	0	0	0	0	0	0	0	0	0	0
ENSMUSG00000017057.9_Il13ra1	2568	2684	2085	2662	4134	3794	3228	3053	1107	1740	1748	1083	2165	1884	1652
ENSMUSG00000017064.4_Prl5a1	0	0	0	0	0	0	0	0	0	0	0	0	0	0	0
ENSMUSG00000017119.19_Nbr1	2451	2690	2334	2539	2865	2955	2720	2101	3289	2756	3025	3192	2727	3775	3083
ENSMUSG00000017132.17_Cyth1	818	953	853	808	885	800	928	798	1015	916	907	1033	954	1227	1045
ENSMUSG00000017144.8_Rnd3	773	999	671	1007	1162	893	961	726	804	935	1076	794	885	952	812
ENSMUSG00000017146.12_Brca1	71	90	53	115	122	64	89	141	318	472	444	304	380	418	343
ENSMUSG00000017165.1_Gast	0	0	0	0	0	0	0	0	1	0	0	0	0	0	0
ENSMUSG00000017167.6_Cntnap1	65	107	37	72	65	76	92	63	44	21	27	42	48	78	32
ENSMUSG00000017176.17_Nt5c3b	148	185	194	197	170	155	151	142	316	383	387	478	359	429	390
ENSMUSG00000017188.3_Coa3	875	1194	893	1339	1345	1104	1149	869	898	941	1141	861	1328	1069	1201
ENSMUSG00000017195.15_Zpbp2	0	0	1	3	1	0	0	0	4	0	3	5	4	9	7
ENSMUSG00000017204.4_Gsdma	48	58	58	66	77	73	59	36	948.94	477.97	524.83	1440.99	417	1413	758.95
ENSMUSG00000017210.14_Med24	470	547	498	462	503	551	553	449	1016	1025	1051	1006	956	1224	1067
ENSMUSG00000017211.14_Gsdma2	0	0	0	0	2	0	0	0	18.06	4.03	10.17	8.01	14	10	11.05
ENSMUSG00000017221.14_Psmd3	1087	1254	1189	1320	1307	1207	1150	1106	2586	2741	2995	2730	2638	2833	2605
ENSMUSG00000017264.16_Exosc10	392	549	470	497	395	448	547	477	897	901	964	885	798	951	906
ENSMUSG00000017286.15_Glod4	816.59	935.57	846	1007	1067.91	1111.63	995	823.01	977	1277.38	1096	1240	1130	1240.48	1217.49
ENSMUSG00000017288.15_Vps53	732	936	932	892	880	867	984	693.99	743	789	729	650	830	975	811
ENSMUSG00000017291.13_Taok1	1263	1596	1508	1525	1409	1343	1388	1413	1906	2248	1963	2198	1524	2208	1950
ENSMUSG00000017299.13_Dnttip1	334	380	377	334	296	363	381	257	502	520	641	469	499	572	538
ENSMUSG00000017300.9_Tnnc2	0	13	1	0	0	0	5	0	0	0	2	0	0	0	0
ENSMUSG00000017307.16_Acot8	333	412	375	520	573	468	460	414	306	206	279	288	386	357	281
ENSMUSG00000017309.11_Cd300lg	87	146	123	138	197	88	83	105	104	53	46	113	136	80	100
ENSMUSG00000017310.7_Spint4	0	0	0	0	0	0	0	0	0	0	0	0	0	0	0
ENSMUSG00000017311.15_Pyy	1013	1261	933	1458	1417	1234	1834	2012	249	8951	5032	1026	536	610	1403
ENSMUSG00000017314.12_Mpp2	41	76	34	47	55	31	38	52	185	399	308	198	127	174	288
ENSMUSG00000017316.13_Ppy	102	149	30	106	286	166	328	349	3	6	32	0	48	52	46
ENSMUSG00000017344.4_Vtn	6	20	6	0	8	2	8	8	9	1	4	3	1	4	12
ENSMUSG00000017376.15_Nlk	270	396	343	327	372	294	327	285	1155	913	931	1603	604	1181	909
ENSMUSG00000017386.10_Traf4	710	817	830	1052	924	899	915	681	2405	2898	2819	2588	1812	2414	2056
ENSMUSG00000017390.15_Aldoc	323	467	438	445	419	552	541	333	614	604	832	1044	647	944	1032
ENSMUSG00000017400.10_Stac2	34	35	11	13	9	14	32	26	18	10	4	4	4	3	15
ENSMUSG00000017404.12_Rpl19	9905.09	11769.8	10982.5	11502.1	10651.9	12015.5	11505.6	8896.43	15120.8	15445.7	19045.7	15998.9	15448	15829.8	17792.5
ENSMUSG00000017405.14_Nek8	131	196	150	122	182	174	179	112	261	198	234	264	169	220	237
ENSMUSG00000017412.15_Cacnb4	3	6	6	11	9	3	3	1	2	0	4	6	1	4	4
ENSMUSG00000017417.14_Plxdc1	22	24	19	12	16	14	17	15	39	23	22	36	23	24	32
ENSMUSG00000017418.13_Arl5b	491	685	551	656	725	618	614	554	961	1071	1124	1006	817	1207	1030
ENSMUSG00000017421.18_Zfp207	1605	1946	1816	1671	1815	1833	1979	1714	3653	3644	3239	2863	2454	3285	2792
ENSMUSG00000017428.16_Psmd11	769	1048.95	914.99	1023.95	990	929.98	1035	897	1648.96	1993	2038	1768	1635.98	1935.98	1820.97
ENSMUSG00000017446.14_C1qtnf1	86	141	106	58	73	61	111	107	378	177	280	451	325	455	366
ENSMUSG00000017453.4_Pipox	38	24	27	35	33	16	11	21	94	13	44	12	30	50	47
ENSMUSG00000017466.9_Timp2	1075	2627	1616	760	1002	986	1118	1035	3001	2276	2879	3521	2603	3635	2917
ENSMUSG00000017478.15_Zc3h18	746	942	802	780	731	858	764	760.99	1121	1310	1353	1102	1012	1405	1143
ENSMUSG00000017485.11_Top2b	1844	2475	2159	1987	2067	2350	2387	1934	2708	3347	3027	2937	2457	3425	2620
ENSMUSG00000017491.9_Rarb	17	50	27	35	25	21	19	23	904	367	909	939	715	1032	730
ENSMUSG00000017493.12_Igfbp4	726	1815	973	575	879	665	670	1742	7967	9563	12842	8273	11767	10949	15019
ENSMUSG00000017499.15_Cdc6	33	46	50	99	84	62	71	99	282	456	338	249	312	396	273
ENSMUSG00000017548.15_Suz12	775	1030	781	972	917	905	1057	881	1579	2192	1981	1937	1519	1930	1943
ENSMUSG00000017550.14_Atad5	94	93	71	121	88	113	93	121	189	289	231	174	186	259	229
ENSMUSG00000017561.16_Crlf3	211	258	215	178	181	212	318	197	213	261	230	227	260	299	274
ENSMUSG00000017588.2_Krt27	0	0	0	0	0	0	0	0	0	0	0	2	2	0	0
ENSMUSG00000017607.9_Tns4	3507	3135	3801	2549	2017	3519	3442	2166	3486	5374	6828	3860	2657	3515	4590
ENSMUSG00000017615.12_Tnfaip1	1424	1982	1997	2026	1784	1503	1671	1475	1838	2318	2438	2011	2141	2189	2011
ENSMUSG00000017631.18_Abr	1923	2698	2646	2698	2418	2209	2492	1945	1627	1487	1643	1618	2052	2143	1943
ENSMUSG00000017639.13_Rab11fip4	835	965	1046	1203	1128	1150	1351	1109	175	205	127	226	345	376	231
ENSMUSG00000017652.16_Cd40	49	66	35	15	13	16	100	31	96	51	110	119	112	118	117
ENSMUSG00000017664.16_Slc35c2	310	418	389	314	437	487	431	320	449	473	503	502	520	470	494
ENSMUSG00000017667.9_Zfp334	37	48	52	40	36	24	25	38	211	215	293	213	166	271	250
ENSMUSG00000017670.16_Elmo2	244	386	243	270	306	282	305	319	958	693	648	1014	690	1048	727
ENSMUSG00000017677.11_Wsb1	827	971	696	973	1268	1108	1049	668	1163	1137	1347	1045	1146	1173	1316
ENSMUSG00000017679.16_Ttpal	348	468	348	415	361	406	484	314	831	795	722	717	670	931	708
ENSMUSG00000017686.17_Rhot1	426	589	517	549	487	542	560	428	692	737	880	844	653	832	761
ENSMUSG00000017688.14_Hnf4g	391	437	493	301	353	443	452	324	38	55	59	36	106	131	41
ENSMUSG00000017692.8_Rhbdl3	25	49	45	19	70	33	37	33	23	13	7	23	25	20	21
ENSMUSG00000017697.3_Ada	106	99	52	75	138	104	106	110	258	118	127	416	196	194	190
ENSMUSG00000017707.9_Serinc3	8076	9896	7462	7145	10291	9070	9641	7596	6384	5721	6303	7554	7277	7198	6467
ENSMUSG00000017713.9_Tha1	128	108	90	134	176	146	116	135	215	80	91	166	123	226	175
ENSMUSG00000017715.11_Pgs1	562	562	525	554	662	652	548	612	1167	1065	1126	1287	1050	1111	1218
ENSMUSG00000017716.15_Birc5	248	278	298	165	339	287	247	265	552	945	897	503	727	590	843
ENSMUSG00000017718.15_Afmid	158.01	173.18	149	240.63	261	268	245	127	40	40	54	30.89	80.65	78	54.35
ENSMUSG00000017720.2_Trp53tg5	0	0	0	0	0	0	0	0	0	0	0	0	0	0	0
ENSMUSG00000017721.15_Pigt	1803	2354	2194.96	1906	2144	2225	2120	1688	2038	2304	2506	1921	2523	2675.95	2286
ENSMUSG00000017723.11_Wfdc2	4102	4844	5519	6642	1773	4806	2870	2954	301	571	1083	516	793	625	881
ENSMUSG00000017724.14_Etv4	86	146	179	196	187	202	219	169	385	697	688	485	371	338	522
ENSMUSG00000017733.4_Eppin	0	0	0	0	0	2	0	0	0	0	0	0	0	0	0
ENSMUSG00000017734.15_Dbndd2	404	607	508	464	511	469	480	317	446.89	494	557	486	516.32	412	457
ENSMUSG00000017737.2_Mmp9	12	22	14	136	81	21	22	46	4405	2324	4892	3114	1176	5440	4323
ENSMUSG00000017740.17_Slc12a5	2	0	3	3	1	5	2	4	18	2	14	13	5	4	18
ENSMUSG00000017747.13_Ghdc	202	236	253	201	307	294	262	216	168	175	157	164	211	207	173
ENSMUSG00000017754.13_Pltp	282	609	399	124	330	410	228	282	383	64	192	392	358	375	443
ENSMUSG00000017756.9_Slc12a7	1374	1763	1507	1619	1709	1749	1691	1192	1753	1764	1644	1492	1783	2069	1759
ENSMUSG00000017760.16_Ctsa	1592	2313	1756	2008	2568	2102	2221	1598	3573	2475	3490	3595	3556	3786	3954
ENSMUSG00000017764.2_Zswim1	120	174	131	116	110	108	140	135	259	213	231	229	252	266	221
ENSMUSG00000017765.17_Slc12a4	93	242	100	57	125	114	152	126	683	724	650	674	398	540	624
ENSMUSG00000017767.3_Spata25	0	0	0	0	0	0	0	0	0	0	1	0	0	0	0
ENSMUSG00000017774.19_Myo1c	1594	2631	2149	1944	2244	2115	2275	2101	2535	3620	3783	2860	2797	2937	2823
ENSMUSG00000017776.15_Crk	3415	4162	4375	3808	3999	3859	4097	3570	3266	4249	4300	3543	3930	4430	3546
ENSMUSG00000017778.14_Cox7c	3252.73	4019.02	3154.53	4620.73	4139.59	3760.28	3515.27	3016.65	2403.11	2593.36	2867.44	2394.02	3397.11	2847.37	2721.8
ENSMUSG00000017781.17_Pitpna	2148	3142	2792	2828	2665	2642	2956	2292	2766	3180	3315	2870	3377	3109	3121
ENSMUSG00000017801.15_Mlx	1745	1988	1778	2335	2491	2311	2295	2019	760	798	900	670	1334	1098	895
ENSMUSG00000017802.14_Retreg3	1981	2331	2048	2027	2204	2468	2403	1699	1667	1603	1679	1664	1899	1995	1799
ENSMUSG00000017817.11_Jph2	244	1125	474	243	525	397	576	395	96	129	125	88	145	91	92
ENSMUSG00000017830.15_Dhx58	149	141	70	172	207	200	206	131	151	44	48	90	237	180	156
ENSMUSG00000017831.8_Rab5a	1219	1572	1540	1505	1534	1591	1608	1173	1550	1706	1794	1733	1414	1749	1465
ENSMUSG00000017832.2_Hspb9	0	0	0	0	0	0	0	0	0	0	0	0	0	0	0
ENSMUSG00000017837.12_Nkiras2	879	996	933	1112	1302	1063	1035	809	776	827	767	817	1095	1012	824
ENSMUSG00000017843.14_Ppp2r5c	1989	2739	2492	3171	2343	2501	2512	1901	2346	2525	2651	2298	2236	2768	2440
ENSMUSG00000017858.12_Ift52	437	522	439	478	564	538	552	413	589	507	594	593	575	649	683
ENSMUSG00000017861.11_Mybl2	42.73	67	35	83	107	78	74	140	269.48	590.44	532.15	317.34	419.9	351	431.32
ENSMUSG00000017868.16_Sgk2	388	486	586	921	716	442	585	769	13	10	17	11	180	119	58
ENSMUSG00000017897.18_Eya2	16	23	15	12	25	34	21	12	193	295	439	135	191	230	262
ENSMUSG00000017922.14_Prl3c1	0	0	0	0	0	0	0	0	0	0	0	0	0	0	0
ENSMUSG00000017929.13_B4galt5	933	1138	867	1225	998	1060	1171	939	1251	858	735	1509	759	1032	1028
ENSMUSG00000017943.15_Gdap1l1	12	14	14	9	11	14	13	14	3	0	5	0	1	0	2
ENSMUSG00000017950.16_Hnf4a	12532	12501	13273	15196	12931	13138	13503	11458	3681	5027	4452	2455	7344	6219	4527
ENSMUSG00000017969.13_Ptgis	63	245	113	37	108	143	122	101	54	36	41	10	13	24	40
ENSMUSG00000017978.18_Cadps2	959	1237	1252	1345	1435	1273	1494	1207	223	309	178	158	475	485	232
ENSMUSG00000017999.16_Ddx27	416	632	509	460	427	532	573	416	1064	1104	1125	1097	880	1098	993
ENSMUSG00000018001.18_Cyth3	268	423	338	334	335	341	285	312	511	483	542	703	356	465	462
ENSMUSG00000018008.8_Cyth4	202	287	142	64	170	135	292	225	393	206	248	266	544	441	461
ENSMUSG00000018012.11_Rac3	81	96	76	131	89	108	99	82	565	458	442	493	339	420	468
ENSMUSG00000018040.9_Rrp7a	770.84	1018.42	970	869	938.86	1006.78	948.84	792	1362.36	1436.16	1578.78	1442.56	1448.79	1366.83	1512.25
ENSMUSG00000018042.18_Cyb5r3	1486	2536	1800	1528	1784	2038	1869	1600	2863	2967	2851	3076	2182	2933	2297
ENSMUSG00000018068.13_Ints2	208	308	225	257	296	228	303	280	652	629	735	612	547	729	643
ENSMUSG00000018076.12_Med13l	775	979	1078	733	749	837	734	604	763	864	856	780	603	859	695
ENSMUSG00000018102.5_Hist1h2bc	1133.24	1730.56	1486.45	951.74	1317.2	1459.28	1602.65	1057.88	1401.14	1322.77	1296.71	1513.47	1363.87	1611.41	1155.52
ENSMUSG00000018126.15_Baiap2l2	424	441	477	412	405	573	501	334	447	653	593	296	484	454	679
ENSMUSG00000018143.10_Mafk	960	1221	918	887	1296	1125	1139	820	715	745	834	734	994	946	735
ENSMUSG00000018160.15_Med1	601	714	621	629	629	598	626	511	964	1200	980	846	825	1094	872
ENSMUSG00000018166.8_Erbb3	7060	7056	6598	6799	6605	8056	7026	4806	1913	2601	2386	1835	2860	2974	2217
ENSMUSG00000018167.10_Stard3	643	731	747	617	831	928	778	621	1163	1116	1171	979	999	1119	1024
ENSMUSG00000018168.8_Ikzf3	208	179	109	20	86	64	427	108	26	8	15	24	64	70	49
ENSMUSG00000018169.12_Mfng	54	77	48	31	64	33	73	39	77	56	85	53	114	92	67
ENSMUSG00000018171.9_Vmp1	967	1117	785	1072	1330	1142	1095	976	4347	2942	4087	3693	2443	2727	4358
ENSMUSG00000018189.12_Uchl5	312	405	396	378	364	415	355	293	579	932	921	635	687	709	849
ENSMUSG00000018196.18_Glrx2	239	354	274	344	319	312	358	249	434	346	440	484	414	453	416
ENSMUSG00000018199.9_Trove2	361	525	452	435	535	475	419	436	724	837	789	953	636	873	747
ENSMUSG00000018209.15_Stk4	1026	1348	1181	1029	1051	1165	1400	955	1339	1462	1466	1383	1288	1771	1413
ENSMUSG00000018211.13_Wfdc15b	0	0	0	0	0	1	0	0	17	6	10	9	19	22	15
ENSMUSG00000018217.12_Pmp22	5357	7548	10233	7166	5625	6196	6308	3771	511	608	512	685	2553	1502	905
ENSMUSG00000018238.6_Gdf9	2	6	4	2	1	1	3	3	2	1	3	0	3	1	4
ENSMUSG00000018239.9_Zcchc10	85	103	71	58	98	68	103	56	210	232	293	162	157	174	209
ENSMUSG00000018259.13_Prl8a2	0	0	0	0	0	0	0	0	0	0	0	0	0	0	0
ENSMUSG00000018263.11_Tbx5	0	17	12	0	0	0	2	1	0	0	0	0	0	0	0
ENSMUSG00000018286.6_Psmb6	1068	1437	1370	1370	1378	1376	1319	1184	2306	2408	2630	2660	2440	2398	2557
ENSMUSG00000018287.12_Spag7	545	707	627	608	526	620	606	493	1053	1074	1043	1201	1026	1128	1101
ENSMUSG00000018293.4_Pfn1	5623	8057	6577	5976	5947	5973	6818	5033	9311	9852	11151	8303	9231	9307	9896
ENSMUSG00000018322.10_Tomm34	300	331	284	274	309	290	332	216	751	633	759	659	625	842	730
ENSMUSG00000018326.9_Ywhab	4289	6525	5794	5428	5032	5550	5688	4715	5238	5249	5223	4805	5769	6171	5143
ENSMUSG00000018334.18_Ksr1	594	696	573	906	611	574	610	670	695	514	694	727	783	928	638
ENSMUSG00000018339.11_Gpx3	619	1120	488	1061	859	743	616	921	1830	811	1656	3585	2866	2485	3392
ENSMUSG00000018340.13_Anxa6	563	1433	661	385	724	594	825	693	3920	3756	5309	4075	2727	3708	3760
ENSMUSG00000018341.12_Il12rb2	9	4	2	4	4	1	5	3	11	3	2	1	4	11	8
ENSMUSG00000018347.16_Zkscan6	216	258	195	254	239	285	294	195	256	331	339	335	263	270	265
ENSMUSG00000018362.14_Kpna2	1685.54	2448.71	2326.71	1498.26	2138.13	2202.97	2121.06	1919.18	2716.53	4424.3	4537.13	2744.98	3445.73	3332.35	3662.49
ENSMUSG00000018363.16_Smurf2	969	1220	1125	1136	1156	1209	1312	1180	1323	1591	1650	1426	1289	1597	1270
ENSMUSG00000018372.13_Cep95	136	151	98	104	131	144	153	101	172	131	188	137	130	172	194
ENSMUSG00000018377.10_Vezf1	787	1071	948	763	822	943	920	670	1385	1446	1440	1582	1091	1790	1376
ENSMUSG00000018378.13_Cuedc1	159	401	235	191	306	275	245	196	446	335	415	471	342	447	445
ENSMUSG00000018379.17_Srsf1	2473	3435	2727	2645	2794	3057	3244	2820	5375	6875	6466	5134	4996	6305	5565
ENSMUSG00000018381.15_Abi3	176	197	173	324	118	145	233	132	226	82	129	136	216	217	165
ENSMUSG00000018387.12_Shroom1	1	7	5	8	5	16	1	5	97	25	65	62	81	117	106
ENSMUSG00000018395.19_Kif3a	144	145	122	109	115	121	123	103	348	349	387	428	234	413	338
ENSMUSG00000018398.18_Sept8	539	797	628	658	644	576	598	588	1749	1350	1258	2040	1074	1786	1146
ENSMUSG00000018401.17_Mtmr4	799	1075	843	1386	906	925	1066	872	1109	834	1065	827	800	1221	822
ENSMUSG00000018405.7_Mrm1	125	139	158	185	150	142	141	125	173	150	208	213	192	224	236
ENSMUSG00000018411.17_Mapt	146	229	171	204	228	213	189	167	33	58	19	24	97	76	68
ENSMUSG00000018412.16_Kansl1	1160	1399	1388.66	1119	1112	1279	1317	981.73	1645	1390	1299	1383	1199	1747	1376
ENSMUSG00000018415.14_Gid4	485	586	566	633	575	569	615	448	655	807	818	772	579	791	729
ENSMUSG00000018417.14_Myo1b	540	502	292	430	745	602	505	507	1904	2491	2352	1393	1819	2143	2044
ENSMUSG00000018425.18_Dhx40	426	619	420	537	583	638	584	488	918	859	915	1017	817	1012	1026
ENSMUSG00000018427.7_Ypel2	285	371	180	223	491	326	244	164	518	489	579	464	539	591	557
ENSMUSG00000018428.15_Akap1	1141	1296	1316	1533	1265	1308	1394	1138	804	822	803	733	870	1111	798
ENSMUSG00000018433.14_Nol11	251	327	302	259	245	272	331	292	587	787	760	674	584	690	722
ENSMUSG00000018442.13_Derl2	542	729	592	714	705	713	694	583	898	821	904	869	858	903	824
ENSMUSG00000018446.8_C1qbp	749	975	764	1264	845	822	824	789	1610	2042	1997	1703	1699	1821	1875
ENSMUSG00000018449.12_Rpain	111	117	77	103	89	78	130	106	189	167	168	169	151	150	225
ENSMUSG00000018451.6_6330403K07Rik	31	58	23	92	48	53	28	19	1	0	0	0	3	2	0
ENSMUSG00000018459.15_Slc13a3	14	15	8	3	26	6	3	32	28	12	23	40	26	34	64
ENSMUSG00000018470.8_Kcnab3	5	4	0	7	4	6	7	4	14	5	10	34	8	12	10
ENSMUSG00000018474.17_Chd3	1202	1479	1045	1545	1334	1292	1445	1150	3358	3489	3564	2978	2647	3229	2979
ENSMUSG00000018476.7_Kdm6b	531	587	506	578	615	652	672	522	1570	1981	2096	1469	1085	1849	1550
ENSMUSG00000018479.12_1700125H20Rik	0	0	0	0	0	0	1	0	0	0	0	1	0	0	0
ENSMUSG00000018481.9_Appbp2	811	1120	826	941	1092	1008	1079	943	1398	1661	1674	1287	1356	1671	1434
ENSMUSG00000018486.2_Wnt9b	0	0	0	3	0	0	1	1	3	0	0	0	5	0	0
ENSMUSG00000018500.2_Adora2b	0	13	5	2	6	3	1	5	10	32	15	19	17	22	16
ENSMUSG00000018501.17_Ncor1	2365	2800	2449	2394	2381	2403	2627	2246	2621	2895	3034	2618	2429	3206	2563
ENSMUSG00000018507.16_Trpv2	89	236	88	52	115	95	165	106	121	92	119	95	141	117	111
ENSMUSG00000018509.8_Cenpv	247	338	309	322	328	308	351	228	278	360	409	326	439	374	442
ENSMUSG00000018537.16_Pcgf2	207	238	262	281	197	211	154	159	473	447	534	373	350	354	449
ENSMUSG00000018541.10_Cwc25	232	284	245	291	287	273	298	211	348	393	369	412	337	425	380
ENSMUSG00000018543.8_1700001P01Rik	0	0	0	0	0	0	0	0	2	0	0	0	0	0	0
ENSMUSG00000018547.8_Pip4k2b	293	368	253	264	296	306	411	319	674	722	726	614	657	817	649
ENSMUSG00000018548.15_Trim37	259	384	360	377	359	363	387	393	605	948	806	802	644	780	777
ENSMUSG00000018554.13_Ybx2	266	243	245	265	225	193	186	123	23	27	37	15	42	36	35
ENSMUSG00000018559.16_Ctdnep1	873	1177	1051	1069	1121	1036	1128	858	1368	1404	1715	1420	1359	1414	1505
ENSMUSG00000018565.17_Elp5	391	503	446	438	372	422	451	313	524	519	643	547	552	583	608
ENSMUSG00000018566.14_Slc2a4	79	434	195	72	176	157	146	134	62	69	67	45	61	63	75
ENSMUSG00000018567.14_Gabarap	3747	4958	4216	4325	4529	4793	4643	3614	3502	3223	4148	4198	4383	4156	4373
ENSMUSG00000018569.12_Cldn7	8010	9042	8815	9206	9761	9261	8896	7360	6168	7900	8594	5934	9904	8035	7933
ENSMUSG00000018570.17_2810408A11Rik	43	52	80	53	48	65	54	45	123	179	141	85	88	139	141
ENSMUSG00000018572.10_Phf23	472	744	576	516	609	626	667	573	1123	1351	1416	1308	1074	1206	1343
ENSMUSG00000018574.14_Acadvl	1844	2399	2214	4976	2743	2408	2395	1970	1460	1611	1816	1796	2001	1871	1796
ENSMUSG00000018581.15_Dnah11	7	15	18	7	12	9	14	8	46	32	34	39	20	25	17
ENSMUSG00000018583.5_G3bp1	1809.94	2308.05	2014.89	2194.87	2009.83	2002.87	2200.91	1999.08	4215.84	5664.67	5716.67	4285.78	4352.85	5281.9	5216.9
ENSMUSG00000018585.9_Atox1	597	826	672	727	700	720	725	549	1736	1398	1825	1618	1603	1609	1730
ENSMUSG00000018589.8_Glra2	1	0	0	0	0	0	0	0	0	0	0	0	0	0	0
ENSMUSG00000018593.13_Sparc	1823	9437	3001	1155	3197	2079	2728	2988	9067	12498	14645	7457	9990	9618	10382
ENSMUSG00000018595.6_Glra4	0	0	0	0	0	0	0	0	0	0	0	0	0	0	0
ENSMUSG00000018599.5_Mief2	92	130	127	163	184	126	140	125	276	186	267	226	184	211	188
ENSMUSG00000018604.18_Tbx3	38	104	66	128	43	61	39	52	3956	2326	3330	4334	2067	3502	3067
ENSMUSG00000018620.3_Mmp20	0	0	0	1	1	0	0	0	34	19	11	24	12	29	27
ENSMUSG00000018623.9_Mmp7	6	13	5	184	105	17	16	26	4937	4002	7598	4169	11069	8956	13607
ENSMUSG00000018634.10_Crhr1	0	0	0	0	0	0	0	0	0	0	0	0	0	0	0
ENSMUSG00000018648.15_Dusp14	29	87	53	45	13	21	38	32	175	152	156	265	109	152	99
ENSMUSG00000018651.14_Tada2a	119	159	116	122	139	136	159	115	378	319	358	336	289	381	338
ENSMUSG00000018654.17_Ikzf1	276	306	157	25	130	99	500	135	144	75	77	113	211	230	177
ENSMUSG00000018656.5_Tcaf3	0	1	1	0	0	2	0	0	0	0	0	0	0	0	0
ENSMUSG00000018659.12_Pnpo	714	825	743	885	841	835	889	642	651	535	746	638	648	702	667
ENSMUSG00000018661.17_Cog1	684	869	721	893	983	841	896	774	778	773	691	638	711	924	771
ENSMUSG00000018666.13_Cbx1	623	758	597	646	621	684	730	572	1584	1982	1838	1569	1283	1704	1577
ENSMUSG00000018669.14_Cdk5rap3	486	603	516	647	751	713	715	731	952	852	902	1000	857	1047	1081
ENSMUSG00000018672.15_Copz2	65	156	70	46	180	115	96	79	52	66	78	49	74	62	85
ENSMUSG00000018677.9_Slc25a39	1702	2208	2023	2804	2431	2151	1895	1509	2517	2668	2853	2437	2670	2676	2973
ENSMUSG00000018678.13_Sp2	231	242	219	259	235	263	259	192	402	363	350	458	317	412	315
ENSMUSG00000018697.14_Aatf	196	279	288	260	198	252	272	168	436	522	489	465	413	495	452
ENSMUSG00000018698.15_Lhx1	0	0	0	1	0	0	0	0	0	0	0	2	0	0	0
ENSMUSG00000018707.13_Dync1h1	4916	6400	6493	5521	5540	5864	5881	4501	7486	6706	7621	6341	6086	8157	6533
ENSMUSG00000018727.19_Cpsf4l	0	0	0	0	0	0	0	0	25	0	0	25	7	3	4
ENSMUSG00000018733.10_Pex12	134	223	209	185	212	237	231	141	214	178	175	187	190	226	202
ENSMUSG00000018736.14_Ndel1	874	1158	1118	989	1058	1188	1065	847	824	924	1118	1102	814	880	977
ENSMUSG00000018740.14_Slc25a35	459	504	347	450	728	593	502	522	667	407	538	699	555	790	601
ENSMUSG00000018750.14_Zbtb4	560	808	620	783	645	620	577	578	1135	935	1094	1688	730	1270	1200
ENSMUSG00000018752.19_Tnfsfm13	113.06	157.33	72.84	97.09	178.37	136.68	145.52	94.76	71.33	33.07	39.93	89.95	98.92	56.6	52.96
ENSMUSG00000018761.14_Mpdu1	783	905	864	952	998	1089	896	698	989	977	1044	987	1080	1092	1014
ENSMUSG00000018765.5_Fxr2	620	824	711	774	717	773	742	534	1427	1676	1720	1717	1301	1679	1549
ENSMUSG00000018770.9_Atp5g3	6071	8384	6961	9737	8194	7067	7378	6394	4749	5470	5667	4980	6924	5802	5929
ENSMUSG00000018774.13_Cd68	151	234	187	74	139	152	133	158	551	248	406	442	428	455	490
ENSMUSG00000018776.10_Slc35g3	0	0	0	0	0	0	0	0	1	1	1	4	1	0	0
ENSMUSG00000018796.13_Acsl1	466	709	689	810	642	830	667	561	588	418	390	920	661	737	637
ENSMUSG00000018800.14_Abca5	63	96	74	87	60	68	74	55	73	73	129	56	70	82	94
[truncated: 53,453 more rows]
