# Supplementary material for: Bile salt hydrolase in non-enterotoxigenic Bacteroides potentiates colorectal cancer
Source: Nat Commun. 2023 Feb 10;14:755. doi: 10.1038/s41467-023-36089-9 (PMC9918522; doi:10.1038/s41467-023-36089-9)
Supplement: Supplementary file 7 — Source Data [file 41467_2023_36089_MOESM7_ESM.zip]

Archive with 34 entries (33 files):
- 6. Source data file /
- __MACOSX/._6. Source data file 
- 6. Source data file /Supplementary Fig. 3.xlsx
- __MACOSX/6. Source data file /._Supplementary Fig. 3.xlsx
- 6. Source data file /.DS_Store
- __MACOSX/6. Source data file /._.DS_Store
- 6. Source data file /Figure 1.xlsx
- __MACOSX/6. Source data file /._Figure 1.xlsx
- 6. Source data file /Supplementary Fig. 2.xlsx
- __MACOSX/6. Source data file /._Supplementary Fig. 2.xlsx
- 6. Source data file /Figure 6.xlsx
- __MACOSX/6. Source data file /._Figure 6.xlsx
- 6. Source data file /Figure 7.xlsx
- __MACOSX/6. Source data file /._Figure 7.xlsx
- 6. Source data file /Supplementary Fig. 4.xlsx
- __MACOSX/6. Source data file /._Supplementary Fig. 4.xlsx
- 6. Source data file /Figure 8.xlsx
- __MACOSX/6. Source data file /._Figure 8.xlsx
- 6. Source data file /Figure 4.xlsx
- __MACOSX/6. Source data file /._Figure 4.xlsx
- 6. Source data file /Supplementary Fig. 7.xlsx
- __MACOSX/6. Source data file /._Supplementary Fig. 7.xlsx
- 6. Source data file /Supplementary Fig. 6.xlsx
- __MACOSX/6. Source data file /._Supplementary Fig. 6.xlsx
- 6. Source data file /Figure 5.xlsx
- __MACOSX/6. Source data file /._Figure 5.xlsx
- 6. Source data file /Figure 9.xlsx
- __MACOSX/6. Source data file /._Figure 9.xlsx
- 6. Source data file /Figure 2.xlsx
- __MACOSX/6. Source data file /._Figure 2.xlsx
- 6. Source data file /Supplementary Fig. 1.xlsx
- __MACOSX/6. Source data file /._Supplementary Fig. 1.xlsx
- 6. Source data file /Figure 3.xlsx
- __MACOSX/6. Source data file /._Figure 3.xlsx
