# Supplementary material for: Bile salt hydrolase in non-enterotoxigenic Bacteroides potentiates colorectal cancer
Source: Nat Commun. 2023 Feb 10;14:755. doi: 10.1038/s41467-023-36089-9 (PMC9918522; doi:10.1038/s41467-023-36089-9)
Supplement: Supplementary file 7 — Source Data [file 41467_2023_36089_MOESM7_ESM.zip › 6. Source data file /Supplementary Fig. 3.xlsx]

## Sheet: Supplementary Fig 3a
Colon length (cm)
HBV	BV
7.5	7
9	6.1
8.8	7.5
7.8	8.4
9.5	7.4
7.2	7.9
8.2	8
8.4	8
7.5	7.2
8.3

## Sheet: Supplementary Fig 3b
Ileal tumor numbers
	HBV										BV
< 4mm2	2	1	0	0	0	0	0	0	0	0	1	2	0	2	1	0	0	1	3
> 4mm2	3	3	0	1	0	0	0	0	0	1	0	1	0	1	8	0	0	3	1
Total	5	4	0	0	0	0	0	0	0	1	1	3	0	3	9	0	0	4	0

## Sheet: Supplementary Fig 3c
Colon tumor numbers
	HBV										BV
< 4mm2	0	0	2	0	0	0	0	0	0	0	2	3	2	0	3	1	4	2	0
> 4mm2	2	1	5	0	4	1	2	0	0	1	2	6	4	0	1	1	6	11	5
Total	2	1	7	0	4	1	0	0	0	1	4	9	6	0	4	2	10	13	5

## Sheet: Supplementary Fig 3d
Intestinal tumor numbers
HBV	BV
7	5
5	12
7	6
0	3
4	13
1	3
0	10
0	17
0	5
2

## Sheet: Supplementary Fig 3g
Unconjugated bile acid levels in colon contents (nmol/g)
	HBV										BV
CA	159.316	29.358	20.818	9.666	16.776	38.468	18.606	52.214	20.422	41.072	20.588	56.242	59.59	145.604	5.52	738.67	356.686	5.734	9.446
αMCA	393.844	224.522	89.436	9.052	182.144	208.68	338.864	123.632	669.164	359.604	504.638	524.848	583.946	452.768	371.08	422.588	355.988	18.72	223.408
βMCA	317.924	149.914	176.264	27.414	188.734	303.134	200.824	124.594	259.642	164.702	862.152	582.166	668.556	558.49	1063.61	687.188	889.538	283.19	436.004
ωMCA	723.896	484.222	173.18	8.212	322.736	439.162	747.206	238.56	1565.48	741.396	891.768	227.55	241.864	224.508	337.73	337.714	478.832	155.838	460.002
UDCA	0.662	0.83	0.26	0.094	0.86	0.686	0.53	0.762	41.554	1.868	2.284	0.546	0.496	0.376	5.35	0.01	2.544	4.136	0.86
HDCA	6.0965	6.7647	5.1491	0.4727	7.0985	17.0149	25.4577	5.2231	44.8221	20.4174	46.2529	11.9692	12.3825	6.4265	32.0638	1.563	16.3703	5.3468	9.5398
CDCA	2.562	1.526	1.378	0.912	31.61	6.812	0.584	1.432	722.822	1.484	2.728	5.828	5.912	280.854	1.984	15.06	26.952	3.388	1.752
DCA	849.542	674.226	502.614	219.206	930.55	504.382	485.687	560.499	307.038	297.077	1541.9	1201.18	1443.62	1030.97	1138.75	888.774	633.637	527.928	653.661

## Sheet: Supplementary Fig 3h
Total unconjugated bile acid levels in colon contents (nmol/g)
HBV	BV
3419.22	6293.02
2374.12	4038.93
1569.55	4695.24
503.216	3853.06
2745.93	4704.06
2346	4010.04
2787.14	3705.22
1766.65	1633.8
4789.6	2629.59
2312.63

## Sheet: Supplementary Fig 3i
Relative expression of WNT target genes
	HBV (NT)										BV (NT)									HBV (T)							BV (T)
c-Myc	1.41831	0.744926	1.21434	1.2943	0.825974	1.03826	0.845085	0.983617	1.10663	0.528571	1.30511	1.21602	1.1409	1.33346	1.37952	0.873675	1.52221	0.862244	1.23985	2.70226	2.81897	3.51413	4.03388	5.00083	4.61128	3.79255	2.85238	12.305	2.72672	3.51413	2.65032	3.74293	5.34492
Ccnd1	1.20356	0.909606	1.61028	1.10062	0.875581	0.82377	0.771273	0.985763	1.01277	0.70677	0.825484	0.708732	1.13156	1.27484	1.41845	0.968828	1.38349	0.891504	1.17961	2.7555	1.85744	2.61954	4.97368	4.26136	5.47293	2.8965	2.31228	10.8176	3.33645	4.89501	2.00599	3.44454	5.0048
Mmp7	0.575422	0.448038	1.39155	1.32014	3.39096	0.947169	0.251685	0.360656	0.36392	0.950457	10.9791	9.79261	0.44587	0.720811	1.32106	0.565537	45.7815	28.1038	2.73719	145.583	487.647	588.824	436.759	350.36	158.539	692.511	475.3	550.918	229.873	713.957	601.614	791.087	731.997
Axin2	1.1664	0.679271	0.412098	1.51473	0.895683	1.36231	1.00282	1.18761	1.15834	0.620739	0.600427	0.604184	1.17941	1.21593	1.40743	0.822484	2.3934	0.750571	1.12589	14.1925	4.65913	5.926	13.6616	11.5439	21.9486	21.9639	17.1491	35.3603	19.6174	26.3743	19.1339	11.4483	12.4931
