# Supplementary material for: Bile salt hydrolase in non-enterotoxigenic Bacteroides potentiates colorectal cancer
Source: Nat Commun. 2023 Feb 10;14:755. doi: 10.1038/s41467-023-36089-9 (PMC9918522; doi:10.1038/s41467-023-36089-9)
Supplement: Supplementary file 7 — Source Data [file 41467_2023_36089_MOESM7_ESM.zip › 6. Source data file /Figure 1.xlsx]

## Sheet: Fig 1a
Clinical lefse output
	Pvalues	FDR	A	C	B	D	LDAscore
s__Blautia_coccoides	6.35e-06	0.0095366	3593.9	192.01	700.26	0	3.25
s__Bacteroides_coprosuis	1.75e-05	0.0095366	320.71	463.75	3631.1	829.64	3.22
s__Ornithobacterium_rhinotracheale	2.04e-05	0.0095366	1560.5	6587.9	18098	10043	3.92
s__Bacteroides_fragilis	2.2e-05	0.0095366	43940	187880	268060	719400	5.53
s__Brochothrix_thermosphacta	2.35e-05	0.0095366	448.25	48.319	252.95	165.95	2.3
s__Prevotella_intermedia	2.38e-05	0.0095366	785.01	1234	32915	5062.6	4.21
s__Parabacteroides_distasonis	2.87e-05	0.0095366	6372.8	118250	174070	108390	4.92
s__Pannonibacter_phragmitetus	2.96e-05	0.0095366	356.13	26.747	317.69	204.52	2.22
s__Herbinix_luporum	3.02e-05	0.0095366	2591.9	525.87	1916.6	1229.6	3.01
s__Odoribacter_splanchnicus	4.23e-05	0.0098332	5078.6	20582	88443	104270	4.7
s__Sphaerochaeta_coccoides	4.34e-05	0.0098332	57.353	5.0289	40.729	32.822	1.43
s__Desulfitobacterium_dichloroeliminans	4.85e-05	0.0098332	134.15	27.167	87.339	112.45	1.74
s__Polynucleobacter_necessarius	5.06e-05	0.0098332	99.036	52.721	316	169.55	2.12
s__Riemerella_anatipestifer	5.8e-05	0.0098332	55.79	318.95	609.83	247.66	2.44
s__Bacteroides_salanitronis	5.95e-05	0.0098332	6102.2	11144	73756	15580	4.53
s__Tannerella_sp__oral_taxon_HOT_286	6.03e-05	0.0098332	177.67	393.74	1538	932.78	2.83
s__Eubacterium_cellulosolvens	6.08e-05	0.0098332	7264.8	1565.1	4428.7	3215.2	3.45
s__Rhodopirellula_baltica	6.23e-05	0.0098332	61.367	7.7941	47.573	18.645	1.44
s__Clostridium_sp__SY8519	6.87e-05	0.009853	15535	3000.7	9906.6	5252.9	3.8
s__Parabacteroides_sp__CT06	6.93e-05	0.009853	16091	207530	250440	184060	5.07
s__Pedobacter_heparinus	7.53e-05	0.010193	11.688	14.151	155	42.578	1.86
s__Barnesiella_viscericola	8.57e-05	0.010702	2348.8	3619.5	24570	9493.7	4.05
s__Ruegeria_pomeroyi	8.66e-05	0.010702	64.956	4.9178	49.782	21.171	1.49
s__Lactobacillus_ruminis	9.72e-05	0.01124	196780	752.07	1887	1303	4.99
s__Pedobacter_sp__PACM_27299	9.89e-05	0.01124	15.316	45.732	245.44	108.61	2.06
s__Porphyromonas_gingivalis	0.00010531	0.011412	255.75	368.25	1949	1606.5	2.93
s__Bacillus_weihaiensis	0.00010842	0.011412	107.17	15.637	39.387	257.64	2.09
s__Salegentibacter_salegens	0.00011683	0.011771	10.955	4.0673	65.062	0.95435	1.52
s__Chitinophaga_pinensis	0.00012077	0.011771	56.962	23.983	262.49	67.68	2.08
s__Muricauda_ruestringensis	0.00013096	0.011771	5.6936	26.151	89.004	52.676	1.63
s__Cryptobacterium_curtum	0.00013243	0.011771	574.21	74.686	257.14	183.47	2.4
s__Candidatus_Arthromitus_sp__SFB_rat_Yit	0.00013333	0.011771	286.12	31.364	143.49	265.44	2.11
s__Bacteroides_thetaiotaomicron	0.00013855	0.011771	37827	144160	208940	361500	5.21
s__Streptomyces_sp__ZFG47	0.00014082	0.011771	16.148	2.4851	46.551	25.559	1.36
s__Polaribacter_sp__MED152	0.00017277	0.013029	53.977	3.6936	29.467	20.165	1.42
s__Clostridium_estertheticum	0.00017362	0.013029	600.64	80.854	403.87	287.17	2.42
s__Salegentibacter_sp__T436	0.00017678	0.013029	18.658	9.2472	147.18	42.342	1.84
s__Paenibacillus_swuensis	0.00017818	0.013029	98.282	15.037	59.458	43.886	1.63
s__Selenomonas_sp__oral_taxon_478	0.00018701	0.013029	507.12	37.01	167.46	238.75	2.37
s__Bacteriovorax_stolpii	0.00018794	0.013029	181.54	51.578	71.897	56.398	1.82
s__Filimonas_lacunae	0.00018951	0.013029	29.945	13.009	196.79	29.938	1.97
s__Paenibacillus_ihbetae	0.00019254	0.013029	184.89	36.998	183.12	95.66	1.87
s__Lachnoclostridium_phytofermentans	0.0002049	0.013465	5602.1	1524.3	3145.7	2445.5	3.31
s__Desulfocapsa_sulfexigens	0.00020847	0.013465	7.6461	3.956	60.45	19.629	1.47
s__Acholeplasma_brassicae	0.00022182	0.013887	452.79	46.121	196.12	201.07	2.31
s__Porphyromonas_crevioricanis	0.00022477	0.013887	32.915	50.297	399.93	124.75	2.27
s__Flavobacterium_sp__HYN0059	0.00023988	0.014097	33.639	60.614	281.45	142.67	2.1
s__Mesotoga_prima	0.00024071	0.014097	76.958	1.3551	39.364	13.008	1.59
s__Malacobacter_halophilus	0.00024306	0.014097	100.21	28.827	28.156	38.569	1.57
s__Cellulosilyticum_lentocellum	0.00025365	0.01417	1902	460.71	1029	904.75	2.86
s__Prevotella_enoeca	0.00025741	0.01417	297.84	212.86	6817.3	1122.6	3.52
s__Petrimonas_mucosa	0.00026051	0.01417	219.32	260.09	3066.2	578.03	3.15
s__Mesorhizobium_loti	0.00026425	0.01417	34.832	5.4188	32.874	12.742	1.2
s__Flavobacterium_sp__HYN0048	0.00027154	0.014291	95.222	40.032	456.64	138.57	2.32
s__Lacimicrobium_alkaliphilum	0.00028564	0.01476	207.77	52.219	106.84	76.065	1.9
s__Nitrosospira_multiformis	0.00029197	0.014817	2.2374	15.137	38.962	24.374	1.29
s__Devosia_sp__A16	0.00031224	0.014991	68.449	11.106	41.678	38.735	1.47
s__Gramella_forsetii	0.0003136	0.014991	132.89	14.956	197.5	58.092	1.97
s__Butyrivibrio_proteoclasticus	0.00031435	0.014991	3081.4	765.68	2213.2	1520.7	3.06
s__Segniliparus_rotundus	0.00032065	0.014991	51.288	2.9371	24.681	20.042	1.4
s__Alteromonas_macleodii	0.00032176	0.014991	106.89	14.653	59.286	30.728	1.67
s__Martelella_sp__AD_3	0.00033126	0.015184	118.91	10.686	61.714	50.562	1.74
s__Bacteroides_caccae	0.0003468	0.015547	16520	118830	557960	364530	5.43
s__Xanthomonas_vesicatoria	0.00035442	0.015547	70.623	3.52	33.588	31.903	1.54
s__Prevotella_denticola	0.00036671	0.015547	370.71	375.78	7034.5	6239.4	3.52
s__Pelodictyon_luteolum	0.00037427	0.015547	76.38	21.539	130.4	71.712	1.74
s__Pedobacter_ginsengisoli	0.00037994	0.015547	56.483	11.392	70.929	23.251	1.49
s__Oceanisphaera_avium	0.00038102	0.015547	1.2306	22.668	50.471	56.139	1.45
s__Brevibacillus_laterosporus	0.00038252	0.015547	423.36	93.977	241.92	187.65	2.22
s__Rhizobium_favelukesii	0.00039663	0.015547	60.958	8.2004	50.019	42.776	1.44
s__Halomonas_sp__N3_2A	0.00040357	0.015547	8.8533	0	1159.5	20.932	2.76
s__Bacillus_subtilis	0.00040541	0.015547	944.54	205.2	589.02	496.1	2.57
s__Acetobacterium_woodii	0.00040965	0.015547	174.22	52.187	153.18	134.17	1.79
s__Caldicellulosiruptor_saccharolyticus	0.00040984	0.015547	92.704	12.921	69.591	45.703	1.61
s__Candidatus_Desulfovibrio_trichonymphae	0.00041442	0.015547	77.33	10.191	134.13	216.35	2.02
s__Butyrivibrio_hungatei	0.00041576	0.015547	4135.9	1126.9	2580	2268.1	3.18
s__Cupriavidus_pinatubonensis	0.00042286	0.015608	0.8227	15.452	23.886	50.307	1.41
s__Bartonella_tribocorum	0.00043578	0.015878	69.08	4.7279	47.47	21.003	1.52
s__Persicobacter_sp__JZB09	0.00046797	0.016534	22.972	36.37	275.23	76.786	2.1
s__Lactobacillus_mucosae	0.00046874	0.016534	37007	86146	10.61	3863.4	4.63
s__Tannerella_forsythia	0.00047122	0.016534	142.85	507.16	1195	405.43	2.72
s__Bdellovibrio_bacteriovorus	0.00047829	0.016577	194.61	43.68	177.53	120.03	1.88
s__Desulfosporosinus_orientis	0.00050429	0.017122	90.834	11.048	43.446	111.63	1.71
s__Tepidanaerobacter_acetatoxydans	0.00050608	0.017122	179.8	43.156	100.64	71.567	1.84
s__Phaeobacter_gallaeciensis	0.00052153	0.017437	24.896	10.217	113.54	55.415	1.72
s__Muribaculum_intestinale	0.00053626	0.017514	775.66	1463	5503.3	1969.1	3.37
s__Corynebacterium_ammoniagenes	0.00054152	0.017514	20.535	2.9308	6.4899	4.3174	0.991
s__Photobacterium_damselae	0.00054623	0.017514	76.167	14.297	139.97	35.022	1.81
s__Bacteroides_helcogenes	0.00054846	0.017514	5619.6	20619	41371	36843	4.25
s__Peptoclostridium_acidaminophilum	0.00056243	0.01776	495.21	70.393	408.05	152.02	2.33
s__Herbaspirillum_sp__meg3	0.0005838	0.018079	5.397	68.92	74.608	52.75	1.55
s__Draconibacterium_orientale	0.00058526	0.018079	34.643	55.043	149.92	87.567	1.77
s__Streptomyces_pristinaespiralis	0.00060347	0.018441	16.834	0.72838	25.071	6.2848	1.12
s__Bacillus_safensis	0.00061494	0.018592	244.31	68.287	89.141	94.267	1.95
s__Flavobacterium_commune	0.00064528	0.019162	29.475	8.6029	128.95	9.2529	1.79
s__Sutterella_sp__6FBBBH3	0.00064728	0.019162	55.096	75.077	797.78	924.45	2.64
s__Marinobacter_similis	0.00067851	0.019694	1.5876	8.3262	21.918	28.072	1.15
s__Aquitalea_magnusonii	0.00068331	0.019694	33.1	7.5304	47.721	28.024	1.32
s__Bacteroides_caecimuris	0.00068605	0.019694	25388	82275	209990	128740	4.97
s__Blautia_sp__YL58	0.00071176	0.020228	42989	13127	32844	19308	4.17
s__Bacteroides_vulgatus	0.0007417	0.020597	231920	576780	1535700	984140	5.81
s__Mucilaginibacter_paludis	0.00074645	0.020597	11.751	35.457	127.23	48.459	1.77
s__Streptococcus_halotolerans	0.00074649	0.020597	85.585	18.069	38.374	51.27	1.54
s__Clostridium_sp__BNL1100	0.00077569	0.021197	484.83	154.62	302.92	197.09	2.22
s__Flexistipes_sinusarabici	0.00078842	0.02125	76.938	15.322	59.361	33.681	1.5
s__Desulfotomaculum_ferrireducens	0.00079259	0.02125	182.96	33.053	120.75	53.135	1.88
s__Celeribacter_manganoxidans	0.00080435	0.021364	155.87	38.5	81.658	41.981	1.78
s__Maribacter_cobaltidurans	0.00083349	0.021549	10.123	2.8439	43.398	36.324	1.33
s__Pseudomonas_sp__M30_35	0.00083397	0.021549	22.333	6.6879	61.952	38.956	1.46
s__Clostridium_sporogenes	0.00083404	0.021549	314280	50631	135180	92788	5.12
s__Blochmannia_endosymbiont_of_Polyrhachis_(Hedomyrma)_turneri	0.00087157	0.022315	10.815	23.99	179.72	56.053	1.93
s__Microlunatus_phosphovorus	0.00088347	0.022418	36.357	3.5376	313.33	26.606	2.19
s__Bacillus_halodurans	0.00092318	0.023086	163.12	52.372	70.937	53.089	1.75
s__Nitrosospira_lacus	0.00092604	0.023086	33.242	5.6307	35.518	17.77	1.2
s__Ruminococcus_albus	0.00094789	0.02332	1421.6	313.42	1139.5	915.05	2.74
s__Dickeya_solani	0.00095432	0.02332	88.898	12.141	70.157	3.1299	1.64
s__Salimicrobium_jeotgali	0.00097066	0.02332	50.834	6.733	39.505	32.82	1.36
s__Paraburkholderia_fungorum	0.00097995	0.02332	22.933	2.6066	71.517	49.25	1.55
s__Rufibacter_sp__DG15C	0.00098383	0.02332	11.837	22.399	79.657	47.486	1.54
s__Fermentimonas_caenicola	0.001003	0.02332	223.27	97.046	462.58	125.83	2.26
s__Campylobacter_hominis	0.0010046	0.02332	25.996	3.244	79.659	4.7844	1.59
s__Pseudomonas_entomophila	0.001008	0.02332	2.6664	0	40.863	1.3674	1.33
s__Paludibacter_propionicigenes	0.0010093	0.02332	148.6	138.79	1016.2	215.2	2.64
s__Vibrio_azureus	0.0010414	0.023868	58.322	3.8981	29.191	17.789	1.45
s__Fibrella_aestuarina	0.0010708	0.024345	36.738	39.055	114.37	138.09	1.71
s__Granulibacter_bethesdensis	0.001084	0.024451	35.619	28.848	162.08	58.777	1.83
s__Bacillus_anthracis	0.0011381	0.024987	452.31	29.296	90.158	0	2.36
s__Butyrivibrio_fibrisolvens	0.001144	0.024987	5583.1	1758.6	3575.1	2542.8	3.28
s__Tessaracoccus_sp__Marseille_P5995	0.0011497	0.024987	27.302	4.5993	26.943	25.566	1.09
s__Pediococcus_pentosaceus	0.0011515	0.024987	149.51	23.242	54.587	133.96	1.81
s__Bacillus_filamentosus	0.0011585	0.024987	127.49	33.419	194.22	65.868	1.91
s__Porphyromonas_asaccharolytica	0.0011713	0.024987	981.09	389.77	665.67	3938.2	3.25
s__Paenibacillus_physcomitrellae	0.001198	0.024987	213.53	63.225	96.787	191.52	1.88
s__Weissella_paramesenteroides	0.0011982	0.024987	51.675	4.8375	22.671	20.296	1.39
s__Streptomyces_xiamenensis	0.0012002	0.024987	39.596	5.2474	24.325	21.873	1.26
s__Bradyrhizobium_sp__CCGE_LA001	0.001204	0.024987	35.624	3.7412	29.528	18.034	1.23
s__Meiothermus_ruber	0.0012211	0.024987	96.267	4.8855	39.469	29.958	1.67
s__Helicobacter_pylori	0.0012217	0.024987	123.27	13.648	62.958	38.799	1.75
s__Selenomonas_sp__oral_taxon_920	0.0012221	0.024987	360.39	46.405	160.28	120.8	2.2
s__Geosporobacter_ferrireducens	0.0012443	0.02526	378.5	152.23	238.38	169.22	2.06
s__Paenibacillus_sp__BIHB4019	0.0012668	0.025534	73.012	9.3848	64.247	107.01	1.7
s__Pandoraea_pnomenusa	0.0013098	0.025993	3.0109	80.445	22.64	52.808	1.6
s__Pusillimonas_sp__T7_7	0.0013172	0.025993	0.65275	14.102	30.134	40.043	1.32
s__Actinomyces_oris	0.001324	0.025993	5515.1	2011.6	1418.5	2082.7	3.31
s__Rhizobium_sp__ACO_34A	0.0013262	0.025993	15.96	4.7325	50.503	26.351	1.38
s__Staphylococcus_sciuri	0.0013503	0.026284	265.29	51.246	85.532	163.08	2.03
s__Bibersteinia_trehalosi	0.0013733	0.026509	24.754	2.3353	52.911	9.4083	1.42
s__Clostridium_formicaceticum	0.0013805	0.026509	226.31	53.408	200.47	107.5	1.94
s__Flavobacterium_sp__HYN0086	0.0013994	0.026692	16.79	1.1981	31.726	29.586	1.21
s__Echinicola_vietnamensis	0.0014946	0.027993	8.9136	10.729	66.269	36.129	1.47
s__Bacteroides_ovatus	0.0015044	0.027993	79788	550840	562320	407860	5.38
s__Pseudomonas_poae	0.0015243	0.027993	0	4.3049	6.2645	18.4	1.01
s__Arachidicoccus_sp__BS20	0.0015294	0.027993	6.2825	10.818	39.65	11.655	1.25
s__Streptococcus_ferus	0.0015299	0.027993	86.849	22.851	29.67	32.104	1.52
s__Desulfobacterium_autotrophicum	0.001543	0.027993	139.81	31.235	104.3	81.95	1.74
s__Paenibacillus_bovis	0.0015473	0.027993	223.42	68.279	208.41	125.81	1.9
s__Novibacillus_thermophilus	0.0015642	0.027993	39.836	4.6436	123.96	39.676	1.78
s__Niastella_koreensis	0.0015724	0.027993	25.229	31.711	200.02	52.032	1.95
s__Elizabethkingia_anophelis	0.0015849	0.027993	132.82	120.24	560.94	344.41	2.35
s__Fictibacillus_arsenicus	0.001601	0.027993	122.05	23.755	66.542	120.02	1.7
s__Eubacterium_eligens	0.0016028	0.027993	51438	13116	82906	151310	4.84
s__Acetohalobium_arabaticum	0.001604	0.027993	69.441	13.75	31.814	23.696	1.46
s__Proteiniphilum_saccharofermentans	0.0016055	0.027993	695.3	267.06	1383.3	451.33	2.75
s__Achromobacter_denitrificans	0.0016251	0.027999	208.08	101.66	155.06	129.8	1.73
s__Gordonia_polyisoprenivorans	0.0016375	0.027999	26.547	4.9734	43.632	12.487	1.31
s__Bacteroides_heparinolyticus	0.0016476	0.027999	3997	11896	27490	21033	4.07
s__Prevotella_fusca	0.0016535	0.027999	489.18	200.53	8099.7	1102.3	3.6
s__Bacteroides_zoogleoformans	0.001664	0.027999	3056.9	8105.4	18955	14245	3.9
s__Acetoanaerobium_sticklandii	0.001665	0.027999	352.4	69.293	209.68	228.3	2.15
s__Idiomarina_sp__OT37_5b	0.0017293	0.028627	64.896	10.56	39.804	27.282	1.45
s__Bacillus_amyloliquefaciens	0.0017318	0.028627	748.4	202.71	391.49	404.9	2.44
s__Echinicola_strongylocentroti	0.0017389	0.028627	52.336	14.922	73.776	28.43	1.48
s__Dyadobacter_fermentans	0.0017476	0.028627	64.501	95.221	308.88	180.18	2.09
s__Hymenobacter_sp__PAMC_26554	0.0017561	0.028627	26.786	21.858	206.8	91.011	1.97
s__Campylobacter_ureolyticus	0.0017627	0.028627	39.751	9.0454	25.729	112.59	1.72
s__Lactobacillus_buchneri	0.0017779	0.028699	98.16	17.08	31.78	69.369	1.62
s__Pontibacter_actiniarum	0.0017874	0.028699	36.659	46.984	208.67	85.958	1.94
s__Lysinibacillus_sp__2017	0.0018226	0.0291	75.476	14.135	71.245	35.016	1.5
s__Parvimonas_micra	0.001835	0.029134	775.44	41707	564.75	86634	4.63
s__Streptococcus_marmotae	0.0018603	0.029149	84.123	19.984	29.907	37.173	1.52
s__Capnocytophaga_haemolytica	0.001865	0.029149	13.916	67.102	165.5	45.644	1.89
s__Gluconacetobacter_diazotrophicus	0.0018755	0.029149	60.337	10.296	56.59	39.004	1.42
s__Lonsdalea_britannica	0.0018769	0.029149	62.36	16.876	55.773	37.371	1.38
s__Desulfatibacillum_alkenivorans	0.0019032	0.029264	416.28	194.09	209.71	157.97	2.11
s__Pseudoflavitalea_sp__5GH32_13	0.001905	0.029264	17.085	120.14	214.53	73.262	2
s__Malacobacter_marinus	0.0019678	0.030067	81.403	9.2545	231.26	55.052	2.05
s__Geobacter_lovleyi	0.002004	0.030185	116.63	16.897	100.05	79.395	1.71
s__Streptomyces_sp__NEAU_S7GS2	0.0020067	0.030185	51.845	4.5265	42.288	29.623	1.39
s__Prosthecochloris_sp__CIB_2401	0.0020175	0.030185	7.1028	13.92	44.369	75.979	1.55
s__Marichromatium_purpuratum	0.002018	0.030185	19.489	25.765	128.29	48.47	1.74
s__Staphylococcus_auricularis	0.0020582	0.030626	89.988	12.451	69.864	37.14	1.6
s__Bacillus_oceanisediminis	0.0020883	0.030912	238.71	59.625	142.83	137.25	1.96
s__Desulfotomaculum_reducens	0.0021163	0.031164	86.926	29.423	63.347	51.454	1.47
s__Bacteroides_dorei	0.0021328	0.031244	41106	155890	736980	566430	5.54
s__Capnocytophaga_sp__oral_taxon_864	0.0021443	0.031252	17.393	30.027	155.18	84.349	1.84
s__Chryseobacterium_indologenes	0.0021554	0.031253	71.714	84.312	302.09	150.39	2.07
s__Halothermothrix_orenii	0.0021863	0.031443	104.05	20.429	61.55	47.268	1.63
s__Dickeya_dianthicola	0.0021906	0.031443	94.202	18.957	67.142	51.028	1.59
s__Streptococcus_macedonicus	0.0022104	0.031567	130.26	41.589	7.351	78.532	1.8
s__Bacillus_jeotgali	0.0022373	0.031791	98.991	14.394	87.924	63.899	1.64
s__Chryseobacterium_sp__T16E_39	0.0022626	0.031992	48.716	3.6098	226.83	22.487	2.05
s__Legionella_oakridgensis	0.002277	0.032036	0.71352	12.71	27.745	30.556	1.2
s__Prevotella_scopos	0.002303	0.032242	378.75	204.54	5535.3	914.37	3.43
s__Treponema_putidum	0.0023328	0.032437	155.34	30.609	79.76	54.396	1.8
s__Actinomyces_sp__2129	0.0023398	0.032437	94.258	71.915	42.993	36.29	1.48
s__Bacillus_sp__Y1	0.0023536	0.03247	75.622	16.024	52.645	53.85	1.49
s__Ferrimonas_balearica	0.0023765	0.032627	45.023	8.5404	42.646	39.592	1.28
s__Flavisolibacter_tropicus	0.0023996	0.032787	29.337	4.6331	113.26	26.229	1.74
s__Paraburkholderia_caribensis	0.0024609	0.033463	128.8	26.064	95.535	78.967	1.72
s__Kordia_sp__SMS9	0.0024905	0.033657	14.316	1.2003	52.303	7.6444	1.42
s__Prevotella_dentalis	0.0025023	0.033657	633.96	673.11	5553.2	1876	3.39
s__Janthinobacterium_sp__1_2014MBL_MicDiv	0.0025203	0.033657	12.111	6.1953	39.463	29.844	1.25
s__Clostridium_saccharolyticum	0.0025266	0.033657	7119.4	1888.6	7789.6	8503.2	3.52
s__Anaerotignum_propionicum	0.0025355	0.033657	1842.2	752.24	1152.8	1233.5	2.74
s__Corynebacterium_kutscheri	0.0025462	0.033657	19.821	5.2177	4.3989	17.131	0.94
s__Dyella_japonica	0.0025723	0.033659	101.7	14.943	92.582	66.603	1.65
s__Clostridium_novyi	0.0025788	0.033659	476.06	68.229	234.18	309.8	2.31
s__Runella_slithyformis	0.0025923	0.033659	30.425	51.312	174.08	102.01	1.86
s__Corynebacterium_vitaeruminis	0.0025962	0.033659	82.239	14.491	50.607	39.116	1.54
s__Streptococcus_parauberis	0.0026139	0.033659	426.45	60.222	72.044	113.77	2.27
s__Brachyspira_pilosicoli	0.0026174	0.033659	247.61	14.06	78.125	74.163	2.07
s__Streptomyces_lunaelactis	0.0026597	0.033807	6.9289	2.0195	6.8979	18.32	0.961
s__Snodgrassella_alvi	0.0026635	0.033807	78.527	10.588	72.04	51.678	1.54
s__Amycolatopsis_orientalis	0.002669	0.033807	6.2648	4.4973	19.861	18.821	0.939
s__Actinomyces_sp__oral_taxon_897	0.0026765	0.033807	532.25	96.887	174.99	104.05	2.34
s__Corynebacterium_camporealensis	0.0027134	0.034122	29.343	1.6712	21.84	9.986	1.17
s__Acetobacter_pasteurianus	0.0027395	0.034298	127.91	19.529	238.38	100.96	2.04
s__Tumebacillus_avium	0.0027625	0.034429	92.033	16.228	95.318	43.985	1.61
s__Olsenella_sp__oral_taxon_807	0.0027742	0.034429	2062.8	451.47	880.91	584.9	2.91
s__Alistipes_finegoldii	0.0028067	0.03452	18824	36672	104100	91467	4.63
s__Halomonas_sp__GT	0.0028107	0.03452	88.548	6.2595	48.821	40.186	1.62
s__Chitinophaga_caeni	0.0028179	0.03452	22.672	2.1921	122.31	24.494	1.79
s__Thermincola_potens	0.0028469	0.034725	281.53	70.753	163.44	199.2	2.03
s__Peptoniphilus_sp__ING2_D1G	0.0029046	0.035277	321.05	121.35	204.38	102.92	2.04
s__Corynebacterium_glyciniphilum	0.0029365	0.035484	31.003	2.8732	17.179	7.6222	1.18
s__Pontibacter_akesuensis	0.0029486	0.035484	50.351	96.376	285.99	196.49	2.07
s__Agrobacterium_fabrum	0.0029591	0.035484	0.6993	0.78478	15.953	16.14	0.941
s__Hymenobacter_sp__PAMC_26628	0.0029899	0.035703	70.335	76.798	225.25	166.68	1.89
s__Halomonas_sp__1513	0.0030209	0.035922	43.026	4.4079	28.256	12.897	1.31
s__Clostridium_botulinum	0.003099	0.036531	3310.3	703.97	1803.8	1921.2	3.12
s__Flavobacterium_faecale	0.0031097	0.036531	16.151	4.0562	67.315	79.661	1.59
s__Bacillus_xiamenensis	0.0031107	0.036531	25.921	5.3326	13.244	10.389	1.05
s__Cellvibrio_japonicus	0.003184	0.037199	2.277	24.909	72.55	29.882	1.56
s__Myxococcus_fulvus	0.0031937	0.037199	73.993	22.029	242.94	174.51	2.05
s__Paenibacillus_mucilaginosus	0.0032204	0.037222	157.34	39.792	212.91	78.975	1.94
s__Clostridium_argentinense	0.0032219	0.037222	910.87	168.78	639.39	375.56	2.57
s__Polaribacter_reichenbachii	0.0032638	0.03743	25.893	42.311	135.5	88.149	1.75
s__Acidovorax_sp__RAC01	0.0032663	0.03743	125.89	12.681	257.83	49.197	2.09
s__Acetomicrobium_mobile	0.0032829	0.03747	0	4.3035	5.9548	12.227	0.852
s__Prevotella_ruminicola	0.00332	0.037742	583.75	243.8	10983	1503.3	3.73
s__Desulfovibrio_salexigens	0.0033953	0.038121	162.89	47.418	174.68	149.23	1.81
s__Clostridium_sp__JN500901	0.0034062	0.038121	334.23	65.97	209.26	128.45	2.13
s__Paenibacillus_sp__FSL_R7_0331	0.0034136	0.038121	123.62	65.199	102	66.296	1.48
s__Paraliobacillus_sp__X_1125	0.0034187	0.038121	172.08	36.336	101.86	72.703	1.84
s__Corynebacterium_halotolerans	0.0034265	0.038121	36.331	2.9152	3.026	2.329	1.26
s__Cutibacterium_acnes	0.0034338	0.038121	133.11	40.613	108.54	67.384	1.67
s__Capnocytophaga_sputigena	0.0034473	0.038122	36.458	34.882	143.24	103.74	1.74
s__Bacillus_kochii	0.0034862	0.038292	220.55	52.207	89.684	206.29	1.93
s__Clostridium_acetobutylicum	0.0034906	0.038292	477.14	89.285	247.28	171.22	2.29
s__Salinivirga_cyanobacteriivorans	0.0035031	0.038292	13.932	11.622	287.31	24.438	2.14
s__Mucinivorans_hirudinis	0.0035172	0.038298	66.597	56.882	328.33	161.65	2.14
s__Thermodesulfovibrio_yellowstonii	0.0035425	0.038426	35.501	2.2908	57.522	34.499	1.46
s__Hydrogenobacter_thermophilus	0.0036081	0.03899	22.253	3.7239	6.1306	1.7619	1.05
s__Acidipropionibacterium_acidipropionici	0.0036369	0.039152	63.974	34.927	31.864	26.088	1.3
s__Pseudoclostridium_thermosuccinogenes	0.0036876	0.039547	280.43	106.34	375.37	221.73	2.13
s__Mucilaginibacter_mallensis	0.0037086	0.039624	13.086	11.807	51.116	27.493	1.32
s__Oceanimonas_sp__GK1	0.0037896	0.040337	29.545	3.828	37.9	17.474	1.26
s__Flammeovirga_sp__MY04	0.0038121	0.040344	24.065	9.5266	81.73	34.503	1.57
s__Shewanella_putrefaciens	0.0038198	0.040344	7.8896	0	153.11	0	1.89
s__Caldanaerobacter_subterraneus	0.0038328	0.040344	92.76	25.587	46.591	40.027	1.54
s__Aliiarcobacter_trophiarum	0.0038493	0.040368	68.622	13.476	45.953	36.762	1.46
s__Clavibacter_michiganensis	0.0039399	0.041093	56.403	13.132	44.88	38.969	1.35
s__Corynebacterium_mycetoides	0.0039821	0.041093	18.021	2.8294	17.484	5.3732	0.934
s__Megamonas_hypermegale	0.003984	0.041093	26489	97.809	330.84	84771	4.63
s__Desulfuromonas_sp__DDH964	0.0039886	0.041093	126.43	37.399	94.742	84.966	1.66
s__Streptococcus_merionis	0.0039974	0.041093	213.1	60.63	111.12	111.99	1.89
s__Paenibacillus_sp__JDR_2	0.0040088	0.041093	108.74	41.838	109.22	59.339	1.54
s__Pararhodospirillum_photometricum	0.0040196	0.041093	48.383	5.9532	44.886	61.86	1.46
s__Bacillus_cellulosilyticus	0.0040514	0.041196	136.27	37.605	108.63	60.872	1.7
s__Croceibacter_atlanticus	0.0040587	0.041196	2.052	8.2664	23.75	7.1745	1.07
s__Alicycliphilus_denitrificans	0.0040936	0.041402	147.12	19.809	103.31	52.733	1.81
s__Syntrophobotulus_glycolicus	0.0042091	0.042215	124.67	34.574	89.335	124.28	1.66
s__Candidatus_Hamiltonella_defensa	0.0042176	0.042215	56.102	6.8411	11.051	139.45	1.83
s__Desulfovibrio_magneticus	0.0042185	0.042215	80.967	21.171	92.768	154.49	1.83
s__Fusobacterium_ulcerans	0.0042589	0.042469	72.485	134.88	2388.9	5456.4	3.43
s__Thermocrinis_ruber	0.0042763	0.042494	22.131	0	8.9427	10.259	1.08
s__Flavobacterium_sp__HYN0049	0.0042961	0.042541	36.334	20.11	68.167	39.874	1.4
s__Hyphomonas_sp__Mor2	0.0043516	0.042941	45.174	3.5554	12.07	15.919	1.34
s__Halothiobacillus_neapolitanus	0.0043737	0.042975	53.233	5.5704	43.583	23.333	1.39
s__Bifidobacterium_actinocoloniiforme	0.0043971	0.042975	63.07	11.606	30.382	24.283	1.43
s__Octadecabacter_antarcticus	0.0044003	0.042975	5.5509	47.439	45.706	0	1.39
s__Bacillus_flexus	0.0044553	0.043233	123.25	30.322	31.451	43.809	1.68
s__Arachidicoccus_sp__KIS59_12	0.0044743	0.043233	13.712	42.525	215.74	44.759	2.01
s__Marinobacter_hydrocarbonoclasticus	0.0045084	0.043233	31.972	6.9705	86.119	24.527	1.61
s__Acidobacterium_capsulatum	0.0045274	0.043233	51.224	6.5631	46.989	41.134	1.37
s__Pelobacter_acetylenicus	0.0045326	0.043233	36.588	9.7861	53.013	36.201	1.35
s__Bacillus_thermoamylovorans	0.0045429	0.043233	84.015	18.781	76.721	65.603	1.53
s__Runella_sp__HYN0085	0.0045664	0.043233	12.6	34.579	129.31	63.701	1.77
s__Acidaminococcus_intestini	0.0045733	0.043233	1535.2	108.22	1230.4	426.42	2.85
s__Streptosporangium_roseum	0.0045906	0.043233	58.311	8.727	21.993	22.012	1.41
s__Aggregatibacter_actinomycetemcomitans	0.0045925	0.043233	20.092	4.9771	109.51	23.516	1.73
s__Streptomyces_bacillaris	0.0045941	0.043233	69.445	30.459	0	24.937	1.55
s__Shewanella_sediminis	0.0046198	0.043322	8.7192	0.90019	19.261	10.665	1.01
s__Asaia_bogorensis	0.004634	0.043322	21.868	198.36	122.07	110.99	1.95
s__Alkalitalea_saponilacus	0.0047164	0.043904	64.643	50.329	300.64	116.82	2.1
s__Prevotella_sp__oral_taxon_299	0.0047346	0.043904	174.52	26.227	2573.2	325.03	3.11
s__Clostridium_sphenoides	0.0047524	0.043904	2959.1	1250.2	2651.1	2725.1	2.93
s__Afipia_sp__GAS231	0.0047581	0.043904	107.31	24.778	81.078	70.511	1.63
s__Selenomonas_ruminantium	0.004916	0.044644	1445.4	164.71	419.89	421.31	2.81
s__Fusobacterium_hwasookii	0.0049389	0.044644	66.325	253.13	36.008	582.89	2.44
s__Siansivirga_zeaxanthinifaciens	0.0049585	0.044644	6.4385	8.6723	36.037	12.787	1.2
s__Desulfomicrobium_orale	0.0049607	0.044644	95.75	28.643	114.18	244.44	2.04
s__Pseudomonas_palleroniana	0.0049615	0.044644	33.547	0	13.141	19.535	1.25
s__Dechloromonas_sp__HYN0024	0.0049916	0.044644	2.0137	11.48	19.648	27.19	1.13
s__Pseudovibrio_sp__FO_BEG1	0.005004	0.044644	49.182	9.7464	43.294	33.627	1.32
s__Hymenobacter_swuensis	0.005027	0.044644	66.695	28.396	95.762	124.39	1.69
s__Flavobacterium_johnsoniae	0.0050292	0.044644	39.339	24.343	211.76	35.92	1.98
s__Listeria_welshimeri	0.0050333	0.044644	80.181	61.505	27.805	38.615	1.43
s__Acidaminococcus_fermentans	0.0050496	0.044644	972.06	445.91	2628.5	517	3.04
s__Mannheimia_varigena	0.0050634	0.044644	128.97	27.026	108.36	45.838	1.72
s__Sinorhizobium_meliloti	0.0050645	0.044644	42.479	16.035	83.895	31.529	1.54
s__Desulfobacula_toluolica	0.0050795	0.044644	202.87	38.751	114.46	129.85	1.92
s__Pedobacter_steynii	0.0050811	0.044644	9.8504	8.5446	91.912	22.845	1.63
s__Burkholderia_thailandensis	0.0051041	0.044644	65.574	0	30.4	14.503	1.53
s__Spirosoma_rigui	0.0051053	0.044644	27.298	22.355	61.339	41.896	1.31
s__Clostridium_autoethanogenum	0.005139	0.044801	99.123	29.828	62.011	137.09	1.74
s__Thermomonospora_curvata	0.0051816	0.04493	43.154	6.0783	25.364	26.872	1.29
s__Clostridium_aceticum	0.0051854	0.04493	265.09	85.169	148.53	99.333	1.96
s__Methylomonas_koyamae	0.0052089	0.044996	57.297	3.5068	15.443	20.642	1.45
s__Rufibacter_tibetensis	0.0052788	0.045066	29.975	7.6861	293.74	55.919	2.16
s__Lactobacillus_crustorum	0.0052902	0.045066	64.692	5.5968	31.362	23.18	1.48
s__Maribacter_sp__HTCC2170	0.0053031	0.045066	15.484	1.6985	140.65	2.03	1.85
s__Desulfomicrobium_baculatum	0.0053198	0.045066	20.1	30.406	110.91	138.01	1.78
s__Actinomyces_sp__Chiba101	0.00534	0.045066	154.04	65.157	72.439	87.094	1.66
s__Sphaerochaeta_pleomorpha	0.00535	0.045066	54.548	25.145	41.179	14.085	1.33
s__Magnetospirillum_sp__XM_1	0.0053551	0.045066	54.812	19.429	67.445	76.246	1.47
s__Thermoanaerobacterium_thermosaccharolyticum	0.0053582	0.045066	98.717	29.555	105.3	100.52	1.59
s__Paraburkholderia_sp__SOS3	0.0053597	0.045066	22.982	1.4609	18.892	18.237	1.07
s__Pelobacter_propionicus	0.005412	0.045371	223.28	69.604	184.3	175.66	1.89
s__Bacillus_sp__FJAT_22090	0.0054379	0.045455	94.846	17.7	22.292	37.241	1.6
s__Sphingomonas_sanxanigenens	0.005502	0.045855	38.465	3.9416	21.156	7.5615	1.26
s__Methylotenera_versatilis	0.0056525	0.046892	2.6631	21.604	56.552	47.408	1.45
s__Owenweeksia_hongkongensis	0.0056593	0.046892	34.837	9.48	56.583	26.428	1.39
s__Gynuella_sunshinyii	0.0057177	0.047125	36.142	5.8858	50.801	23.78	1.37
s__Oceanithermus_profundus	0.0057207	0.047125	39.917	25.318	68.835	70.53	1.37
s__Sediminispirochaeta_smaragdinae	0.0057652	0.047257	79.295	47.442	154.38	169.97	1.79
s__Sphingobium_cloacae	0.0057856	0.047257	17.233	17.655	19.252	58.448	1.33
s__Arcanobacterium_haemolyticum	0.0057865	0.047257	35.255	49.596	156.95	93.776	1.79
s__Congregibacter_litoralis	0.0058454	0.047507	17.336	27.177	55.834	61.242	1.36
s__Magnetospira_sp__QH_2	0.0058743	0.047507	22.793	4.1921	29.386	31.96	1.17
s__Desulfobacter_postgatei	0.0058768	0.047507	47.492	22.241	107.34	85.308	1.64
s__Taylorella_equigenitalis	0.0058981	0.047507	33.052	26.511	9.9496	113.54	1.72
s__Bacillus_infantis	0.0059008	0.047507	154.66	65.748	73.268	113.6	1.66
s__Actinomyces_sp__oral_taxon_414	0.0059259	0.047534	2754.2	674.12	850.9	654.7	3.02
s__Prevotella_jejuni	0.0059376	0.047534	441.59	175.11	5222.9	666.36	3.4
s__Chitinophaga_sp__MD30	0.0059605	0.047554	18.222	9.7328	63.896	38.277	1.45
s__Arthrobacter_crystallopoietes	0.0059748	0.047554	66.752	45.18	118.82	113.39	1.58
s__Micropruina_glycogenica	0.0060117	0.047554	40.097	17.677	95.721	55.911	1.6
s__Bacillus_muralis	0.0060124	0.047554	241.86	75.28	195.85	112.28	1.93
s__Pantoea_gaviniae	0.0060238	0.047554	66.121	15.64	39.221	24.061	1.42
s__Halobacteroides_halobius	0.0061059	0.048069	108.77	15.222	48.133	77.24	1.68
s__Chryseobacterium_sp__StRB126	0.0062043	0.048617	94.908	21.792	314.8	55.27	2.17
s__Clostridium_carboxidivorans	0.0062097	0.048617	375.26	74.631	193.91	218.65	2.18
s__Elizabethkingia_meningoseptica	0.0062515	0.04863	39.022	32.631	110.57	60.364	1.6
s__Ruminococcus_bicirculans	0.0062522	0.04863	29252	7430.3	57894	69017	4.49
s__Adlercreutzia_equolifaciens	0.0062699	0.04863	109540	2592.9	42581	36916	4.73
s__Flavobacterium_arcticum	0.0062798	0.04863	4.2513	4.0682	56.193	10.857	1.43
s__Borreliella_burgdorferi	0.0063085	0.048719	34.668	1.7061	5.8075	10.272	1.24
s__Hymenobacter_sp__DG25A	0.0063528	0.048826	31.546	19.132	154.71	109.78	1.84
s__Streptococcus_pneumoniae	0.0063593	0.048826	4200.2	565.32	828.52	3004.2	3.26
s__Dialister_sp__Marseille_P5638	0.0063738	0.048826	182610	1256.4	193440	151790	4.98
s__Nocardia_nova	0.0064035	0.048922	93.16	68.236	138.68	79.847	1.56
s__Pseudonocardia_sp__AL041005_10	0.0064806	0.049377	24.319	6.0549	15.408	6.9769	1.01
s__Lactococcus_lactis	0.0065156	0.049511	2880.8	769.88	2541.6	1599.6	3.02
s__Faecalitalea_cylindroides	0.0065639	0.049745	57945	18242	27632	36205	4.3
s__Paenibacillus_sabinae	0.006587	0.049765	96.186	27.122	70.533	56.254	1.55
s__Rhodobacter_capsulatus	0.006617	0.049765	4.5323	9.1782	28.416	35.926	1.22
s__Stenotrophomonas_sp__SAU14A_NAIMI4_5	0.006619	0.049765	0	26.005	29.852	46.762	1.39
s__Neisseria_zoodegmatis	0.0066659	0.049841	3.0093	8.0538	26.82	25.103	1.11
s__Lactobacillus_ginsenosidimutans	0.0066683	0.049841	66.843	13.773	30.125	49.193	1.44
s__Prevotella_melaninogenica	0.0066817	0.049841	695.04	297.08	11576	1654.5	3.75
s__Dehalobacterium_formicoaceticum	0.0067445	0.050178	412.23	86.498	277.09	182.79	2.21
s__Paenibacillus_terrae	0.0069141	0.051305	98.237	29.946	64.343	59.691	1.55
s__Ruminiclostridium_cellulolyticum	0.0069552	0.051476	381.86	121.09	344.16	294.69	2.12
s__Desulfallas_gibsoniae	0.0070156	0.05177	92.13	75.835	74.475	50.992	1.33
s__Serratia_proteamaculans	0.0070314	0.05177	10.213	2.8559	0	2.2292	0.786
s__Sulfurimonas_denitrificans	0.007067	0.051897	59.137	1.4007	6.3865	8.8449	1.48
s__Methylomonas_sp__DH_1	0.0071184	0.052098	16.356	30.08	66.202	52.454	1.41
s__Mariprofundus_aestuarium	0.0071309	0.052098	17.236	2.0455	81.463	17.733	1.61
s__Lysinibacillus_sphaericus	0.0071531	0.052126	384.7	169.2	214.49	218.27	2.04
s__Tessaracoccus_aquimaris	0.0073408	0.053357	64.676	16.964	65.945	37.992	1.41
s__Nonlabens_spongiae	0.007395	0.053614	56.844	8.838	56.177	8.4493	1.4
s__Azospirillum_sp__M2T2B2	0.0074398	0.053757	104.84	24.374	69.074	91.241	1.62
s__Pseudomonas_cichorii	0.0074526	0.053757	8.1979	1.9985	20.315	17.713	1.01
s__Actinomyces_radingae	0.0075186	0.053996	148.91	40.346	87.189	51.513	1.74
s__Fervidobacterium_nodosum	0.0075248	0.053996	17.543	1.7571	12.668	14.138	0.949
s__Pseudomonas_putida	0.0075427	0.053996	567.11	463.29	425.86	299.54	2.13
s__Oleiphilus_messinensis	0.0076047	0.054188	75.935	10.59	391.13	19.843	2.28
s__Clostridium_bornimense	0.0076076	0.054188	1003.9	179.14	617.76	482.15	2.62
s__Denitrobacterium_detoxificans	0.0076399	0.054282	574.18	72.899	646.41	161.95	2.46
s__Faecalibaculum_rodentium	0.0076664	0.054334	1934	423.21	1208.9	1517.8	2.88
s__Campylobacter_sp__RM6137	0.0077785	0.054991	28.926	2.7104	20.307	7.4859	1.15
s__Rothia_mucilaginosa	0.0078134	0.055091	9163	1534.4	3863.2	630.12	3.63
s__Bacillus_licheniformis	0.0078313	0.055091	0	52.667	0	65.47	1.53
s__Pseudomonas_sp__S_6_2	0.0078583	0.055144	33.143	3.6249	53.928	56.871	1.44
s__Fibrella_sp__ES10_3_2_2	0.0079327	0.055529	81.884	62.331	178.64	189.01	1.81
s__Wolinella_succinogenes	0.0079651	0.055618	6.1391	6.3714	33.336	38.866	1.24
s__Gluconobacter_oxydans	0.0080385	0.055993	73.295	33.148	83.099	72.801	1.41
s__Clostridium_cochlearium	0.0081052	0.056321	321.64	55.439	184.98	253.38	2.13
s__Polynucleobacter_asymbioticus	0.0081937	0.056796	24.629	22.491	86.84	76.802	1.52
s__Pseudomonas_mucidolens	0.0082332	0.056845	24.506	4.6166	49.071	26.148	1.37
s__Bacillus_smithii	0.0082723	0.056845	78.815	9.5455	37.956	66.827	1.55
s__Chryseobacterium_taklimakanense	0.008283	0.056845	41.389	22.71	236.22	61.299	2.03
s__Bacillus_thuringiensis	0.0082959	0.056845	399.68	116.19	261.99	303.81	2.15
s__Nautilia_profundicola	0.0083007	0.056845	28.643	3.5847	32.52	14.267	1.19
s__Streptococcus_constellatus	0.0084312	0.057599	593.2	468.63	76.534	1427	2.83
s__Epibacterium_mobile	0.0084883	0.05785	119.15	25.312	96.188	79.734	1.68
s__Bacillus_lentus	0.0085657	0.058239	68.039	20.739	42.705	36.888	1.39
s__Rubrobacter_radiotolerans	0.0086409	0.05861	10.941	7.6658	29.825	17.875	1.08
s__Dokdonia_sp__Dokd_P16	0.0086705	0.05867	42.326	7.1533	70.728	7.871	1.52
s__Sediminicola_sp__YIK13	0.0087087	0.058714	9.1763	5.7745	25.074	11.353	1.03
s__Helicobacter_sp__MIT_01_6242	0.0087273	0.058714	46.248	3.5306	12.62	11.532	1.35
s__Caldicellulosiruptor_owensensis	0.0087549	0.058714	204.93	24.713	106.48	154.24	1.96
s__Bacillus_clausii	0.0087597	0.058714	87.224	24.097	68.821	69.177	1.51
s__Acetobacter_aceti	0.0088135	0.058873	12.867	7.3789	42.383	38.347	1.27
s__Gordonibacter_massiliensis	0.0088248	0.058873	2563.5	439.61	2084.3	1911.8	3.03
s__Anaerococcus_prevotii	0.008848	0.05889	155.96	29.752	84.038	115.01	1.81
s__Streptococcus_mitis	0.0088846	0.058995	7053	741.59	1115.4	3989.8	3.5
s__Enterobacter_bugandensis	0.0089097	0.059024	70.588	9.5387	346.78	94.722	2.23
s__Ruegeria_sp__NKC1_1	0.0089494	0.059063	48.175	13.03	122.31	28.697	1.75
s__Lactobacillus_fermentum	0.0089698	0.059063	1622.7	7505.6	52.39	32303	4.21
s__Psychromonas_ingrahamii	0.0089973	0.059063	36.246	6.4439	47.434	11.732	1.33
s__Halobacillus_halophilus	0.0089987	0.059063	123.19	37.252	86.704	90.227	1.64
s__Streptococcus_porcinus	0.0090313	0.05914	66.965	11.538	22.656	22.517	1.46
s__Bifidobacterium_breve	0.0091675	0.059764	30057	28697	6256.2	16254	4.08
s__Spongiibacter_sp__IMCC21906	0.0091685	0.059764	22.745	6.3024	44.325	42.864	1.3
s__Staphylococcus_lugdunensis	0.0092505	0.059914	79.206	18.352	36.263	31.879	1.5
s__Fusobacterium_mortiferum	0.0092534	0.059914	136.32	22.967	9462.1	129.55	3.67
s__Finegoldia_magna	0.0092549	0.059914	1495.1	281.55	330.92	987.35	2.78
s__Halothiobacillus_sp__LS2	0.0093276	0.060248	23.148	5.7556	23.044	29.085	1.1
s__Aquaspirillum_sp__LM1	0.009387	0.060449	63.337	10.781	68.13	28.195	1.47
s__Paenibacillus_borealis	0.0094014	0.060449	85.985	27.816	163.05	70.729	1.84
s__Paenibacillus_peoriae	0.0095325	0.061155	190.38	30.681	0	51.1	1.98
s__Fibrobacter_succinogenes	0.0095863	0.06131	47.051	21.942	132.88	71.205	1.75
s__Variovorax_paradoxus	0.009619	0.06131	80.899	34.755	189.36	93.885	1.89
s__Mycobacterium_dioxanotrophicus	0.0096215	0.06131	35.459	23.125	38.892	11.493	1.17
s__Staphylococcus_aureus	0.0096464	0.061331	2476.2	1292.8	2135.8	2120.8	2.77
s__Fervidobacterium_pennivorans	0.0096904	0.061473	27.554	1.4726	6.5934	8.5752	1.15
s__Desulfitobacterium_dehalogenans	0.0097676	0.061825	159.18	27.183	53.503	97.669	1.83
s__Vagococcus_penaei	0.0098803	0.0624	120.8	99.045	27.927	100.47	1.68
s__Mesorhizobium_amorphae	0.0099275	0.062462	23.569	2.0389	14.426	17.7	1.07
s__Alkaliphilus_metalliredigens	0.0099342	0.062462	161.21	39.13	69.74	83.405	1.79
s__Advenella_kashmirensis	0.0099992	0.062732	10.886	22.77	5.4406	25.482	1.04
s__Sphingobacterium_mizutaii	0.010041	0.062858	20.075	41.448	72.691	57.942	1.44
s__Aliivibrio_wodanis	0.010123	0.063231	40.843	10.075	38.244	10.96	1.21
s__Aeromicrobium_sp__A1_2	0.010153	0.063276	31.393	4.6404	12.286	15.166	1.16
s__Muricauda_lutaonensis	0.010183	0.063313	3.248	13.089	40.138	23.028	1.29
s__Solibacillus_silvestris	0.010203	0.063313	170.91	58.84	93.479	151.02	1.76
s__Moraxella_catarrhalis	0.01027	0.063475	13.118	4.2204	36.393	20.084	1.23
s__Planococcus_maritimus	0.010319	0.063475	156.28	64.331	126.98	68.647	1.67
s__Bartonella_sp__Tel_Aviv	0.010329	0.063475	19.613	0	13.456	1.6279	1.03
s__Arenibacter_algicola	0.01033	0.063475	2.4947	6.9295	47.716	18.098	1.37
s__Hymenobacter_sp__APR13	0.010357	0.063475	30.096	44.379	163.09	74.391	1.83
s__Caldisericum_exile	0.010382	0.063475	45.358	4.9661	29	24.519	1.33
s__Rhizobium_sp__NXC24	0.010386	0.063475	14.072	21.731	64.064	30.982	1.41
s__Mannheimia_sp__USDA_ARS_USMARC_1261	0.010452	0.063741	22.267	2.1229	79.129	14.48	1.6
s__Acinetobacter_sp__TTH0_4	0.01048	0.06378	3.2429	2.7612	19.856	12.814	0.98
s__Vibrio_coralliilyticus	0.010524	0.063873	35.817	3.1691	58.627	10.637	1.46
s__Nitrospirillum_amazonense	0.010541	0.063873	24.879	4.847	32.197	20.979	1.17
s__Listeria_innocua	0.010582	0.063986	59.33	46.842	39.674	30.726	1.18
s__Myroides_odoratus	0.010649	0.064164	11.409	2.1087	26.205	14.813	1.12
s__Paenibacillus_stellifer	0.010656	0.064164	187.48	79.681	227.42	113.08	1.87
s__Marinovum_algicola	0.0107	0.064272	33.897	36.945	162.71	54.782	1.82
s__Halomonas_sp__SF2003	0.01072	0.064272	12.679	0	18.409	12.411	1.01
s__Streptococcus_cristatus	0.010782	0.064335	1389.3	357.64	370.65	819.88	2.71
s__Hymenobacter_sp__sh_6	0.010808	0.064335	51.48	38.31	153.67	126.33	1.77
s__Staphylococcus_sp__M0911	0.010846	0.064335	34.936	3.9522	30.938	30.413	1.22
s__Austwickia_chelonae	0.010895	0.064335	21.06	8.7174	8.4144	4.8278	0.96
s__Arthrobacter_sp__FB24	0.010906	0.064335	35.031	5.7013	27.571	28.606	1.19
s__Brevibacterium_sandarakinum	0.010909	0.064335	21.887	4.5287	32.442	9.8855	1.17
s__Acidovorax_avenae	0.010945	0.064335	21.8	43.84	80.585	70.757	1.48
s__Paenibacillus_sp__FSL_R7_0273	0.010952	0.064335	117.16	37.635	97.188	78.285	1.61
s__Flavobacterium_columnare	0.010966	0.064335	142.27	54.458	169.02	115.3	1.77
s__Thioalkalivibrio_sulfidiphilus	0.010971	0.064335	65.931	23.53	38.8	19.794	1.38
s__Melaminivora_sp__SC2_9	0.010979	0.064335	5.8702	1.2706	32.835	19.307	1.22
s__Acidothermus_cellulolyticus	0.011015	0.064413	19.616	0.89647	20.792	2.3065	1.04
s__Thermoanaerobacterium_sp__RBIITD	0.011086	0.064562	223.01	70.1	78.665	55.164	1.93
s__Confluentimicrobium_sp__EMB200_NS6	0.011087	0.064562	2.573	0	8.1208	20.088	1.04
s__Orrella_dioscoreae	0.011109	0.064562	15.755	4.1405	32.984	60.847	1.47
s__Azoarcus_sp__KH32C	0.011147	0.064651	9.8486	1.9615	33.205	45.016	1.35
s__Brevibacterium_siliguriense	0.011191	0.064668	30.901	5.066	48.159	15.52	1.35
s__Paenibacillus_donghaensis	0.0112	0.064668	145.88	62.151	140.93	82.607	1.63
s__Moorella_thermoacetica	0.011218	0.064668	76.955	133.5	65.5	79.397	1.54
s__Vitreoscilla_filiformis	0.011284	0.06492	62.42	7.9706	46.342	18.834	1.45
s__Clostridium_beijerinckii	0.011312	0.064947	999.47	237.58	535.61	545.53	2.58
s__Streptococcus_pluranimalium	0.011572	0.066304	136.07	26.709	49.107	103.16	1.75
s__Methylocella_silvestris	0.011613	0.066407	35.478	8.9951	30.319	27.86	1.15
s__Magnetospirillum_gryphiswaldense	0.01177	0.067168	60.116	27.097	52.745	32.031	1.24
s__Amphibacillus_xylanus	0.011821	0.067322	47.041	7.932	13.77	28.37	1.31
s__Oligella_urethralis	0.011888	0.067571	25.5	6.6052	33.279	7.0809	1.16

## Sheet: Fig 1b
Bsh hits in human stool samples
	Ctrl-L														CRC-L											Ctrl-O											CRC-O
Bacteroides. vulgatus	8.11947	0.271018	4.24962	2.52659	1.94853	17.9348	0.0473488	13.368	14.9865	0.153611	2.95918	2.19399	0.185692	5.82631	1.26576	3.36358	2.73737	1.33704	27.1151	29.9902	22.8446	29.383	7.74424	10.8559	1.60477	17.0282	4.62876	7.76749	20.6941	47.5077	31.9337	42.2892	39.3225	4.00726	24.175	13.7162	34.3498	31.7771	18.0465	24.5536	10.8922	67.099	25.56	73.7289	23.0402
Bacteroides. dorei	0	0	0	0	0	0	0	0	0	0	0	0	0	0	0	0	0	0	0	0	0	0	0	0	0	0	0	0	0	0	0	0	0	0	0	0	0	0	0	0	0	0	0	0	0
Bacteroides. fragilis BOB25	5.6389	0.176162	3.6995	1.20048	1.50811	12.5037	0.0315659	9.59938	17.223	0.153611	1.85523	0.637967	0.170218	4.63947	1.89865	2.87693	2.32834	1.0649	19.4848	21.9215	14.795	29.6954	5.93354	10.4796	1.83609	13.0787	4.20797	5.86554	12.2647	45.0668	28.9093	28.2459	28.586	4.09697	20.3387	8.30152	27.5294	20.4808	13.3745	16.0864	8.91392	69.4849	15.4909	65.7098	20.5361
Bacteroides. fragilis NCTC 9343	5.25936	0.135509	3.23191	1.10276	1.46807	11.3224	0.0315659	8.95942	15.8354	0.153611	1.67124	0.637967	0.170218	4.19248	1.89865	2.4046	2.17102	0.970242	17.2835	20.3309	13.4908	27.4099	5.45997	9.59661	1.7638	11.9003	3.82925	5.37191	10.4472	40.6464	26.112	25.9897	26.314	3.61849	18.4998	7.34966	24.3091	18.6099	12.2449	15.0158	8.29716	63.4688	14.351	58.2875	18.9635
Bacteroides. caccae	0	0	0	0	0	0	0	0	0	0	0	0	0	0	0	0	0	0	0	0	0	0	0	0	0	0	0	0	0	0	0	0	0	0	0	0	0	0	0	0	0	0	0	0	0
Bacteroides. ovatus	7.94326	0.257467	4.30463	3.62935	2.08199	17.7967	0.0315659	13.3254	15.9334	0.215055	3.00517	2.53631	0.139269	6.0421	0.827615	3.40652	2.72164	1.36071	25.7467	30.4963	22.7885	30.3367	7.99495	11.2901	2.08186	18.6598	4.37629	7.18674	19.3631	48.3709	34.0067	45.1529	40.8224	3.87268	26.2833	13.2169	35.7039	33.237	18.7996	24.7205	10.7875	71.2707	24.6393	65.3169	23.2081
Bacteroides. thetaiotaomicron	0	0	0	0	0	0	0	0	0	0	0	0	0	0	0	0	0	0	0	0	0	0	0	0	0	0	0	0	0	0	0	0	0	0	0	0	0	0	0	0	0	0	0	0	0
Clostridium. sporogenes	0	0	0	0	0	0	0	0	0	0	0	0	0	0	0	0	0	0	0	0	0	0	0	0	0	0	0	0	0	0	0	0	0	0	0	0	0	0	0	0	0	0	0	0	0
Parabacteroides CT06	7.46883	0.121958	4.86849	3.41996	2.01526	14.3601	0.0315659	13.0125	20.8146	0.215055	2.63719	2.64523	0.24759	6.0421	2.33679	3.6069	2.87896	1.3962	18.2503	28.4864	18.6936	36.3547	6.93639	13.3166	2.08186	17.0282	4.02562	6.9254	14.8837	51.288	35.2562	37.5454	38.4464	4.32126	26.5528	10.0648	32.9295	25.2857	15.8151	20.5355	11.1366	82.2782	17.3177	69.3483	25.5289
Lactobacillus ruminis	0	0	0	0	0	0	0	0	0	0	0	0	0	0	0	0	0	0	0	0	0	0	0	0	0	0	0	0	0	0	0	0	0	0	0	0	0	0	0	0	0	0	0	0	0
Dialister Marseille P5638	0	0	0	0	0	0	0	0	0	0	0	0	0	0	0	0	0	0	0	0	0	0	0	0	0	0	0	0	0	0	0	0	0	0	0	0	0	0	0	0	0	0	0	0	0
Bacteroides. caecimuris	8.07881	0.257467	4.35964	2.79181	2.09533	17.8734	0.0631318	13.4676	16.3578	0.215055	3.03584	1.9139	0.139269	6.13458	0.851956	3.47808	2.75311	1.40803	25.5534	30.7566	22.8586	30.5504	8.00888	11.348	2.05295	18.8799	4.36226	7.21578	19.5205	48.6686	34.6457	45.688	41.4609	3.78297	26.2516	13.3261	35.9516	33.5205	18.9531	25.36	10.8457	72.3685	24.5224	66.5248	23.3761
Parabacteroides distasonis	7.46883	0.121958	4.86849	3.41996	2.01526	14.3447	0.0315659	12.9983	20.8146	0.215055	2.62186	2.64523	0.232115	6.0421	2.33679	3.63553	2.87896	1.40803	18.2354	28.6165	18.6936	36.8315	6.93639	13.4613	2.0674	17.0541	4.03965	6.95444	14.9123	51.288	35.3556	37.5888	38.4315	4.32126	26.5211	10.0492	32.913	25.3565	15.9128	20.5633	11.1599	82.3953	17.2884	69.3192	25.6205
Eubacterium eligens	0	0	0	0	0	0	0	0	0	0	0	0	0	0	0	0	0	0	0	0	0	0	0	0	0	0	0	0	0	0	0	0	0	0	0	0	0	0	0	0	0	0	0	0	0
Adlercreutzia equolifaciens	0	0	0	0	0	0	0	0	0	0	0	0	0	0	0	0	0	0	0	0	0	0	0	0	0	0	0	0	0	0	0	0	0	0	0	0	0	0	0	0	0	0	0	0	0
Odoribacter splanchnicus	0	0	0	0	0	0	0	0	0	0	0	0	0	0	0	0	0	0	0	0	0	0	0	0	0	0	0	0	0	0	0	0	0	0	0	0	0	0	0	0	0	0	0	0	0

## Sheet: Fig 1c
Bile acid profiles in human stool samples (nmol/g stool)
	Ctrl-L														CRC-L											Ctrl-O											CRC-O
CA	285.656	108.548	50.5053	802.246	108.43	891.175	1073.17	843.564	379.95	903.41	665.365	1574.66	1363.29	2217.02	231.77	130.115	442.157	24.8096	2908.35	46.9469	413.6	1624.02	295.011	903.186	242.151	531.333	675.423	108.072	139.717	2317.95	378.811	1468.34	197.871	493.419	1110.83	2809.23	363.992	1267.75	375.706	200.726	133.89	99.7631	103.945	976.078	690.644
CDCA	248.413	206.698	176.876	251.579	116.424	359.001	215.014	159.36	232.576	450.23	81.6679	43.2474	48.3427	70.368	595.72	167.446	292.255	29.3422	550.937	108.679	186.353	1042.11	311.121	1027.21	163.112	396.7	268.377	155.05	199.142	68.5785	158.437	373.22	181.717	96.0829	65.403	161.011	1710.17	570.04	190.258	352.564	286.683	157.462	117.771	442.448	439.085
UDCA	57.1308	68.721	97.6248	217.382	163.169	285.686	52.4216	128.028	52.2972	271.446	78.7417	485.046	95.7501	160.364	319.273	53.9539	141.748	8.85542	430.153	51.2125	73.5294	312.753	135.584	223.346	53.833	157.599	455.253	62.3906	84.0025	282.315	61.9082	251.052	273.194	79.4787	136.536	91.3443	287.908	177.8	175.944	129.808	192.721	39.3401	122.706	368.567	20.2183
DCA	1239.78	4467.36	882.97	1255.77	2485.8	1791.67	1073.07	795.856	1160.89	2246.99	407.874	510.02	241.505	351.575	2319.51	2469.29	2555.88	1269.11	401.397	2565.31	2692.8	2832.39	2360.59	361.544	2383.25	1979.81	1339.38	1695.33	2032.3	4042.06	790.785	1862.84	1950.89	479.612	5113.98	803.916	4180.42	1597.89	2086.28	2644.23	3719	2211.17	2733.85	1528.37	2087.03
LCA	2800.57	2895.82	2219.22	3186.96	1604.37	2523.62	1036.87	831.718	2450.42	1667.12	81.4518	1449.44	1570.3	2904.94	2510.84	3160.46	2883.01	1028.43	56.7428	4084.99	3064.47	2707.69	2859.5	57.6961	1973.46	2242.47	1337.96	1134.06	1442.28	79.1407	781.354	3772.45	1121.11	805.161	242.64	1678.61	4019.96	32.3617	1985.69	4935.9	4977.57	2933.33	4400	171.961	2597.92
GCA	15.0903	39.6982	17.1562	25.6199	22.2167	44.0678	125.522	315.713	23.1112	8.38495	236.547	433.371	159.029	25.6179	18.958	9.3944	16.7265	1.35737	46.8859	8.68822	341.492	43.8219	2.94961	105.309	8.24622	202.516	33.3384	24.4727	30.2779	37.4145	43.3313	90.5952	39.6504	39.7968	147.009	80.288	15.8096	163.53	13.4231	4.95	6.1432	14.5066	6.26697	735.271	12.1846
GCDCA	22.5796	58.6626	46.3406	42.1025	8.65311	298.505	61.3779	149.222	29.7282	9.59647	102.776	325.597	110.245	168.162	23.177	10.6557	11.2013	1.18747	12.323	17.3968	136.866	14.251	2.41648	5.65098	3.96705	189.654	17.2119	30.2992	36.8403	40.5974	31.4535	151.231	132.269	23.289	37.3821	135.628	28.2073	35.7463	12.8588	4.4	6.40573	10.8697	13.2404	313.324	4.62869
GUDCA	1.55499	14.5256	1.02676	1.10323	0.379731	12.0663	0.690798	6.58163	4.34315	0.986453	90.2358	154.483	0.799888	1.21286	2.64966	1.1453	0.855556	0.0118747	1.87394	0.898291	36.0282	0.849123	0.697757	0.614706	1.00284	1.00431	0.161528	0.701954	0.928618	0.443285	0.611394	5.7448	2.62569	2.18814	4.51527	15.2046	1.79885	11.8758	4.05885	2.34103	3.46539	1.07953	5.21743	98.5257	1.18004
GDCA	5.43058	23.493	2.46111	9.91987	2.83407	52.0535	17.4754	1.90184	3.63688	0.946859	13.5881	563.225	18.823	28.8565	36.6365	57.9176	24.0131	1.19807	0.174651	14.836	63.1529	8.07557	1.48009	0.152059	4.2087	27.8074	10.3976	5.50056	7.10238	0.629749	6.34138	19.0944	5.07415	7.33902	0.514414	34.9544	10.7255	0.127665	39.2763	13.5385	33.8138	15.0389	4.73303	126.676	4.62869
GLCA	2.87823	1.20698	0.684104	0.824073	4.83316	1.05713	0.363288	0.0515977	0.399466	0.0358573	0.108757	1.94831	0.430825	0.803405	0.67363	2.87952	0.342603	0.0485812	0	2.55638	0.23101	0.162517	0.105495	0	0.026186	0.56411	0.718928	0.422789	0.546386	0.0228818	0.25728	0.549286	0.247341	0.273213	0.131002	1.51588	0.412843	0	2.36121	2.0186	4.14801	0.970935	0.773487	0.834391	0.258454
TCA	0.0394909	0.463452	0.110384	0.26982	0.605174	0.718697	1.13245	4.81558	0.12596	0.465372	102.456	48.671	1.22015	2.23862	41.6324	11.6969	29.6569	4.04819	9.02896	7.1709	8.47059	8.83941	0.0869565	112.745	0	1.868	0.308742	0.171033	0.219669	0.917615	0.517761	2.84082	0.410271	0.325335	4.0826	47.5619	0.462572	34.413	0.260437	0	0	0	0	76.4951	0.304574
TCDCA	0.154244	0.91222	0.648452	0.332125	0.161863	2.47678	0.641934	12.6874	0.253214	0.212733	48.6111	46.5159	1.79746	2.83604	7.06447	1.60626	5.03268	0.349398	6.57581	0.490762	14.1176	12.2807	2.43707	29.7181	1.22426	4.75089	0.473049	1.13546	1.46628	1.73175	1.04823	1.11043	0.572251	0.495556	10.8181	20.267	4.9904	17.0715	1.61034	0.872863	0.912888	1.43824	2.35092	18.7065	0
TUDCA	0.0464241	0.117876	0.0720139	0.023224	0.192274	0.165358	0.0377112	0.210997	0.0278751	0.669963	6.99741	8.92504	0.0524185	0.149991	4.10837	0.856672	3.04739	0.357229	0.528109	0	3.41176	7.62483	0	2.6348	0.0911899	0.0329521	0.0524152	0.0333533	0.0413318	0.0563364	0	0.0735951	0.0296947	0.0551625	1.35103	0.602321	0.00356046	17.6788	0.088668	0	0	0	0.0576835	2.36439	0
TDCA	0.0368402	0.203874	0.115344	0.238006	0.916801	2.40481	0.511519	0.541909	0.0879429	1.63567	48.4018	112.71	2.95962	5.09593	2.07819	0.66804	34.0686	0.156024	0.269165	0.169746	5.42353	107.962	0.353547	0.00900735	34.897	1.21603	3.98073	0.384062	0.46335	0.191086	0.718834	0.0955403	0.145393	0.0149732	0.797258	39.65	0.895393	0.0609312	0	0.0641026	0	0.131134	0	14.3255	0.577963
TLCA	0.0469274	0.0454945	0.258472	0.0500999	1.68567	0.842873	0.067896	0.123936	0.0178947	1.85503	0.187526	4.64182	0.7213	1.16138	0.0733882	0.244646	0.634804	0.101807	6.32027	0	0.445882	0	0.648741	0.408088	0	0.0263024	2.73867	0.0252139	0.020599	0.0983739	0.629763	0.304009	0.454034	0.270397	0.253637	5.34832	0.315739	0.430499	3.9165	0	0.526253	0	0	0.709318	0.453222

## Sheet: Fig 1d
Bile acid profiles in human stool samples (nmol/g stool)
	Ctrl-L	CRC-L	Ctrl-O	CRC-O
	4631.54	5977.11	5307.91	10562.5
	7747.15	5981.27	4076.4	3645.84
	3427.19	6315.05	3154.91	4813.88
	5713.94	4347.58	3897.44	8263.23
	4478.19	2360.55	6790.04	9309.86
	5851.15	6857.14	2171.3	5441.07
	3450.54	6430.75	7727.9	7478.28
	2758.53	8518.96	3724.78	3487.43
	4276.13	5961.81	1953.75	5834.9
	5539.19	4815.8	6669.4
	1315.1	2572.98	5544.12
	4062.41
	3319.18
	5704.27

## Sheet: Fig 1e
Correlation analysis between gut microbiota abundances and colon unconjugated bile acid levels in obese subjects
		CA	CDCA	UDCA	DCA	LCA	Total
Bacteroides. vulgatus		-0.1014	-0.1112	-0.07259	-0.1454	0.01331	-0.1183
Bacteroides. dorei		0.4857	-0.1026	0.1951	0.1436	-0.3484	-0.0194
Bacteroides. fragilis		-0.2957	0.4149	-0.01025	0.337	0.6003	0.5593
Bacteroides. caccae		0.03146	-0.101	0.1038	-0.1024	-0.3024	-0.2637
Bacteroides. ovatus		0.396	-0.03823	-0.008193	0.141	0.09808	0.2618
Bacteroides. thetaiotaomicron		-0.1532	0.2355	0.02085	0.1686	0.2957	0.2804
Clostridium. sporogenes		0.1147	-0.3401	-0.1461	-0.09766	-0.04616	-0.1043
Parabacteroides CT06		-0.004141	-0.09372	0.02706	-0.4397	-0.236	-0.4045
Lactobacillus ruminis		0.03745	-0.1624	0.1433	-0.2516	-0.3429	-0.3739
Dialister Marseille P5638		-0.1098	-0.1216	-0.02308	-0.2823	-0.1225	-0.3739
Bacteroides. caecimuris		0.3758	-0.06569	0.2313	-0.147	0.1784	0.1713
Parabacteroides distasonis		0.0342	-0.09236	0.1071	-0.4516	-0.206	-0.3732
Eubacterium eligens		-0.04827	0.8637	0.2573	0.3827	0.4084	0.6097
Adlercreutzia equolifaciens		0.1878	-0.07595	0.2468	0.3741	-0.381	-0.0131
Odoribacter splanchnicus		-0.1508	0.8363	0.3176	0.3169	0.2532	0.4334

## Sheet: Fig 1f
Gut micorbiota abundances in obese subjects
	Ctrl-O											CRC-O
Bacteroides. vulgatus	0.0190479	0.234342	0.611036	0.229263	0.0701931	0.0152496	0.0211084	0.140195	0.0283508	0.0420517	0.277755	0.111226	0.0332749	0.0518583	0.212207	0.0730046	0.028359	0.220116	0.105034	0.0504112
Bacteroides. dorei	0.0117912	0.0157014	0.0337151	0.0686429	0.430728	0.0642433	0.152972	0.0128738	0.0062584	0.00308313	0.0103526	0.00720559	0.26757	0.201075	0.0141267	0.00432699	0.00115991	0.00695126	0.00417178	0.00306221
Bacteroides. fragilis	0.0150952	0.059259	0.0519555	0.0367517	0.0199809	0.0146117	0.0306538	0.0213383	0.00319129	0.0141698	0.0276485	0.148086	0.0485696	0.0568929	0.0217068	0.126258	0.0223216	0.191667	0.0074091	0.124358
Bacteroides. caccae	0.00274282	0.0158462	0.00173266	0.075705	0.0696351	0.0616913	0.0361129	0.281011	0.00362198	0.028119	0.0373641	0.00593559	0.0635159	0.0384396	0.00802553	0.00817556	9.6003e-05	0.00237779	0.0567108	0.144697
Bacteroides. ovatus	0.0197655	0.0378209	0.0267615	0.0938879	0.0765469	0.0424401	0.165704	0.0202172	0.0031641	0.0764594	0.0554695	0.0252858	0.0974459	0.024811	0.0863391	0.0226476	0.00594367	0.04847	0.00101799	0.0550159
Bacteroides. thetaiotaomicron	0.020457	0.0192009	0.0307896	0.0340385	0.0171027	0.0107255	0.0258661	0.0184704	0.0107879	0.0252253	0.0169297	0.045032	0.0257985	0.00956959	0.0374305	0.00867357	0.00083979	0.0968675	0.0497895	0.0512696
Clostridium. sporogenes	0.00988711	0.00571421	0.00204629	0.0313525	0.0129799	0.0192312	0.003603	0.0141176	0.0126289	0.00860406	0.0284102	0.00158516	0.00425724	0.0193188	0.00515914	0.0317248	0.00603333	0.00591666	0.00874332	0.00073722
Parabacteroides CT06	0.0121498	0.057806	0.0313347	0.017636	0.0127824	0.0731679	0.0191818	0.0189837	0.00281289	0.00678048	0.0226597	0.00660947	0.0356227	0.0308266	0.0248719	0.01296	0.0015853	0.00238507	0.00970617	0.0410377
Lactobacillus ruminis	0.00032112	9.8324e-05	7.8321e-05	1.2179e-05	0.00016537	0.00031567	0.00012491	0.00047478	0.0002132	0.00014347	0.00012499	2.4102e-05	0.00036791	0.00014086	0.00022197	0.0001385	4.7334e-05	6.0506e-05	0.00016482	6.4113e-06
Dialister Marseille P5638	0.00606837	1.9641e-05	1.6571e-05	2.4291e-05	7.5592e-06	0.00127225	0.00074643	0.0105847	0.19379	2.1417e-05	8.8578e-05	2.0407e-05	0.00021928	3.3746e-05	0.00067599	0.0668271	4.2944e-05	1.8366e-05	0.0687021	1.3519e-05
Bacteroides. caecimuris	0.012477	0.0398001	0.0142785	0.00738412	0.0165366	0.0181199	0.0675814	0.0092003	0.0022148	0.0143944	0.0288309	0.00892604	0.0183902	0.0158624	0.0117749	0.00331322	0.00107956	0.0345444	0.0018507	0.0200958
Parabacteroides distasonis	0.00950854	0.0471069	0.00661019	0.0115856	0.00805728	0.0626052	0.0135384	0.0102945	0.00177701	0.00177149	0.0184872	0.00466911	0.0177521	0.0278903	0.0189365	0.00146228	0.00081698	0.00046761	0.00594059	0.0195834
Eubacterium eligens	0.0178002	0.00617114	0.00451959	0.0010561	0.00940963	0.00306349	0.0320099	0.00280434	0.00446694	0.00455279	0.00516368	0.0894203	0.00158903	0.00170631	0.00557964	0.0131847	0.0201694	0.00051666	0.00259285	0.001361
Adlercreutzia equolifaciens	0.00893105	3.1403e-05	4.4481e-06	0.00068258	0.00521446	6.916e-05	0.00156508	5.6608e-05	4.1024e-05	0.0301234	2.8984e-05	0.00060184	1.6643e-05	0.00326623	0.00189251	0.00022441	6.4893e-06	1.0602e-05	0.0271669	3.0175e-05
Odoribacter splanchnicus	0.0153059	0.017397	0.020512	0.0016115	0.0110815	0.00947052	0.00777548	0.00770284	0.00281889	0.00254117	0.00090684	0.0679865	0.00199282	0.00158481	0.0144963	0.0023303	0.00043483	0.00177658	0.0013841	0.00181703
