# Supplementary material for: Bile salt hydrolase in non-enterotoxigenic Bacteroides potentiates colorectal cancer
Source: Nat Commun. 2023 Feb 10;14:755. doi: 10.1038/s41467-023-36089-9 (PMC9918522; doi:10.1038/s41467-023-36089-9)
Supplement: Supplementary file 7 — Source Data [file 41467_2023_36089_MOESM7_ESM.zip › 6. Source data file /Supplementary Fig. 2.xlsx]

## Sheet: Supplementary Fig 2b
Tumor numbers in different segments of intestine
Duodenum	Jejunum	Ileum	Colon
0	14	10	1
1	15	23	0
3	14	20	0
1	16	15	2
3	12	14	0

## Sheet: Supplementary Fig 2c
Intestine lengths (cm)
	C57						Apcmin/+
Small intestine	31.7	31	26.6	28.3	30.2	30.5	27.8	27.3	29.7	32.4	27.8
Colon	7	7.1	6.5	6.1	7	5.5	7.3	5.9	6.6	8	5.4

## Sheet: Supplementary Fig 2d
Alpha-diversity Index: ACE
	SampleType	samples	variable	value	se
1	Apcf/w	14_kraken	ACE	2369.88	23.3451
2	Apcf/w	15_kraken	ACE	2379.04	22.908
3	Apcf/w	16_kraken	ACE	2405.66	23.2933
4	Apcf/w	17_kraken	ACE	2376.25	22.9914
5	Apcf/w	18_kraken	ACE	2344.31	23.4484
6	Apcf/w	19_kraken	ACE	2370.42	23.6407
7	Apcf/w	20_kraken	ACE	2381.4	23.0577
8	Apcf/w	21_kraken	ACE	2374.37	23.8521
9	Cdx2Apcf/w	22_kraken	ACE	2374.63	23.9291
10	Cdx2Apcf/w	23_kraken	ACE	2376.91	23.4496
11	Cdx2Apcf/w	24_kraken	ACE	2421.3	24.0038
12	Cdx2Apcf/w	25_kraken	ACE	2411.5	23.3411
13	Cdx2Apcf/w	26_kraken	ACE	2394.38	22.5032

## Sheet: Supplementary Fig 2e
Alpha-diversity Index: Chao1
	SampleType	samples	variable	value	se
1	Apcf/w	14_kraken	Chao1	2390.81	19.3668
2	Apcf/w	15_kraken	Chao1	2430.7	25.8655
3	Apcf/w	16_kraken	Chao1	2430.13	21.6099
4	Apcf/w	17_kraken	Chao1	2376	16.2944
5	Apcf/w	18_kraken	Chao1	2366.59	19.2653
6	Apcf/w	19_kraken	Chao1	2416.06	23.5751
7	Apcf/w	20_kraken	Chao1	2418.73	20.8199
8	Apcf/w	21_kraken	Chao1	2415	23.9914
9	Cdx2Apcf/w	22_kraken	Chao1	2407	21.7344
10	Cdx2Apcf/w	23_kraken	Chao1	2401.56	19.4334
11	Cdx2Apcf/w	24_kraken	Chao1	2422.01	14.6006
12	Cdx2Apcf/w	25_kraken	Chao1	2428.24	15.6512
13	Cdx2Apcf/w	26_kraken	Chao1	2407.53	14.3364

## Sheet: Supplementary Fig 2f
Alpha-diversity Index: Shannon
	SampleType	samples	variable	value	se
1	Apcf/w	14_kraken	Shannon	3.38058
2	Apcf/w	15_kraken	Shannon	3.88337
3	Apcf/w	16_kraken	Shannon	3.72319
4	Apcf/w	17_kraken	Shannon	4.00322
5	Apcf/w	18_kraken	Shannon	3.30359
6	Apcf/w	19_kraken	Shannon	3.7704
7	Apcf/w	20_kraken	Shannon	3.9613
8	Apcf/w	21_kraken	Shannon	3.72194
9	Cdx2Apcf/w	22_kraken	Shannon	3.22203
10	Cdx2Apcf/w	23_kraken	Shannon	3.65376
11	Cdx2Apcf/w	24_kraken	Shannon	3.53249
12	Cdx2Apcf/w	25_kraken	Shannon	3.43577
13	Cdx2Apcf/w	26_kraken	Shannon	4.03143

## Sheet: Supplementary Fig 2g
Beta-diversity: PCA score
	Axis.1	Axis.2	Axis.3	Axis.4	Axis.5	Axis.6	Axis.7	Axis.8
14_kraken	-0.29284	0.1462	0.011357	-0.046235	0.014979	-0.033979	0.0087175	-0.0047436
15_kraken	-0.1892	-0.1271	-0.011245	-0.013847	0.052269	-0.017248	-0.0087964	0.0039411
16_kraken	-0.25176	-0.0074309	0.00083018	0.021421	-0.054667	0.024294	0.045588	0.0045475
17_kraken	-0.068709	-0.037751	-0.049018	-0.058039	-0.064489	-0.032169	-0.01958	-0.003182
18_kraken	-0.29697	0.099913	0.081147	0.0528	0.017057	0.020736	-0.018071	0.0013496
19_kraken	0.18433	-0.12871	-0.070218	0.058739	-0.0017886	-0.012174	0.016514	-0.0015154
20_kraken	0.047667	-0.23353	0.13309	0.012065	0.014002	-0.013808	-0.00052543	0.0003134
21_kraken	-0.013455	0.055418	-0.12507	0.01874	0.055204	0.026383	-0.0018305	-0.0063941
22_kraken	0.32191	0.13166	0.016831	-0.014912	0.030628	-0.038023	0.024801	0.0026186
23_kraken	0.083886	0.067005	-0.041301	0.078667	-0.040566	-0.021307	-0.027593	0.0030955
24_kraken	0.19645	0.065067	0.025308	-0.037549	-0.0045665	0.030164	-0.008918	0.03298
25_kraken	0.24993	0.088962	0.087336	-0.011661	-0.01577	0.028385	-0.0045665	-0.026088
26_kraken	0.028773	-0.1197	-0.05904	-0.060189	-0.0022927	0.038746	-0.0057397	-0.0069219

## Sheet: Supplementary Fig 2h
Total unconjugated bile acid levels (nmol/g)
Apcf/w	Cdx2Apcf/w
3533.2	5439.8
4246.8	3824.88
2961.26	6148.8
3175.82	5957.36
3950.4	7509
4649.6
5739.16
4261.4

## Sheet: Supplementary Fig 2i
Colonization efficiency
	B. xylanisolvens				B. vulgatus				B. fragilis
B. xylanisolvens	0.977831	1.20329	1.25941	0.559466	7.47061e-05	0.0635604	0.000702013	0.00015032	0.000339888	0.00141258	0.00162627	0.000499476	3.98517e-05
B. vulgatus	0.00839173	0.00255625	0.00012777	0.00016963	0.698985	1.18514	0.477902	0.707168	0.0125927	0.00109875	7.5288e-05	0.0117603	9.0993e-06
B. fragilis	0.00109167	0.00024745	9.7042e-06	1.2299e-05	1.2584e-05	0.00017468	7.7566e-05	5.8219e-06	0.366848	0.725631	0.362771	0.440317	0.728931
