# Supplementary material for: Bile salt hydrolase in non-enterotoxigenic Bacteroides potentiates colorectal cancer
Source: Nat Commun. 2023 Feb 10;14:755. doi: 10.1038/s41467-023-36089-9 (PMC9918522; doi:10.1038/s41467-023-36089-9)
Supplement: Supplementary file 7 — Source Data [file 41467_2023_36089_MOESM7_ESM.zip › 6. Source data file /Figure 6.xlsx]

## Sheet: Fig 6b
KEGG analysis
Metabolic pathways	Cell adhension molecules (CAM)	Cytokine-cytokine receptor interaction	Steroids hormone biosynthesis	Th17 cell differentiation	Retinol metabolism	T cell receptor signaling pathway	Pancreatic secretion	Renin secretion
36	13	12	9	8	8	7	7	7

## Sheet: Fig 6f
CD25+FOXP3+ Treg cells in CD4+ T cells (%)
BF BSHlow	BF BSHhigh
9.73	22.7
17.1	22.8
15.1	31.1
18	22.4

## Sheet: Fig 6g
CD8+ cells in T cells (%)
BF BSHlow	BF BSHhigh
18.5	10.6
12.3	4.15
19.8	9.83
30.3	2.95
