# Supplementary material for: Bile salt hydrolase in non-enterotoxigenic Bacteroides potentiates colorectal cancer
Source: Nat Commun. 2023 Feb 10;14:755. doi: 10.1038/s41467-023-36089-9 (PMC9918522; doi:10.1038/s41467-023-36089-9)
Supplement: Supplementary file 7 — Source Data [file 41467_2023_36089_MOESM7_ESM.zip › 6. Source data file /Figure 7.xlsx]

## Sheet: Fig 7a
Ccl28 relative expression
BF BSHlow	BF BSHhigh
0.393769	14.9176
0.795404	1.66114
0.327467	16.3646
2.75391	1.47157
1.41947	1.72633
1.51748	3.21393
0.301788	2.29861
0.490713	13.2354
	1.50993
	23.8044

## Sheet: Fig 7b
Uncropped gels with markers

## Sheet: Fig 7e
CD25+FOXP3+ Treg cells in CD4+ T cells (%)
IgG Ab	mCCL28 Ab
24.5	16.8
23	14.4
25.7	16.6
18.7	15.5

## Sheet: Fig 7f
CD8+ cells in T cells (%)
IgG Ab	mCCL28 Ab
19.9	29.9
27.4	30.4
15.3	32.8
16.7	28.4

## Sheet: Fig 7g
Ileal tumor numbers
	IgG Ab													mCCL28 Ab								mCD25 Ab
< 4 mm2	0	1	3	2	0	7	1	4	0	2	0	0	4	0	0	2	0	0	4	5	0	0	0	0	0	0	0	0	0	0
> 4 mm2	0	4	4	5	0	7	4	4	0	1	0	0	0	0	0	2	0	0	0	0	0	0	0	0	0	0	0	0	0	1
Total	0	5	7	7	0	14	5	8	0	3	0	0	4	0	0	4	0	0	4	5	0	0	0	0	0	0	0	0	0	0

## Sheet: Fig 7h
Colon tumor numbers
	IgG Ab													mCCL28 Ab								mCD25 Ab
< 4 mm2	7	0	0	1	2	1	1	0	7	2	2	6	1	2	0	1	0	0	2	3	2	0	1	1	0	2	0	2	1	1
> 4 mm2	10	4	3	5	4	2	7	5	8	2	2	3	3	3	3	4	0	1	2	2	2	1	6	1	0	0	0	1	1	0
Total	17	4	3	6	6	3	8	5	15	4	4	9	4	5	3	5	0	1	4	5	4	1	7	2	0	2	0	3	2	1

## Sheet: Fig 7i
Intestinal tumor numbers
IgG Ab	mCCL28 Ab	mCD25 Ab
17	5	1
9	3	7
10	9	2
13	0	0
6	1	2
17	8	0
13	10	3
13	4	2
15		1
7
4
9
8

## Sheet: Fig 7n
TUNEL intensity
IgG Ab	mCCL28 Ab	mCD25 Ab
5150.93	3906.44	8068.54
5012.09	45746.3	20494.7
1206.22	9586.73	8531.54
1495.41	15780.4	66634
802.251	18902.4	14914.4
460.263	5870.3	20421.3
2328.84	18151.5	8894.48
2413.54
467.753
3467.82
