# Supplementary material for: Bile salt hydrolase in non-enterotoxigenic Bacteroides potentiates colorectal cancer
Source: Nat Commun. 2023 Feb 10;14:755. doi: 10.1038/s41467-023-36089-9 (PMC9918522; doi:10.1038/s41467-023-36089-9)
Supplement: Supplementary file 7 — Source Data [file 41467_2023_36089_MOESM7_ESM.zip › 6. Source data file /Supplementary Fig. 4.xlsx]

## Sheet: Supplementary Fig 4a
Conjugated bile acids (%)
	Blank					BF BSHlow					BF BSHhigh
TCA	78.4984	83.4495	105.231	119.257	113.564	97.8002	98.8276	103.148	109.932	111.462	1.1746	0.05276	1.15794	0.058314	0.044429
TβMCA	81.9871	86.1158	104.733	115.854	111.31	104.287	104.103	111.971	118.304	117.983	0.010235	0.006141	0.010235	0.004094	0.002047
TCDCA	78.8374	81.9069	104.67	120.688	113.897	95.4778	92.1778	99.6142	101.419	105.882	0	0.002304	0.006913	0.002304	0
THDCA	81.8314	80.782	104.592	118.452	114.343	75.476	81.82	75.7004	85.4578	84.9003	0.011333	0	0.018132	0.002267	0.002267
TDCA	92.7786	77.2933	100.109	118.281	111.538	95.3427	92.7305	97.3661	99.7697	100.212	0.029241	0.005848	0.044836	0.011696	0.011696
TLCA	83.1953	80.5815	101.193	113.603	121.431	18.7392	25.0683	16.5087	26.4474	25.2106	0	0.006884	0	0.006884	0.009179

## Sheet: Supplementary Fig 4b
B. fragilis relative abundances
HBF	BF BSHlow	BF BSHhigh
1.68838	2636.74	2529.36
4.00854	3309.97	3684.44
0.265583	3067.14	3825.77
0.166121	2383.24	4861.22
0.25105	1511.87	3918.32
0.262594	1191.87	2037.68
0.357738	2300.22	2509.14
		830.081

## Sheet: Supplementary Fig 4c
Colon length (cm)
BF BSHlow	BF BSHhigh
7.9	8.4
8.3	8.7
8	8.5
7.5	8.9
7.4	8
7.5	7.2
8.6	8.2
8.3	8.2
8	8.2
7.7	7.1
8	7.5
	8.5
