# Supplementary material for: Bile salt hydrolase in non-enterotoxigenic Bacteroides potentiates colorectal cancer
Source: Nat Commun. 2023 Feb 10;14:755. doi: 10.1038/s41467-023-36089-9 (PMC9918522; doi:10.1038/s41467-023-36089-9)
Supplement: Supplementary file 7 — Source Data [file 41467_2023_36089_MOESM7_ESM.zip › 6. Source data file /Figure 8.xlsx]

## Sheet: Fig 8a
Relative expression of bile acid receptors and their target genes
	BF638R BSHlow								BF638R BSHhigh
Fxr	0.432513	1.87284	0.628334	0.665213	1.20862	0.906525	1.06811	1.21785	2.82512	0.984525	2.97673	0.498033	1.2019	1.36327	0.842248	0.8921	0.809024	0.312766
Ibabp	0.327784	0.614065	0.150251	1.52275	2.60444	1.54325	0.318087	0.919376	1.1465	1.96956	2.02976	0.37573	1.53702	0.610755	0.808515	1.05361	0.690804	2.13724
Tgr5	0.719733	0.888854	0.643664	1.00872	1.5859	0.803639	0.865355	1.48413	0.570288	0.621768	1.19536	0.469943	1.00715	1.96101	0.459679	0.242825	0.407676	1.14334
Glp1	0.0477339	1.08769	1.34362	1.22293	0.349263	1.36281	0.614797	1.97115	25.8394	12.4713	40.6412	0.88547	0.815458	2.8045	0.461059	10.403	0.409431	38.0657
Vdr	4.89741	0.621772	0.216717	0.455748	0.476591	0.575465	0.40576	0.35054	1.31882	1.04911	2.32384	0.439894	1.56461	0.695181	1.10952	1.23076	0.988101	2.77476
Cyp24a1	0.833059	0.662581	0.143747	1.24543	2.45825	0.693678	0.430291	1.53296	0.288799	0.5598	1.52859	0.365342	1.34612	0.578717	0.0811934	0.0784821	0.0314301	0.213703

## Sheet: Fig 8b
Relative expression of bile acid receptors
	NT											T
Fxr	0.875447	0.814122	0.181324	1.21388	0.795224	0.730702	2.17841	0.345958	1.22589	1.33286	1.30619	0.0572777	0.24802	0.0832101	0.088094	0.160057	0.120051	0.14145	0.161279
Tgr5	1.04283	1.66226	1.67779	0.580131	0.429033	1.44679	0.740982	0.845793	0.826298	0.587161	1.16094	0.651217	0.804238	0.582389	0.912694	1.43493	0.727135	0.782976	1.34285
Vdr	1.15021	1.33021	1.02674	0.449896	0.547084	1.49147	0.897765	0.899168	1.08214	0.862161	1.26316	0.0221826	0.0450606	0.0157058	0.0330286	0.0345391	0.0417046	0.0294059	0.025404

## Sheet: Fig 8c
Tgr5 relative expression
Cdx2Apcf/w	Cdx2Tgr5-/-Apcf/w
1.51195	0
0.686863	0
0.801183	0

## Sheet: Fig 8e
Relative expression of WNT target genes
	Cdx2Apcf/w			Cdx2Tgr5-/-Apcf/w
Myc	1.17422	1.00157	0.824216	0.317733	0.618435	0.393315
Ccnd1	0.891419	0.921843	1.18674	0.471187	0.476599	0.338391
Axin2	0.830443	1.07711	1.09244	0.771038	1.31131	0.981411
Mmp7	0.947643	0.923802	1.12856	1.21669	1.36837	0.779555

## Sheet: Fig 8f
Ccl28 relative expression
DMSO	MSAB
0.80994	0.178873
1.19282	0.180722
0.997238	0.161644

## Sheet: Fig 8g
Ccl28 relative expression
Cdx2Apcf/w	Cdx2Tgr5-/-Apcf/w
0.841683	0.0632725
1.07561	0.0793727
1.08271	0.0354778

## Sheet: Fig 8h
Ccl28 relative expression
Cdx2Apcf/w				Cdx2Tgr5-/-Apcf/w
DMSO	DCA	LCA	MSAB	DMSO	DCA	LCA	MSAB
0.944	2.023	2.58	0.108	0.159	0.207	0.202	0.063
0.995	1.904	2.385	0.156	0.207	0.067	0.128	0.107
1.061	2.44	1.815	0.12	0.22	0.114	0.165	0.11
