# Supplementary material for: Bile salt hydrolase in non-enterotoxigenic Bacteroides potentiates colorectal cancer
Source: Nat Commun. 2023 Feb 10;14:755. doi: 10.1038/s41467-023-36089-9 (PMC9918522; doi:10.1038/s41467-023-36089-9)
Supplement: Supplementary file 7 — Source Data [file 41467_2023_36089_MOESM7_ESM.zip › 6. Source data file /Figure 4.xlsx]

## Sheet: Fig 4a
Ileal bile acid levels (nmol/g)
	BF BSHlow							BF BSHhigh
CA	25	367	1660	48.1	43.3	48.6	17.2	1320	29	19.9	832	48.5	258	193	18.5
αMCA	3.68	17.5	27.4	3.47	3.81	2.96	1.69	6.4	2.9	0.989	23.5	3.27	8.21	12.6	3.12
βMCA	26.9	112	173	20.5	15.1	22	6.52	52.5	27.3	9.99	200	20.3	81.4	67.9	33.1
ωMCA	8.03	2.93	5.57	5.38	5.63	2.92	2.7	1.31	1.29	1.91	3.14	1.23	3.17	15.1	3.68
UDCA	1.42	20.9	38.7	2.56	1.32	1.64	0.725	5.08	1.34	1.26	31.9	1.22	8.85	4.16	1.17
HDCA	3.81	0.456	1.62	1.06	1.21	0.352	0.224	0.216	0.451	0	0	0	2.68	4.38	1.28
CDCA	1.51	61	181	5.79	3.24	3.71	0.585	93.6	2.89	1.69	113	3.92	39	9.08	4.47
DCA	28.1	26	44.9	21.3	14.6	13.1	8.25	36.9	17.1	12.5	30.3	11.8	27.2	36.5	24.8
T-CA	2660	1180	731	2650	4110	1110	3290	743	1730	2330	378	1410	120	1850	452
TαMCA	1020	379	552	1290	2220	470	1046	452	525	1220	133	401	97.7	725	184
TβMCA	18700	8110	9450	19800	27300	11600	24720	8650	8910	12300	4030	7990	3160	4800	4610
TωMCA	223	60.6	59.3	53.9	177	23	28.9	23.1	48.4	334	38.7	19.6	76.7	393	58.7
TUDCA	331	244	164	490	726	192	73.5	105	129	644	64.8	164	24.8	131	49.5
THCDA	34.5	10.1	7.73	39.4	30.5	2.68	2.68	14.1	8.8	4.01	6.26	1.74	14.5	40.6	71.7
TCDCA	850	1450	715	1660	1780	652	1096	437	799	1120	529	1050	98.7	705	341
TDCA	13.5	345	89.3	331	557	125	32.9	117	11.8	4.95	146	49.5	24	135	66.6

## Sheet: Fig 4b
Total ileal bile acid levels (nmol/g)
BF BSHlow	BF BSHhigh
23930.5	12057.2
12386.5	12244.3
13900.5	18005.2
26422.5	6559.6
36988.7	11176.1
14270	4044.91
30327.9	9122.32
	5923.62

## Sheet: Fig 4c
Cecal bile acid levels (nmol/g)
	BF BSHlow							BF BSHhigh
CA	3.96	10.5	151	26.6	33.2	103	64.7	302	19.2	679	91.8	220	235	23.6	59.8
αMCA	0.88	246	107	158	176	45.3	53.6	520	206.2	451	336	443	258	150	120
βMCA	14.7	2330	1050	1420	1550	615	815	4600	2904	3350	2670	3790	2630	1390	1190
ωMCA	0.5	21.7	16.7	14.7	21.2	1.14	10.5	23.9	94.2	215	40.2	16.3	96.8	111	43.3
UDCA	1.51	25.7	48.6	21.7	6.54	6.05	15.1	56.3	37.1	159	48.4	61.4	81.4	7.02	124
HCDA	1.14	5.23	7.31	4.67	4.98	2.23	6.44	26.4	3.39	4.87	23.6	3.38	52.3	19.1	55.8
CDCA	1.34	3.78	22	3.58	1.78	18.3	12	30.9	2.47	59.7	23.5	24	84.9	4.21	6.67
DCA	10.7	911	626	448	326	857	1080	2760	71	4.13	1770	378	2310	1070	700
TCA	59.2	125	17.5	12.8	82	511	123	167	673	200	23.2	801	878	11.9	830
TαMCA	75.3	452	147	248	735	797	658	977	731	327	251	870	828	32.1	1010
TβMCA	2390	7740	2140	2780	8700	9090	9100	8950	7660	3070	5090	7840	11800	802	11100
TωMCA	40.4	129	37.3	20	190	35.4	280	65.2	154	256	204	26.7	1380	76.2	574
TUDCA	8.46	23.2	7.01	7.3	46.7	86.7	66.4	75.5	36.3	17.7	14.2	83.5	156	2.25	75.6
THCDA	5.7	7.3	0.712	0.441	4.59	1.38	6.94	12.3	21.9	1.58	2.45	4.13	118	2.72	232
TCDCA	15.4	31.9	14.4	5.44	16.3	95.8	21.1	56.9	111	12	8.98	224	284	6.02	193
TDCA	0.799	64.6	3.54	1.85	13	20.3	5.61	34.3	1.21	0.151	11.1	13.2	112	7.21	48.7

## Sheet: Fig 4d
Total cecal bile acid levels (nmol/g)
BF BSHlow	BF BSHhigh
2629.99	18657.7
12126.9	12726
4396.07	8807.13
5173.08	10608.4
11907.3	14798.6
12285.6	21304.4
12318.4	3715.33
	16362.9

## Sheet: Fig 4e
Colon bile acid levels (nmol/g)
	BF BSHlow							BF BSHhigh
CA	177	10.065	24.3	30.6	23.4	259.5	116.7	35.85	18.6	1203	38.85	552	46.2	22.05	12.255
αMCA	25.8	199.5	104.25	210	291	228	235.5	906	14.325	468	376.5	643.5	1029	219	355.5
βMCA	472.5	1464	1089	1815	2760	2505	2700	6315	4650	2715	3570	5250	7440	1755	3600
ωMCA	35.25	55.95	18.6	18.45	30.45	15.9	41.4	36.45	102.6	255	112.05	21.15	511.5	222	154.5
UDCA	14.55	18.45	36.3	38.7	82.65	82.35	84.45	322.5	60.9	160.5	54.6	189	201	15	621
HCDA	4.575	3.765	6.105	5.715	19.8	7.53	16.2	68.1	27.3	5.97	60.9	12.135	145.05	34.05	213
CDCA	8.805	3.735	20.85	6.765	9.165	37.5	45.15	71.7	61.95	113.85	8.97	190.5	43.5	2.79	5.28
DCA	54.6	669	679.5	379.5	2385	2820	2730	7155	193.5	9540	3690	2355	5385	1800	2850
TCA	4.485	4.08	6.675	1.815	1.65	1.62	4.86	1.2075	21.75	6.09	1.83	62.55	2.94	1.545	3.09
TαMCA	26.1	11.985	27.15	47.55	198	180	110.85	114.3	35.85	4.365	6.48	102.75	103.35	1.4175	49.95
TβMCA	730.5	330	447	679.5	1390.5	3705	2340	1090.5	637.5	18.3	204	1090.5	1389	18.6	837
TωMCA	24.3	9.9	16.95	5.805	42.9	7.815	43.8	3.975	11.7	3.495	6.69	4.29	72	2.145	33.45
TUDCA	2.28	1.53	3.12	2.145	18.15	17.85	14.52	8.445	2.415	0.966	1.4355	9.615	3.9	0.7305	3.33
THCDA	0.897	0.1935	3.585	4.305	3.375	3.135	1.965	5.505	1.605	0.1875	2.625	3.915	2.61	0.204	5.535
TCDCA	2.055	3.555	9.795	1.545	1.2225	1.272	3.39	1.74	8.01	0.636	2.895	24.6	3.465	1.4385	3.375
TDCA	0.3195	6.225	2.475	0.8895	3.405	1.575	2.625	3.675	0.474	0.192	6.375	3.72	16.35	1.0005	3.405

## Sheet: Fig 4f
Total colon bile acid levels (nmol/g)
BF BSHlow	BF BSHhigh
1584.02	16140
2791.93	5848.48
2495.66	14495.5
3248.28	8144.2
7260.67	10515.2
9874.05	16394.9
8491.41	4096.97
	8750.67
