# Supplementary material for: Bile salt hydrolase in non-enterotoxigenic Bacteroides potentiates colorectal cancer
Source: Nat Commun. 2023 Feb 10;14:755. doi: 10.1038/s41467-023-36089-9 (PMC9918522; doi:10.1038/s41467-023-36089-9)
Supplement: Supplementary file 7 — Source Data [file 41467_2023_36089_MOESM7_ESM.zip › 6. Source data file /Supplementary Fig. 7.xlsx]

## Sheet: Supplementary Fig 7a
Conjugated bile acids (%)
	Blank				B.fragilis				B.fragilis + C7
TCA	100.396	107.075	90.2351	102.293	0.034625	0.037895	0.049287	0.049102	58.8554	72.2318	67.3326	142.009
TβMCA	58.3028	85.3636	81.7965	174.537	0.007441	0.008142	0.035535	0.018399	47.9168	59.6697	62.1103	223.489
THDCA	104.101	109.443	89.0172	97.4382	0.01642	0.014684	0.023094	0.026591	58.6073	72.2857	66.8827	129.512
TCDCA	99.0827	112.686	96.8192	94.706	0.038018	0.03716	0.050478	0.054816	34.3146	39.3107	41.3987	72.3652
TDCA	94.7369	113.113	100.625	91.5243	0.046972	0.042092	0.062204	0.059209	59.2973	69.3261	65.4349	109.909
TLCA	100	107.648	97.8166	83.2066	0.058031	0.045531	0.053314	0.073376	10.3569	10.3477	10.6344	14.7175

## Sheet: Supplementary Fig 7b
Serum ALT levels (U/L)
Vehicle	C7
38.7797	96.6419
126.569	58.5779
76.8359	116.611
114.978	119.163
59.7448	122.205
71.9583	71.4993
47.8814	66.3728
87.0345	63.0899
74.6499	69.3989
95.9885	71.6373
47.5158	81.4879
64.428
57.0299

## Sheet: Supplementary Fig 7c
Serum AST levels (U/L)
Vehicle	C7
162.812	205.84
201.475	186.065
216.147	211.028
213.02	178.597
179.585	244.58
228.742	137.95
107.3	176.364
294.967	259.532
300.257	299.144
177.85	271.779
136.215	212.413
179.779
164.991

## Sheet: Supplementary Fig 7d
Total unconjugated bile acid levels in colon contents (nmol/g)
Vehicle	C7
1752.3	669.448
2131.02	879.338
6077.1	1624.88
4122.53	1397.34
1709.4	1737.07
816.902	1427.92
2272.92	1833.12
4446.6	1326.79
3046.31	1388.95
2397.48	107.514
4533.96	601.968
1931.66
630.076

## Sheet: Supplementary Fig 7e
Intestinal tumor numbers
Vehicle	C7
13	11
10	5
7	0
1	2
9	3
14	0
18	6
10	1
6	5
19	2
10	8
15
17

## Sheet: Supplementary Fig 7f
Colon length (cm)
Vehicle	C7
6.3	6.5
7.8	8.2
8.1	8.3
7.1	8.6
9.2	8.9
9.3	8.2
8.6	7.5
8.4	9.2
7.5	8.4
8	8.2
7.8	7.9
9.4
9

## Sheet: Supplementary Fig 7g
TUNEL intensity
Vehicle	C7
12445.1	80903.3
82968.1	50415.8
86583	95483
33978.7	62970.9
26815.3	85630
9248.57	131731
20304.4	49663.9
10023.1	52445.5
61652.3

## Sheet: Supplementary Fig 7h
Relative expression of WNT target genes and Ccl28
	Control			C7 (10 μM)			C7 (20 μM)			C7 (50 μM)
Myc	0.650998	1.63072	0.718283	0.94669	0.888194	1.03252	0.721546	0.965345	0.464461	0.751072	0.844458	0.8483
Ccnd1	0.979144	1.09544	0.925415	1.03157	1.07518	1.04209	0.828282	1.1224	1.20682	1.17101	0.707431	1.34601
Axin2	0.766792	1.30461	0.928593	1.05748	1.22443	1.53639	0.793754	1.16771	0.736569	1.04412	1.04488	1.06713
Mmp7	0.719831	1.54392	0.736248	0.932299	0.850406	0.936608	1.58949	1.08718	0.70353	1.0493	1.26649	1.57419
Ccl28	0.816343	1.06087	1.12278	1.27452	1.11964	1.04459	0.966178	1.19866	0.836631	0.833436	1.00757	1.01837
