# Supplementary material for: Bile salt hydrolase in non-enterotoxigenic Bacteroides potentiates colorectal cancer
Source: Nat Commun. 2023 Feb 10;14:755. doi: 10.1038/s41467-023-36089-9 (PMC9918522; doi:10.1038/s41467-023-36089-9)
Supplement: Supplementary file 7 — Source Data [file 41467_2023_36089_MOESM7_ESM.zip › 6. Source data file /Supplementary Fig. 6.xlsx]

## Sheet: Supplementary Fig 6b
TUNEL intensity
BF BSHlow	BF BSHhigh
105259	56991.6
105979	117809
81562.5	32463.9
93923.4	41473
98046.4	52902.5
89913.1	48666.1
95910	66060.3

## Sheet: Supplementary Fig 6c
CD25+FOXP3+ Treg cells in CD4+ T cells (%)
IgG Ab	mCD25 Ab
33.5	26.6
26.9	24.5
31.6	24.7
33.4	26.2

## Sheet: Supplementary Fig 6f
CD8+ cells in T cells (%)
IgG Ab	mCD25 Ab
11.1	27.5
8.75	25.4
16.5	17.9
16.1	17.9

## Sheet: Supplementary Fig 6g
Unconjugated bile acid levels in colon contents (nmol/g)
	IgG Ab							mCCL28 Ab
CA	4.54975	2.91495	36.7509	76.7815	1.64344	54.1198	2.78341	4.61865	14.8534	8.67746	130.298	338.543	87.3169	38.9995	34.6526
αMCA	165.373	197.591	297.556	334.046	98.1202	89.7291	10.3228	30.6894	386.741	8.33144	510.451	812.393	296.787	144.992	138.153
βMCA	1570.38	155.87	111.393	390.93	96.7373	159.201	128.93	558.209	460.042	23.1027	873.821	685.276	528.847	301.897	735.263
ωMCA	670.582	1810.11	3444.91	649.035	840.834	874.154	1510.76	1269.63	3074.69	833.391	493.683	385.959	536.111	834.3	1676.44
CDCA	13.3931	10.7586	16.0802	13.0506	10.4557	34.0209	10.3108	10.2317	13.2482	10.5083	61.2744	55.36	24.089	12.392	12.2076
UDCA	13.2611	9.51062	16.7725	11.3733	7.40882	20.9006	6.51524	6.67885	19.9819	5.96147	51.4963	41.5537	33.3227	8.34016	9.62389
HDCA	66.6613	92.5441	125.262	75.5415	27.0935	25.0343	11.9642	33.2138	97.7921	8.78959	161.67	305.798	40.7642	76.5425	20.6299
DCA	942.733	817.462	1353.76	988.968	305.068	566.501	34.6973	444.288	1388.99	5.98035	1049.38	2263.41	906.053	355.148	682.813

## Sheet: Supplementary Fig 6h
Unconjugated bile acid levels in colon contents (nmol/g)
	IgG Ab						mCD25 Ab
CA	96.9879	34.7904	80.7276	2.71451	2.09442	1.68102	287.671	70.543	9.55436	7.81308	3.46615	1.38663	4.9193	95.779	213.992
αMCA	75.6936	50.0809	90.5806	362.707	544.331	317.154	1060.73	51.2345	520.614	589.72	231.691	287.352	363.312	761.978	2369.95
βMCA	472.353	114.877	1897.08	1132.2	923.013	1793.34	1950.44	203.91	1663.7	602.008	220.96	890	859.614	1739.58	4229.66
ωMCA	447.86	1216.36	609.272	790.719	105.039	1361.94	621.685	145.327	781.496	547.692	370.536	334.884	1931.34	175.073	175.073
CDCA	13.4853	11.5094	13.9858	11.2987	11.0221	10.5083	67.36	11.3514	12.8794	12.7476	11.6412	10.943	11.1143	20.0056	27.1976
UDCA	18.4716	6.65368	19.0002	7.53467	8.20171	7.48433	88.624	9.28408	27.4452	35.3112	17.1501	10.4294	8.57928	24.3113	41.8809
HDCA	24.877	12.1215	27.6797	14.0948	29.1383	30.8829	25.3918	15.4533	27.5653	70.6223	63.8442	14.0519	15.3675	21.1018	17.4124
DCA	159.065	305.585	944.456	237.415	678.843	655.788	1250.53	138.196	844.781	940.138	761.24	275.524	238.334	651.262	775.668

## Sheet: Supplementary Fig 6i
Total unconjugated bile acid levels in colon contents (nmol/g)
IgG Ab	mCCL28 Ab
3446.93	2357.56
3096.76	5456.33
5402.48	904.742
2539.73	3332.07
1387.36	4888.3
1823.66	2453.29
1716.28	1772.61
	3309.78

## Sheet: Supplementary Fig 6j
Total unconjugated bile acid levels in colon contents (nmol/g)
IgG Ab	mCD25 Ab
1308.79	5352.44
1751.98	645.299
3682.78	3888.04
2558.68	2806.05
2301.68	1680.53
4178.78	1824.57
	3432.58
	3489.09
	7850.84
