# Supplementary material for: Bile salt hydrolase in non-enterotoxigenic Bacteroides potentiates colorectal cancer
Source: Nat Commun. 2023 Feb 10;14:755. doi: 10.1038/s41467-023-36089-9 (PMC9918522; doi:10.1038/s41467-023-36089-9)
Supplement: Supplementary file 7 — Source Data [file 41467_2023_36089_MOESM7_ESM.zip › 6. Source data file /Figure 5.xlsx]

## Sheet: Fig 5a
Unconjugated bile acid levels in the colon contents (nmol/g)
	BF BSHlow											BF BSHhigh
CA	40.6	4.38	3.96	0.962	25.6	2.02	7.38	3.52	68.4	4.68	5.76	15.1	70.4	2	73	2.4	700	416	106.4	2.7	4.6	148.4	3.46
αMCA	402	346	444	570	572	31.6	104.8	88	84.8	79.6	124	280	118.6	189.6	210	156.8	1184	720	376	186	274	142	97.8
βMCA	432	386	920	552	522	112.4	354	362	260	280	440	1418	1794	712	284	346	1854	838	566	716	658	636	240
ωMCA	386	65.4	134	204	324	9.2	182.6	89	228	123	222	99.2	416	71	316	530	1638	850	452	47.2	334	252	706
UDCA	20.4	1.634	7.66	2.66	18.7	1.228	1.56	3.48	7.22	2.72	4.46	8.54	6.04	8.22	22.8	2.14	73.4	33.6	17.68	8.4	3.94	30.8	8.94
HDCA	145.8	244	230	298	199.6	10.18	7.86	16.96	1.942	12.02	14.16	77.4	51.6	53.8	22.4	62.6	85.8	36.8	30.4	36.2	22.6	18.34	5.3
CDCA	16.52	2.56	3	0.816	12.98	1.446	2.58	3.68	5.96	1.684	1.384	5.32	1.046	1.358	26.2	1.168	94.4	39.4	8.12	5.02	1.522	11.22	3.34
DCA	938	938	204	238	362	474	140.6	117.6	246	52.2	208	296	568	592	578	496	1460	1656	806	1058	684	302	450

## Sheet: Fig 5b
Total unconjugated bile acid levels in colon contents (nmol/g)
BF BSHlow	BF BSHhigh
2381.32	2471.56
1253.97	3049.69
1980.62	1615.98
1990.44	1450.4
2148.88	2561.11
308.674	7285.6
778.38	3739.8
812.64	2614.6
708.522	1685.52
711.704	1600.66
1107.76	1688.76
	1548.84

## Sheet: Fig 5c
Ileal tumor numbers
	BF BSHlow											BF BSHhigh
< 4 mm2	0	0	0	2	0	3	3	0	0	0	0	0	1	0	0	3	0	0	0	0	0	0	0
> 4 mm2	0	4	0	2	1	1	0	0	0	0	0	2	4	2	2	1	0	3	3	1	2	6	0
Total	0	4	0	4	1	4	3	0	0	0	0	2	5	2	2	4	0	3	3	1	2	6	0

## Sheet: Fig 5d
Colon tumor numbers
	BF BSHlow											BF BSHhigh
< 4 mm2	0	0	0	2	1	0	0	0	0	0	0	0	0	1	0	1	1	0	0	0	0	1	0
> 4 mm2	2	4	2	1	2	1	1	1	1	2	2	1	10	5	3	6	1	4	2	1	1	3	8
Total	2	4	2	3	3	1	1	1	1	2	2	1	10	6	3	7	2	4	2	1	1	4	8

## Sheet: Fig 5e
Intestinal tumor numbers
BF BSHlow	BF BSHhigh
2	3
8	15
2	8
7	5
4	11
5	2
4	7
1	5
1	2
2	3
2	10
	8

## Sheet: Fig 5h
Rexlative expression of WNT target genes
	BF BSHlow (NT)										BF BSHhigh (NT)												BF BSHlow (T)								BF BSHhigh (T)
c-Myc	1.12979	0.975695	1.19998	1.58632	1.00607	0.644636	0.574365	0.863644	1.01617	1.00333	0.797419	1.10506	0.563037	1.22961	0.726479	0.980807	1.35065	0.810499	0.611096	0.954554	0.937429	1.01363	2.65847	3.93643	3.666	3.76936	1.82565	3.57583	4.4155	3.94531	3.0631	2.23021	2.07724	2.58676	3.22479	3.14656	4.76957	1.56418	4.20563	1.30368
Ccnd1	1.08715	0.927053	0.8777	1.31109	0.887531	1.2265	0.803833	0.769702	1.13185	0.977596	0.809997	2.30065	0.828953	0.815575	0.917898	0.949685	0.559819	1.18342	0.750033	1.16735	1.0229	0.724037	4.61517	3.54364	3.39926	3.30839	3.2886	3.00958	2.84354	4.36839	2.65258	2.75115	2.6116	3.49272	2.5993	3.80693	3.76738	1.89529	3.39863	1.43019
Mmp7	0.77383	0.617758	0.563184	0.563858	0.456312	0.734354	0.858118	3.66077	0.925411	0.846409	0.281347	2.29745	1.10235	0.675131	1.87802	1.0562	3.18633	2.12571	1.05739	0.456691	0.875671	6.51097	305.444	238.757	202.313	263.807	332.928	203.289	221.609	248.744	327.887	542.309	230.331	408.153	805.149	228.374	234.363	388.56	493.855	800.648
Axin2	1.0967	1.1097	0.714856	2.14668	0.961391	0.760345	0.8909	0.780088	0.623372	0.915977	0.586528	1.62921	0.592413	0.828436	0.501081	1.28297	0.415532	1.06869	1.0328	1.27676	0.950592	1.10041	4.64305	3.15595	11.201	8.21877	9.65536	8.19885	11.7044	5.12392	32.9062	31.3871	11.389	11.6327	9.41367	12.141	14.4657	13.1048	10.1836	9.94076

## Sheet: Fig 5i
Uncropped gels with markers
