# Supplementary material for: Bile salt hydrolase in non-enterotoxigenic Bacteroides potentiates colorectal cancer
Source: Nat Commun. 2023 Feb 10;14:755. doi: 10.1038/s41467-023-36089-9 (PMC9918522; doi:10.1038/s41467-023-36089-9)
Supplement: Supplementary file 7 — Source Data [file 41467_2023_36089_MOESM7_ESM.zip › 6. Source data file /Figure 9.xlsx]

## Sheet: Fig 9c
CD25+FOXP3+ Treg cells in CD4+ T cells (%)
Vehicle	C7
26.1	22
29.5	12.4
34.3	6.84
24.8	13.9

## Sheet: Fig 9d
CD8+ cells in T cells (%)
Vehicle	C7
21.5	35.1
15.3	28.1
14.1	31.6
25.6	26.7

## Sheet: Fig 9e
Unconjugated bile acid levels in colon contents (nmol/g)
	Vehicle													C7
CA	13.51	77.64	636.768	256.814	65.4	33.464	6.936	162.486	1.912	3.12	390.412	9.444	16.07	1.058	9.36	27.53	0.636	12.868	1.65	2.8	12.278	1.432	1.348	0.818
αMCA	7.23	262.726	588.59	497.638	11.714	36.536	297.072	443.46	272.292	204.3	406.508	122.462	11.084	36.508	67.574	134.988	98.94	68.226	151.218	165.312	105.536	70.912	3.98	40.582
βMCA	275.578	793.504	1200.94	1322.6	85.198	216.318	842.1	1922.09	1189.08	839.314	1161.13	684.176	354.002	336.512	130.01	875.924	404.456	741.882	556.234	745.266	515.344	629.762	45.668	85.376
γMCA	278.998	414.408	1645.76	1342.88	63.27	327.266	374.348	1039.21	536.794	711.738	760.92	218.7	152.266	90.598	511.524	187.544	636.026	220.06	179.964	256.288	251.786	212.998	35.724	422.854
CDCA	1.6	27.6	24.76	12.678	4.308	2.664	5.194	21.69	90.094	3.884	63.572	68.472	1.256	16.43	1.782	8.884	10.276	7.748	3.802	33.86	2.44	3.406	0.27	0.372
UDCA	6.556	4.798	2.08	26.188	1.902	6.004	6.292	15.978	7.924	9.778	2.934	6.218	5.014	3.5	14.346	3.26	8.984	3.924	2.912	4.182	3.25	5.712	0.766	5.69
HDCA	0.75	20.51	26.202	15.324	1.808	1.274	1.456	18.798	1.192	2.722	100.488	1.366	0.884	6.906	1.032	5.782	0.41	3.658	2.844	0.572	1.194	1.984	1.07	0.288
DCA	1168.08	529.838	1952	648.412	1475.8	193.376	739.52	822.894	947.014	622.622	1648	820.824	89.5	177.936	143.71	380.966	237.608	678.702	529.294	624.842	434.964	462.744	18.688	45.988

## Sheet: Fig 9f
Ileal tumor numbers
	Vehicle													C7
< 4 mm2	3	3	1	0	3	3	5	0	0	4	2	1	2	1	0	0	1	1	0	3	0	0	1	4
> 4 mm2	1	3	3	0	2	6	3	2	2	1	1	2	5	1	0	0	1	0	0	0	0	1	0	1
Total	4	6	4	0	5	9	8	2	2	5	3	3	7	2	0	0	2	1	0	3	0	1	1	5

## Sheet: Fig 9g
Colon tumor numbers
	Vehicle													C7
< 4 mm2	2	1	1	0	1	0	1	3	1	4	2	1	0	4	1	0	0	0	0	1	0	3	0	0
> 4 mm2	7	3	2	1	3	5	9	5	3	10	5	11	10	5	4	0	0	2	0	2	1	1	1	3
Total	9	4	3	1	4	5	10	8	4	14	7	12	10	9	5	0	0	2	0	3	1	4	1	3

## Sheet: Fig 9h
Relative expression of WNT target genes and Ccl28
	Vehicle													C7
Mmp7	1.13844	0.891459	1.35767	1.19892	0.716027	1.01399	0.586304	0.650285	0.446614	0.726966	1.46799	1.18127	1.62407	0.792675	0.168055	0.360116	0.266356	0.351289	0.305726	0.396665	0.561489
Axin2	0.795351	0.385248	0.865443	1.47231	0.962271	0.470815	0.722672	1.34244	1.39499	1.56192	0.765677	1.24931	1.01156	0.490144	0.679118	0.473758	0.368861	0.311075	0.346813	0.95849	0.263056
Ccl28	2.19496	0.986633	0.551692	1.40733	2.88714	0.682902	0.166075	2.16754	0.655443	0.46189	0.501523	0.135638	0.201241	0.293293	0.184725	0.259918	0.25841	0.331961	0.458899	0.0984666	0.218998

## Sheet: Fig 9i
Uncropped gels with marker
