# Supplementary material for: Bile salt hydrolase in non-enterotoxigenic Bacteroides potentiates colorectal cancer
Source: Nat Commun. 2023 Feb 10;14:755. doi: 10.1038/s41467-023-36089-9 (PMC9918522; doi:10.1038/s41467-023-36089-9)
Supplement: Supplementary file 7 — Source Data [file 41467_2023_36089_MOESM7_ESM.zip › 6. Source data file /Figure 2.xlsx]

## Sheet: Fig 2b
Tumor numbers in different segments of intestine in CRC mouse model
Duo	Jeju	Ile	Colon
0	0	3	2
0	0	0	16
0	0	0	2
0	0	4	1
0	0	0	5

## Sheet: Fig 2c
Intestine length in CRC mouse model (cm)
	Apcf/w								Cdx2 Apcf/w
Small intestine	34.6	36.4	33.5	31.5	32.8	33.4	34.7	34.9	31	32.4	34.8	35.6	38.2
Colon	8.2	8.7	7.9	7.4	7.7	6.5	7.7	7.4	8.2	7.5	8.4	7.8	7.8

## Sheet: Fig 2d
Mouse metagenomics lefse score
	Pvalues	FDR	Apcf/w	Cdx2Apcf/w	LDAscore
s__Vibrio_navarrensis	0.0034148	0.34636	7.4813	2.5689	-0.539
s__Psychrobacter_sp__P11F6	0.0053504	0.34636	5.9985	0.84843	-0.553
s__Bacteroides_vulgatus	0.0054139	0.34636	140420	393020	5.1
s__Shewanella_loihica	0.0054139	0.34636	42.001	15.989	-1.15
s__Dokdonella_koreensis	0.0054139	0.34636	25.319	8.999	-0.962
s__Shewanella_violacea	0.0084155	0.34636	6.5557	1.8427	-0.526
s__Bacteroides_cellulosilyticus	0.0084155	0.34636	1178.7	2899.9	2.94
s__Mesoplasma_tabanidae	0.0084155	0.34636	13.731	3.6911	-0.78
s__Sulfuricaulis_limicola	0.0084155	0.34636	44.35	20.879	-1.11
s__Sterolibacterium_denitrificans	0.0084155	0.34636	19.414	8.5389	-0.809
s__Thioflavicoccus_mobilis	0.0084155	0.34636	49.84	20.403	-1.2
s__Bacteroides_dorei	0.0084155	0.34636	7605.1	20435	3.81
s__Erwinia_billingiae	0.0084155	0.34636	19.107	4.8174	-0.911
s__Acinetobacter_chinensis	0.012704	0.34636	3.1961	0.87833	-0.334
s__Pseudothermotoga_thermarum	0.012827	0.34636	10.454	2.9831	-0.675
s__Acidihalobacter_ferrooxidans	0.012827	0.34636	183.3	81.024	-1.72
s__Neisseria_weaveri	0.012827	0.34636	17.789	4.5382	-0.882
s__Salinimonas_sediminis	0.012827	0.34636	12.539	4.4404	-0.703
s__Bacteroides_fragilis	0.012827	0.34636	5403.4	12227	3.53
s__Lactococcus_lactis	0.012827	0.34636	5045.8	1620.3	-3.23
s__Stenotrophomonas_sp__SAU14A_NAIMI4_5	0.012827	0.34636	9.353	3.742	-0.58
s__Raoultella_terrigena	0.012827	0.34636	10.954	4.5602	-0.623
s__Citrobacter_youngae	0.015984	0.34636	2.6581	0.28696	-0.34
s__Leptospira_biflexa	0.019007	0.34636	6.1044	1.6519	-0.509
s__Pseudomonas_alcaliphila	0.019172	0.34636	10.652	3.9587	-0.638
s__Enterobacter_hormaechei	0.019172	0.34636	25.307	8.8093	-0.966
s__Nitrosococcus_halophilus	0.019172	0.34636	11.289	6.7566	-0.514
s__Stenotrophomonas_maltophilia	0.019172	0.34636	185.67	101.86	-1.63
s__Pseudomonas_sp__DTU12_3	0.019172	0.34636	20.072	8.367	-0.836
s__Pluralibacter_gergoviae	0.019172	0.34636	55.627	26.738	-1.19
s__Dickeya_zeae	0.019172	0.34636	46.748	20.031	-1.16
s__Pseudomonas_sihuiensis	0.019172	0.34636	12.321	3.4753	-0.734
s__Marichromatium_purpuratum	0.019172	0.34636	40.645	18.757	-1.08
s__Salinimonas_sp__KX18D6	0.019172	0.34636	33.03	12.58	-1.05
s__Methylomicrobium_sp__wino1	0.019172	0.34636	6.7436	2.9392	-0.463
s__Eggerthella_lenta	0.019172	0.34636	711.8	332.82	-2.28
s__Pseudomonas_moraviensis	0.019172	0.34636	38.123	14.219	-1.11
s__Arabia_massiliensis	0.019172	0.34636	710.88	332.36	-2.28
s__Haemophilus_parahaemolyticus	0.019172	0.34636	5.3234	1.6693	-0.451
s__Haemophilus_parainfluenzae	0.019172	0.34636	10.488	4.0058	-0.627
s__Bacteroides_intestinalis	0.019172	0.34636	436.4	859.64	2.33
s__Citrobacter_rodentium	0.019172	0.34636	30.662	14.682	-0.954
s__Bacteroides_thetaiotaomicron	0.019172	0.34636	1119.5	2023.9	2.66
s__Rheinheimera_sp__LHK132	0.019172	0.34636	9.5441	2.1853	-0.67
s__Pseudomonas_synxantha	0.019172	0.34636	40.072	12.19	-1.17
s__Methylococcus_capsulatus	0.019172	0.34636	36.934	13.551	-1.1
s__Escherichia_fergusonii	0.019172	0.34636	11.165	3.8649	-0.667
s__Aeromonas_hydrophila	0.019172	0.34636	175.17	80.174	-1.69
s__Yersinia_rohdei	0.023081	0.34636	9.6277	2.325	-0.668
s__Spiroplasma_eriocheiris	0.027248	0.34636	1.7696	3.7042	0.294
s__Parashewanella_spongiae	0.027892	0.34636	3.9606	1.2876	-0.369
s__Aeromonas_dhakensis	0.027892	0.34636	7.108	1.6456	-0.572
s__Cloacibacillus_porcorum	0.028108	0.34636	234.94	119.02	-1.77
s__Dechloromonas_sp__HYN0024	0.028108	0.34636	9.5925	3.2305	-0.621
s__Dickeya_dianthicola	0.028108	0.34636	8.2055	3.2619	-0.541
s__Alteromonas_macleodii	0.028108	0.34636	16.917	8.8134	-0.703
s__Halorhodospira_halophila	0.028108	0.34636	38.597	16.725	-1.08
s__Chania_multitudinisentens	0.028108	0.34636	17.597	8.2837	-0.753
s__Desulfatibacillum_aliphaticivorans	0.028108	0.34636	118.66	53.457	-1.53
s__Pseudomonas_mediterranea	0.028108	0.34636	8.2287	4.0037	-0.493
s__Sulfurifustis_variabilis	0.028108	0.34636	24.369	13.379	-0.813
s__Neisseria_mucosa	0.028108	0.34636	9.3913	4.3249	-0.548
s__Bacteroides_ovatus	0.028108	0.34636	2157.4	3585.9	2.85
s__Enterococcus_hirae	0.028108	0.34636	8597.8	781.55	-3.59
s__Myxococcus_stipitatus	0.028108	0.34636	48.565	26.775	-1.08
s__Enterobacter_sp__R4_368	0.028108	0.34636	26.432	6.947	-1.03
s__Luteimonas_sp__Gr_4	0.028108	0.34636	27.298	12.098	-0.934
s__Thermovirga_lienii	0.028108	0.34636	23.968	8.585	-0.939
s__Thauera_aromatica	0.028108	0.34636	12.373	3.7516	-0.725
s__Aquicella_lusitana	0.028108	0.34636	7.1979	2.8247	-0.503
s__Nitrosomonas_communis	0.028108	0.34636	30.975	12.125	-1.02
s__Dyella_thiooxydans	0.028108	0.34636	38.097	16.186	-1.08
s__Azoarcus_sp__KH32C	0.028108	0.34636	31.873	14.184	-0.993
s__Citrobacter_freundii_complex_sp__CFNIH2	0.028108	0.34636	10.051	3.7598	-0.618
s__Pseudomonas_sp__Leaf58	0.028108	0.34636	20.086	9.4175	-0.802
s__Haliangium_ochraceum	0.028108	0.34636	76.377	41.876	-1.26
s__Methylomonas_sp__DH_1	0.028108	0.34636	20.945	7.8013	-0.879
s__Geobacter_pickeringii	0.028108	0.34636	63.941	33.22	-1.21
s__Pseudomonas_protegens	0.028108	0.34636	38.36	18.342	-1.04
s__Xenorhabdus_doucetiae	0.028108	0.34636	39.662	18.701	-1.06
s__Erwinia_gerundensis	0.028108	0.34636	15.721	5.8115	-0.775
s__Vibrio_sp__THAF190c	0.028108	0.34636	21.997	8.6	-0.886
s__Bacteroides_xylanisolvens	0.028108	0.34636	606.89	924.9	2.2
s__Pseudomonas_vancouverensis	0.028108	0.34636	10.485	3.7819	-0.639
s__Sulfuriflexus_mobilis	0.028108	0.34636	33.542	10.135	-1.1
s__Jonquetella_anthropi	0.028108	0.34636	46.56	20.124	-1.15
s__Bacteroides_caccae	0.028108	0.34636	1065.6	1547.1	2.38
s__Neisseria_polysaccharea	0.028108	0.34636	3.952	0.87553	-0.405
s__Pseudomonas_litoralis	0.028108	0.34636	25.484	11.457	-0.904
s__Hydrogenophilus_thermoluteolus	0.028108	0.34636	21.579	10.672	-0.81
s__Hafnia_paralvei	0.028108	0.34636	28.765	8.5717	-1.05
s__Citrobacter_amalonaticus	0.028108	0.34636	36.111	13.793	-1.08
s__Shewanella_algae	0.028108	0.34636	28.262	17.024	-0.821
s__Pseudomonas_entomophila	0.028108	0.34636	49.285	25.793	-1.11
s__Erwinia_amylovora	0.028108	0.34636	8.4479	3.8633	-0.517
s__Klebsiella_sp__PO552	0.031111	0.34636	5.8321	0.24455	-0.579
s__Candidatus_Methylopumilus_rimovensis	0.031111	0.34636	0.58113	2.452	0.287
s__Enterobacter_sp__N18_03635	0.03502	0.34636	4.466	0.54643	-0.471
s__Mycoplasma_gallopavonis	0.03502	0.34636	0.82697	2.4492	0.258
s__Raoultella_sp__NCTC_9189	0.03502	0.34636	3.1686	0.57391	-0.361
s__Mycoplasma_crocodyli	0.038566	0.34636	0.42585	2.3977	0.298
s__Borrelia_turcica	0.040149	0.34636	8.0176	1.6244	-0.623
s__Chromobacterium_sp__IIBBL_112_1	0.040149	0.34636	2.2878	0.74828	-0.248
s__Dyella_japonica	0.040424	0.34636	27.963	15.598	-0.856
s__Serratia_odorifera	0.040424	0.34636	16.992	7.9602	-0.742
s__Gibbsiella_quercinecans	0.040424	0.34636	25.083	12.968	-0.849
s__Azoarcus_sp__BH72	0.040424	0.34636	5.2604	1.6288	-0.45
s__Pseudomonas_sp__ATCC_43928	0.040424	0.34636	9.1765	3.9042	-0.561
s__Geobacter_sp__M18	0.040424	0.34636	86.991	47.454	-1.32
s__Luteibacter_pinisoli	0.040424	0.34636	21.03	12.126	-0.737
s__Ectothiorhodospira_haloalkaliphila	0.040424	0.34636	33.197	15.963	-0.983
s__Verrucomicrobium_spinosum	0.040424	0.34636	53.225	23.682	-1.2
s__Pseudomonas_aeruginosa	0.040424	0.34636	91.048	51.955	-1.31
s__Verrucomicrobium_sp__GAS474	0.040424	0.34636	33.048	15.399	-0.992
s__Pseudomonas_syringae	0.040424	0.34636	79.328	42.431	-1.29
s__Pseudomonas_sp__R5_89_07	0.040424	0.34636	29.513	11.218	-1.01
s__Yersinia_sp__KBS0713	0.040424	0.34636	25.509	8.5485	-0.977
s__Rhodanobacter_denitrificans	0.040424	0.34636	27.101	12.98	-0.906
s__Pseudomonas_cremoricolorata	0.040424	0.34636	14.582	4.4366	-0.783
s__Thermomonas_sp__SY21	0.040424	0.34636	23.292	9.5633	-0.896
s__Kushneria_konosiri	0.040424	0.34636	17.847	8.7017	-0.746
s__Geobacter_lovleyi	0.040424	0.34636	57.235	28.521	-1.19
s__Halothiobacillus_sp__LS2	0.040424	0.34636	23.542	11.658	-0.842
s__Desulfovibrio_sp__G11	0.040424	0.34636	19.765	9.497	-0.788
s__Chromobacterium_violaceum	0.040424	0.34636	30.45	12.506	-0.999
s__Pantoea_stewartii	0.040424	0.34636	12.853	6.5453	-0.618
s__Aeromonas_veronii	0.040424	0.34636	103.18	52.641	-1.42
s__Thauera_humireducens	0.040424	0.34636	18.852	8.2674	-0.799
s__Xanthomonas_translucens	0.040424	0.34636	31.496	16.903	-0.919
s__Labilithrix_luteola	0.040424	0.34636	46.406	25.601	-1.06
s__Jeongeupia_sp__USM3	0.040424	0.34636	28.069	15.14	-0.873
s__Opitutus_sp__GAS368	0.040424	0.34636	39.196	22.25	-0.976
s__Congregibacter_litoralis	0.040424	0.34636	24.496	11.2	-0.884
s__Serratia_sp__3ACOL1	0.040424	0.34636	584.34	281.56	-2.18
s__Pseudomonas_palleroniana	0.040424	0.34636	7.0154	2.6098	-0.506
s__Myxococcus_hansupus	0.040424	0.34636	47.622	22.453	-1.13
s__Halomonas_elongata	0.040424	0.34636	26.909	13.713	-0.881
s__Leptospira_kmetyi	0.040424	0.34636	17.89	9.3851	-0.72
s__Cystobacter_fuscus	0.040424	0.34636	91.206	49.664	-1.34
s__Enterobacter_roggenkampii	0.040424	0.34636	10.109	4.9744	-0.552
s__Nibricoccus_aquaticus	0.040424	0.34636	35.155	21.43	-0.896
s__Methylomonas_methanica	0.040424	0.34636	37.776	22.401	-0.939
s__Oscillibacter_sp__PEA192	0.040424	0.34636	1392.4	728.01	-2.52
s__Vibrio_owensii	0.040424	0.34636	32.472	12.04	-1.05
s__Marinomonas_mediterranea	0.040424	0.34636	11.948	5.0352	-0.649
s__Steroidobacter_denitrificans	0.040424	0.34636	34.495	17.268	-0.983
s__Kosakonia_oryzae	0.040424	0.34636	14.31	5.8583	-0.718
s__Marinobacter_hydrocarbonoclasticus	0.040424	0.34636	42.259	22.176	-1.04
s__Lysobacter_gummosus	0.040424	0.34636	25.101	11.736	-0.885
s__Pseudomonas_knackmussii	0.040424	0.34636	29.309	15.095	-0.909
s__Vibrio_nigripulchritudo	0.040424	0.34636	8.9815	4.2283	-0.528
s__Spiroplasma_cantharicola	0.040424	0.34636	5.8679	11.41	0.576
s__Dickeya_sp__NCPPB_569	0.040424	0.34636	14.202	3.8527	-0.791
s__Pseudodesulfovibrio_sp__SRB007	0.040424	0.34636	119.97	64.563	-1.46
s__Tatumella_ptyseos	0.040424	0.34636	9.6807	3.4575	-0.614
s__Enterobacter_sp__638	0.040424	0.34636	6.697	2.5	-0.491
s__Shewanella_donghaensis	0.040424	0.34636	4.5573	1.2348	-0.425
s__Enterococcus_faecium	0.040424	0.34636	1335.6	511.61	-2.62
s__Shewanella_livingstonensis	0.054269	0.34636	0.51324	4.0916	0.445
s__Mesoplasma_lactucae	0.055678	0.34636	1.1917	4.3849	0.414
s__Pseudomonas_luteola	0.055678	0.34636	6.2975	1.2252	-0.549
s__Mycoplasma_wenyonii	0.056179	0.34636	0.53016	1.6466	0.193
s__Spiroplasma_kunkelii	0.056179	0.34636	0.31325	1.6737	0.225
s__Serratia_sp__FGI94	0.056699	0.34636	1.835	3.6718	0.283
s__Azoarcus_sp__DD4	0.05704	0.34636	36.141	18.729	-0.987
s__Aggregatibacter_actinomycetemcomitans	0.05704	0.34636	8.5686	3.8212	-0.528
s__Archangium_gephyra	0.05704	0.34636	86.668	55.743	-1.22
s__Brachyspira_hyodysenteriae	0.05704	0.34636	30.078	16.184	-0.9
s__Arcobacter_cryaerophilus	0.05704	0.34636	12.7	5.9224	-0.642
s__Pseudoalteromonas_rubra	0.05704	0.34636	7.5839	4.4769	-0.407
s__Aquitalea_sp__THG_DN7_12	0.05704	0.34636	44.095	20.858	-1.1
s__Alteromonas_sp__BL110	0.05704	0.34636	7.1802	4.2663	-0.39
s__Adlercreutzia_equolifaciens	0.05704	0.34636	5481.4	2892	-3.11
s__Nitrosococcus_wardiae	0.05704	0.34636	20.36	11.34	-0.741
s__Cedecea_lapagei	0.05704	0.34636	11.434	5.2148	-0.614
s__Bacteroides_salanitronis	0.05704	0.34636	645.64	1038.7	2.3
s__Pseudomonas_tolaasii	0.05704	0.34636	8.093	3.6197	-0.51
s__Pseudomonas_fulva	0.05704	0.34636	21.022	10.382	-0.801
s__Geobacter_sp__DSM_9736	0.05704	0.34636	48.603	25.125	-1.11
s__Faecalitalea_cylindroides	0.05704	0.34636	3616.3	1332.2	-3.06
s__Pseudodesulfovibrio_indicus	0.05704	0.34636	107.54	59.822	-1.4
s__Vibrio_chagasii	0.05704	0.34636	18.617	5.1528	-0.888
s__Pelobacter_sp__SFB93	0.05704	0.34636	47.047	31.016	-0.955
s__Pseudomonas_sp__7SR1	0.05704	0.34636	7.5509	3.1852	-0.503
s__Pectobacterium_brasiliense	0.05704	0.34636	8.2331	5.0571	-0.413
s__Desulfovibrio_sp__IOR2	0.05704	0.34636	190.44	104.99	-1.64
s__Pseudomonas_yamanorum	0.05704	0.34636	15.489	6.3856	-0.744
s__Oscillibacter_valericigenes	0.05704	0.34636	8443.6	4360.5	-3.31
s__Enterobacter_sp__SA187	0.05704	0.34636	33.442	14.501	-1.02
s__Pseudomonas_plecoglossicida	0.05704	0.34636	7.956	3.8222	-0.487
s__Campylobacter_lari	0.05704	0.34636	14.194	8.4542	-0.588
s__Helicobacter_canadensis	0.05704	0.34636	14.424	6.7866	-0.683
s__Enterobacter_bugandensis	0.05704	0.34636	11.594	6.8913	-0.525
s__Vibrio_furnissii	0.05704	0.34636	57.09	32.423	-1.12
s__Faecalibaculum_rodentium	0.05704	0.34636	62775	15003	-4.38
s__Melittangium_boletus	0.05704	0.34636	75.489	42.039	-1.25
s__Sorangium_cellulosum	0.05704	0.34636	311.99	179.03	-1.83
s__Spiroplasma_sabaudiense	0.05704	0.34636	17.336	7.3016	-0.779
s__Pseudomonas_fluorescens	0.05704	0.34636	610.55	355.27	-2.11
s__Ereboglobus_luteus	0.05704	0.34636	46.86	22.975	-1.11
s__Collinsella_aerofaciens	0.05704	0.34636	1096	506.19	-2.47
s__Pseudomonas_kribbensis	0.05704	0.34636	6.1153	2.7594	-0.428
s__Desulfovibrio_vulgaris	0.05704	0.34636	733.13	365.79	-2.27
s__Geobacter_sp__FeAm09	0.05704	0.34636	107.47	60.411	-1.39
s__Mariprofundus_ferrinatatus	0.05704	0.34636	20.846	12.535	-0.712
s__Pseudomonas_psychrophila	0.05704	0.34636	8.7227	3.9222	-0.532
s__Desulfosarcina_ovata	0.05704	0.34636	118.26	64.631	-1.44
s__Salinicola_tamaricis	0.05704	0.34636	33.22	15.985	-0.983
s__Chromobacterium_vaccinii	0.05704	0.34636	34.43	20.263	-0.908
s__Pseudomonas_orientalis	0.05704	0.34636	22.953	11.39	-0.831
s__Thiobacillus_denitrificans	0.05704	0.34636	17.782	7.5318	-0.787
s__Lysobacter_enzymogenes	0.05704	0.34636	37.452	20.976	-0.966
s__Cedecea_neteri	0.05704	0.34636	67.52	39.363	-1.18
s__Campylobacter_peloridis	0.05704	0.34636	10.468	2.3318	-0.705
s__Chromohalobacter_salexigens	0.05704	0.34636	17.74	10.185	-0.679
s__Pseudomonas_fragi	0.05704	0.34636	6.7421	2.4743	-0.496
s__Desulfovibrio_gigas	0.05704	0.34636	198.89	94.163	-1.73
s__Dickeya_chrysanthemi	0.05704	0.34636	26.661	13.363	-0.884
s__Shewanella_sp__SNU_WT4	0.05704	0.34636	4.1022	1.4712	-0.365
s__Burkholderia_dolosa	0.05704	0.34636	1518.5	833.62	-2.54
s__Candidatus_Hepatoplasma_crinochetorum	0.05704	0.34636	13.684	4.2582	-0.757
s__Pseudoalteromonas_atlantica	0.05704	0.34636	6.4861	2.7142	-0.46
s__Sulfuritortus_calidifontis	0.05704	0.34636	42.077	22.501	-1.03
s__Yersinia_entomophaga	0.05704	0.34636	9.6148	3.9142	-0.585
s__Halomonas_aestuarii	0.05704	0.34636	15.907	8.5389	-0.671
s__Marinobacter_sp__CP1	0.05704	0.34636	13.418	6.3261	-0.658
s__Coxiella_burnetii	0.05704	0.34636	13.347	8.8694	-0.51
s__Vogesella_sp__LIG4	0.05704	0.34636	21.148	11.951	-0.748
s__Chitinolyticbacter_meiyuanensis	0.05704	0.34636	33.326	17.154	-0.958
s__Nitrosomonas_eutropha	0.05704	0.34636	46.631	27.04	-1.03
s__Methylomonas_sp__LW13	0.05704	0.34636	21.212	11.682	-0.761
s__Olsenella_sp__oral_taxon_807	0.05704	0.34636	652.29	260.12	-2.29
s__Thermanaerovibrio_acidaminovorans	0.05704	0.34636	110.39	54.328	-1.46
s__Rahnella_aquatilis	0.05704	0.34636	20.608	11.172	-0.757
s__Nitrosomonas_europaea	0.05704	0.34636	37.194	19.618	-0.991
s__Shewanella_sp__ANA_3	0.066902	0.34636	9.153	1.854	-0.667
s__Blochmannia_endosymbiont_of_Camponotus_(Colobopsis)_obliquus	0.070768	0.34636	5.1968	0.53649	-0.522
s__Spiroplasma_floricola	0.070768	0.34636	1.2368	4.2708	0.401
s__Pseudothermotoga_lettingae	0.073786	0.34636	2.094	0	-0.311
s__Francisella_halioticida	0.077337	0.34636	2.5206	5.4113	0.388
s__Vibrio_rotiferianus	0.077337	0.34636	1.6538	3.8368	0.32
s__Desulfohalobium_retbaense	0.078983	0.34636	45.167	22.171	-1.1
s__Crenobacter_cavernae	0.078983	0.34636	34.78	15.705	-1.02
s__Bdellovibrio_bacteriovorus	0.078983	0.34636	72.803	43.232	-1.2
s__Klebsiella_oxytoca	0.078983	0.34636	61.759	36.692	-1.13
s__Clostridium_autoethanogenum	0.078983	0.34636	8.5668	4.4888	-0.483
s__Dechloromonas_aromatica	0.078983	0.34636	26.36	13.364	-0.875
s__Desulfosarcina_alkanivorans	0.078983	0.34636	110.96	53.857	-1.47
s__Mycoplasma_bovis	0.078983	0.34636	3.3493	1.2716	-0.309
s__Nitrincola_sp__KXZD1103	0.078983	0.34636	9.5744	3.4653	-0.608
s__Marinobacter_sp__Arc7_DN_1	0.078983	0.34636	23.742	13.015	-0.804
s__Myxococcus_macrosporus	0.078983	0.34636	57.651	31.13	-1.15
s__Acinetobacter_ursingii	0.078983	0.34636	7.2692	4.5941	-0.369
s__Marinobacter_salinus	0.078983	0.34636	15.437	8.2204	-0.664
s__Methylomonas_sp__GJ1	0.078983	0.34636	34.795	14.875	-1.04
s__Luteimonas_sp__JM171	0.078983	0.34636	19.555	13.486	-0.606
s__Legionella_endosymbiont_of_Polyplax_serrata	0.078983	0.34636	10.75	6.3817	-0.503
s__Stigmatella_aurantiaca	0.078983	0.34636	83.162	45.256	-1.3
s__Aeromonas_caviae	0.078983	0.34636	23.894	10.917	-0.874
s__Desulfovibrio_carbinolicus	0.078983	0.34636	67.579	38.102	-1.2
s__Saliniradius_amylolyticus	0.078983	0.34636	14.084	6.6217	-0.675
s__Lysobacter_maris	0.078983	0.34636	21.653	8.6062	-0.876
s__Desulfovibrio_ferrophilus	0.078983	0.34636	69.021	36.282	-1.24
s__Xylella_fastidiosa	0.078983	0.34636	17.572	10.218	-0.67
s__Vibrio_splendidus	0.078983	0.34636	4.968	1.5196	-0.435
s__Pseudodesulfovibrio_aespoeensis	0.078983	0.34636	96.938	60.27	-1.29
s__Desulfovibrio_carbinoliphilus	0.078983	0.34636	140.39	80.302	-1.49
s__Pseudomonas_citronellolis	0.078983	0.34636	84.61	47.767	-1.29
s__Thermanaerovibrio_velox	0.078983	0.34636	36.47	17.793	-1.01
s__Pseudomonas_brassicacearum	0.078983	0.34636	17.087	9.7051	-0.671
s__Xanthomonas_vesicatoria	0.078983	0.34636	33.615	15.203	-1.01
s__Proteus_mirabilis	0.078983	0.34636	27.839	14.913	-0.873
s__Brenneria_goodwinii	0.078983	0.34636	45.42	27.014	-1.01
s__Paraglaciecola_sp__L3A3	0.078983	0.34636	6.3024	3.3128	-0.397
s__Legionella_clemsonensis	0.078983	0.34636	8.3838	1.8366	-0.631
s__Desulfuromonas_soudanensis	0.078983	0.34636	89.483	48.286	-1.33
s__Lachnoclostridium_sp__YL32	0.078983	0.34636	29746	15669	-3.85
s__Xanthomonas_campestris	0.078983	0.34636	53.542	27.373	-1.15
s__Parolsenella_catena	0.078983	0.34636	1351.8	508.87	-2.63
s__Bifidobacterium_animalis	0.078983	0.34636	1413.4	517.56	-2.65
s__Glaesserella_parasuis	0.078983	0.34636	13.841	5.5625	-0.711
s__Escherichia_sp__E4742	0.078983	0.34636	39.25	23.13	-0.957
s__Marinomonas_posidonica	0.078983	0.34636	8.1312	3.6123	-0.513
s__Marinobacter_similis	0.078983	0.34636	28.951	13.285	-0.946
s__Campylobacter_sp__RM16704	0.078983	0.34636	8.7191	4.1686	-0.515
s__Salinispira_pacifica	0.078983	0.34636	46.93	23.112	-1.11
s__Erwinia_pyrifoliae	0.078983	0.34636	10.38	5.1489	-0.558
s__Thioalkalivibrio_sp__K90mix	0.078983	0.34636	31.104	15.483	-0.945
s__Anaeromyxobacter_sp__Fw109_5	0.078983	0.34636	57.451	32.191	-1.13
s__Neisseria_cinerea	0.078983	0.34636	9.18	3.3976	-0.59
s__Treponema_brennaborense	0.078983	0.34636	122.21	75.33	-1.39
s__Pseudodesulfovibrio_profundus	0.078983	0.34636	41.675	24.453	-0.983
s__Kushneria_marisflavi	0.078983	0.34636	38.1	23.709	-0.914
s__Parabacteroides_distasonis	0.078983	0.34636	23611	63775	4.3
s__Aeromonas_rivipollensis	0.078983	0.34636	20.555	11.665	-0.736
s__Rahnella_sp__ERMR1:05	0.078983	0.34636	15.669	8.7884	-0.647
s__Bacteroides_uniformis	0.078983	0.34636	4761.4	12828	3.61
s__Geobacter_anodireducens	0.078983	0.34636	56.276	29.137	-1.16
s__Olsenella_umbonata	0.078983	0.34636	1247.9	471.66	-2.59
s__Bacteroides_caecimuris	0.078983	0.34636	9674.9	15124	3.44
s__Pseudomonas_parafulva	0.078983	0.34636	10.775	6.2401	-0.514
s__Pseudomonas_viridiflava	0.078983	0.34636	24.903	15.427	-0.759
s__Dickeya_solani	0.078983	0.34636	17.319	9.7714	-0.679
s__Azoarcus_sp__CIB	0.078983	0.34636	25.435	11.159	-0.911
s__Turneriella_parva	0.078983	0.34636	38.61	20.473	-1
s__Alcanivorax_sp__N3_2A	0.078983	0.34636	41.681	39.129	-0.357
s__Corallococcus_coralloides	0.078983	0.34636	137.84	79.704	-1.48
s__Proteus_hauseri	0.078983	0.34636	21.733	14.008	-0.687
s__Pseudomonas_oryzae	0.078983	0.34636	22.721	10.799	-0.843
s__Moritella_marina	0.078983	0.34636	12.318	7.1615	-0.554
s__Stenotrophomonas_sp__LM091	0.078983	0.34636	23.461	9.882	-0.892
s__Faecalibacterium_prausnitzii	0.078983	0.34636	8892.9	5117.8	-3.28
s__Acholeplasma_axanthum	0.078983	0.34636	58.452	25.445	-1.24
s__Shewanella_sp__TH2012	0.078983	0.34636	12.052	5.9287	-0.609
s__Solimonas_sp__K1W22B_7	0.078983	0.34636	54.354	31.455	-1.1
s__Iodobacter_sp__H11R3	0.078983	0.34636	15.369	7.4933	-0.694
s__Microbulbifer_aggregans	0.078983	0.34636	21.541	12.077	-0.758
s__Serratia_rubidaea	0.078983	0.34636	19.351	7.9481	-0.826
s__Olsenella_uli	0.078983	0.34636	1388.1	542.12	-2.63
s__Thauera_chlorobenzoica	0.078983	0.34636	21.686	11.622	-0.78
s__Zobellella_denitrificans	0.078983	0.34636	61.62	35.572	-1.15
s__Aeromonas_sp__CA23	0.078983	0.34636	16.838	7.0498	-0.77
s__Pseudomonas_pohangensis	0.078983	0.34636	10.72	6.1405	-0.517
s__Nitrosomonas_sp__AL212	0.078983	0.34636	9.2911	2.6724	-0.634
s__Anaeromyxobacter_dehalogenans	0.078983	0.34636	59.094	36.863	-1.08
s__Alkalilimnicola_ehrlichii	0.078983	0.34636	44.345	24.776	-1.03
s__Pseudomonas_umsongensis	0.078983	0.34636	16.363	8.7044	-0.684
s__Campylobacter_lanienae	0.08003	0.34989	0.52046	1.7789	0.212
s__Arcobacter_ellisii	0.091845	0.35387	6.8574	2.5397	-0.5
s__Acinetobacter_sp__NCu2D_2	0.097644	0.35387	2.3143	0.42173	-0.289
s__Acinetobacter_sp__C16S1	0.097644	0.35387	0.56966	1.4937	0.165
s__Vibrio_jasicida	0.097644	0.35387	1.7993	0.61138	-0.202
s__Mycoplasma_parvum	0.10541	0.35387	1.6338	3.7238	0.311
s__Candidatus_Moranella_endobia	0.10686	0.35387	1.5559	3.7095	0.317
s__Mycoplasma_sp__NEAQ87857	0.10686	0.35387	1.6359	2.7433	0.191
s__Spiroplasma_culicicola	0.10686	0.35387	3.4585	6.0205	0.358
s__Acinetobacter_radioresistens	0.10735	0.35387	10.607	4.4553	-0.61
s__Acinetobacter_indicus	0.10735	0.35387	14.204	7.495	-0.639
s__Nissabacter_sp__SGAir0207	0.10735	0.35387	48.4	28.842	-1.03
s__Pelobacter_propionicus	0.10735	0.35387	59.257	28.465	-1.21
s__Acetomicrobium_mobile	0.10735	0.35387	18.538	10.1	-0.718
s__Pseudomonas_oryzihabitans	0.10735	0.35387	61.549	32.922	-1.19
s__Olsenella_sp__GAM18	0.10735	0.35387	2665.6	1021.7	-2.92
s__Parabacteroides_sp__CT06	0.10735	0.35387	983.58	2251.3	2.8
s__Serratia_fonticola	0.10735	0.35387	44.934	26.932	-1
s__Acinetobacter_tandoii	0.10735	0.35387	5.0625	2.2807	-0.379
s__Bifidobacterium_pseudolongum	0.10735	0.35387	128250	51552	-4.58
s__Aeromonas_salmonicida	0.10735	0.35387	41.675	26.411	-0.936
s__Mycoplasma_yeatsii	0.10735	0.35387	5.9562	9.3673	0.432
s__Pseudomonas_lurida	0.10735	0.35387	40.554	23.807	-0.972
s__Lactobacillus_reuteri	0.10735	0.35387	104650	27816	-4.58
s__Pseudomonas_xinjiangensis	0.10735	0.35387	9.8153	5.8078	-0.478
s__Candidatus_Thiodictyon_syntrophicum	0.10735	0.35387	57.12	34.138	-1.1
s__Xanthomonas_citri	0.10735	0.35387	4446.9	2638.6	-2.96
s__Anaerostipes_rhamnosivorans	0.10735	0.35387	1294.7	833.05	-2.37
s__Serratia_proteamaculans	0.10735	0.35387	10.425	6.063	-0.503
s__Acinetobacter_schindleri	0.10735	0.35387	7.7894	2.8159	-0.542
s__Lawsonia_intracellularis	0.10735	0.35387	65.863	30.794	-1.27
s__Candidatus_Nitrosoglobus_terrae	0.10735	0.35387	8.9759	5.2282	-0.458
s__Bifidobacterium_choerinum	0.10735	0.35387	1117.8	380.11	-2.57
s__Pseudomonas_mandelii	0.10735	0.35387	26.087	12.723	-0.885
s__Bacteroides_sp__A1C1	0.10735	0.35387	1832.7	3496.2	2.92
s__Coraliomargarita_akajimensis	0.10735	0.35387	23.817	9.0772	-0.923
s__Oblitimonas_alkaliphila	0.10735	0.35387	9.4394	4.5918	-0.535
s__Pseudomonas_trivialis	0.10735	0.35387	25.049	13.85	-0.82
s__Desulfovibrio_alaskensis	0.10735	0.35387	191.18	109.45	-1.62
s__Escherichia_coli	0.10735	0.35387	361.97	251.92	-1.75
s__Enterobacter_cloacae	0.10735	0.35387	83.843	49.611	-1.26
s__Pseudomonas_sp__LG1E9	0.10735	0.35387	13.477	8.1792	-0.562
s__Edwardsiella_hoshinae	0.10735	0.35387	10.764	5.4986	-0.56
s__Caldimicrobium_thiodismutans	0.10735	0.35387	12.214	9.4016	-0.381
s__Erwinia_sp__J780	0.10735	0.35387	32.724	20.151	-0.863
s__Wenzhouxiangella_marina	0.10735	0.35387	29.865	20.519	-0.754
s__Chromobacterium_sp__ATCC_53434	0.10735	0.35387	33.369	23.202	-0.784
s__Lysobacter_sp__TY2_98	0.10735	0.35387	24.512	11.003	-0.89
s__Libanicoccus_massiliensis	0.10735	0.35387	1512.8	600.07	-2.66
s__Azospira_sp__I09	0.10735	0.35387	37.68	21.604	-0.956
s__Pseudomonas_veronii	0.10735	0.35387	12.236	5.1371	-0.658
s__Thiocystis_violascens	0.10735	0.35387	59.623	31.166	-1.18
s__Pseudomonas_sp__SNU_WT1	0.10735	0.35387	10.968	6.8978	-0.482
s__Pseudomonas_stutzeri	0.10735	0.35387	210.81	125.1	-1.64
s__Halomonas_sp__JS92_SW72	0.10735	0.35387	43.309	29.818	-0.889
s__Idiomarina_loihiensis	0.10735	0.35387	5.4306	2.2779	-0.411
s__Legionella_cherrii	0.10735	0.35387	1.7993	2.9329	0.195
s__Geoalkalibacter_subterraneus	0.10735	0.35387	51.953	31.864	-1.04
s__Shewanella_piezotolerans	0.10735	0.35387	15.453	7.8673	-0.681
s__Helicobacter_pylori	0.10735	0.35387	73.458	41.042	-1.24
s__Methylotenera_mobilis	0.10735	0.35387	32.894	11.63	-1.07
s__Desulfovibrio_piger	0.10735	0.35387	609.88	370.67	-2.08
s__Pseudomonas_sabulinigri	0.10735	0.35387	18.344	9.003	-0.754
s__Arenimonas_daejeonensis	0.10735	0.35387	27.388	15.68	-0.836
s__Desulfobulbus_oralis	0.10735	0.35387	104.43	68.454	-1.28
s__Pseudoxanthomonas_suwonensis	0.10735	0.35387	55.275	29.779	-1.14
s__Campylobacter_helveticus	0.10735	0.35387	22.298	12.92	-0.755
s__Caproiciproducens_sp__NJN_50	0.10735	0.35387	806.55	491.84	-2.2
s__Alcanivorax_pacificus	0.10735	0.35387	35.519	17.619	-0.998
s__Shewanella_sp__Pdp11	0.10735	0.35387	4.5495	9.4518	0.538
s__Desulfosarcina_widdelii	0.10735	0.35387	99.203	55.037	-1.36
s__Pseudomonas_sp__LG1D9	0.10735	0.35387	10.548	5.3037	-0.559
s__Desulfobacter_hydrogenophilus	0.10735	0.35387	49.672	29.802	-1.04
s__Alcanivorax_dieselolei	0.10735	0.35387	24.62	15.745	-0.735
s__Barnesiella_viscericola	0.10735	0.35387	426.24	506.8	1.62
s__Leclercia_adecarboxylata	0.10735	0.35387	19.342	12.796	-0.631
s__Arcobacter_molluscorum	0.10735	0.35387	19.814	12.722	-0.658
s__Microbulbifer_thermotolerans	0.10735	0.35387	30.941	16.575	-0.913
s__Campylobacter_showae	0.10735	0.35387	18.12	9.4218	-0.728
s__Salinimonas_lutimaris	0.10735	0.35387	12.806	7.0753	-0.587
s__Yersinia_enterocolitica	0.10735	0.35387	10.067	5.2369	-0.533
s__Desulfovibrio_desulfuricans	0.10735	0.35387	488.14	289.84	-2
s__Pseudomonas_xanthomarina	0.10735	0.35387	16.326	8.4462	-0.694
s__Aminomonas_paucivorans	0.10735	0.35387	155.73	92.605	-1.51
s__Treponema_azotonutricium	0.10735	0.35387	107.8	68.006	-1.32
s__Enterobacter_lignolyticus	0.10735	0.35387	36.482	17.492	-1.02
s__Pseudomonas_rhizosphaerae	0.10735	0.35387	17.437	9.2037	-0.709
s__Shewanella_oneidensis	0.10735	0.35387	9.9054	5.2478	-0.522
s__Thiomicrorhabdus_indica	0.10735	0.35387	5.5184	8.1879	0.368
s__Yersinia_ruckeri	0.10735	0.35387	14.983	8.8302	-0.61
s__Pseudomonas_sp__StFLB209	0.10735	0.35387	26.066	14.255	-0.839
s__Roseburia_intestinalis	0.10735	0.35387	4475.3	2810.2	-2.92
s__Desulfococcus_multivorans	0.10735	0.35387	71.153	43.974	-1.16
s__Stenotrophomonas_rhizophila	0.10735	0.35387	33.454	17.775	-0.946
s__Klebsiella_huaxiensis	0.10735	0.35387	29.257	15.933	-0.884
s__Aquicella_siphonis	0.10735	0.35387	14.978	8.3342	-0.636
s__Vibrio_cholerae	0.10735	0.35387	21.597	13.748	-0.692
s__Thiomicrospira_sp__S5	0.10735	0.35387	18.518	25.758	0.665
s__Campylobacter_iguaniorum	0.10735	0.35387	17.139	9.5766	-0.68
s__Chromobacterium_sp__IIBBL_274_1	0.10735	0.35387	8.8586	2.0682	-0.643
s__Kangiella_koreensis	0.10735	0.35387	7.9312	3.241	-0.524
s__Methylomicrobium_album	0.10735	0.35387	83.394	48.492	-1.27
s__Neisseria_chenwenguii	0.10735	0.35387	39.622	24.47	-0.933
s__Clostridium_bolteae	0.10735	0.35387	3275.3	1956.5	-2.82
s__Bradymonas_sediminis	0.10735	0.35387	40.773	19.199	-1.07
s__Desulfarculus_baarsii	0.10735	0.35387	130.65	86.218	-1.37
s__Lactobacillus_johnsonii	0.10735	0.35387	365530	110690	-5.11
s__Xanthomonas_hyacinthi	0.10735	0.35387	12.273	7.6386	-0.521
s__Legionella_lansingensis	0.12377	0.38107	3.2506	1.5496	-0.267
s__Yersinia_intermedia	0.13212	0.38107	2.2713	0.68089	-0.254
s__Borreliella_burgdorferi	0.13212	0.38107	4.4461	0.71836	-0.457
s__Mycoplasma_pullorum	0.13771	0.38107	1.0557	2.4971	0.236
s__Shewanella_maritima	0.14103	0.38107	7.9277	1.2036	-0.64
s__Anaeromyxobacter_sp__K	0.14323	0.38107	29.266	19.487	-0.77
s__Halomonas_sp__KO116	0.14323	0.38107	20.877	10.018	-0.808
s__Enterobacter_sp__E76	0.14323	0.38107	19.254	12.284	-0.652
s__Akkermansia_glycaniphila	0.14323	0.38107	78.209	46.967	-1.22
s__Clostridium_saccharobutylicum	0.14323	0.38107	126.68	93.092	-1.25
s__Cardiobacterium_hominis	0.14323	0.38107	51.367	33.048	-1.01
s__Aeromonas_sp__CU5	0.14323	0.38107	10.242	4.8844	-0.566
s__Ectothiorhodospira_sp__BSL_9	0.14323	0.38107	36.48	19.67	-0.973
s__Candidatus_Methylopumilus_universalis	0.14323	0.38107	5.7057	2.3818	-0.425
s__Hippea_maritima	0.14323	0.38107	6.5434	4.8202	-0.27
s__Marinomonas_primoryensis	0.14323	0.38107	8.8112	5.0193	-0.462
s__Marinobacterium_aestuarii	0.14323	0.38107	53.049	37.768	-0.937
s__Akkermansia_muciniphila	0.14323	0.38107	127900	266180	4.84
s__Enterococcus_faecalis	0.14323	0.38107	6305.2	3356.2	-3.17
s__Flavonifractor_plautii	0.14323	0.38107	21684	13281	-3.62
s__Clostridium_aceticum	0.14323	0.38107	93.863	59.526	-1.26
s__Campylobacter_sp__RM6137	0.14323	0.38107	2.2639	4.0754	0.28
s__Clostridium_sp__SY8519	0.14323	0.38107	1647.5	1019	-2.5
s__Anaerotignum_propionicum	0.14323	0.38107	741.96	494.47	-2.1
s__Bacteroides_helcogenes	0.14323	0.38107	274.62	334.66	1.49
s__Francisella_sp__FSC1006	0.14323	0.38107	6.0123	3.3372	-0.369
s__Aggregatibacter_segnis	0.14323	0.38107	6.7717	4.1764	-0.361
s__Erwinia_persicina	0.14323	0.38107	21.805	12.347	-0.758
s__Buttiauxella_sp__3AFRM03	0.14323	0.38107	26.473	14.649	-0.84
s__Acinetobacter_nosocomialis	0.14323	0.38107	13.75	10.34	-0.432
s__Histophilus_somni	0.14323	0.38107	21.965	14.661	-0.668
s__Helicobacter_himalayensis	0.14323	0.38107	35.881	25.243	-0.801
s__Borrelia_miyamotoi	0.14323	0.38107	23.393	15.912	-0.676
s__Grimontia_hollisae	0.14323	0.38107	25.304	19.56	-0.588
s__Lactobacillus_gasseri	0.14323	0.38107	2574.3	861.96	-2.93
s__Desulfococcus_oleovorans	0.14323	0.38107	92.629	55.175	-1.3
s__Marinobacter_fonticola	0.14323	0.38107	20.06	11.716	-0.714
s__Colwellia_beringensis	0.14323	0.38107	7.1123	4.174	-0.393
s__Aeromonas_sp__ASNIH2	0.14323	0.38107	9.7397	3.1859	-0.631
s__Bacteriovorax_stolpii	0.14323	0.38107	31.974	15.503	-0.965
s__Acinetobacter_haemolyticus	0.14323	0.38107	137.25	90.037	-1.39
s__Chromobacterium_sp__257_1	0.14323	0.38107	33.783	20.392	-0.886
s__Christensenella_sp__Marseille_P3954	0.14323	0.38107	1344.2	827.95	-2.41
s__Campylobacter_hyointestinalis	0.14323	0.38107	48.253	22.93	-1.14
s__Halomonas_sp__Y2R2	0.14323	0.38107	24.236	15.28	-0.739
s__Lysobacter_capsici	0.14323	0.38107	17.197	10.914	-0.617
s__Denitratisoma_sp__DHT3	0.14323	0.38107	36.719	26.628	-0.781
s__Bacteroides_heparinolyticus	0.14323	0.38107	356.48	567.28	2.03
s__Campylobacter_subantarcticus	0.14323	0.38107	19.819	10.198	-0.764
s__Halomonas_sp__THAF5a	0.14323	0.38107	38.233	25.241	-0.875
s__Azoarcus_sp__SY39	0.14323	0.38107	16.611	10.456	-0.61
s__Dysosmobacter_welbionis	0.14323	0.38107	3463.5	2042.9	-2.85
s__Halomonas_sp__AM6	0.14323	0.38107	6.4357	3.5645	-0.387
s__Acinetobacter_sp__ACNIH2	0.14323	0.38107	12.277	2.2679	-0.778
s__Cronobacter_sakazakii	0.14323	0.38107	49.498	27.047	-1.09
s__Desulfurivibrio_alkaliphilus	0.14323	0.38107	81.179	51.174	-1.2
s__Desulfovibrio_magneticus	0.14323	0.38107	109.53	71.473	-1.3
s__Aeromonas_schubertii	0.14323	0.38107	47.093	29.65	-0.988
s__Desulfomicrobium_baculatum	0.14323	0.38107	109.68	65.59	-1.36
s__Acinetobacter_wuhouensis	0.14323	0.38107	6.6479	2.2302	-0.506
s__Luteimonas_sp__S_1072	0.14323	0.38107	11.013	5.421	-0.579
s__Halomonas_beimenensis	0.14323	0.38107	38.24	20.332	-0.998
s__Halomonas_hydrothermalis	0.14323	0.38107	40.017	26.103	-0.901
s__Lacunisphaera_limnophila	0.14323	0.38107	51.223	29.755	-1.07
s__Marinobacter_sp__LQ44	0.14323	0.38107	10.596	5.479	-0.551

## Sheet: Fig 2e
Relative abundances of top 15 variable gut microbiota species in feces of CRC mouse model
Species	Apcf/w								Cdx2 Apcf/w
Bacteroides vulgatus	0.037079	0.067606	0.043246	0.088622	0.032652	0.161414	0.081989	0.097268	0.335829	0.193751	0.274916	0.297603	0.093214
Parabacteroides distasonis	0.00212	0.005716	0.008287	0.018267	0.0137	0.015403	0.028572	0.009554	0.088168	0.014458	0.034863	0.049108	0.009834
Bacteroides dorei	0.002092	0.003637	0.002201	0.00484	0.00181	0.008493	0.004899	0.005028	0.016928	0.010167	0.014378	0.015663	0.004977
Bacteroides uniformis	0.002432	0.002413	0.001538	0.002003	0.002242	0.002889	0.00456	0.002361	0.014193	0.006884	0.009832	0.007106	0.001273
Bacteroides fragilis	0.001498	0.002591	0.00142	0.002673	0.002115	0.004467	0.005344	0.003186	0.00883	0.005722	0.00803	0.010245	0.004171
Bacteroides caecimuris	0.00297	0.002451	0.002536	0.00351	0.004369	0.007396	0.014271	0.00406	0.006506	0.005164	0.006068	0.022695	0.005421
Bacteroides cellulosilyticus	0.000302	0.00051	0.000333	0.000727	0.00034	0.001287	0.000899	0.000711	0.002234	0.001435	0.002036	0.002289	0.000803
Faecalitalea cylindroides	0.001623	0.002816	0.003571	0.003378	0.00187	0.000384	0.000937	0.000833	0.000527	0.0009	0.001008	0.000912	0.000633
Adlercreutzia equolifaciens	0.001566	0.004811	0.004014	0.003373	0.00125	0.002566	0.004061	0.001751	0.000668	0.001664	0.001511	0.001059	0.00346
Lactococcus lactis	0.000967	0.002427	0.002915	0.003489	0.00124	0.002926	0.004895	0.002853	0.000525	0.001349	0.000617	0.00031	0.001889
Faecalibacterium prausnitzii	0.002423	0.006346	0.003719	0.004013	0.001968	0.006771	0.009882	0.002946	0.001227	0.00281	0.002667	0.001771	0.006301
Oscillibacter valericigenes	0.002221	0.005682	0.00347	0.003747	0.002203	0.005877	0.009848	0.00309	0.001006	0.002525	0.002127	0.001455	0.005464
Enterococcus hirae	0.000916	0.010796	0.004302	0.001264	0.000271	7.87e-05	0.011471	0.00739	0.000275	0.001978	4.13e-05	1.52e-05	4.43e-05
Lachnoclostridium YL32	0.00676	0.019925	0.010821	0.016839	0.009601	0.020817	0.031814	0.010883	0.003371	0.009045	0.006388	0.005051	0.021158
Faecalibaculum rodentium	0.087665	0.045372	0.008805	0.065538	0.014116	0.001514	0.003268	0.044037	0.001219	0.002121	0.001865	0.003186	0.033165

## Sheet: Fig 2f
Bsh hits in top 15 variable gut microbiota species in feces of CRC mouse model
Species	Apcf/w								Cdx2 Apcf/w
Bacteroides vulgatus	14.8439	8.56684	7.04918	10.4717	16.0452	10.1841	14.4538	18.4235	38.5484	15.6778	25.2885	35.944	11.0321
Parabacteroides distasonis	7.77538	7.59962	3.65513	9.30815	12.0339	8.36554	13.9376	13.1596	31.4417	11.1984	19.4932	32.9911	8.7782
Bacteroides dorei	0	0	0	0	0	0	0	0	0	0	0	0	0
Bacteroides uniformis	11.4106	7.87597	6.13539	10.7625	15.0728	9.82042	16.5186	17.0198	36.2872	13.8114	23.4446	37.675	11.3879
Bacteroides fragilis BOB25	6.15972	5.80334	3.91621	8.72639	10.2106	6.54695	12.0018	11.9314	27.9961	8.33662	18.0444	27.2889	8.54095
Bacteroides fragilis NCTC9343	5.85678	5.80334	3.91621	8.29007	9.48128	5.27393	10.7113	11.2296	25.8425	7.96333	16.2005	25.7616	7.59196
Bacteroides caecimuris	9.593	8.70501	4.43837	10.6171	13.371	11.639	17.1638	18.4235	38.1177	14.8068	25.8154	39.5079	12.2183
Bacteroides cellulosilyticus	0	0	0	0	0	0	0	0	0	0	0	0	0
Faecalitalea cylindroides	0	0	0	0	0	0	0	0	0	0	0	0	0
Adlercreutzia equolifaciens	0	0	0	0	0	0	0	0	0	0	0	0	0
Lactococcus lactis	0	0	0	0	0	0	0	0	0	0	0	0	0
Faecalibacterium prausnitzii	0	0	0	0	0	0	0	0	0	0	0	0	0
Oscillibacter valericigenes	0	0	0	0	0	0	0	0	0	0	0	0	0
Enterococcus hirae	11.0067	10.6395	9.79052	15.5621	17.747	11.2753	11.2275	10.0013	2.90728	8.21219	8.16608	6.41494	9.60857
Lachnoclostridium YL32	0	0	0	0	0	0	0	0	0	0	0	0	0
Faecalibaculum rodentium	0	0	0	0	0	0	0	0	0	0	0	0	0

## Sheet: Fig 2g
Unconjugated bile aicds levels in colon contents of CRC mouse model (nmol/g)
	Apcf/w								Cdx2 Apcf/w
CA	104.6	238	25	73.2	188.8	92.4	244	394	143	12.58	270	38.8	824
αMCA	562	656	436	434	636	858	718	846	798	1268	1214	616	1288
βMCA	960	906	1208	1158	1256	1280	960	1460	1916	940	1818	1694	1852
ωMCA	694	1240	704	558	514	1710	3300	872	896	416	1372	1808	2520
UDCA	66.4	70	19.64	33	106.4	70.8	27.8	65	40.6	8.1	52.6	15.28	94.2
HDCA	58.8	95.6	40.6	29.4	22.6	117.2	37.4	70.8	176	46.8	147.8	158.8	115.6
CDCA	27.4	67.2	12.02	14.22	54.6	21.2	7.96	45.6	22.2	3.4	44.4	4.48	65.2
DCA	1060	974	516	876	1172	500	444	508	1448	1130	1230	1622	750
