# Supplementary material for: Bile salt hydrolase in non-enterotoxigenic Bacteroides potentiates colorectal cancer
Source: Nat Commun. 2023 Feb 10;14:755. doi: 10.1038/s41467-023-36089-9 (PMC9918522; doi:10.1038/s41467-023-36089-9)
Supplement: Supplementary file 7 — Source Data [file 41467_2023_36089_MOESM7_ESM.zip › 6. Source data file /Supplementary Fig. 1.xlsx]

## Sheet: Supplementary Fig 1a
Alpha-diversity Index: ACE
	SamleType	samples	variable	value	se
1	A	A1	ACE	12.1889	1.60408
2	A	A2	ACE	11.7173	1.17867
3	A	A3	ACE	22.0962	2.35828
4	A	A4	ACE	13.4	1.7302
5	A	A5	ACE	13.7939	1.65565
6	A	A6	ACE	18.4762	2.10354
7	A	A7	ACE	13.7955	1.47387
8	A	A8	ACE	15.963	1.88049
9	A	A9	ACE	23.3529	2.15428
10	A	A10	ACE	15.8721	1.76764
11	A	A11	ACE	17.6706	1.76886
12	A	A12	ACE	17.2102	2.33443
13	A	A13	ACE	21.5714	2.1818
14	A	A14	ACE	16.8525	1.57018
15	B	B1	ACE	50.5768	3.57688
16	B	B2	ACE	39.3552	2.97576
17	B	B3	ACE	12.4286	1.51944
18	B	B4	ACE	18.4671	1.66109
19	B	B5	ACE	42.8926	3.05789
20	B	B6	ACE	24.5051	1.89113
21	B	B7	ACE	23.2171	2.42703
22	B	B8	ACE	31.0939	3.56018
23	B	B9	ACE	23.6343	2.55302
24	B	B10	ACE	22.5219	2.02183
25	B	B11	ACE	28.1191	2.45882
26	C	C1	ACE	19.6373	2.48616
27	C	C2	ACE	12.2249	1.74598
28	C	C3	ACE	13.2852	1.94825
29	C	C4	ACE	14.9697	1.98613
30	C	C5	ACE	15.9244	2.0163
31	C	C6	ACE	16.9174	1.56925
32	C	C7	ACE	29.8247	3.70999
33	C	C8	ACE	18.0882	1.94691
34	C	C9	ACE	26.1073	2.47552
35	C	C10	ACE	17.6248	1.88203
36	C	C11	ACE	13.1111	1.7931
37	D	D1	ACE	25.3059	2.3893
38	D	D2	ACE	20.1226	2.29066
39	D	D3	ACE	21.937	2.27425
40	D	D4	ACE	30.3348	2.9755
41	D	D5	ACE	21.8278	1.87402
42	D	D6	ACE	10.4	1.61922
43	D	D7	ACE	19.9592	2.18281
44	D	D8	ACE	21.9762	2.3252
45	D	D9	ACE	27.9407	2.44346

## Sheet: Supplementary Fig 1b
Alpha-diversity Index: Chao1
	SamleType	samples	variable	value	se
1	A	A1	Chao1	11.5	2.56015
2	A	A2	Chao1	12	2.27303
3	A	A3	Chao1	20	5.5106
4	A	A4	Chao1	11	4.46196
5	A	A5	Chao1	15	4.51664
6	A	A6	Chao1	16.75	1.25303
7	A	A7	Chao1	13.5	1.2829
8	A	A8	Chao1	15	4.1332
9	A	A9	Chao1	21	3.41049
10	A	A10	Chao1	15	1.80534
11	A	A11	Chao1	15.5	1.02391
12	A	A12	Chao1	13.6	1.18094
13	A	A13	Chao1	13	5.95657
14	A	A14	Chao1	16.5	2.5717
15	B	B1	Chao1	53.3333	22.7024
16	B	B2	Chao1	54	26.3621
17	B	B3	Chao1	12	1.80213
18	B	B4	Chao1	19	4.1438
19	B	B5	Chao1	71	34.874
20	B	B6	Chao1	24.75	4.19707
21	B	B7	Chao1	21.5	2.89321
22	B	B8	Chao1	23.6	5.33492
23	B	B9	Chao1	19.75	4.1936
24	B	B10	Chao1	21	2.57904
25	B	B11	Chao1	25.6667	4.48443
26	C	C1	Chao1	15.3333	4.0995
27	C	C2	Chao1	10	1.79892
28	C	C3	Chao1	9.75	1.41241
29	C	C4	Chao1	9	4.41588
30	C	C5	Chao1	15	4.1332
31	C	C6	Chao1	16.1429	0.485326
32	C	C7	Chao1	22.25	5.35605
33	C	C8	Chao1	15.5	3.1463
34	C	C9	Chao1	23.5	10.484
35	C	C10	Chao1	20	5.98827
36	C	C11	Chao1	13	4.49359
37	D	D1	Chao1	23.25	5.35691
38	D	D2	Chao1	18.3333	4.10442
39	D	D3	Chao1	19.75	4.1936
40	D	D4	Chao1	23.6667	4.48366
41	D	D5	Chao1	19.8571	1.39238
42	D	D6	Chao1	9.16667	0.539815
43	D	D7	Chao1	18.3333	4.10442
44	D	D8	Chao1	18.6667	2.1998
45	D	D9	Chao1	28	6.63645

## Sheet: Supplementary Fig 1c
Alpha-diversity Index: Shannon
	SamleType	samples	variable	value	se
1	A	A1	Shannon	1.42617
2	A	A2	Shannon	1.85582
3	A	A3	Shannon	2.10395
4	A	A4	Shannon	1.46986
5	A	A5	Shannon	2.18223
6	A	A6	Shannon	2.15181
7	A	A7	Shannon	2.08819
8	A	A8	Shannon	2.00601
9	A	A9	Shannon	2.51085
10	A	A10	Shannon	2.29532
11	A	A11	Shannon	2.26889
12	A	A12	Shannon	2.10627
13	A	A13	Shannon	0.646922
14	A	A14	Shannon	2.40878
15	B	B1	Shannon	2.60715
16	B	B2	Shannon	2.39492
17	B	B3	Shannon	1.21011
18	B	B4	Shannon	2.39096
19	B	B5	Shannon	1.76054
20	B	B6	Shannon	2.76197
21	B	B7	Shannon	2.42617
22	B	B8	Shannon	2.17456
23	B	B9	Shannon	2.26516
24	B	B10	Shannon	2.65538
25	B	B11	Shannon	2.45258
26	C	C1	Shannon	1.5089
27	C	C2	Shannon	1.34969
28	C	C3	Shannon	1.23365
29	C	C4	Shannon	1.08143
30	C	C5	Shannon	1.92701
31	C	C6	Shannon	2.23824
32	C	C7	Shannon	2.23068
33	C	C8	Shannon	1.63379
34	C	C9	Shannon	1.69763
35	C	C10	Shannon	1.97569
36	C	C11	Shannon	1.79997
37	D	D1	Shannon	2.50406
38	D	D2	Shannon	2.09714
39	D	D3	Shannon	2.13332
40	D	D4	Shannon	2.36477
41	D	D5	Shannon	2.62423
42	D	D6	Shannon	1.18591
43	D	D7	Shannon	2.16852
44	D	D8	Shannon	2.42547
45	D	D9	Shannon	2.67722

## Sheet: Supplementary Fig 1d
Beta-diversity Index: PCA score
	Axis.1	Axis.2	Axis.3	Axis.4	Axis.5	Axis.6	Axis.7	Axis.8	Axis.9	Axis.10	Axis.11	Axis.12	Axis.13	Axis.14	Axis.15	Axis.16	Axis.17	Axis.18	Axis.19	Axis.20	Axis.21	Axis.22	Axis.23	Axis.24	Axis.25	Axis.26	Axis.27	Axis.28	Axis.29	Axis.30	Axis.31	Axis.32	Axis.33
A1	-0.0048076	0.13424	0.28738	0.14087	0.19953	0.081263	0.0093177	-0.11879	-0.0016149	-0.013066	-0.026192	-0.003224	-0.089269	0.018761	0.0028638	-0.10038	0.06494	0.041559	-0.01706	0.021307	0.10124	-0.015955	-0.03477	-0.037502	-0.027377	-0.00498	-0.019914	0.029736	-0.013238	-0.018752	0.0095209	0.01251	-0.011675
A2	0.4009	-0.068849	0.023993	-0.096816	0.035629	-0.15539	-0.038298	0.15533	0.0036838	0.13362	-0.053945	0.11786	0.075872	-0.072181	0.076845	-0.050211	-0.072642	0.028225	-0.054001	-0.022709	0.025692	-0.012016	-0.084112	0.017138	0.0056223	0.02637	0.045331	0.0050375	-0.0069581	-0.0071804	-0.036808	-0.0025793	0.0050051
A3	0.33439	-0.11938	0.047017	-0.038773	-0.01204	-0.0071313	-0.14662	0.12326	0.018575	0.019743	-0.096335	-0.11476	0.035793	0.073952	-0.03235	-0.064055	0.062274	-0.016441	0.03864	0.08498	-0.0028641	0.031737	-0.0046149	-0.008155	-0.036206	-0.012264	-0.037976	0.030627	0.0089838	0.014288	0.016526	-0.007318	-0.0032427
A4	0.2448	0.43909	-0.35724	-0.030476	-0.14585	0.014023	0.040239	0.02575	-0.014067	0.0078149	0.066038	-0.099818	-0.13958	-0.045655	0.033213	0.018055	-0.021023	-0.13775	-0.029803	-0.043391	-0.00055944	-0.0015124	0.0099723	0.008688	0.0021415	-0.0067084	-0.01093	0.030456	-0.016368	-0.0037504	-0.0068906	0.010155	0.00022744
A5	0.27553	-0.10766	0.024495	0.0094313	0.020479	0.24673	0.033704	-0.030041	0.061515	0.013453	0.068105	-0.093303	0.063586	0.063626	0.076873	-0.048364	-0.11798	-0.015449	-0.006898	0.073897	-0.0076585	-0.028593	-0.014788	0.0027429	-0.089906	0.038642	-0.029295	-0.059578	-0.042992	0.032881	-0.025582	0.004859	-0.0075563
A6	-0.043156	-0.19233	-0.12669	0.041203	0.15103	0.033423	0.020749	-0.17824	0.05916	-0.0093441	-0.10367	-0.047605	-0.031975	-0.091476	0.14973	-0.026233	-0.012369	0.022972	-0.14673	-0.050745	-0.04505	-0.0084369	0.041466	-0.065431	-0.0068229	0.028024	0.021968	0.048713	-0.01952	0.023888	0.020673	-0.022902	-0.0024292
A7	0.37734	-0.064221	0.037353	-0.20506	-0.0043631	-0.18964	0.12914	0.09312	-0.10905	0.01841	-0.018337	0.08828	0.11393	0.0049679	0.069854	-0.13108	-0.0049518	-0.0065888	-0.014782	-0.01935	-0.023838	0.029217	0.041365	-0.065163	0.0013708	-0.024936	-0.034443	-0.0054836	0.017431	-0.015008	0.014666	0.010854	0.013027
A8	0.24735	0.0087087	-0.24706	0.15068	-0.040438	-0.039999	-0.022663	0.045526	0.00028331	-0.018499	-0.0021577	0.10125	0.049762	0.063477	-0.051965	0.0283	0.019506	0.10589	0.0096186	-0.0060208	0.035682	0.030775	0.039839	-0.030572	-0.0028456	-0.018133	0.0050064	-0.0044226	-0.029559	-0.027908	-0.0041802	0.030437	-0.016656
A9	0.11198	0.012778	0.17258	-0.011595	0.11249	0.028582	0.062142	0.010195	0.089189	0.083516	0.072942	-0.046153	0.10136	-0.27604	-0.26335	0.05161	-0.13202	0.01052	0.04912	-0.0048742	0.011706	0.0074964	0.054323	-0.027568	-0.0032617	-0.014526	-0.0080974	0.030101	-0.006736	0.019126	0.0061158	0.0036019	-0.0041005
A10	0.30072	-0.069653	0.043093	-0.070341	0.016711	0.28195	-0.0052441	0.03294	0.057522	0.0097373	0.071309	-0.051734	0.054791	0.090928	0.037467	0.016306	-0.080428	-0.024297	-0.027577	0.034971	0.063749	0.027661	-0.043224	-0.0016868	0.10741	-0.076228	0.039806	0.00069283	0.03099	-0.0099868	0.0033852	-0.019317	-0.0069598
A11	0.26607	-0.22782	0.081963	0.063993	0.041704	0.077688	-0.0087731	-0.067119	0.082915	0.00025496	0.016639	-0.03727	-0.030877	-0.009403	0.050453	-0.0050268	0.016885	-0.044591	0.056374	-0.11684	0.039336	-0.02812	0.040145	0.015075	-0.012823	-0.012953	0.076779	-0.03316	0.023273	-0.0028564	0.0053542	0.030582	0.016616
A12	0.39237	-0.059737	0.043874	-0.065236	-0.0038838	-0.2538	-0.079124	0.10471	-0.063216	0.016069	0.030044	-0.016383	-0.2282	0.0045638	-0.0092949	0.12459	0.0085279	-0.048743	-0.035352	0.060575	0.0070734	-0.078022	0.010302	0.028112	0.0021163	-0.027982	0.010121	0.028277	-0.026115	0.023367	0.0062505	0.0037035	0.0063956
A13	0.13671	0.035845	0.1505	-0.28951	-0.24284	0.11728	0.34921	-0.06982	-0.12557	-0.13498	-0.25389	-0.073868	0.0045995	0.041214	-0.11024	0.089318	0.0097052	0.061855	-0.050637	-0.018438	0.0015505	-0.0042095	-0.020072	0.027536	-0.010557	0.023988	0.016256	0.0062068	-0.0023973	-0.012543	0.00073957	0.0020431	-0.0021994
A14	0.1524	-0.17283	0.050372	0.041285	0.017591	-0.062816	0.0039455	-0.1317	-0.075099	-0.071953	0.17309	0.024831	0.014574	0.053673	-0.0017752	0.005574	0.016582	-0.033404	0.11206	-0.038138	-0.010794	-0.037939	-0.051725	-0.0018653	-0.015118	0.033957	0.010569	0.078976	0.017128	-0.018216	0.0033666	-0.009133	-0.03005
B1	0.12295	-0.20136	-0.021316	0.12807	0.0078674	-0.02588	-0.029512	-0.026743	0.0040042	-0.045432	-0.024437	0.0030879	-0.048948	0.025051	-0.097868	-0.10868	-0.00084432	-0.012288	0.11172	-0.045755	-0.051684	0.057375	-0.028351	0.024546	0.044199	0.043422	0.01731	-0.030704	-0.068548	-0.0045597	0.022633	-0.015572	0.024946
B2	-0.28896	-0.15963	-0.11963	0.011647	0.10287	0.038726	-0.031039	-0.051811	-0.0074541	0.045944	-0.089572	0.00014289	-0.044638	0.14991	-0.06123	0.014458	-0.046514	-0.015326	-0.020128	0.0065316	-0.0071159	0.043088	0.040656	0.043561	0.041267	-0.0010075	-0.017199	0.036251	-0.0040105	0.041677	-0.02778	0.023633	-0.00096153
B3	-0.35612	-0.040226	-0.14869	-0.19911	0.11456	-0.050009	0.037505	0.0055334	-0.023641	0.20625	-0.10876	-0.0094607	-0.1479	0.040817	-0.041155	0.012045	-0.036327	-0.017638	0.10126	0.019951	-0.073525	0.0099352	-0.041108	-0.083444	-0.042226	-0.038267	0.061727	-0.040772	-0.0034869	-0.022549	-0.0048767	-0.0036408	-0.01793
B4	-0.32631	-0.0066209	0.067079	-0.10645	0.11991	0.0079794	0.048854	0.088819	0.05488	0.086543	0.074425	0.066066	0.098728	-0.028085	0.048748	0.076737	0.060369	-0.051242	-0.083723	-0.019539	0.0081159	-0.047543	0.044469	0.078344	-0.013659	-0.015514	0.011586	-0.038458	-0.0411	-0.035513	0.020914	-0.0068892	-0.020285
B5	-0.28672	-0.13418	-0.0010639	0.12687	-0.10904	-0.016111	0.12387	0.17644	-0.16432	0.078474	0.035822	-0.11721	-0.052808	-0.1042	0.051757	-0.027052	0.062825	-0.0051746	-0.002874	0.063888	0.11327	0.0548	0.03197	-0.02992	0.038719	0.023035	-0.016555	-0.0078539	-0.034033	-0.015704	-0.013543	-0.014666	0.0021558
B6	-0.076303	-0.12265	0.023874	0.20574	-0.080513	0.056938	-0.049607	0.039751	-0.090236	-0.010272	-0.010478	0.098094	0.02861	0.10206	-0.050372	0.022431	-0.15067	-0.065892	-0.084321	-0.0087505	-0.041484	0.0034985	0.0045705	-0.0021777	0.016559	0.036739	0.027495	0.031328	-0.015249	-0.016015	0.011833	-0.0063587	-0.0029584
B7	-0.20309	-0.19191	0.0049189	0.2094	-0.11161	0.0065355	0.11732	0.068599	0.070884	-0.013615	0.071485	-0.06116	-0.01345	0.016362	0.024372	-0.020533	-0.042786	0.018608	0.021794	0.020703	-0.061534	0.033056	-0.015901	0.083363	-0.054282	-0.062525	-0.031157	0.032825	-0.0020902	-0.044709	0.0066414	0.0024159	0.01172
B8	-0.18877	-0.13426	-0.045285	0.028298	0.10828	-0.028026	-0.074426	-0.021894	-0.079303	-0.079863	0.034012	0.011093	0.019258	-0.087455	-0.12463	-0.0035427	0.088691	-0.10425	-0.13911	0.0010041	0.027618	0.086846	-0.10119	0.028421	-0.062421	-0.016192	0.035918	-0.025054	0.033085	0.017422	3.1156e-05	0.0033426	0.0090411
B9	0.20833	-0.17797	0.017785	0.084868	0.082708	-0.14875	0.02289	-0.081626	-0.043706	-0.046198	0.1225	0.099609	-0.14883	0.029788	-0.032724	0.12969	-0.065454	0.11464	-0.04065	-0.020707	0.0043739	0.048148	0.018593	0.0011373	0.0054397	0.031973	-0.059993	-0.071054	0.038301	-0.0012711	-0.0079521	-0.01784	-0.0073194
B10	0.053743	-0.17392	-0.0040275	0.015089	-0.062214	0.036192	-0.1621	0.15909	0.019344	-0.059846	-0.034645	-0.15087	-0.045695	0.0081405	-0.11977	-0.064784	0.094389	0.050145	-0.0096386	-0.05054	0.0081809	-0.13073	0.0035188	-0.0055115	0.0048746	0.015087	-0.0075572	-0.036108	0.024061	-0.0058017	-0.0029257	-0.014461	-0.0044675
B11	-0.17127	-0.14964	-0.015851	-0.18053	0.12421	0.1215	0.030683	0.065087	0.010043	0.12083	0.052672	0.045464	-0.023782	0.059826	0.01943	0.037773	0.010382	0.039117	-0.046077	-0.074918	0.0075528	-0.030213	-0.063546	-0.020324	0.0015929	-0.0081632	-0.099086	0.014419	-0.001995	0.0059687	0.027163	0.016054	0.016774
C1	-0.23557	0.0055262	0.061525	-0.081575	-0.27873	-0.14378	0.15637	0.078466	0.447	-0.060053	0.096903	0.058166	-0.074785	0.031039	-0.013367	-0.043901	0.026118	0.0060415	-0.034283	0.045139	-0.0020598	0.022213	-0.030514	-0.044229	0.014428	0.030989	0.016772	0.0080532	0.015154	0.016344	0.0031711	0.00373	-0.0024165
C2	0.11791	0.56029	0.071179	0.019383	0.067646	0.00083854	0.019811	-0.0066929	0.018146	-0.058729	0.065087	-0.13053	-0.044991	0.008589	0.028914	-0.041173	-0.014422	-0.014984	-0.010066	-0.12065	-0.042481	0.06692	0.004629	-0.009049	-0.016596	-0.019655	-0.028909	-0.013894	0.008903	-0.013379	-0.021259	-0.014633	-0.002485
C3	-0.10032	0.030469	0.093712	-0.14179	-0.41679	-0.059013	-0.204	-0.34232	-0.088776	0.26179	0.14187	-0.078689	0.059901	0.023314	-0.019799	-0.03263	0.031026	0.075322	-0.046454	0.0042928	-0.0049753	0.0086391	0.018313	0.0083161	-0.0015685	-0.0024427	0.012539	-0.0012954	0.0017864	-0.00085331	0.00071477	0.00083541	0.0071951
C4	0.22273	-0.044686	0.039561	0.13317	0.099461	-0.29697	0.03925	-0.14394	0.10527	0.035435	-0.1597	-0.098359	0.16149	0.0074483	0.036595	0.036391	0.077278	-0.080906	-0.00054175	0.042262	-0.051974	0.014441	0.015727	0.042458	0.026968	-0.0083566	-0.031462	-0.018188	0.014297	-0.0018924	-0.002988	-0.0012757	-0.014387
C5	-0.12849	0.25683	-0.2046	-0.19186	0.25417	-0.0069875	0.033467	-0.053197	0.00025784	0.077401	0.017601	-0.07857	0.043479	0.047485	0.0011666	0.057099	-0.030239	-0.033031	0.081426	0.054407	0.024968	-0.0059548	-0.020095	0.017057	0.032975	0.056633	-0.014611	-0.0094632	0.030093	-0.0021786	0.02177	-0.0026478	0.015045
C6	-0.069545	0.15543	-0.2927	0.13113	-0.17168	0.098541	-0.0057452	0.1413	-0.073115	0.010015	-0.026427	0.12674	0.069405	0.0074452	-0.049505	-0.046721	-0.037867	-0.010122	-0.0084735	0.015471	-0.041849	-0.062788	0.041803	-0.0085527	-0.03903	-0.025281	-0.0091629	-0.0038313	0.044855	0.016493	0.0098693	-0.01811	0.0036387
C7	-0.019623	0.063189	-0.37478	0.04944	0.065074	0.070873	-0.038293	-0.0055019	-0.041129	-0.014787	0.00035926	0.049675	0.013523	-0.014603	-0.074097	-0.10091	0.099231	0.028155	-0.035455	0.0030081	0.0040804	0.034281	0.0035897	0.00050153	0.027492	0.0079904	0.003006	0.0048	0.0065021	0.0091466	-0.0026788	0.010549	-0.018017
C8	-0.18532	0.33531	0.36264	0.13733	0.030468	-0.063611	0.04817	-0.05577	-0.0081243	0.072489	-0.082332	0.14428	-0.048186	0.11648	-0.055111	-0.097301	-0.039899	-0.11415	0.00026857	0.0059205	0.076401	-0.034492	0.062664	0.007762	-0.013718	0.022213	0.0028152	-0.0088192	0.01885	0.0007845	-0.003394	-0.0074369	0.0077692
C9	0.13002	-0.071727	0.11679	-0.13328	-0.072461	0.27794	-0.17656	0.091245	0.043842	0.036971	-0.06075	0.10975	-0.06379	-0.10383	0.086001	0.090906	0.090121	-0.045568	0.059441	0.026028	-0.035177	0.074675	0.057447	0.015849	-0.020822	0.084716	-0.0059788	0.021103	0.033981	-0.025763	-0.0054026	0.0034279	0.00018998
C10	-0.099261	0.21013	0.3382	0.068409	-0.023214	0.065144	-0.26071	0.064016	0.053684	-0.043222	-0.12982	0.026206	-0.017033	0.009974	0.024618	0.093322	0.011401	0.048516	-0.010476	-0.017267	-0.049436	0.034227	-0.00073227	-0.03387	0.020878	-0.069399	-0.0076163	-0.010462	-0.023743	0.010322	0.0006413	-0.001287	0.00019312
C11	0.14264	0.53348	-0.060992	0.076804	0.017215	0.036756	-0.023166	0.014829	0.022627	-0.012144	0.025601	0.040893	0.028792	-0.028898	0.0060748	-0.0035882	0.036079	0.10411	-0.012063	0.047605	-0.033234	-0.022866	-0.038559	0.041114	0.026364	0.041485	0.031312	-0.028998	-0.021319	0.010836	0.028735	0.0092165	-0.0029923
D1	-0.28381	-0.067829	-0.094671	-0.15891	-0.045634	-0.069643	-0.17026	-0.12814	-0.0023711	-0.18955	-0.11469	-4.4772e-05	-0.090154	-0.16643	0.079848	-0.12382	-0.17922	0.026031	0.01737	0.05015	0.030311	-0.028276	-0.0019037	0.048757	0.021498	-0.016775	-0.025897	-0.017737	0.018576	-0.025445	0.0069141	0.012297	-0.0067679
D2	-0.25506	-0.18188	-0.023311	0.26001	-0.1123	-0.018197	0.099097	0.084318	-0.03261	0.030526	-0.025058	-0.13278	0.034519	-0.0047333	0.09327	0.050355	-0.0095734	-0.014109	0.035614	-0.055131	0.0068686	-0.014557	0.020124	-0.020885	0.029598	0.015635	0.010678	-0.03385	0.031091	0.026555	0.0088909	0.015728	-0.008351
D3	-0.26008	0.1784	0.21113	0.12871	0.010741	-0.081485	0.050266	0.14794	-0.1474	0.031527	0.0026012	-0.016218	0.026567	-0.046834	0.11586	0.0082849	-0.025547	0.11651	0.072704	-0.016875	-0.021973	0.0094777	-0.055936	0.037412	-0.011774	0.0075192	0.026859	0.034568	0.02164	0.04151	-0.00040364	0.0036833	-0.0025387
D4	-0.2385	-0.020953	0.030273	-0.039816	0.18165	0.032887	0.019528	0.014493	0.049722	0.0018897	0.032943	-0.01728	0.033854	-0.011512	-0.052649	-0.043554	0.063987	0.050504	-0.025839	-0.00039126	-0.081435	-0.07394	0.010437	0.010823	0.047413	0.013488	-0.0095632	0.030837	0.0016413	-0.026424	-0.051887	0.00069068	0.01564
D5	-0.017066	-0.10913	0.14267	-0.19509	-0.036901	0.1029	0.13664	-0.083721	-0.1204	-0.10159	0.1185	0.16003	-0.034617	-0.060187	0.039275	-0.073123	0.099997	-0.066412	0.06848	0.014756	-0.057702	-0.013689	0.019158	0.01579	0.037874	-0.050671	-0.011445	-0.024828	-0.019763	0.047288	-0.0070125	-0.0026455	-0.0099999
D6	0.11082	0.013705	-0.24192	0.26161	-0.093682	0.08368	0.090794	-0.21966	0.083954	0.057748	-0.12464	0.13957	0.0091008	-0.086518	0.036477	0.10274	0.062911	0.0095316	0.076981	0.014899	0.056729	-0.045558	-0.053569	-0.011197	-0.011769	-0.042614	-0.025218	0.0041143	-0.0036919	-0.00022795	-0.014193	-0.016134	0.018268
D7	-0.16539	-0.0047543	-0.19518	-0.26486	0.072911	-0.097192	-0.060872	0.037581	0.079311	-0.10884	0.0069569	0.0073028	0.069758	0.092771	0.027697	0.017328	0.0085996	0.090312	0.06678	-0.051964	0.10416	0.036104	0.072475	0.042553	-0.05331	-0.020792	0.033863	0.026373	-0.018128	0.022256	-0.004896	-0.023579	0.0057854
D8	-0.032422	0.046742	0.023083	0.059516	0.15158	-0.0044972	0.0333	-0.059085	-0.086742	-0.17834	0.13266	-0.051388	0.034398	0.033489	0.03476	0.064636	0.01983	0.03965	-0.02562	0.12568	-0.040657	-0.01539	0.048616	-0.064039	-0.017475	-0.010138	0.057419	-0.00066483	0.011066	-0.017694	-0.0019275	0.0074757	0.025053
D9	-0.31374	0.055636	0.0079746	-0.081859	-0.14227	-0.099445	-0.16924	0.0074683	-0.03786	-0.18612	0.015676	0.0083032	0.17384	0.012891	0.0090783	0.10872	-0.020884	-0.10985	0.038973	-0.034428	0.03041	-0.023807	-0.051457	-0.075916	0.0067624	0.024598	-0.03307	-0.0088176	-0.03065	-0.0039736	-0.0099401	0.0066039	0.0020619

## Sheet: Supplementary Fig 1e
Correlation analysis
Bacteroides. fragilis	LCA (nmol/g)
0.0150952	2242.47
0.059259	1337.96
0.0519555	1134.06
0.0367517	1442.28
0.0199809	79.1407
0.0146117	781.354
0.0306538	3772.45
0.0213383	1121.11
0.00319129	805.161
0.0141698	242.64
0.0276485	1678.61
0.148086	4019.96
0.0485696	32.3617
0.0568929	1985.69
0.0217068	4935.9
0.126258	4977.57
0.0223216	2933.33
0.191667	4400
0.0074091	171.961
0.124358	2597.92

## Sheet: Supplementary Fig 1f
Correlation analysis
Bacteroides. fragilis	Total unconjugated bile acid levels (nmol/g)
0.0150952	5307.91
0.059259	4076.4
0.0519555	3154.91
0.0367517	3897.44
0.0199809	6790.04
0.0146117	2171.3
0.0306538	7727.9
0.0213383	3724.78
0.00319129	1953.75
0.0141698	6669.4
0.0276485	5544.12
0.148086	10562.5
0.0485696	3645.84
0.0568929	4813.88
0.0217068	8263.23
0.126258	9309.86
0.0223216	5441.07
0.191667	7478.28
0.0074091	3487.43
0.124358	5834.9

## Sheet: Supplementary Fig 1g
Correlation analysis in lean subjects
		CA	CDCA	UDCA	DCA	LCA	Total
Bacteroides. vulgatus		-0.2262	-0.1994	-0.2509	0.03438	0.01115	-0.1156
Bacteroides. dorei		-0.01936	0.1962	-0.06643	0.2461	0.4032	0.4191
Bacteroides. fragilis		-0.2065	-0.09086	-0.1984	0.01543	-0.03434	-0.1268
Bacteroides. caccae		-0.2869	-0.08691	-0.2673	0.2804	0.2936	0.2016
Bacteroides. ovatus		-0.1774	0.2116	0.2259	0.1511	0.1176	0.1405
Bacteroides. thetaiotaomicron		-0.205	0.2098	0.1859	0.1844	0.1989	0.1967
Clostridium. sporogenes		-0.07441	-0.133	-0.02491	0.2404	-0.1257	0.01529
Parabacteroides CT06		0.01025	0.3635	0.03855	0.363	0.3695	0.5155
Lactobacillus ruminis		0.1694	-0.1456	0.4195	-0.2078	0.09013	0.00803
Dialister Marseille P5638		0.4238	-0.2605	0.4544	-0.3192	-0.01638	-0.03519
Bacteroides. caecimuris		-0.2372	0.1257	0.1315	0.2746	0.3615	0.3229
Parabacteroides distasonis		0.1654	0.5099	0.1533	0.2896	0.1231	0.4128
Eubacterium eligens		0.04543	-0.2713	-0.04089	-0.1071	-0.006983	-0.09558
Adlercreutzia equolifaciens		0.1299	-0.3082	0.1508	-0.4442	-0.1247	-0.3316
Odoribacter splanchnicus		-0.2278	-0.06439	-0.2121	0.2487	0.4849	0.3336

## Sheet: Supplementary Fig 1h
Relative abundances of top 15 variable gut microbiota species in lean subjects
	Ctrl-L														CRC-L
Bacteroides. vulgatus	0.0692904	0.00395904	0.00812625	0.00167658	0.00085234	0.159082	0.00024881	0.018155	0.0102584	0.0002025	0.0183221	0.00054242	0.00022314	0.0336512	0.00765499	0.00350092	0.0267711	0.00554411	0.325036	0.0204522	0.152591	0.0140981	0.050819	0.0258108	0.00193549
Bacteroides. dorei	0.00467747	0.000127	0.00059998	9.7096e-05	0.00418639	0.0067601	0.00032912	0.00536395	0.0230157	0.00031559	0.00095129	5.9806e-05	0.00226218	0.00876723	0.00369888	0.00180043	0.00107179	0.00587092	0.01438	0.0720408	0.0118245	0.0549045	0.00375469	0.00103557	0.00069648
Bacteroides. fragilis	0.00351027	5.9902e-05	0.0027673	0.00035941	0.00274357	0.00511249	8.5167e-05	0.00595814	0.01301	0.00039788	0.00502282	0.00166092	0.00048298	0.020301	0.0328568	0.0054194	0.0173705	0.00074621	0.0955475	0.00888973	0.0133638	0.0172244	0.00445213	0.00800559	0.00238055
Bacteroides. caccae	0.00136378	0.00010773	0.00539642	0.00023582	0.00303886	0.00085494	1.5803e-05	0.00511254	0.00049011	1.8621e-05	0.00039111	0.00095083	0.00053633	0.0046047	0.00390825	0.00282718	0.0154047	0.00260037	0.00031883	0.0321717	0.0128394	0.00105208	0.0118383	0.038704	0.00898246
Bacteroides. ovatus	0.0062785	5.0133e-05	0.0100752	0.00097658	0.00243886	0.0277106	5.8576e-05	0.0494945	0.00146355	6.6405e-05	0.00408107	0.00011262	2.5635e-05	0.00884388	0.467374	0.00322336	0.00725091	0.00124071	0.00069297	0.0378923	0.0332766	0.00081186	0.0152171	0.0310951	0.00398051
Bacteroides. thetaiotaomicron	0.00814723	0.00017862	0.00436459	0.00029138	0.00260637	0.0218291	9.1017e-05	0.00338275	0.00109434	5.9696e-05	0.00498646	0.00020959	0.00033683	0.00536298	0.0794862	0.00143325	0.00288057	0.00468319	0.00051617	0.0253265	0.014272	0.00156937	0.00096357	0.0187271	0.00804314
Clostridium. sporogenes	0.0321008	0.0646463	0.0186829	0.00549553	0.100234	0.00866554	0.029547	0.00704617	0.00591439	0.0662017	0.045351	0.0156787	0.00627785	0.0339835	0.00103131	0.00160548	0.00061671	0.00456124	0.00515204	0.002031	0.00232021	0.0205094	0.0110887	0.00335624	0.00327694
Parabacteroides CT06	0.00518774	5.0269e-05	0.00144221	0.00017053	0.00066471	0.0018499	9.6791e-05	0.00136264	0.00296531	0.0004547	0.00066074	0.00030068	0.0003494	0.00695726	0.0154908	0.00146769	0.00639376	0.0033867	0.00030894	0.0633352	0.00733518	0.0799597	0.0059265	0.0420037	0.00200736
Lactobacillus ruminis	0.00033242	0.00022842	0.00065238	0.146369	0.0002571	0.0001223	0.00031058	0.00010964	0.00140586	0.00132741	0.00079555	0.121776	0.00146551	0.00031861	2.1417e-05	3.1921e-05	2.9687e-05	6.9627e-05	1.1957e-05	3.8884e-05	2.5138e-05	3.5084e-05	0.00037604	9.2267e-05	9.4763e-05
Dialister Marseille P5638	2.1014e-05	0.00513503	3.3132e-05	0.00135099	7.5401e-05	0.00070435	0.00285267	0.00116334	0.00540573	0.00049769	0.0006712	0.147774	0.00191037	0.0879115	4.4473e-06	0.00081643	2.1205e-06	1.0399e-05	3.3409e-06	6.6552e-06	0.00037806	2.5876e-06	8.8651e-05	4.5722e-05	2.3476e-05
Bacteroides. caecimuris	0.00104012	2.1505e-05	0.00242295	0.00024478	0.00084865	0.0205534	6.1311e-05	0.00431197	0.00201946	4.2992e-05	0.00226649	0.00010199	6.0508e-05	0.00153798	0.0366821	0.00078552	0.00428246	0.00055225	0.00030099	0.023025	0.0168453	0.00268554	0.00160497	0.00276943	0.0006409
Parabacteroides distasonis	0.00310422	6.1395e-05	0.00042366	7.922e-05	0.00019948	0.00112768	8.9345e-05	0.00044989	0.00122661	0.00072196	0.00025302	0.00019955	0.00030712	0.00067538	0.00167196	0.00094819	0.00576362	0.00398243	0.00015632	0.00308906	0.00116019	0.0703846	0.00367154	0.0370321	0.00173978
Eubacterium eligens	0.00668606	0.00205248	0.00444709	0.0008424	0.0134949	0.00942912	0.00209483	0.00212348	0.00309055	0.00609842	0.00573808	0.00124768	0.00495683	0.00968145	0.00063971	0.00123923	0.0007291	0.00147088	0.00021241	0.00069769	0.00413211	0.00030715	0.00326081	0.00079028	0.00093869
Adlercreutzia equolifaciens	0.0175739	0.000139	0.0164532	0.0183071	0.00627458	0.0139527	0.00018424	8.6489e-05	0.00067797	0.00030519	0.0367564	0.0245265	0.00020175	0.0178631	0	0.00079057	7.7751e-06	7.645e-06	1.0682e-05	3.876e-05	0.00117383	1.0591e-05	4.2282e-05	2.4206e-05	0.0007456
Odoribacter splanchnicus	0.00107796	4.4299e-05	0.00048402	3.8667e-05	0.00050108	0.00034475	1.4587e-05	0.00046101	0.00228683	2.2865e-05	0.0004897	0.00010496	4.0117e-05	0.00119481	0.00182703	0.00035806	0.00103398	0.00030144	0.00020867	0.0115583	0.00351022	0.00175947	0.0002863	0.00122417	0.00054257
