# Supplementary material for: Bile salt hydrolase in non-enterotoxigenic Bacteroides potentiates colorectal cancer
Source: Nat Commun. 2023 Feb 10;14:755. doi: 10.1038/s41467-023-36089-9 (PMC9918522; doi:10.1038/s41467-023-36089-9)
Supplement: Supplementary file 7 — Source Data [file 41467_2023_36089_MOESM7_ESM.zip › 6. Source data file /Figure 3.xlsx]

## Sheet: Fig 3a
Colon length (cm)
HBF	BF
7.9	7.6
8	8
7.9	8.1
8.5	8.2
9	8.3
8.2	7.9
7.8	7.8
	8
	8.3

## Sheet: Fig 3b
Ileal tumor numbers
	HBF							BF
< 4 mm2	2	0	0	2	0	2	0	2	2	3	0	1	4	0	1	2
> 4 mm2	1	0	0	2	0	3	3	1	3	2	0	1	2	0	7	1
Total	3	0	0	4	0	5	3	2	5	5	0	2	6	0	9	3

## Sheet: Fig 3c
Colon tumor numbers
	HBF							BF
< 4 mm2	3	0	0	0	0	2	0	1	1	2	5	2	2	7	0	2
> 4 mm2	8	0	1	0	1	1	2	13	3	5	3	3	3	8	2	10
Total	11	0	1	0	1	3	2	14	4	7	8	5	5	15	2	13

## Sheet: Fig 3d
Intestinal tumor numbers
HBF	BF
14	16
0	9
1	12
4	8
1	5
8	9
5	15
	11
	16

## Sheet: Fig 3g
Unconjugated bile aicds levels in colon contents (nmol/g)
	HBF							BF
CA	1.83221	1.67219	1.80927	1.35986	1.53843	1.45851	2.26075	1.2965	1.57563	1.44148	1.15425	1.32349	1.09852	1.69729	1.74374	1.51621
αMCA	5.68628	665.605	186.489	346.982	118.739	359.046	106.302	140.312	125.053	290.569	619.626	279.227	177.36	73.8389	222.382	156.385
βMCA	299.775	919.453	1009.59	475.73	442.685	261.24	819.267	751.549	916.863	1805.55	988	2705.55	1301.83	1324.29	977.118	1408.28
ωMCA	94.5602	371.938	330.736	229.595	223.823	420.134	128.345	595.414	200.046	598.327	657.893	607.935	389.526	494.129	281.418	1115.6
UDCA	80.6877	301.429	119.028	169.759	150.437	245.359	68.5205	98.1832	148.537	187.258	158.373	174.868	143.093	169.837	85.0616	208.396
HDCA	7.24176	231.453	68.5691	128.306	79.6039	188.791	57.7516	66.668	48.8456	106.637	176.533	58.1043	121.709	111.294	57.7649	157.224
CDCA	65.5491	268.514	48.4392	115.682	97.4502	80.8722	72.5603	39.7757	96.8987	118.72	120.687	133.907	45.7031	90.5083	121.445	283.793
DCA	430.349	699.895	952.752	432.123	958.141	533.519	845.808	723.794	964.543	1013.13	1260.19	921.573	931.65	772.868	894.12	828.378

## Sheet: Fig 3h
Total unconjugated bile aicds levels in colon contents (nmol/g)
HBF	BF
985.681	2416.99
3459.96	2502.36
2717.41	4121.64
1899.54	3982.46
2072.42	4882.48
2090.42	3111.97
2100.82	3038.46
	2641.05
	4159.58

## Sheet: Fig 3i
Relative expression of WNT taget genes
	HBF (NT)							BF (NT)									HBF (T)					BF (T)
c-Myc	0.867563	1.22267	1.07478	0.782434	0.938248	1.0718	1.04249	1.1212	0.961288	0.813402	0.880894	0.83107	1.66214	0.950686	1.02246	0.871179	3.16025	3.09307	4.34706	4.22526	3.07384	3.28306	4.97964	4.2517	3.08665	3.00016	4.80668	2.08933	3.01058	2.99809
Ccnd1	0.673831	1.00449	1.05809	1.1724	0.609821	1.05589	1.42549	0.981771	1.02134	0.844669	0.878101	0.640583	1.52041	0.934624	1.18301	0.647278	3.65142	1.51515	3.96538	2.83521	2.1908	2.75577	5.77755	4.93982	4.63143	3.15242	3.9544	3.81441	3.16117	5.12112
Mmp7	0.798534	0.163281	0.689884	1.49737	0.240053	1.33184	2.27904	9.32062	7.1822	1.08932	2.38738	3.39268	11.0995	6.29159	1.74887	6.14931	541.728	125.925	236.456	401.547	325.932	962.355	580.61	419.471	225.101	1162.83	315.922	473.896	686.172	555.416
Axin2	0.70806	1.3774	0.962557	0.890041	1.32771	1.04026	0.69397	1.12736	0.783467	0.787824	0.935587	0.962557	1.73621	0.732522	0.73303	0.932997	7.63667	6.05843	9.02511	7.25987	2.57388	10.2315	13.3794	24.6744	19.9864	12.8968	20.9946	2.55079	6.55658	11.3762

## Sheet: Fig 3j
Uncropped gels with markers
